# Supplementary material for: Molecular profiling of aromatase inhibitor sensitive and resistant ER+HER2- postmenopausal breast cancers
Source: Nat Commun. 2023 Jul 7;14:4017. doi: 10.1038/s41467-023-39613-z (PMC10328947; doi:10.1038/s41467-023-39613-z)
Supplement: Supplementary file 5 — Supplementary Data 1 [file 41467_2023_39613_MOESM5_ESM.xlsx]

## Sheet: GRs vs all PRs
Gene ID	baseMean	log2FoldChange*	lfcSE	stat	pvalue	padj		* log2FC >0 suggests higher expression in PRs
ESR1	16226.9	-4.35593	0.125566	-34.6903	1.10275e-263	1.81589e-259
FOXC1	299.098	3.644	0.171345	21.267	2.29589e-100	1.89032e-96
THSD4	5193.65	-3.07528	0.150863	-20.3846	2.29266e-92	1.25844e-88
EN1	155.729	4.27587	0.212591	20.1132	5.66111e-90	2.33054e-86
GATA3	10305.7	-2.4459	0.131233	-18.6379	1.58372e-77	4.34653e-74
GFRA1	1485.74	-4.15062	0.222671	-18.6401	1.51939e-77	4.34653e-74
SLC39A6	15610.7	-2.98555	0.164718	-18.1252	2.01571e-73	4.74181e-70
MMP7	241.584	4.25835	0.236156	18.0319	1.09495e-72	2.25382e-69
AFF3	3033.7	-3.45148	0.192511	-17.9288	7.03434e-72	1.28705e-68
CCDC170	357.961	-2.52557	0.14765	-17.1052	1.35821e-65	2.23657e-62
HAPLN3	211.335	2.51888	0.147504	17.0767	2.21458e-65	3.31522e-62
ZNF552	2822.87	-2.42082	0.14234	-17.0073	7.24435e-65	9.94106e-62
POTEKP	2272.68	-4.68565	0.276468	-16.9482	1.98372e-64	2.51276e-61
GABRP	1193.39	5.06769	0.299436	16.9241	2.98966e-64	3.51648e-61
B3GNT5	332.399	2.00188	0.11842	16.905	4.13375e-64	4.53803e-61
DCHS2	86.3871	4.47018	0.265428	16.8414	1.21322e-63	1.24863e-60
FDCSP	224.193	6.70917	0.400236	16.763	4.54746e-63	4.40488e-60
C5AR2	143.732	-2.29742	0.140425	-16.3605	3.66295e-60	3.35099e-57
PGR	7115.52	-4.35623	0.268066	-16.2506	2.21221e-59	1.91729e-56
NR2E3	55.255	-3.42666	0.212435	-16.1304	1.56092e-58	1.28519e-55
TBC1D9	10682.7	-2.18039	0.135732	-16.0639	4.56934e-58	3.58301e-55
IL6ST	9700.61	-1.74114	0.10895	-15.9812	1.7288e-57	1.29401e-54
HORMAD1	49.3107	3.79407	0.240432	15.7802	4.25896e-56	3.04923e-53
DNAJC12	225.481	-3.35882	0.21297	-15.7713	4.90049e-56	3.36235e-53
LINC01087	30.5339	-5.18293	0.329099	-15.7488	6.9957e-56	4.60793e-53
LPIN1	868.504	1.44386	0.0924191	15.623	5.0763e-55	3.21506e-52
CYP2B7P	2448.64	-5.1223	0.328545	-15.5909	8.39719e-55	5.12135e-52
SOX11	554.177	3.43369	0.221449	15.5055	3.18384e-54	1.87244e-51
ATL2	1336.53	1.22255	0.079146	15.4467	7.93467e-54	4.50553e-51
RERG	1019.31	-2.4771	0.160772	-15.4076	1.45591e-53	7.99147e-51
RGS22	269.127	-3.51941	0.229047	-15.3654	2.7919e-53	1.48304e-50
ARNTL2	230.33	1.9505	0.127144	15.3408	4.08094e-53	2.10003e-50
RP11-1220K2.2	160.579	4.12604	0.269382	15.3167	5.91514e-53	2.95166e-50
GRPR	459.839	-4.4848	0.295623	-15.1707	5.52891e-52	2.67778e-49
PLEKHG1	686.367	1.48978	0.0982358	15.1654	5.9963e-52	2.82117e-49
RIMS4	255.287	-4.49707	0.296704	-15.1567	6.83894e-52	3.12825e-49
RABEP1	2228.27	-1.48085	0.09782	-15.1385	9.02154e-52	4.01507e-49
MFGE8	673.614	1.76743	0.116869	15.1232	1.13933e-51	4.93721e-49
ADAMTS15	1032.58	-3.31203	0.219094	-15.1169	1.25283e-51	5.28982e-49
DEGS2	348.694	-2.42097	0.160764	-15.0592	3.00534e-51	1.23722e-48
BCL11A	297.851	3.46385	0.231557	14.959	1.36108e-50	5.46656e-48
PADI2	487.774	2.43447	0.163114	14.925	2.26762e-50	8.89067e-48
UGT8	117.534	3.97819	0.26768	14.8617	5.84145e-50	2.237e-47
AGR3	220.587	-3.13881	0.211375	-14.8495	7.01057e-50	2.51806e-47
SCUBE2	2379.6	-3.53599	0.238094	-14.8512	6.83168e-50	2.51806e-47
PDXK	2302.8	1.02195	0.0688215	14.8493	7.03413e-50	2.51806e-47
TPRG1	2140.64	-3.70037	0.251696	-14.7017	6.28237e-49	2.2011e-46
TBX19	100.696	1.61903	0.111131	14.5687	4.44388e-48	1.52453e-45
ARSG	810.322	-1.85426	0.127899	-14.4978	1.25104e-47	4.20425e-45
GLIPR2	218.08	1.59071	0.109789	14.4887	1.4273e-47	4.6085e-45
REPS2	2846.17	-2.64487	0.182534	-14.4897	1.40658e-47	4.6085e-45
NKAIN1	293.934	-3.69714	0.256097	-14.4365	3.04924e-47	9.65611e-45
USB1	255.775	1.20083	0.0835204	14.3777	7.14349e-47	2.21947e-44
SERPINA5	195.5	-4.18833	0.292653	-14.3116	1.85258e-46	5.64935e-44
PARD6B	3979.7	-2.41539	0.168866	-14.3036	2.07842e-46	6.22278e-44
POU5F1	21.1411	2.82119	0.197537	14.2819	2.83932e-46	8.34912e-44
NXNL2	38.7762	-3.35023	0.234766	-14.2705	3.34157e-46	9.65362e-44
CA12	3355.9	-2.30311	0.162296	-14.1907	1.04538e-45	2.96797e-43
CELSR1	9883.33	-1.83402	0.129357	-14.1779	1.25493e-45	3.50254e-43
GCNT2	263.986	2.20261	0.155561	14.1592	1.63927e-45	4.49897e-43
RDH10	587.824	2.33565	0.165082	14.1485	1.90849e-45	5.152e-43
FRMD3	247.531	1.8357	0.129797	14.1429	2.06609e-45	5.48748e-43
FAM171A1	206.164	1.80337	0.127854	14.1049	3.54437e-45	9.2643e-43
LRBA	8070.66	-1.03731	0.0735577	-14.102	3.69413e-45	9.50487e-43
ANXA9	150.152	-2.5162	0.179059	-14.0523	7.4584e-45	1.8895e-42
NPY1R	6090.25	-4.82904	0.343792	-14.0464	8.10645e-45	2.02256e-42
CCNE1	43.9891	2.12034	0.151459	13.9994	1.57141e-44	3.86215e-42
SEZ6L	263.419	-5.13886	0.370181	-13.882	8.13855e-44	1.97085e-41
RAD17P1	23.4694	-3.49759	0.252047	-13.8767	8.76472e-44	2.09172e-41
BMPR1B	8332.83	-4.1834	0.301763	-13.8632	1.05892e-43	2.49104e-41
C1orf132	380.17	-1.40851	0.101787	-13.8378	1.5074e-43	3.49611e-41
GREB1	2912.16	-2.60728	0.188463	-13.8345	1.57887e-43	3.61102e-41
KCNC2	811.416	-6.70089	0.484796	-13.8221	1.87521e-43	4.23001e-41
EGFR	966.943	2.16861	0.157042	13.8091	2.24643e-43	4.99892e-41
CLSTN2	1639.54	-3.05677	0.221462	-13.8027	2.4541e-43	5.38822e-41
XBP1	10553.1	-1.38164	0.100315	-13.773	3.7057e-43	8.02918e-41
CYP27C1	37.8871	2.80279	0.203536	13.7705	3.83674e-43	8.20513e-41
LMO4	748.868	1.74789	0.12699	13.764	4.19862e-43	8.86393e-41
FSIP1	1309.64	-3.66076	0.266081	-13.7581	4.55594e-43	9.49654e-41
PTCHD1	104.473	3.607	0.263051	13.7122	8.58165e-43	1.76643e-40
GSDMC	71.7658	3.13593	0.228725	13.7105	8.78374e-43	1.7857e-40
RP5-1039K5.19	130.234	1.85756	0.135495	13.7094	8.91369e-43	1.79002e-40
DNALI1	386.555	-2.33652	0.171257	-13.6434	2.21092e-42	4.38642e-40
CACNA2D2	382.974	-2.78103	0.204349	-13.6092	3.53146e-42	6.92292e-40
IL34	43.4358	2.45477	0.180483	13.6011	3.94305e-42	7.63885e-40
NAT1	1503.47	-3.13961	0.231858	-13.541	8.95038e-42	1.71379e-39
PFKP	565.517	1.93201	0.142838	13.5259	1.10044e-41	2.08287e-39
ADCY1	1501.9	-3.32506	0.246829	-13.4711	2.31446e-41	4.33094e-39
CDKN2A	226.832	2.01779	0.149954	13.456	2.83686e-41	5.24884e-39
AC092667.2	19.4645	-3.90555	0.290632	-13.4381	3.61383e-41	6.6121e-39
TPSG1	112.982	-5.05149	0.376084	-13.4318	3.9364e-41	7.12315e-39
NCOA7	654.824	1.2656	0.0945274	13.3888	7.03513e-41	1.25921e-38
IGF2BP2	41.3936	2.87667	0.215101	13.3735	8.6327e-41	1.52854e-38
GRIA2	1948.57	-5.74596	0.430373	-13.3511	1.16702e-40	2.0444e-38
STAC	31.5072	2.59543	0.194661	13.3331	1.48626e-40	2.57624e-38
SOD2	4509.09	1.4062	0.105759	13.2962	2.43514e-40	4.17703e-38
TRIM2	1236.55	1.77584	0.133945	13.258	4.05807e-40	6.8891e-38
MED13L	8153.92	-1.13758	0.0859401	-13.2368	5.3767e-40	9.0345e-38
ABAT	626.963	-1.99605	0.150811	-13.2355	5.47326e-40	9.10386e-38
MIR5691	42.185	-3.85065	0.291036	-13.2308	5.82266e-40	9.58817e-38
SYBU	709.721	-2.07145	0.156577	-13.2296	5.91835e-40	9.64925e-38
ELP2	4027.86	-2.02565	0.153481	-13.1981	9.00202e-40	1.4533e-37
MID1	341.541	2.12014	0.160681	13.1947	9.40678e-40	1.5039e-37
PLA2G4A	49.3483	2.00832	0.152415	13.1767	1.19523e-39	1.89248e-37
KRT81	83.3592	4.7326	0.359592	13.161	1.47059e-39	2.30631e-37
CXCL1	26.9636	3.32317	0.252831	13.1438	1.84608e-39	2.86786e-37
SLC16A6	574.13	-2.38447	0.181545	-13.1343	2.09431e-39	3.22309e-37
UBASH3B	248.169	1.47323	0.112189	13.1317	2.16698e-39	3.30405e-37
DSC2	1370.69	1.8171	0.138511	13.1188	2.56969e-39	3.88212e-37
CHAD	219.192	-4.22737	0.323417	-13.071	4.82516e-39	7.22326e-37
RP11-394B2.1	27.4603	2.59853	0.199038	13.0554	5.91917e-39	8.78118e-37
MTHFD1L	355.279	1.3605	0.104582	13.0089	1.08957e-38	1.60196e-36
DSC3	170.005	3.7452	0.287927	13.0074	1.11002e-38	1.61759e-36
POLR1E	182.157	1.40027	0.107694	13.0023	1.1879e-38	1.7159e-36
MAGED2	2224.26	-1.5051	0.115934	-12.9824	1.54074e-38	2.2062e-36
TTLL4	899.297	0.93057	0.0717368	12.972	1.76366e-38	2.50364e-36
PRKCA	304.955	1.39753	0.107874	12.9552	2.19516e-38	3.08955e-36
C6orf211	1244.88	-2.12239	0.163933	-12.9466	2.45449e-38	3.42526e-36
ACADSB	954.52	-1.78672	0.138045	-12.9431	2.57163e-38	3.55858e-36
LL22NC03-75H12.2	71.1679	-4.73246	0.365901	-12.9337	2.90416e-38	3.98524e-36
CST9	116.15	-6.00036	0.465557	-12.8886	5.22035e-38	7.10443e-36
PRKX	414.894	1.32306	0.102705	12.8821	5.67499e-38	7.65984e-36
FAM214A	3090.87	-1.32538	0.103401	-12.8179	1.30223e-37	1.7434e-35
MGAT3	107.553	2.11405	0.16507	12.807	1.49785e-37	1.98913e-35
PLCD4	216.189	-2.44617	0.191144	-12.7975	1.6924e-37	2.2295e-35
POTEI	47.2068	-4.18305	0.327183	-12.785	1.98751e-37	2.59748e-35
DSG3	133.541	4.41011	0.345172	12.7766	2.21687e-37	2.87442e-35
TLDC1	330.319	1.13639	0.0890673	12.7588	2.78424e-37	3.58189e-35
CYP2A6	181.695	-6.08246	0.477385	-12.7412	3.48955e-37	4.45445e-35
ATP11C	1072.02	1.05984	0.0832586	12.7294	4.05728e-37	5.13933e-35
E2F3	157.139	1.12452	0.0883689	12.7253	4.27973e-37	5.37972e-35
RAB17	247.642	-1.46671	0.115341	-12.7164	4.7974e-37	5.98475e-35
KCNN4	179.018	1.99867	0.157301	12.706	5.47667e-37	6.78077e-35
MICALL1	675.996	1.09014	0.0859627	12.6815	7.48946e-37	9.20365e-35
ARHGEF9	516.729	0.98941	0.0780503	12.6766	7.97516e-37	9.72793e-35
MAPT	1410.83	-2.60321	0.205403	-12.6737	8.27608e-37	1.00208e-34
TTC6	2013.62	-2.40012	0.189618	-12.6576	1.01495e-36	1.21994e-34
KIAA1467	1474.27	-2.13054	0.168769	-12.624	1.55692e-36	1.85781e-34
KRT16	59.1382	4.67068	0.370221	12.6159	1.72545e-36	2.0441e-34
CDK6	2714.55	1.51472	0.1201	12.6122	1.80879e-36	2.12752e-34
CX3CL1	262.193	2.12343	0.168445	12.6061	1.95447e-36	2.28258e-34
ATP11A	1196.83	1.02877	0.0816126	12.6055	1.96867e-36	2.28296e-34
MAML2	1198.99	1.19628	0.0949103	12.6043	1.99871e-36	2.29818e-34
MKL2	4570.07	-1.18536	0.0940472	-12.6039	2.0097e-36	2.29818e-34
DLX5	38.8282	2.41421	0.19175	12.5904	2.38507e-36	2.70862e-34
FAM134B	595.297	-1.8742	0.148971	-12.581	2.68613e-36	3.02963e-34
EVL	5460.08	-1.71046	0.136068	-12.5707	3.06125e-36	3.42923e-34
RNF145	570.388	1.14749	0.0912951	12.569	3.12568e-36	3.47775e-34
ERBB4	4404.29	-2.75206	0.21911	-12.5602	3.49535e-36	3.86295e-34
SFT2D2	1708.22	1.44134	0.114821	12.5529	3.8307e-36	4.20534e-34
KCNQ4	80.7677	2.45856	0.195894	12.5505	3.9517e-36	4.30944e-34
NRG2	21.9485	2.84	0.226444	12.5417	4.41225e-36	4.78003e-34
CDC42EP1	582.794	1.31463	0.10494	12.5274	5.28533e-36	5.68846e-34
WWP1	2991.9	-1.5797	0.126185	-12.5189	5.88464e-36	6.29236e-34
RP11-983P16.4	240.308	-1.76844	0.141339	-12.512	6.41568e-36	6.81594e-34
PRSS12	102.416	3.04319	0.243236	12.5113	6.47928e-36	6.83938e-34
ROS1	29.9526	3.99197	0.319279	12.5031	7.18209e-36	7.53296e-34
MRAS	294.747	1.1677	0.0934956	12.4894	8.53114e-36	8.89128e-34
PLOD1	1233.96	1.09138	0.0874585	12.4788	9.7453e-36	1.00928e-33
SPNS2	160.636	1.63489	0.131143	12.4665	1.13673e-35	1.16991e-33
INPP4B	5225.75	-1.67486	0.13439	-12.4627	1.19298e-35	1.22017e-33
ADCY9	1846.15	-1.31082	0.105337	-12.4441	1.50637e-35	1.53119e-33
S100A8	59.5375	4.04802	0.325602	12.4324	1.74286e-35	1.76072e-33
CTD-2033D15.3	228.256	-3.68238	0.296264	-12.4294	1.80939e-35	1.81678e-33
LRP8	362.624	1.89263	0.152384	12.4201	2.03281e-35	2.02875e-33
SUSD3	305.358	-2.42813	0.195534	-12.4179	2.08922e-35	2.07248e-33
KCTD3	2880.53	-1.17332	0.094555	-12.4089	2.33951e-35	2.30686e-33
PLIN5	173.406	-2.83935	0.229228	-12.3866	3.08991e-35	3.02866e-33
LONRF2	4149.08	-2.20429	0.178044	-12.3806	3.32864e-35	3.24336e-33
DCDC1	227.616	-2.74683	0.221908	-12.3783	3.42708e-35	3.31963e-33
EPB41L5	1669.23	-1.14909	0.092997	-12.3562	4.5091e-35	4.34218e-33
NCS1	359.029	1.22012	0.0987658	12.3536	4.65599e-35	4.45757e-33
PRKD3	1402.01	1.05543	0.0855585	12.3358	5.81046e-35	5.53068e-33
RARA	1781.06	-1.07349	0.087101	-12.3246	6.67351e-35	6.31567e-33
SRD5A1	108.587	1.24632	0.101261	12.308	8.2029e-35	7.67484e-33
TMEM26	560.681	-2.74784	0.22325	-12.3083	8.16887e-35	7.67484e-33
CHST3	277.89	1.66482	0.135366	12.2986	9.21657e-35	8.57454e-33
CCDC82	406.351	1.07824	0.0877675	12.2852	1.08817e-34	1.00668e-32
DACH1	1205.55	-2.54366	0.207236	-12.2742	1.24602e-34	1.14627e-32
TTYH3	2403.02	0.977816	0.0796856	12.2709	1.2977e-34	1.18718e-32
MALRD1	428.373	-4.51944	0.368805	-12.2543	1.59353e-34	1.44976e-32
STOX2	262.186	1.96069	0.160058	12.2499	1.68292e-34	1.52267e-32
MSN	2098.81	0.948721	0.0775856	12.2281	2.20158e-34	1.98106e-32
SLC19A2	2614.78	-1.50817	0.123462	-12.2157	2.56387e-34	2.29452e-32
MFI2	268.621	1.83439	0.150353	12.2006	3.08619e-34	2.74705e-32
SLC9A6	285.488	1.20403	0.0988191	12.1842	3.77338e-34	3.34066e-32
STK32B	372.086	-2.4637	0.202469	-12.1683	4.58626e-34	4.0386e-32
RP11-53O19.1	20.7088	-4.68738	0.385483	-12.1598	5.08936e-34	4.45779e-32
F7	139.479	-3.15381	0.259519	-12.1525	5.56505e-34	4.84866e-32
KLF11	775.719	0.777218	0.0639841	12.1471	5.94623e-34	5.1535e-32
RARRES1	158.335	2.85994	0.23555	12.1416	6.36036e-34	5.48356e-32
PALM2	95.3857	1.65656	0.136469	12.1387	6.5829e-34	5.64587e-32
TLE3	2392.1	-0.806073	0.0664113	-12.1376	6.67712e-34	5.697e-32
EPHB1	66.2466	1.83526	0.151407	12.1214	8.13979e-34	6.90917e-32
PEX5L	220.86	-4.40411	0.363659	-12.1106	9.28632e-34	7.84194e-32
LANCL3	32.2419	2.08977	0.172589	12.1084	9.53227e-34	8.00856e-32
KDM4B	3400.23	-1.34956	0.111502	-12.1034	1.01271e-33	8.4651e-32
CDH3	351.715	2.40227	0.199028	12.07	1.52149e-33	1.26537e-31
PTX3	21.3577	3.0301	0.251197	12.0626	1.66352e-33	1.37654e-31
AGTR1	321.694	-3.84698	0.319086	-12.0563	1.79777e-33	1.48019e-31
MYB	1977.68	-1.61581	0.134046	-12.0541	1.84541e-33	1.51186e-31
ANKS1B	1116.28	-1.54969	0.128661	-12.0447	2.06884e-33	1.68651e-31
MYO5C	2051.62	-1.11218	0.0924826	-12.0258	2.601e-33	2.10988e-31
AGTPBP1	513.551	0.900006	0.0748595	12.0226	2.70306e-33	2.18193e-31
DEK	1880.87	1.02948	0.0856343	12.0219	2.72746e-33	2.19088e-31
ERICH3	135.692	-4.01173	0.333841	-12.0169	2.89647e-33	2.31535e-31
LOXL4	63.4568	2.3088	0.192167	12.0146	2.97955e-33	2.37025e-31
CDCA7	114.356	2.461	0.204992	12.0054	3.33045e-33	2.63666e-31
NOVA1	1121.4	-3.03153	0.252948	-11.9848	4.27058e-33	3.36476e-31
NPNT	3060.69	-1.98165	0.165383	-11.9822	4.40679e-33	3.45555e-31
TTC8	392.819	-0.943623	0.0787573	-11.9814	4.44765e-33	3.47106e-31
KIF12	371.058	-2.29735	0.192065	-11.9613	5.66489e-33	4.40018e-31
BTG3	196.946	1.43835	0.120434	11.943	7.06301e-33	5.4604e-31
RGMA	170.262	2.01957	0.169129	11.941	7.2338e-33	5.56631e-31
TANK	663.388	0.662517	0.0556515	11.9047	1.11801e-32	8.56294e-31
SLC7A8	1897.8	-1.43013	0.120212	-11.8967	1.23136e-32	9.38744e-31
NCK2	439.95	0.829564	0.0697544	11.8926	1.29245e-32	9.80775e-31
ZSWIM4	722.204	1.07123	0.0901245	11.8861	1.39753e-32	1.05565e-30
FAM196A	378.145	-3.71476	0.312881	-11.8728	1.63971e-32	1.23292e-30
SLC2A12	43.4548	2.54537	0.214556	11.8634	1.83312e-32	1.37209e-30
RP5-1039K5.12	144.4	1.11229	0.093772	11.8616	1.87376e-32	1.39617e-30
LAMP3	187.915	2.48296	0.209364	11.8596	1.91978e-32	1.42401e-30
MSLN	152.972	3.96011	0.333996	11.8568	1.98498e-32	1.46577e-30
APOBEC3B	84.4418	2.18034	0.184085	11.8442	2.30624e-32	1.69539e-30
GPC2	49.8076	1.74678	0.147713	11.8256	2.87973e-32	2.10758e-30
CARD9	102.95	1.81749	0.153851	11.8133	3.33411e-32	2.42933e-30
FERMT1	37.2371	2.97787	0.252106	11.8119	3.3863e-32	2.45648e-30
CRYAB	113.753	2.03365	0.172218	11.8086	3.5238e-32	2.54502e-30
SLC43A3	121.127	1.0646	0.090282	11.7919	4.29578e-32	3.08902e-30
ELOVL2	644.133	-3.02458	0.256568	-11.7886	4.46776e-32	3.19872e-30
PPARA	277.894	1.01896	0.0866394	11.7609	6.20865e-32	4.42588e-30
ZNF587	4844.71	-1.28292	0.109168	-11.7518	6.9091e-32	4.90398e-30
STAG3	34.6585	2.1024	0.17924	11.7296	8.99035e-32	6.35382e-30
KYNU	156.464	2.10936	0.179939	11.7226	9.76193e-32	6.86964e-30
KCNJ11	148.737	-1.81535	0.154963	-11.7147	1.07176e-31	7.51007e-30
KIFC3	396.595	1.27536	0.108889	11.7125	1.10042e-31	7.67821e-30
SOX10	100.759	4.32245	0.369522	11.6974	1.31407e-31	9.13027e-30
TGFA	77.7622	1.8229	0.155906	11.6923	1.3955e-31	9.65531e-30
GPM6B	227.711	1.8669	0.159755	11.686	1.50303e-31	1.03558e-29
KCNK5	100.166	2.38677	0.204265	11.6847	1.52687e-31	1.04763e-29
CPB1	2038.28	-5.15554	0.441358	-11.6811	1.59254e-31	1.08815e-29
CCDC71L	473.951	1.00855	0.0863513	11.6796	1.62042e-31	1.10262e-29
STH	54.8401	-2.58011	0.221125	-11.6681	1.85514e-31	1.25714e-29
CTD-2033D15.1	155.526	-3.55542	0.304926	-11.66	2.04156e-31	1.3778e-29
PPM1J	92.5867	-1.8262	0.156644	-11.6583	2.08202e-31	1.39937e-29
TMC4	756.112	-1.20845	0.10378	-11.6444	2.4499e-31	1.63994e-29
CPA4	36.6391	3.11684	0.26784	11.6369	2.67461e-31	1.78311e-29
NEK10	685.816	-2.55555	0.219928	-11.6199	3.26406e-31	2.16731e-29
RNF150	115.503	1.52991	0.131704	11.6163	3.40566e-31	2.24492e-29
KCNK15	165.624	-2.31798	0.199547	-11.6162	3.40821e-31	2.24492e-29
CASC1	83.1589	-1.78138	0.153605	-11.5971	4.26073e-31	2.79527e-29
GBP1	791.206	1.83327	0.158355	11.577	5.39289e-31	3.52399e-29
KCNE4	439.849	-2.94243	0.254539	-11.5598	6.58265e-31	4.28445e-29
RSU1	802.175	0.855263	0.0740283	11.5532	7.1124e-31	4.61102e-29
CLCN4	83.168	1.55833	0.135179	11.5279	9.54305e-31	6.16256e-29
CCND1	12452.5	-1.95809	0.169984	-11.5192	1.05567e-30	6.79052e-29
S100A2	25.3067	2.88641	0.250719	11.5125	1.14091e-30	7.30251e-29
SLC6A14	97.8126	4.28137	0.371896	11.5123	1.14414e-30	7.30251e-29
BCAM	2313.13	-1.3914	0.120912	-11.5076	1.20804e-30	7.68063e-29
BCL2	3337.77	-1.49415	0.129929	-11.4998	1.32292e-30	8.37865e-29
UGP2	592.796	0.621241	0.0542232	11.4571	2.16613e-30	1.36665e-28
PRNP	685.493	1.08701	0.0948804	11.4566	2.17901e-30	1.36953e-28
RASGRF1	84.1858	2.6402	0.230465	11.4559	2.19567e-30	1.37476e-28
GPR126	522.778	2.2573	0.197172	11.4484	2.39508e-30	1.49393e-28
INPP5J	931.44	-2.04774	0.178873	-11.448	2.40527e-30	1.49462e-28
MRPS30	1526.1	-2.18774	0.191349	-11.4333	2.85184e-30	1.76546e-28
DUSP7	394.295	0.774102	0.0677209	11.4308	2.93487e-30	1.81006e-28
TCEAL1	1081.89	-1.53683	0.134551	-11.4219	3.25099e-30	1.99754e-28
SHC4	132.718	3.34549	0.293116	11.4135	3.57859e-30	2.19066e-28
IFNAR2	611.458	0.888058	0.0778398	11.4088	3.77966e-30	2.30517e-28
HIST1H1A	26.2021	2.99924	0.263104	11.3994	4.20827e-30	2.55711e-28
SIAH2	1360.16	-1.49963	0.131687	-11.3878	4.80731e-30	2.91036e-28
PROX1	72.6274	2.0948	0.18426	11.3687	5.98585e-30	3.61058e-28
SLC6A4	347.852	-4.64697	0.408875	-11.3653	6.22858e-30	3.74329e-28
STC2	4570.18	-2.73985	0.241091	-11.3644	6.29089e-30	3.75334e-28
TMPRSS6	100.812	-2.95181	0.259738	-11.3646	6.27675e-30	3.75334e-28
ANP32E	1815.18	1.14724	0.100982	11.3608	6.55641e-30	3.89763e-28
AQP11	73.3827	-2.37421	0.209037	-11.3578	6.7795e-30	4.01576e-28
KCNJ3	1335.04	-4.64407	0.409068	-11.3528	7.18283e-30	4.23942e-28
TTC39A	1080.13	-1.41511	0.124657	-11.352	7.24533e-30	4.24586e-28
PNPLA4	242.819	-1.2053	0.106175	-11.3521	7.24299e-30	4.24586e-28
PPARGC1A	108.133	2.46309	0.21701	11.3501	7.40623e-30	4.32476e-28
CSTB	912.86	0.979164	0.0863023	11.3458	7.78527e-30	4.53004e-28
BCL2A1	37.9881	2.45749	0.216866	11.3318	9.12693e-30	5.29201e-28
RASD2	166.037	1.98358	0.175204	11.3216	1.02602e-29	5.92821e-28
RP1-145M24.1	15.1418	2.19206	0.193635	11.3206	1.03769e-29	5.97472e-28
CHRM3	52.5612	2.83448	0.250562	11.3125	1.13819e-29	6.53053e-28
SLC27A2	203.801	-2.80413	0.247957	-11.309	1.18487e-29	6.77473e-28
GRIK3	511.065	-3.06768	0.271292	-11.3077	1.20247e-29	6.85158e-28
TEX14	159.437	-3.27766	0.290342	-11.289	1.48777e-29	8.44799e-28
CCDC74A	563.513	-2.64033	0.234325	-11.2678	1.89226e-29	1.07079e-27
KLF5	392.006	2.05727	0.182637	11.2642	1.97062e-29	1.11131e-27
SYTL4	560.924	-1.72234	0.153036	-11.2545	2.20091e-29	1.23694e-27
RNF182	28.4238	3.07427	0.273408	11.2443	2.47186e-29	1.38449e-27
YEATS2	1151.11	0.79149	0.0704089	11.2413	2.55487e-29	1.42132e-27
BTRC	808.838	-1.10868	0.0986244	-11.2415	2.55115e-29	1.42132e-27
FMNL2	1774.54	0.9985	0.0888822	11.234	2.77697e-29	1.53968e-27
PDZK1	61.0025	-3.94885	0.352104	-11.215	3.44051e-29	1.90117e-27
TMEM201	360.696	1.09608	0.0977431	11.2139	3.48672e-29	1.92026e-27
SEMA3B	470.023	-1.94514	0.173591	-11.2053	3.84085e-29	2.10824e-27
ANGPT1	137.597	2.02408	0.180704	11.2011	4.027e-29	2.20307e-27
APBB2	4504.97	-1.06206	0.0948444	-11.1979	4.17415e-29	2.27602e-27
ADM	129.424	2.0625	0.184254	11.1938	4.37239e-29	2.37624e-27
KLHDC7B	312.452	2.95061	0.264411	11.1592	6.45652e-29	3.49735e-27
STK38	823.255	0.665299	0.059625	11.1581	6.54091e-29	3.53145e-27
CEBPB	500.627	1.12482	0.100896	11.1484	7.29265e-29	3.92445e-27
TFF1	528.15	-3.89651	0.349762	-11.1405	7.97067e-29	4.27534e-27
CXXC5	1672.54	-1.07274	0.096448	-11.1225	9.74965e-29	5.21258e-27
L3MBTL4	226.589	1.7853	0.160525	11.1217	9.84215e-29	5.24501e-27
CREB3L2	3803.48	0.862303	0.0776355	11.1071	1.15893e-28	6.15618e-27
DNAAF1	81.3355	-2.26194	0.203797	-11.099	1.26871e-28	6.71761e-27
NOTCH1	1598.76	0.937947	0.0845399	11.0947	1.3308e-28	7.02381e-27
DNAH17	121.693	2.96175	0.267032	11.0914	1.38169e-28	7.26913e-27
VAV3	2099.25	-1.52945	0.138008	-11.0823	1.52821e-28	8.01433e-27
IFRD1	635.69	0.714863	0.0645688	11.0713	1.72814e-28	9.03408e-27
SRSF12	22.7408	2.38247	0.21536	11.0627	1.90201e-28	9.91151e-27
PRR15	206.176	-1.81261	0.163898	-11.0594	1.97455e-28	1.02571e-26
TAF4B	184.624	1.37667	0.124584	11.0501	2.18921e-28	1.13364e-26
IVD	650.319	-0.837799	0.0758889	-11.0398	2.45563e-28	1.26761e-26
MOB3B	315.511	1.2834	0.116281	11.0371	2.53082e-28	1.30234e-26
SEMA3F	1532.18	-1.1934	0.108197	-11.0298	2.74398e-28	1.40764e-26
CDKAL1	332.504	0.890344	0.0807343	11.0281	2.79781e-28	1.43079e-26
PML	1690.43	0.831954	0.0754692	11.0238	2.93559e-28	1.4966e-26
ZC3H12C	655.584	1.07929	0.0979991	11.0133	3.29759e-28	1.67597e-26
UPP1	77.9689	1.10389	0.100427	10.992	4.17544e-28	2.1156e-26
PDE9A	99.4497	1.63645	0.149057	10.9786	4.84104e-28	2.44532e-26
TTC7A	621.252	0.842894	0.0767803	10.978	4.87572e-28	2.4553e-26
PELI1	658.527	0.933873	0.0851105	10.9725	5.183e-28	2.60209e-26
ARHGAP35	3849.43	-0.744081	0.0678944	-10.9594	5.99059e-28	2.99839e-26
RASGEF1B	909.523	1.08698	0.099439	10.9311	8.1868e-28	4.08521e-26
NFIB	4419.45	1.67455	0.15327	10.9255	8.70732e-28	4.33182e-26
TIAM2	225.458	1.41465	0.129566	10.9184	9.41622e-28	4.67039e-26
GALNT13	58.9578	2.19167	0.200808	10.9142	9.85529e-28	4.87349e-26
SLPI	125.412	3.51912	0.322768	10.9029	1.11591e-27	5.50169e-26
ZDHHC18	437.872	0.698972	0.0641187	10.9012	1.13725e-27	5.59018e-26
SLC52A1	36.0295	2.92606	0.268609	10.8934	1.23962e-27	6.07522e-26
ENO1	2020.07	1.0508	0.0965433	10.8842	1.37067e-27	6.69757e-26
SLC4A11	253.765	2.18942	0.201325	10.875	1.51579e-27	7.38476e-26
PRRT3	198.65	-1.55988	0.14352	-10.8687	1.6243e-27	7.89009e-26
SPIB	25.9317	2.75334	0.253408	10.8652	1.68805e-27	8.17564e-26
GBP5	1141.63	2.18238	0.201069	10.8539	1.91069e-27	9.22678e-26
RRP1B	768.1	0.648597	0.0598553	10.8361	2.32207e-27	1.11806e-25
MAATS1	196.4	-2.14757	0.198385	-10.8253	2.61319e-27	1.25456e-25
CEP290	1026.64	-0.742992	0.0686751	-10.8189	2.79975e-27	1.34022e-25
ASB16	24.9765	-2.99856	0.277257	-10.8151	2.91993e-27	1.3937e-25
EPHB6	80.0193	1.85599	0.171857	10.7997	3.45487e-27	1.64426e-25
PCP2	55.3597	-1.96246	0.181758	-10.7971	3.55186e-27	1.68555e-25
FOXN2	934.009	0.913812	0.0846914	10.7899	3.8421e-27	1.81804e-25
IFFO2	272.109	1.11253	0.103291	10.7708	4.72853e-27	2.23108e-25
TMEM123	4826.5	1.04582	0.09714	10.7661	4.97661e-27	2.34143e-25
CPNE8	184.922	0.997906	0.0927725	10.7565	5.52319e-27	2.59118e-25
TCEAL4	739.796	-1.34554	0.125108	-10.755	5.61308e-27	2.62587e-25
LBR	966.657	1.04164	0.0968601	10.754	5.67276e-27	2.64627e-25
FMO5	352.231	-2.21593	0.206165	-10.7483	6.03326e-27	2.80649e-25
SIAH2-AS1	14.7442	-2.68184	0.249622	-10.7436	6.35287e-27	2.94684e-25
FNDC3B	5096.65	0.7826	0.072854	10.742	6.4605e-27	2.98834e-25
UCHL1	77.3391	2.00394	0.186691	10.734	7.04891e-27	3.25139e-25
TNRC18P1	149.027	-2.26369	0.21167	-10.6944	1.08122e-26	4.97331e-25
AC009133.15	59.97	-1.48537	0.139012	-10.6852	1.19373e-26	5.47553e-25
SUN2	1575.48	0.822848	0.0770695	10.6767	1.30849e-26	5.98524e-25
RBM24	270.834	-3.4092	0.319444	-10.6723	1.37182e-26	6.25757e-25
GLS	3070.71	0.842245	0.078943	10.669	1.42108e-26	6.46433e-25
IGF1R	7768.12	-1.85116	0.173552	-10.6663	1.46336e-26	6.63831e-25
PLAGL1	775.491	1.21989	0.114373	10.6659	1.47006e-26	6.65043e-25
MTERF2	416.246	-0.926352	0.0868866	-10.6616	1.53892e-26	6.94284e-25
CRLF1	39.709	2.59665	0.24383	10.6494	1.75423e-26	7.8926e-25
PNMA3	26.0718	2.40591	0.226152	10.6384	1.97397e-26	8.85706e-25
TCTN1	510.769	-0.845392	0.0794984	-10.6341	2.06872e-26	9.25697e-25
CPEB2	3187.64	-1.19836	0.112702	-10.6329	2.09388e-26	9.34414e-25
KCNJ2	144.165	1.09106	0.102635	10.6305	2.15068e-26	9.57169e-25
TP53BP2	1030.43	1.07355	0.101024	10.6267	2.23966e-26	9.94084e-25
ZNF703	3703.87	-1.72496	0.162376	-10.6232	2.32431e-26	1.02888e-24
CMYA5	1442.89	-1.53988	0.145102	-10.6124	2.60924e-26	1.15192e-24
FER1L5	60.628	-2.98973	0.281816	-10.6088	2.71136e-26	1.1938e-24
C1orf168	150.562	-2.84585	0.268262	-10.6085	2.72165e-26	1.19513e-24
MYO10	1269.34	1.27117	0.119925	10.5997	2.98998e-26	1.30947e-24
LYPD6B	197.002	-2.18176	0.206164	-10.5827	3.58563e-26	1.56617e-24
ST8SIA6	341.74	-2.25218	0.21291	-10.5781	3.76682e-26	1.64096e-24
FSCN1	443.114	1.30952	0.123869	10.5718	4.02771e-26	1.74998e-24
FAM57B	44.1604	-2.4577	0.232591	-10.5666	4.25632e-26	1.84444e-24
PIM1	480.903	1.08388	0.102611	10.563	4.42226e-26	1.91132e-24
ZG16B	228.062	-1.78345	0.16886	-10.5617	4.48591e-26	1.93376e-24
FZD7	355.811	1.29897	0.122998	10.5609	4.52391e-26	1.94504e-24
ERBB3	3834.94	-0.984933	0.0932648	-10.5606	4.5371e-26	1.94564e-24
TMPRSS5	56.1233	1.71363	0.162345	10.5555	4.79207e-26	2.04964e-24
HECA	2266.9	0.714046	0.0676997	10.5473	5.22968e-26	2.23101e-24
TAP1	837.391	1.49919	0.142186	10.5439	5.42058e-26	2.30648e-24
MALL	17.9804	1.92975	0.183152	10.5363	5.87481e-26	2.49331e-24
C1orf21	1399.77	-1.47366	0.13991	-10.5329	6.09165e-26	2.5787e-24
SLC22A5	415.606	-1.00586	0.0955013	-10.5325	6.12055e-26	2.58429e-24
MAPT-IT1	50.7423	-2.66909	0.253737	-10.5191	7.05422e-26	2.97089e-24
FOSL1	24.2336	2.04768	0.194685	10.5179	7.14311e-26	3.00065e-24
PREX1	2945.38	-1.40716	0.133896	-10.5093	7.82741e-26	3.27974e-24
CCDC125	590.712	-0.992815	0.0944873	-10.5074	7.98758e-26	3.33836e-24
FITM2	329.659	-0.872078	0.0830164	-10.5049	8.20191e-26	3.41926e-24
ESYT3	38.3575	2.29105	0.218121	10.5036	8.31874e-26	3.45921e-24
RAP2B	1524.19	0.803536	0.0765438	10.4977	8.84903e-26	3.67045e-24
UBXN10	147.209	-1.76643	0.168302	-10.4955	9.05592e-26	3.74683e-24
UHRF2	590.731	0.629412	0.0600137	10.4878	9.82901e-26	4.0565e-24
COQ7	320.458	-0.944063	0.0900701	-10.4814	1.05151e-25	4.32882e-24
CFAP44	1805.47	-0.89021	0.0849492	-10.4793	1.07515e-25	4.41509e-24
LRP12	311.462	1.16686	0.111403	10.4742	1.13508e-25	4.64961e-24
TFF3	546.895	-2.98954	0.285479	-10.472	1.16163e-25	4.74654e-24
CPLX1	110.192	-1.98782	0.18986	-10.47	1.18702e-25	4.83829e-24
CCDC74B	99.7797	-2.26939	0.216945	-10.4607	1.30911e-25	5.32274e-24
SLCO5A1	61.9068	2.18717	0.209164	10.4567	1.36494e-25	5.53609e-24
HMGA1	700.439	1.19107	0.11398	10.4498	1.46831e-25	5.94072e-24
IDO1	100.239	2.77404	0.265489	10.4488	1.48415e-25	5.99006e-24
BACH1	1174.49	0.728073	0.0696844	10.4482	1.49406e-25	6.01534e-24
BBS4	219.582	-0.718618	0.0688005	-10.4449	1.54546e-25	6.20711e-24
EML4	2085.21	0.616765	0.059072	10.4409	1.61288e-25	6.4621e-24
SLC35C1	320.66	0.93711	0.0897649	10.4396	1.63502e-25	6.53493e-24
GBP1P1	39.1362	2.41188	0.231052	10.4387	1.65078e-25	6.58193e-24
SF3B3	1387.22	0.643466	0.061665	10.4349	1.71859e-25	6.83577e-24
ACTG2	98.0595	2.67329	0.25621	10.434	1.73499e-25	6.88435e-24
RAD50	1121.67	-0.653658	0.0626704	-10.4301	1.80695e-25	7.15265e-24
CXCL16	335.815	0.944155	0.0905648	10.4252	1.90282e-25	7.5141e-24
MCTP2	412.501	1.52326	0.146208	10.4184	2.04256e-25	8.04661e-24
APBA2	112.023	1.7315	0.166253	10.4148	2.12174e-25	8.33858e-24
TOR4A	136.493	1.06933	0.102713	10.4109	2.21204e-25	8.67277e-24
PABPC4L	99.7397	1.31043	0.125946	10.4047	2.35908e-25	9.20546e-24
NAMPT	1022.82	1.00763	0.0968425	10.4049	2.35569e-25	9.20546e-24
FAM63A	816.149	-0.957867	0.0920702	-10.4037	2.38599e-25	9.28844e-24
FANCA	513.127	1.21819	0.117192	10.3948	2.61756e-25	1.01659e-23
TCF7L1	585.624	1.52634	0.14689	10.391	2.72403e-25	1.05545e-23
LGR5	61.7696	2.79066	0.268764	10.3833	2.95311e-25	1.14152e-23
SYNPO2L	100.332	-3.69119	0.355588	-10.3805	3.04121e-25	1.17283e-23
COL9A3	42.7551	2.5253	0.243282	10.3801	3.05398e-25	1.175e-23
WARS	1240.16	1.15766	0.11156	10.377	3.15697e-25	1.21179e-23
HAAO	53.2544	1.5573	0.150203	10.368	3.46848e-25	1.32827e-23
CFAP69	264.164	-1.21937	0.117663	-10.3633	3.64178e-25	1.3914e-23
LYN	500.857	0.985767	0.0951979	10.3549	3.97509e-25	1.51523e-23
HLA-F	703.936	1.29824	0.125454	10.3483	4.2581e-25	1.61936e-23
RALGPS2	2699.3	-1.18551	0.114642	-10.341	4.59895e-25	1.74495e-23
PLEKHD1	51.7587	-2.42526	0.234568	-10.3393	4.68116e-25	1.77206e-23
SPICE1	1669.83	-0.761996	0.0737048	-10.3385	4.71888e-25	1.78224e-23
AMER1	357.898	0.871038	0.08426	10.3375	4.76801e-25	1.79668e-23
CTTNBP2NL	1160.37	0.558271	0.05401	10.3364	4.82066e-25	1.81237e-23
ST8SIA1	151.89	1.66946	0.161532	10.3351	4.88762e-25	1.83336e-23
FOXA1	6819.44	-1.719	0.166335	-10.3346	4.91516e-25	1.8395e-23
ARHGEF4	94.1335	2.03351	0.196794	10.3332	4.98569e-25	1.86166e-23
CEMP1	31.1061	-1.99027	0.192884	-10.3185	5.8121e-25	2.16534e-23
S1PR2	102.427	0.887138	0.0860443	10.3102	6.3339e-25	2.35441e-23
MSL3	569.625	0.642632	0.0623352	10.3093	6.39756e-25	2.37272e-23
JOSD1	439.817	0.538055	0.0522398	10.2997	7.06716e-25	2.61517e-23
MT1X	52.1511	1.38136	0.134129	10.2988	7.1369e-25	2.63505e-23
RHOB	6421.65	-1.02916	0.0999344	-10.2984	7.16692e-25	2.64022e-23
LMNB2	792.8	0.993478	0.0965182	10.2932	7.56452e-25	2.78047e-23
GSTP1	426.196	1.53568	0.149279	10.2873	8.03995e-25	2.94864e-23
SYT9	161.694	-2.99762	0.291405	-10.2868	8.08343e-25	2.95144e-23
HMGN2P15	44.7623	-2.72345	0.264749	-10.2869	8.07241e-25	2.95144e-23
JRKL	236.713	1.04197	0.101369	10.2789	8.76926e-25	3.19477e-23
VLDLR	169.481	1.5628	0.152096	10.2751	9.1259e-25	3.31736e-23
PM20D2	356.085	1.45723	0.141872	10.2715	9.47688e-25	3.43735e-23
JPH2	78.1299	1.93172	0.188119	10.2686	9.76148e-25	3.5328e-23
CNTD2	98.6347	-2.34092	0.228025	-10.266	1.00233e-24	3.6196e-23
ELF5	367.308	3.27232	0.318957	10.2594	1.07344e-24	3.86792e-23
RBMS1	1342.9	0.808886	0.0789251	10.2488	1.19849e-24	4.30908e-23
CHI3L2	54.1123	2.4043	0.234759	10.2416	1.29077e-24	4.63075e-23
ACSL4	1104.58	0.913189	0.0892024	10.2373	1.34998e-24	4.83263e-23
FDPS	222.894	0.852532	0.0832821	10.2367	1.35808e-24	4.8511e-23
SUOX	655.308	-0.762811	0.0745314	-10.2348	1.38541e-24	4.938e-23
HOMER3	261.428	0.872456	0.0852823	10.2302	1.452e-24	5.16416e-23
TAP2	624.932	1.33663	0.130664	10.2295	1.46284e-24	5.1915e-23
LRIG1	2767.26	-1.03663	0.101421	-10.221	1.59715e-24	5.65597e-23
VPS37B	364.877	0.787627	0.0770932	10.2165	1.67186e-24	5.90783e-23
CD82	297.88	1.19169	0.116659	10.2152	1.69551e-24	5.97857e-23
USP1	956.418	0.849624	0.0831923	10.2128	1.73826e-24	6.11621e-23
TPBG	2143.25	-1.20836	0.11833	-10.2117	1.75742e-24	6.15733e-23
STARD10	1558.66	-1.49066	0.145974	-10.2119	1.75479e-24	6.15733e-23
KANK4	226.354	2.0975	0.205406	10.2115	1.76181e-24	6.15961e-23
PDE7A	1412.8	0.919255	0.0900539	10.2078	1.82901e-24	6.38099e-23
CNTD1	49.0937	-2.45754	0.240842	-10.2039	1.90419e-24	6.62922e-23
FXYD6	110.805	1.19827	0.117509	10.1973	2.03837e-24	7.08141e-23
MTL5	701.4	-1.64445	0.161291	-10.1956	2.07538e-24	7.1948e-23
AGR2	2170.87	-2.36143	0.231791	-10.1877	2.24963e-24	7.78251e-23
BCAS4	106.678	-1.42983	0.140378	-10.1856	2.29897e-24	7.93651e-23
C9orf40	109.572	0.964917	0.0948811	10.1698	2.70597e-24	9.32199e-23
ICAM1	532.59	1.2413	0.122072	10.1685	2.73977e-24	9.41876e-23
MSI2	6484.53	-1.29111	0.127009	-10.1655	2.82812e-24	9.70223e-23
ULK4	539.167	-0.835345	0.0821802	-10.1648	2.84737e-24	9.74797e-23
MAG	14.6275	-3.31604	0.326333	-10.1615	2.94382e-24	1.00572e-22
MEX3A	553.527	1.68344	0.165688	10.1603	2.98222e-24	1.01556e-22
ARID2	2968.14	-0.497472	0.0489629	-10.1602	2.98494e-24	1.01556e-22
PLOD3	522.455	0.775228	0.0763553	10.1529	3.21632e-24	1.09202e-22
C17orf96	46.3565	1.67602	0.165252	10.1422	3.58912e-24	1.21609e-22
PGLYRP2	25.9761	-3.18274	0.313855	-10.1408	3.64149e-24	1.2313e-22
CFLAR	1166.54	0.653326	0.0644455	10.1376	3.76083e-24	1.26905e-22
TMSB10	3304.73	0.921206	0.0909014	10.1341	3.89832e-24	1.31275e-22
RFWD3	483.172	0.677345	0.0668573	10.1312	4.01693e-24	1.34993e-22
RP11-150O12.3	35.4239	-2.25359	0.222684	-10.1201	4.49831e-24	1.50863e-22
LRRC8D	382.998	0.797204	0.0787832	10.119	4.5525e-24	1.5237e-22
RAMP2-AS1	23.3732	-2.57746	0.254947	-10.1098	4.99771e-24	1.66932e-22
FAM89A	39.3524	1.41037	0.139527	10.1083	5.07813e-24	1.69274e-22
RP11-53O19.3	13.8352	-2.61869	0.259166	-10.1043	5.2861e-24	1.75851e-22
GTPBP4	739.913	0.793684	0.0785553	10.1035	5.32969e-24	1.76944e-22
IKBKB	2197.52	-0.91309	0.0904603	-10.0938	5.88332e-24	1.94931e-22
ARL4C	1558.57	0.94971	0.0940976	10.0928	5.94405e-24	1.96547e-22
FAM135B	109.382	-3.28412	0.325933	-10.0761	7.04863e-24	2.32605e-22
CHI3L1	494.268	2.63108	0.261317	10.0686	7.60785e-24	2.50557e-22
GRIA1	44.7126	-3.80786	0.378274	-10.0664	7.7764e-24	2.55402e-22
ID4	441.108	1.86385	0.185158	10.0663	7.78597e-24	2.55402e-22
SAMD15	45.45	-1.54657	0.153723	-10.0608	8.23647e-24	2.69642e-22
PDE1C	150.026	1.92352	0.1913	10.055	8.73322e-24	2.85337e-22
KANSL3	1488	-0.500216	0.0497634	-10.0519	9.0117e-24	2.93853e-22
BRINP2	112.447	-4.4013	0.438383	-10.0398	1.01846e-23	3.31444e-22
TRIM29	245.033	2.7577	0.27475	10.0372	1.04649e-23	3.39894e-22
CCDC30	154.63	-1.03265	0.103105	-10.0155	1.30329e-23	4.22467e-22
TBX3	2030.78	-1.47326	0.147182	-10.0098	1.38091e-23	4.46748e-22
VCAM1	251.137	1.30663	0.130547	10.0089	1.39329e-23	4.49868e-22
CACNA1D	2249.21	-1.81435	0.18128	-10.0086	1.39747e-23	4.50334e-22
B3GNT7	61.1788	1.4464	0.144573	10.0047	1.45357e-23	4.67499e-22
GLRA3	286.811	-4.37069	0.436952	-10.0027	1.48353e-23	4.76205e-22
VSTM2A	338.775	-5.09364	0.509307	-10.0011	1.5067e-23	4.827e-22
PLD1	386.656	0.983321	0.0983277	10.0004	1.51718e-23	4.85113e-22
SCPEP1	298.986	1.04197	0.104215	9.99827	1.55084e-23	4.94918e-22
TRIM47	297.819	1.08626	0.108688	9.99426	1.61486e-23	5.14351e-22
METTL20	361.956	-0.889984	0.0890651	-9.99252	1.64355e-23	5.22479e-22
TTC39A-AS1	22.2434	-1.76915	0.177093	-9.98997	1.68631e-23	5.35038e-22
FANCE	60.4835	1.17285	0.117575	9.97535	1.9542e-23	6.18844e-22
CYP2T1P	100.335	-3.60861	0.361912	-9.97096	2.0424e-23	6.45533e-22
GLYATL2	166.503	3.24942	0.326112	9.96411	2.1882e-23	6.90291e-22
PPP1R18	1079.41	0.908118	0.091191	9.95842	2.31723e-23	7.29597e-22
SLC16A1	650.837	1.55235	0.155903	9.95713	2.34752e-23	7.37723e-22
SRPK1	1175.18	0.728098	0.0731619	9.95188	2.47473e-23	7.76218e-22
TMEM25	667.618	-1.14994	0.115554	-9.95152	2.48349e-23	7.77482e-22
SLC7A5P1	78.8709	1.69687	0.170675	9.94215	2.72871e-23	8.5263e-22
FBXO36	208.415	-1.18902	0.119615	-9.94038	2.77772e-23	8.66303e-22
GATA3-AS1	17.8686	-2.57277	0.259043	-9.93182	3.02693e-23	9.42238e-22
KCTD6	566.109	-1.44816	0.145888	-9.92651	3.19232e-23	9.91847e-22
LYPD6	308.29	-2.19615	0.221371	-9.9207	3.3839e-23	1.04939e-21
SLC5A6	863.79	1.06638	0.107513	9.91863	3.45461e-23	1.06931e-21
MAP2	405.145	1.56023	0.157356	9.91527	3.57284e-23	1.10383e-21
NHSL1	748.065	1.11548	0.11251	9.9145	3.60037e-23	1.11025e-21
FAM107A	29.0947	1.8981	0.191465	9.91354	3.63528e-23	1.11683e-21
COTL1	457.89	0.970966	0.0979418	9.91371	3.62921e-23	1.11683e-21
CTD-2583A14.11	57.4472	-1.39744	0.140968	-9.91315	3.64962e-23	1.11915e-21
KIAA1407	464.177	-0.842341	0.084991	-9.91095	3.73087e-23	1.14194e-21
PP14571	110.538	-2.59778	0.262183	-9.90829	3.83145e-23	1.17055e-21
AIF1L	245.513	1.68056	0.169638	9.90677	3.89021e-23	1.1863e-21
TEX10	294.671	0.642486	0.0649215	9.89636	4.31713e-23	1.31405e-21
COX6C	1386.58	-1.78708	0.180602	-9.89515	4.36941e-23	1.32751e-21
SLC7A5	755.373	1.65623	0.167425	9.89239	4.4919e-23	1.36221e-21
TES	884.811	0.985389	0.0996527	9.88824	4.68185e-23	1.41721e-21
FAM179B	1131.26	-0.645017	0.0652505	-9.88525	4.82385e-23	1.45751e-21
TMEM144	2184.12	-1.26529	0.128009	-9.88437	4.86629e-23	1.46764e-21
GPR161	142.811	1.23375	0.12504	9.86686	5.79491e-23	1.74451e-21
KIF16B	1985.25	-1.08323	0.10986	-9.86011	6.19825e-23	1.86253e-21
NUP93	335.372	0.674885	0.0684655	9.8573	6.37399e-23	1.91185e-21
DNAL1	442.403	-0.832934	0.084522	-9.85464	6.54507e-23	1.95959e-21
RBM38	394.155	1.12903	0.114612	9.85088	6.79445e-23	2.03057e-21
MELK	147.61	1.31549	0.133755	9.83502	7.95553e-23	2.37325e-21
FUT4	314.68	0.821425	0.0835241	9.83459	7.98947e-23	2.37907e-21
SLC25A48	117.617	-3.11563	0.31692	-9.83096	8.28254e-23	2.46189e-21
CTPS1	391.381	0.889796	0.0905445	9.82716	8.60076e-23	2.55187e-21
MET	230.009	1.65218	0.168143	9.82605	8.69623e-23	2.57555e-21
RAB30	5821.01	-1.65481	0.168474	-9.82233	9.02291e-23	2.66751e-21
MLK4	286.209	1.7129	0.174408	9.82123	9.12277e-23	2.6922e-21
TSPAN13	1967.66	-1.1837	0.120564	-9.81803	9.41621e-23	2.77382e-21
CHRNA5	60.216	2.16382	0.220591	9.80917	1.02806e-22	3.02305e-21
ATP8B1	1472.91	-1.03872	0.105913	-9.80729	1.04744e-22	3.07454e-21
KALRN	597.649	1.04409	0.106527	9.8012	1.1126e-22	3.26001e-21
WDR19	512.024	-0.69136	0.0705542	-9.79899	1.13713e-22	3.32007e-21
NME3	198.193	-0.999309	0.10198	-9.7991	1.13594e-22	3.32007e-21
ANKS6	229.125	1.28295	0.130951	9.79716	1.158e-22	3.375e-21
ARPC1B	569.218	0.943029	0.0965206	9.77023	1.51104e-22	4.39617e-21
FAM161B	181.51	-1.02417	0.104861	-9.76689	1.56172e-22	4.53561e-21
PHGDH	228.42	1.65967	0.170127	9.75543	1.7485e-22	5.06912e-21
PAK3	26.4082	1.69752	0.174047	9.75327	1.78626e-22	5.16949e-21
VNN1	52.7405	1.44145	0.147809	9.75213	1.80639e-22	5.21856e-21
SYNM	930.6	2.08716	0.214138	9.74682	1.90344e-22	5.48931e-21
ODC1	229.837	1.26411	0.129699	9.74645	1.91023e-22	5.49927e-21
ALDH1A3	253.786	1.33188	0.136701	9.74302	1.97593e-22	5.67848e-21
ELOVL5	5326.02	-1.1347	0.116476	-9.74195	1.99693e-22	5.72883e-21
PLA2G12A	1362.79	-0.774313	0.0795373	-9.73522	2.13359e-22	6.11023e-21
MLPH	3254.16	-1.66836	0.171383	-9.73472	2.14415e-22	6.12982e-21
SLC46A1	497.453	-0.795232	0.0818024	-9.72137	2.44474e-22	6.97705e-21
SMC5	1905.37	0.456401	0.0469528	9.72041	2.46789e-22	7.03091e-21
P4HTM	555.838	-0.848134	0.0872603	-9.71959	2.48781e-22	7.07542e-21
RP5-996D20.3	9.31372	-2.20844	0.227221	-9.71934	2.49381e-22	7.08026e-21
TSPO	129.123	0.990867	0.101964	9.7178	2.53193e-22	7.17612e-21
NOSTRIN	220.251	-1.62984	0.167847	-9.71026	2.72632e-22	7.71381e-21
SNX8	397.376	0.745508	0.0767767	9.71008	2.73112e-22	7.71411e-21
C17orf58	329.529	-1.37515	0.141638	-9.7089	2.76314e-22	7.79121e-21
CCDC176	475.459	-1.16668	0.120458	-9.6854	3.4783e-22	9.79097e-21
L1CAM	100.059	2.71703	0.280631	9.68188	3.60038e-22	1.01173e-20
MOXD1	160.92	1.31362	0.135746	9.67704	3.77483e-22	1.05895e-20
C4orf32	1097.78	-1.30029	0.134431	-9.67254	3.9447e-22	1.10472e-20
TCF19	266.73	1.04609	0.108178	9.67006	4.04147e-22	1.1299e-20
C1orf64	171.573	-2.74809	0.284196	-9.66971	4.05536e-22	1.13186e-20
ADAM17	1602.92	0.4367	0.0451668	9.6686	4.09938e-22	1.14221e-20
LRTOMT	123.328	-1.10821	0.114631	-9.66768	4.13654e-22	1.15062e-20
C8orf46	53.2322	2.0208	0.209063	9.66595	4.20684e-22	1.1682e-20
WDR93	16.9385	-1.90482	0.197126	-9.66297	4.331e-22	1.20065e-20
KIF5C	1005.95	-2.07405	0.214743	-9.65833	4.53181e-22	1.25421e-20
MST1	222.783	-1.20617	0.124886	-9.65815	4.5401e-22	1.25439e-20
SSH3	487.731	-1.03601	0.107347	-9.65107	4.8645e-22	1.34177e-20
ABRACL	218.238	1.29415	0.134124	9.6489	4.96836e-22	1.36813e-20
MB21D1	158.31	1.03826	0.107635	9.64605	5.10845e-22	1.40435e-20
NABP1	1428.49	0.950996	0.0986848	9.6367	5.59575e-22	1.53575e-20
ABCC8	337.76	-2.69802	0.280372	-9.62299	6.39427e-22	1.75199e-20
FAM127B	361.244	0.830768	0.0863482	9.62115	6.51021e-22	1.78079e-20
SLC28A1	17.0412	2.51994	0.261922	9.62093	6.52363e-22	1.7815e-20
CSRP2	27.6593	1.47335	0.15321	9.61654	6.80833e-22	1.85617e-20
SLC4A8	1087.86	-1.81709	0.18907	-9.61071	7.20474e-22	1.961e-20
EFCAB12	75.9861	-1.7959	0.186997	-9.60389	7.69816e-22	2.09184e-20
EPB41L2	2369.23	0.83193	0.0867047	9.59497	8.39375e-22	2.2771e-20
CTSC	971.279	1.13527	0.118362	9.59154	8.67781e-22	2.35029e-20
SPATA20	808.692	-0.973164	0.101468	-9.59088	8.73341e-22	2.36146e-20
CXCL10	467.793	2.01793	0.210703	9.57714	9.97703e-22	2.69331e-20
MOAP1	383.399	-0.665424	0.0694865	-9.5763	1.00582e-21	2.71077e-20
C1orf198	1372.81	0.875297	0.0914248	9.57396	1.02887e-21	2.76836e-20
RAB26	101.28	-1.6732	0.174991	-9.56166	1.15877e-21	3.11281e-20
ORC6	38.6617	1.34344	0.140518	9.56062	1.17059e-21	3.13942e-20
CYP2D8P	27.915	1.15734	0.121152	9.55285	1.26173e-21	3.37836e-20
MURC	20.7354	1.27307	0.133271	9.55245	1.26661e-21	3.38592e-20
MAST4	3252.59	-1.35385	0.141831	-9.54551	1.35443e-21	3.6148e-20
EGFL6	29.4057	2.11134	0.221247	9.54291	1.38876e-21	3.70045e-20
TMCC2	34.5598	1.84529	0.193429	9.53989	1.42988e-21	3.79879e-20
UBE2E3	139.991	1.12127	0.117536	9.53981	1.43097e-21	3.79879e-20
HERC2P10	29.18	2.06978	0.216966	9.53969	1.43259e-21	3.79879e-20
MYO18B	42.1099	-2.56021	0.268383	-9.5394	1.43666e-21	3.80346e-20
IL2RA	72.8239	1.539	0.16137	9.53709	1.46894e-21	3.88268e-20
DUSP22	490.53	0.64443	0.0675903	9.53435	1.50828e-21	3.98026e-20
SALL2	321.507	-1.1474	0.120389	-9.5307	1.56222e-21	4.11602e-20
MUC4	283.521	2.59592	0.27244	9.52842	1.59697e-21	4.20085e-20
CALU	2717.93	0.698689	0.0733797	9.52157	1.7059e-21	4.48024e-20
C2orf27A	45.928	-1.87496	0.19698	-9.51853	1.7565e-21	4.60579e-20
CCL8	74.1911	2.12413	0.223163	9.51825	1.76122e-21	4.6108e-20
TAPT1	1034.13	-0.859705	0.0903286	-9.51753	1.77338e-21	4.63529e-20
SMOC1	36.1778	2.9309	0.30796	9.51718	1.7795e-21	4.64389e-20
E2F2	77.515	1.34809	0.141731	9.51165	1.87669e-21	4.88978e-20
ZNF454	61.468	1.4222	0.149538	9.51061	1.8955e-21	4.93099e-20
CMBL	338.919	-1.28247	0.134853	-9.51016	1.90371e-21	4.94455e-20
ETV7	62.1185	1.72294	0.181198	9.5086	1.93236e-21	5.01106e-20
SPTBN4	141.046	-1.88762	0.198528	-9.50807	1.94232e-21	5.02897e-20
IL32	212.294	1.41302	0.148746	9.49958	2.10736e-21	5.44772e-20
RUNX3	165.073	1.23299	0.129856	9.49501	2.20185e-21	5.68222e-20
VGLL4	1494.32	0.617976	0.0650863	9.49472	2.20794e-21	5.68222e-20
RMND1	429.805	-1.58043	0.166454	-9.4947	2.20843e-21	5.68222e-20
USP6NL	828.927	0.753966	0.079414	9.49413	2.22061e-21	5.70465e-20
C3orf18	138.123	-1.01115	0.106511	-9.49341	2.23591e-21	5.735e-20
RASGEF1A	98.584	1.76013	0.185444	9.49143	2.27886e-21	5.83607e-20
LBP	32.4564	3.47098	0.365876	9.48677	2.38293e-21	6.09312e-20
SCUBE1	178.179	-2.70344	0.284977	-9.48653	2.38859e-21	6.09812e-20
RUNDC1	867.81	-0.759374	0.0800578	-9.48532	2.41645e-21	6.15972e-20
ZNF587B	2443.19	-0.984274	0.103775	-9.48465	2.43207e-21	6.18995e-20
RP11-597D13.9	129.091	-1.4516	0.153203	-9.47497	2.66848e-21	6.78115e-20
WNK4	1288.64	-2.48887	0.262838	-9.46921	2.81969e-21	7.15437e-20
KCND3	987.207	-2.02555	0.214005	-9.46497	2.93643e-21	7.4391e-20
FAT1	4210.38	1.18811	0.125541	9.46391	2.9663e-21	7.50323e-20
KRT6B	75.1872	3.70434	0.391666	9.45789	3.1422e-21	7.93599e-20
MPP6	239.269	1.28503	0.135873	9.45757	3.15169e-21	7.94776e-20
PRRG1	512.139	1.27431	0.134772	9.45526	3.22221e-21	8.11316e-20
NCCRP1	83.7783	3.13079	0.331156	9.45413	3.25731e-21	8.18902e-20
ZNF462	1727.42	1.22218	0.129298	9.45245	3.30976e-21	8.30821e-20
RASAL1	61.1634	2.39117	0.253279	9.44085	3.69751e-21	9.26741e-20
ANLN	729.657	1.22696	0.130004	9.43786	3.80479e-21	9.5218e-20
MCM5	658.743	0.831572	0.088126	9.43618	3.86629e-21	9.66104e-20
ADTRP	41.7104	1.86921	0.198115	9.43496	3.91146e-21	9.75908e-20
NFIL3	168.669	1.16192	0.123186	9.43223	4.01447e-21	1.00009e-19
PNP	186.285	0.933056	0.0989485	9.42971	4.11218e-21	1.02289e-19
RNF19B	667.361	0.659784	0.070027	9.42186	4.43171e-21	1.10071e-19
NUDT12	410.777	-0.993162	0.105431	-9.42	4.5109e-21	1.11869e-19
STK39	663.611	-0.939636	0.0997732	-9.41772	4.60975e-21	1.14148e-19
BAIAP3	487.087	-2.08668	0.221656	-9.41404	4.77416e-21	1.18042e-19
KCNG1	30.8461	3.28507	0.349014	9.41243	4.8478e-21	1.19683e-19
PAPSS1	539.784	0.758838	0.0806233	9.41214	4.86143e-21	1.1984e-19
UNC13D	250.723	1.19499	0.126988	9.41025	4.94973e-21	1.21834e-19
ABCD1	360.903	0.908392	0.096559	9.40764	5.07397e-21	1.24706e-19
CENPW	21.1892	1.46267	0.155514	9.4054	5.18315e-21	1.272e-19
FAM126A	699.459	0.850314	0.0904432	9.40163	5.3722e-21	1.31643e-19
PHF19	251.923	0.819016	0.087163	9.39637	5.64802e-21	1.37991e-19
CSAD	1652.34	-1.01393	0.107906	-9.39639	5.64682e-21	1.37991e-19
ETS1	2480.46	0.80614	0.085819	9.39349	5.8046e-21	1.41606e-19
ZNF44	571.677	-0.733942	0.0781586	-9.39042	5.97636e-21	1.45581e-19
LMX1B	404.767	-1.41287	0.15052	-9.38662	6.19576e-21	1.50702e-19
FOLH1	23.7903	1.64905	0.175732	9.38391	6.3569e-21	1.54394e-19
CENPA	105.013	1.39326	0.148521	9.38088	6.54219e-21	1.5866e-19
NRN1	135.713	1.19215	0.127163	9.37493	6.92201e-21	1.67625e-19
FXYD5	557.102	0.971971	0.103748	9.36857	7.35241e-21	1.77786e-19
SERPINA11	44.6324	-3.12606	0.333798	-9.36511	7.5974e-21	1.83441e-19
ABCA3	1580	-1.20133	0.128304	-9.36315	7.73909e-21	1.86588e-19
SPEF2	570.622	-1.07448	0.114766	-9.36236	7.79749e-21	1.87721e-19
AKR7A3	166.768	-2.04546	0.218544	-9.35948	8.01289e-21	1.92625e-19
HEPH	265.874	1.16494	0.124481	9.35837	8.09763e-21	1.94379e-19
ZBTB5	659.292	0.557224	0.0595645	9.35496	8.36284e-21	2.00453e-19
SH2B2	93.5784	1.16732	0.124791	9.35423	8.42103e-21	2.01554e-19
GREB1L	802.4	-1.95502	0.209117	-9.34893	8.85412e-21	2.11612e-19
CLIC6	358.523	-2.86452	0.30641	-9.34863	8.87902e-21	2.119e-19
NFAM1	210.273	1.14878	0.122894	9.34774	8.95432e-21	2.13387e-19
TUBA3D	26.4208	-3.85515	0.412433	-9.34735	8.98683e-21	2.13853e-19
ATP6AP1L	199.945	-0.970512	0.103836	-9.34657	9.05364e-21	2.15132e-19
RIMS3	90.8483	1.09193	0.116868	9.34329	9.33906e-21	2.21594e-19
GALNT6	1126.56	-1.49864	0.160646	-9.32881	1.07067e-20	2.5368e-19
SYTL2	4546.48	-1.52364	0.163332	-9.32844	1.07436e-20	2.54188e-19
CNTNAP3	21.3176	2.16193	0.231818	9.32597	1.09974e-20	2.5982e-19
KRT5	556.071	2.76729	0.296843	9.32241	1.13726e-20	2.68299e-19
GPR156	20.7672	2.03534	0.218463	9.31664	1.20078e-20	2.82878e-19
GLI3	3744.59	-1.14349	0.122784	-9.31303	1.24233e-20	2.92248e-19
DMXL1	2579.2	-0.513937	0.0551936	-9.31154	1.25986e-20	2.95951e-19
ANXA1	515.692	0.980798	0.105333	9.31139	1.26174e-20	2.95969e-19
ILF2	919.869	0.66676	0.0716225	9.30937	1.28597e-20	3.01225e-19
ZNF844	525.188	-0.847236	0.0910523	-9.30494	1.34071e-20	3.13602e-19
HLA-A	6130.88	0.982022	0.105594	9.29999	1.40458e-20	3.28075e-19
DESI1	426.98	0.620766	0.0667589	9.29862	1.42277e-20	3.31852e-19
AC034220.3	23.9629	-1.24091	0.133508	-9.29471	1.47609e-20	3.43803e-19
CDC14B	114.042	0.938326	0.101111	9.28011	1.69296e-20	3.93757e-19
OPTN	758.038	0.80685	0.0870003	9.2741	1.79121e-20	4.16021e-19
VIM-AS1	18.731	1.66637	0.179723	9.2719	1.82864e-20	4.24117e-19
FAM110B	475.186	-1.42327	0.153508	-9.2716	1.83379e-20	4.24712e-19
TNFRSF21	802.685	1.20548	0.130031	9.27071	1.84905e-20	4.27644e-19
AC018816.3	75.4409	-2.80038	0.302156	-9.26799	1.89688e-20	4.38092e-19
STMN1	804.763	1.11336	0.120218	9.26118	2.02194e-20	4.6632e-19
ADIRF	543.29	-1.69708	0.183373	-9.25479	2.14649e-20	4.94353e-19
RP11-333E13.4	10.91	-2.33207	0.252056	-9.25217	2.1998e-20	5.05923e-19
FAM47E	59.7187	-1.49603	0.161732	-9.25005	2.24388e-20	5.15342e-19
NDUFA4L2	55.7937	1.20117	0.129862	9.2496	2.25336e-20	5.16799e-19
NT5DC2	478.268	0.904481	0.097795	9.24875	2.27137e-20	5.20204e-19
SNAI1	76.1142	1.22493	0.132508	9.24425	2.36901e-20	5.41812e-19
OTX1	79.745	2.02557	0.219135	9.24347	2.38641e-20	5.45034e-19
MYT1	152.677	-3.13151	0.338839	-9.24188	2.42213e-20	5.52427e-19
PPM1F	726.774	0.590836	0.0639789	9.23486	2.58635e-20	5.89064e-19
SOX6	175.417	2.1627	0.234265	9.23187	2.65958e-20	6.04908e-19
CYP4F22	54.6168	-2.86281	0.310129	-9.23102	2.68055e-20	6.08836e-19
ITM2C	359.726	1.25803	0.136294	9.23027	2.69944e-20	6.12282e-19
ITPRIP	246.767	0.828588	0.0897803	9.22906	2.73016e-20	6.18398e-19
MICALCL	210.845	-1.52492	0.165275	-9.22659	2.79389e-20	6.31965e-19
MAFF	88.1332	1.20182	0.130315	9.22238	2.90582e-20	6.5638e-19
RIOK1	207.742	0.704295	0.0764342	9.21439	3.13043e-20	7.06148e-19
ATP6V1C2	84.0401	2.63676	0.286189	9.21337	3.16049e-20	7.11954e-19
RP11-279F6.1	14.9075	-2.66803	0.289616	-9.21233	3.19134e-20	7.1792e-19
GABRE	364.212	2.08519	0.226406	9.20998	3.26201e-20	7.32817e-19
EXOC6	724.112	-0.733272	0.079648	-9.20641	3.37217e-20	7.56533e-19
DYNLRB2	16.8942	-1.86612	0.202727	-9.20509	3.4137e-20	7.64809e-19
NXPH4	118.811	2.43368	0.264457	9.20257	3.49486e-20	7.81928e-19
BAG2	88.237	0.94735	0.103031	9.1948	3.75693e-20	8.39421e-19
AKR7L	47.6006	-1.71865	0.187136	-9.18394	4.15592e-20	9.2731e-19
NIPAL1	54.0683	2.13255	0.232259	9.18178	4.24007e-20	9.44807e-19
NFKBIE	97.2969	0.89594	0.0976315	9.17676	4.44258e-20	9.88593e-19
TCEAL3	487.397	-1.22515	0.133543	-9.17415	4.55158e-20	1.01148e-18
PROM1	477.307	2.93367	0.31987	9.17144	4.66743e-20	1.03583e-18
NUDT8	22.4581	2.04318	0.222932	9.16505	4.95241e-20	1.09759e-18
FBXL7	734.718	-1.34305	0.146565	-9.16352	5.02301e-20	1.11175e-18
HDC	144.388	-2.38958	0.261067	-9.15316	5.52903e-20	1.2221e-18
GPR160	800.752	-1.19389	0.130458	-9.15156	5.61167e-20	1.23871e-18
ABCC2	74.7132	1.44699	0.158188	9.14726	5.83944e-20	1.28726e-18
SYT1	345.224	-2.6721	0.292143	-9.14653	5.87929e-20	1.29431e-18
RP11-757F18.5	50.6845	-1.85567	0.202902	-9.14564	5.92782e-20	1.30325e-18
PNRC1	2880.55	0.786243	0.0859752	9.14499	5.9634e-20	1.30932e-18
FABP5	59.8161	1.6297	0.178234	9.14362	6.03958e-20	1.32428e-18
RAB6C	16.9635	-2.34534	0.256522	-9.14281	6.08488e-20	1.33244e-18
CBR3	54.1909	1.54537	0.169218	9.13245	6.69685e-20	1.4645e-18
CHEK1	304.363	1.09606	0.120046	9.13035	6.82755e-20	1.4911e-18
RP11-299G20.5	83.1184	-1.96288	0.215104	-9.12527	7.15544e-20	1.56064e-18
SLFNL1-AS1	88.5315	1.11226	0.121911	9.12352	7.27201e-20	1.58397e-18
TMEM158	165.076	1.75189	0.192137	9.11793	7.65714e-20	1.66566e-18
STON2	684.824	-1.33816	0.146766	-9.11766	7.67654e-20	1.66767e-18
DARS	685.87	0.484987	0.0532189	9.11306	8.00928e-20	1.73758e-18
MPZL2	527.701	1.28195	0.140673	9.11292	8.01946e-20	1.73758e-18
FOXQ1	36.5795	2.10742	0.231452	9.1052	8.61057e-20	1.86321e-18
TTK	148.741	1.29939	0.142792	9.09987	9.04386e-20	1.9544e-18
KCNH1	136.063	-2.544	0.279574	-9.09954	9.07126e-20	1.95775e-18
MFSD2A	74.3245	1.61769	0.17779	9.0989	9.12507e-20	1.96679e-18
FNIP1	2030.95	-0.546291	0.0600408	-9.09866	9.145e-20	1.96851e-18
MARCO	28.5703	2.94877	0.324528	9.08633	1.02441e-19	2.2022e-18
GRIK4	60.2596	-2.14214	0.235778	-9.08539	1.03331e-19	2.21846e-18
CLIC4	3179.21	0.71885	0.0791269	9.08478	1.03912e-19	2.22802e-18
IL27RA	93.4658	1.38661	0.15266	9.08299	1.05635e-19	2.26202e-18
MYO6	5537.35	-0.814071	0.0896617	-9.07936	1.09214e-19	2.33562e-18
DDX26B	210.615	0.900253	0.0991574	9.07903	1.09548e-19	2.33972e-18
C1QTNF1	186.516	1.08869	0.120014	9.07138	1.17522e-19	2.50678e-18
EMX1	35.5942	-3.38899	0.373609	-9.07094	1.17991e-19	2.51353e-18
XPO5	837.365	0.583124	0.0643081	9.06766	1.21599e-19	2.58704e-18
RELT	232.079	0.848213	0.0935615	9.06583	1.23656e-19	2.6274e-18
LRIG3	409.542	1.04178	0.114975	9.0609	1.29381e-19	2.74551e-18
SLC7A2	3371.44	-2.32584	0.256704	-9.06039	1.29983e-19	2.75473e-18
PPARGC1B	404.864	0.879994	0.0971321	9.05977	1.30732e-19	2.76704e-18
C15orf52	386.678	1.23556	0.136425	9.05671	1.34447e-19	2.84202e-18
DOC2A	229.13	-1.81216	0.200104	-9.05611	1.35185e-19	2.85397e-18
PGBD5	64.9104	1.87408	0.207073	9.05033	1.4254e-19	3.00538e-18
C16orf89	39.7161	-2.97534	0.328821	-9.0485	1.44946e-19	3.05221e-18
SLC2A5	67.2863	1.48197	0.163896	9.04212	1.53666e-19	3.23169e-18
LINC00173	74.7931	-1.80256	0.19948	-9.03627	1.62112e-19	3.40498e-18
HTR7P1	221.265	-1.58917	0.175884	-9.03535	1.63474e-19	3.42922e-18
FBXO32	2355.7	1.01376	0.112219	9.03377	1.65856e-19	3.47474e-18
ACKR2	93.6182	1.97921	0.219102	9.0333	1.66571e-19	3.4853e-18
GSPT1	4429.67	-0.589689	0.0653209	-9.02757	1.75527e-19	3.66802e-18
LIMK2	910.925	0.669254	0.07414	9.02689	1.76625e-19	3.6863e-18
BIN1	218.782	1.10701	0.122679	9.02369	1.81858e-19	3.79071e-18
IGFBP3	1484.99	1.13864	0.126196	9.02278	1.8338e-19	3.81759e-18
MYRIP	75.7404	-1.68638	0.186905	-9.02263	1.83634e-19	3.81805e-18
SFXN2	437.662	-0.920225	0.102078	-9.01493	1.96989e-19	4.08742e-18
TMOD2	1033.34	0.928736	0.103023	9.01488	1.97086e-19	4.08742e-18
MYLK4	19.8787	1.16518	0.129271	9.01345	1.99679e-19	4.136e-18
FAM98A	986.54	0.48762	0.0541108	9.01151	2.0324e-19	4.20446e-18
CDON	638.915	-1.30891	0.145259	-9.01086	2.04438e-19	4.22395e-18
RPS16P5	146.63	-1.09515	0.12168	-9.00021	2.25277e-19	4.64866e-18
DYSF	583.591	0.857901	0.0953923	8.9934	2.39706e-19	4.94023e-18
NBPF4	29.8197	-3.90129	0.434356	-8.98178	2.66418e-19	5.47769e-18
RP11-496I9.1	173.328	-1.7093	0.190308	-8.98177	2.6645e-19	5.47769e-18
ARRB1	817.431	-1.03392	0.115174	-8.977	2.78261e-19	5.71336e-18
VEGFA	3344.85	1.13514	0.126466	8.9758	2.8129e-19	5.76836e-18
UQCRH	451.766	0.677124	0.0754586	8.97345	2.87379e-19	5.8786e-18
SFRP1	625.886	2.28855	0.255036	8.97346	2.87353e-19	5.8786e-18
TNFSF13B	345.676	1.1148	0.124273	8.97058	2.94962e-19	6.02622e-18
KIAA2013	546.638	0.574049	0.0640171	8.96713	3.0435e-19	6.21032e-18
CENPN	91.7354	0.992934	0.110821	8.95979	3.25293e-19	6.62945e-18
SMCO4	82.6882	1.07493	0.120053	8.95381	3.43419e-19	6.99021e-18
CCND3	283.185	0.696962	0.0778773	8.94949	3.57143e-19	7.26059e-18
SH3TC2	30.5188	1.6188	0.180936	8.94679	3.65958e-19	7.43062e-18
RELB	219.159	0.860927	0.0962458	8.94509	3.71648e-19	7.53686e-18
YBX1P2	18.2562	1.02843	0.114993	8.94344	3.77228e-19	7.63316e-18
CACNA1F	111.821	-1.95406	0.218492	-8.94342	3.77324e-19	7.63316e-18
PCM1	3294.96	-0.836674	0.0935811	-8.94063	3.86945e-19	7.81819e-18
GMDS	230.904	0.862414	0.0965122	8.9358	4.04239e-19	8.1576e-18
RGS11	602.99	-1.67541	0.187516	-8.93475	4.08086e-19	8.22516e-18
KIAA0556	1420.88	-0.723881	0.0810416	-8.93221	4.17575e-19	8.40613e-18
KIF9	116.006	-0.896751	0.100536	-8.91974	4.67401e-19	9.39766e-18
CABP4	53.0417	-2.10001	0.235481	-8.91796	4.74969e-19	9.53819e-18
COL4A4	178.092	1.76541	0.198066	8.91326	4.95516e-19	9.93869e-18
IFT140	1002.46	-0.878972	0.0986504	-8.90996	5.10511e-19	1.0227e-17
HEBP2	349.615	0.864831	0.0971132	8.9054	5.31949e-19	1.06435e-17
HLA-DOB	25.0872	1.69304	0.190134	8.90446	5.36449e-19	1.07205e-17
DESI2	946.874	0.6599	0.0741122	8.90407	5.38346e-19	1.07454e-17
CORO1C	1863.91	0.638726	0.0717565	8.90131	5.51936e-19	1.10033e-17
LRRC48	81.9621	-1.35961	0.152788	-8.89868	5.65141e-19	1.12529e-17
GPT2	371.517	1.2593	0.141561	8.89585	5.79748e-19	1.15299e-17
DUSP2	44.2598	1.32524	0.149065	8.89032	6.0931e-19	1.21032e-17
AADAT	137.302	1.24947	0.140573	8.88845	6.19675e-19	1.22942e-17
SIRPA	559.714	0.799258	0.08994	8.88657	6.30241e-19	1.24888e-17
TLE4	273.06	0.927844	0.104515	8.87759	6.83256e-19	1.3523e-17
RAI2	500.902	-1.46715	0.165292	-8.87614	6.92231e-19	1.36842e-17
UBALD2	193.531	0.744447	0.0838722	8.87596	6.93312e-19	1.36892e-17
CCDC150	70.4296	1.18066	0.133043	8.87432	7.03601e-19	1.38757e-17
RSPH1	62.7155	-1.39399	0.157224	-8.86628	7.56297e-19	1.48971e-17
RP3-449O17.1	62.0227	1.07941	0.121756	8.86538	7.62463e-19	1.50006e-17
CDC123	290.951	0.718253	0.0810367	8.86331	7.7673e-19	1.5263e-17
SH3BP1	272.86	0.857921	0.0968039	8.86246	7.82675e-19	1.53615e-17
UMODL1	25.411	2.35943	0.266268	8.86111	7.92214e-19	1.55302e-17
MAP3K12	498.519	-0.863899	0.0975594	-8.85511	8.36029e-19	1.63697e-17
ARPC5	1644.84	0.533854	0.0603164	8.85089	8.68237e-19	1.69801e-17
C1GALT1	448.528	0.893371	0.100946	8.85002	8.75039e-19	1.70928e-17
NT5C2	950.624	0.564805	0.0638403	8.84715	8.97808e-19	1.75168e-17
CASQ1	52.8845	-2.15039	0.243307	-8.83817	9.72995e-19	1.89613e-17
C5orf30	879.227	-1.01109	0.114404	-8.83787	9.75628e-19	1.89901e-17
B4GALT5	935.334	0.784434	0.0888248	8.83125	1.03511e-18	2.01241e-17
FOXL1	28.3489	1.44699	0.163956	8.82549	1.08984e-18	2.11632e-17
NDRG1	1808.49	1.52035	0.172287	8.82455	1.09904e-18	2.13168e-17
QSOX2	347.094	0.743289	0.0842405	8.82342	1.1102e-18	2.15079e-17
FBN3	80.0613	2.93824	0.333027	8.82281	1.11619e-18	2.15984e-17
RPGR	673.091	-0.683526	0.0774769	-8.82233	1.12105e-18	2.1667e-17
DOCK7	1224.91	0.545839	0.0618769	8.82138	1.13058e-18	2.18256e-17
PTH2R	44.2757	1.72024	0.195041	8.81988	1.1458e-18	2.20936e-17
SNTB1	459.714	0.899888	0.102051	8.81799	1.16538e-18	2.24447e-17
CBLN2	141.254	-3.90168	0.442517	-8.81702	1.17549e-18	2.2613e-17
C20orf96	384.716	-0.977224	0.110853	-8.81548	1.19175e-18	2.28992e-17
TYMP	901.93	1.121	0.127172	8.81484	1.19861e-18	2.30041e-17
NBPF6	20.5429	-3.7122	0.421443	-8.80831	1.27041e-18	2.43538e-17
PDSS1	55.3833	0.900928	0.102291	8.80752	1.27946e-18	2.44987e-17
PBX1	6523.14	-1.0536	0.119664	-8.80465	1.3126e-18	2.51041e-17
IFT88	274.321	-0.683269	0.0776117	-8.80368	1.324e-18	2.52928e-17
PSMB2	841.55	0.631727	0.0717691	8.80221	1.34153e-18	2.55978e-17
DOK7	116.586	-2.40846	0.273741	-8.79834	1.38857e-18	2.64648e-17
CTD-2256P15.4	20.5781	-1.75687	0.199706	-8.7973	1.40142e-18	2.66789e-17
FGF10	478.473	-2.72354	0.309934	-8.78749	1.52941e-18	2.90818e-17
PARD6G-AS1	128.708	-1.27869	0.145548	-8.78533	1.55905e-18	2.96112e-17
KRT17	77.2373	2.76152	0.314566	8.77883	1.65182e-18	3.13369e-17
RP11-126H7.4	22.3524	-3.17557	0.361787	-8.77748	1.67178e-18	3.16791e-17
YBX3	716.335	0.984775	0.112347	8.76551	1.85932e-18	3.51925e-17
CERS2	2067.69	-0.676028	0.0771283	-8.76498	1.8681e-18	3.52776e-17
IRAK1	1438.16	0.688415	0.0785407	8.76508	1.86641e-18	3.52776e-17
LRRC8C	942.96	0.884698	0.100976	8.76143	1.92785e-18	3.63642e-17
CHIC2	132.799	0.61521	0.0702406	8.75861	1.97669e-18	3.72428e-17
CHD1	2267	-0.709081	0.0809678	-8.75756	1.99519e-18	3.75484e-17
CYP1B1	3111.39	1.20943	0.138143	8.75496	2.04169e-18	3.83796e-17
VASN	252.594	1.0375	0.118549	8.75159	2.10367e-18	3.94996e-17
KIAA0040	1071.06	-0.945243	0.108055	-8.74782	2.17517e-18	4.07955e-17
HID1	1603.64	-1.08113	0.123654	-8.74319	2.26615e-18	4.24536e-17
PCBP3	27.5934	1.71567	0.196292	8.74041	2.32268e-18	4.34631e-17
KAT6B	3089.89	-1.03243	0.118163	-8.73734	2.38665e-18	4.46095e-17
C2orf82	24.7374	1.43505	0.164271	8.73586	2.41804e-18	4.51451e-17
TNFRSF8	25.9714	1.52463	0.174735	8.72541	2.65207e-18	4.94582e-17
UGCG	3546.31	-1.09336	0.12535	-8.72248	2.72181e-18	5.07015e-17
STK36	1222.5	-0.60365	0.0692082	-8.72223	2.7278e-18	5.07555e-17
GRIN3A	14.1801	2.054	0.235539	8.7204	2.77228e-18	5.15249e-17
DHRS2	403.142	-3.55105	0.407262	-8.71934	2.79823e-18	5.19487e-17
CBFB	1158.67	0.606152	0.0695861	8.71083	3.01655e-18	5.59387e-17
ZNF695	106.807	1.78466	0.204919	8.70911	3.06257e-18	5.67282e-17
CFAP70	283.123	-1.2188	0.140027	-8.70404	3.20272e-18	5.92576e-17
KRT18	979.895	-1.17582	0.135105	-8.70298	3.23278e-18	5.97465e-17
ACOT4	48.2108	-1.07333	0.123335	-8.70257	3.24458e-18	5.98974e-17
EXTL1	92.853	1.83364	0.210755	8.70034	3.30895e-18	6.10174e-17
CLTA	318.32	0.557003	0.0640326	8.69874	3.35597e-18	6.18151e-17
KIAA0020	436.231	0.689335	0.0792545	8.69773	3.38579e-18	6.22947e-17
SIGIRR	358.524	-0.802007	0.092236	-8.69516	3.46332e-18	6.365e-17
CYTH1	940.603	0.498109	0.0572879	8.69483	3.47341e-18	6.37644e-17
KIAA0232	1260.43	-0.487372	0.0560788	-8.69085	3.59743e-18	6.59676e-17
MFHAS1	678.669	0.822564	0.0946558	8.69005	3.62271e-18	6.63573e-17
ADAM19	567.212	0.886584	0.102034	8.6891	3.65335e-18	6.67699e-17
COX4I1	554.063	0.580176	0.0667698	8.6892	3.64989e-18	6.67699e-17
POLI	1066.3	-0.756698	0.0870982	-8.68787	3.69294e-18	6.74187e-17
IDUA	824.421	-0.794073	0.0914312	-8.68492	3.79016e-18	6.91169e-17
MS4A15	26.1167	-3.227	0.371739	-8.68082	3.92932e-18	7.15753e-17
TXN	238.757	0.765783	0.0882585	8.67659	4.07808e-18	7.41221e-17
PDCD4	4605.72	-1.08161	0.124658	-8.67659	4.07814e-18	7.41221e-17
COL22A1	104.755	2.21157	0.254902	8.67617	4.09317e-18	7.43031e-17
ENSG00000168939.9	58.0367	0.98465	0.11349	8.67606	4.09712e-18	7.43031e-17
KHDRBS3	100.617	1.18133	0.136245	8.67063	4.29727e-18	7.78472e-17
PIGT	2248.4	-0.67836	0.0782436	-8.66985	4.32701e-18	7.82999e-17
FAM57A	117.339	0.89736	0.103516	8.66881	4.36665e-18	7.89304e-17
CELSR2	5295.99	-1.20957	0.139556	-8.66728	4.42582e-18	7.99122e-17
SOCS1	54.6984	1.40321	0.161909	8.66671	4.44792e-18	8.02233e-17
HHAT	382.484	-0.916285	0.105732	-8.66609	4.47226e-18	8.0574e-17
S100A11	176.961	0.841085	0.0971241	8.6599	4.72168e-18	8.49748e-17
MICAL3	1285.25	0.756928	0.0874548	8.65508	4.9258e-18	8.85514e-17
CRACR2A	312.013	-1.14443	0.132238	-8.65433	4.95813e-18	8.90355e-17
PTPN14	846.155	0.936155	0.10819	8.65292	5.01967e-18	9.00424e-17
SRRM2-AS1	50.501	-1.30639	0.151012	-8.65094	5.10749e-18	9.1518e-17
MZT2B	434.271	-0.744244	0.0860438	-8.64959	5.16842e-18	9.2509e-17
FAM129B	1447.43	0.803456	0.0929165	8.64708	5.28347e-18	9.44656e-17
CXCL11	421.43	2.17033	0.251007	8.6465	5.31022e-18	9.48409e-17
ERI2	581.832	-0.737744	0.0853384	-8.64492	5.38417e-18	9.60576e-17
CCDC106	173.248	-0.971763	0.112424	-8.64373	5.44071e-18	9.69613e-17
CSF2RB	556.466	1.12564	0.130261	8.64145	5.55059e-18	9.88126e-17
ACTR3	3180.52	0.513957	0.0594774	8.64121	5.56227e-18	9.89135e-17
LIMK1	1089.69	0.639408	0.0740001	8.64064	5.58982e-18	9.92962e-17
NPC1	932.856	0.472364	0.0546865	8.63767	5.73728e-18	1.01806e-16
PKP1	184.169	2.53917	0.294129	8.63286	5.98347e-18	1.0606e-16
TREX2	28.5264	1.28994	0.149445	8.63153	6.05353e-18	1.07186e-16
LETM2	92.6421	-1.80219	0.208856	-8.62885	6.19719e-18	1.09612e-16
XIRP1	39.3935	2.58254	0.299403	8.62563	6.37403e-18	1.12619e-16
EZH2	385.528	0.847486	0.098288	8.62248	6.55181e-18	1.15636e-16
CCL5	235.361	1.67665	0.194458	8.62218	6.56902e-18	1.15816e-16
COL11A2	52.6389	1.56107	0.1811	8.61989	6.70189e-18	1.18032e-16
DECR2	151.636	-0.83328	0.0966794	-8.61899	6.75448e-18	1.18831e-16
ABLIM3	611.601	-1.37441	0.159494	-8.6173	6.85488e-18	1.20469e-16
ANP32B	529.024	0.639389	0.0742161	8.61523	6.98013e-18	1.22539e-16
LDHB	272.316	1.2585	0.146096	8.61416	7.04535e-18	1.23552e-16
AAGAB	1299.74	-0.564438	0.0655269	-8.61384	7.06513e-18	1.23767e-16
TIGD2	82.8699	0.782931	0.0909006	8.61305	7.11428e-18	1.24496e-16
ZNF396	105.862	-0.986616	0.11457	-8.61146	7.21335e-18	1.26096e-16
ARRDC3	2326.08	0.634279	0.0736681	8.60995	7.30903e-18	1.27633e-16
MTAP	1359.95	0.78622	0.0913519	8.6065	7.53255e-18	1.31397e-16
CHST2	94.8898	1.14159	0.132726	8.6011	7.89549e-18	1.37582e-16
IMPA2	165.779	1.25295	0.145687	8.60028	7.95226e-18	1.38425e-16
WDR91	470.317	0.619353	0.0720353	8.59791	8.11776e-18	1.41156e-16
PTPLA	39.552	1.52337	0.177242	8.59482	8.33958e-18	1.44861e-16
MYCBPAP	72.8531	-1.50399	0.175025	-8.59301	8.47165e-18	1.47e-16
ST14	1016.29	0.886054	0.103158	8.58927	8.75233e-18	1.5171e-16
LAMB3	214.207	1.80001	0.209635	8.58641	8.97256e-18	1.55333e-16
C2orf50	22.0726	-2.52834	0.294462	-8.58632	8.98019e-18	1.55333e-16
MARVELD2	620.177	-0.760952	0.0886402	-8.58473	9.10533e-18	1.57332e-16
CDCA8	119.679	1.14944	0.133922	8.58287	9.25345e-18	1.59724e-16
CXCL8	69.0133	2.13879	0.249233	8.58151	9.36383e-18	1.6146e-16
IQCK	621.456	-0.801409	0.0934136	-8.57915	9.55764e-18	1.64629e-16
CERS6	6435.37	-0.883164	0.10296	-8.57771	9.67778e-18	1.66525e-16
YBX1	2156.54	0.822512	0.0959258	8.57447	9.95473e-18	1.71084e-16
QKI	5192.84	0.613924	0.0715999	8.57436	9.96354e-18	1.71084e-16
ZNF280C	306.475	0.535545	0.0624845	8.57083	1.02738e-17	1.76228e-16
TMEM71	66.0144	1.19574	0.139551	8.56852	1.04825e-17	1.7962e-16
PGK1	1489.45	0.681219	0.0795076	8.56798	1.05319e-17	1.80279e-16
LRRC46	39.751	-1.49372	0.174353	-8.56719	1.06038e-17	1.81322e-16
SOS1	2861.61	0.417241	0.0487165	8.56467	1.08385e-17	1.85143e-16
BEX1	100.086	-4.31044	0.503559	-8.55995	1.12921e-17	1.92691e-16
TMEM214	977.543	0.433996	0.050709	8.55856	1.1429e-17	1.94825e-16
SLC16A10	76.2119	1.73506	0.202781	8.55636	1.16485e-17	1.98362e-16
SNORA70E	27.5545	-1.72834	0.202038	-8.55456	1.18323e-17	2.01284e-16
EMC8	155.432	0.545423	0.0637752	8.55227	1.20688e-17	2.05095e-16
LAD1	294.7	1.80769	0.211394	8.55129	1.21718e-17	2.06632e-16
KIAA1324	1884.19	-1.2683	0.148322	-8.55097	1.22053e-17	2.06988e-16
CYB5R3	1327.63	0.55817	0.0652937	8.5486	1.24586e-17	2.11066e-16
C3orf58	813.254	0.894497	0.104642	8.54819	1.25038e-17	2.11614e-16
SLC10A3	270.504	0.611726	0.0716132	8.54209	1.31818e-17	2.22858e-16
MIEF1	549.776	0.508769	0.0595991	8.53651	1.38332e-17	2.33633e-16
FAM49A	294.768	0.810491	0.0950311	8.52869	1.48016e-17	2.49731e-16
GATA6	132.967	1.20776	0.141709	8.52281	1.55726e-17	2.62471e-16
CDH7	47.5377	-3.60717	0.423326	-8.52103	1.58135e-17	2.66259e-16
PDK1	698.326	1.00383	0.117857	8.51738	1.632e-17	2.74506e-16
KIAA1211L	206.525	-1.06629	0.125212	-8.51584	1.65394e-17	2.77912e-16
EPS15L1	929.182	-0.571217	0.0670805	-8.51539	1.66035e-17	2.78705e-16
HEBP1	672.835	-1.10774	0.130093	-8.51495	1.66663e-17	2.79475e-16
HPN	641.286	-1.44787	0.170052	-8.51429	1.67611e-17	2.80777e-16
STAC2	152.756	3.30002	0.38765	8.51289	1.69653e-17	2.83911e-16
MTA3	724.524	-0.546487	0.0642435	-8.50648	1.79286e-17	2.99726e-16
SLC18B1	247.226	0.854767	0.100489	8.50606	1.7995e-17	3.00531e-16
FAM20A	245.088	1.12812	0.132705	8.50097	1.88012e-17	3.13677e-16
MUC16	7598.76	2.9504	0.347081	8.50061	1.88593e-17	3.14328e-16
KIF2C	141.101	1.1938	0.140454	8.49954	1.90342e-17	3.16922e-16
TMEM51	161.886	0.796463	0.0937289	8.49752	1.93691e-17	3.21848e-16
TNFAIP3	736.161	0.971996	0.114385	8.49756	1.93621e-17	3.21848e-16
TRDMT1	159.461	0.818478	0.0963922	8.49111	2.04664e-17	3.39739e-16
B3GNT3	75.1939	2.8263	0.333243	8.48122	2.22854e-17	3.6956e-16
ZNF441	182.701	-0.741646	0.0875047	-8.4755	2.34071e-17	3.87772e-16
ROGDI	342.145	-0.866643	0.102291	-8.47235	2.40485e-17	3.97997e-16
TDO2	34.9319	1.8326	0.216387	8.46908	2.47348e-17	4.08944e-16
C1orf186	26.2926	2.06845	0.244256	8.46838	2.48823e-17	4.1097e-16
LRRC8B	1489.28	0.77337	0.091351	8.46591	2.5416e-17	4.19364e-16
ZC4H2	41.778	1.20039	0.1418	8.46533	2.55419e-17	4.21019e-16
LIPG	75.0961	1.60837	0.190004	8.46492	2.56319e-17	4.2208e-16
SMOX	131.844	1.18192	0.139633	8.4645	2.5726e-17	4.23207e-16
CCDC40	401.243	-1.18588	0.140104	-8.46434	2.57607e-17	4.23356e-16
SLC25A37	1355.67	0.924601	0.109345	8.45585	2.77064e-17	4.54877e-16
ADD2	85.4709	1.53943	0.18207	8.45515	2.78733e-17	4.5716e-16
PPP1CB	6417.74	0.620879	0.073444	8.45378	2.8203e-17	4.62108e-16
TADA2B	478.406	-0.524052	0.0620116	-8.45088	2.89107e-17	4.73233e-16
PHOSPHO2	150.523	-0.77212	0.0913786	-8.44968	2.92099e-17	4.77656e-16
KLHDC3	570.136	0.497774	0.0589984	8.43707	3.25384e-17	5.31557e-16
TRAF5	1310.99	-0.840252	0.0996157	-8.43494	3.31385e-17	5.40824e-16
GPRC5B	426.845	0.925543	0.109782	8.43074	3.43496e-17	5.60035e-16
NEK11	192.909	-0.774593	0.0918996	-8.42869	3.49552e-17	5.69344e-16
RAD54L	157.034	1.13219	0.134335	8.42815	3.51176e-17	5.71424e-16
CHD6	3434.09	-0.570523	0.0677003	-8.42718	3.54098e-17	5.7561e-16
C10orf10	350.727	1.02803	0.122027	8.42464	3.61874e-17	5.8767e-16
NEBL	4080.51	-1.01256	0.120213	-8.42309	3.66688e-17	5.94901e-16
TBCK	1058.2	-0.48259	0.0572953	-8.42286	3.67417e-17	5.95287e-16
ACOT9	224.514	0.690261	0.0819516	8.42278	3.67649e-17	5.95287e-16
SAA2	40.0963	1.95899	0.232759	8.41641	3.88201e-17	6.27948e-16
NTMT1	192.588	0.685194	0.0814136	8.41621	3.88876e-17	6.28422e-16
CD274	198.159	1.5029	0.178697	8.41034	4.08831e-17	6.60021e-16
SRGN	631.603	1.07815	0.128266	8.40554	4.25915e-17	6.86929e-16
LINC00940	24.8402	-2.23707	0.266164	-8.40484	4.28433e-17	6.90314e-16
MED22	564.991	0.68916	0.0820161	8.40274	4.36194e-17	7.02132e-16
HIST1H2BJ	228.113	1.25467	0.149368	8.39984	4.47092e-17	7.18971e-16
ATRNL1	521.811	-2.6085	0.310615	-8.39785	4.54729e-17	7.30538e-16
TMEM30B	918.271	-0.900386	0.107222	-8.39743	4.56375e-17	7.32469e-16
NASP	514.718	0.604962	0.0720427	8.39727	4.56974e-17	7.32716e-16
DCBLD1	321.809	0.807034	0.0961099	8.39699	4.58074e-17	7.33765e-16
SPEG	556.932	1.30879	0.155867	8.39682	4.58743e-17	7.34122e-16
ASS1	71.4275	1.86018	0.221586	8.39483	4.6658e-17	7.4594e-16
ORC1	52.2147	1.19845	0.142765	8.39457	4.67596e-17	7.46839e-16
NME5	58.5309	-1.66292	0.198121	-8.39342	4.72184e-17	7.53436e-16
CYP7B1	306.738	0.911113	0.108606	8.38914	4.89712e-17	7.80647e-16
STARD4	627.213	0.882807	0.10525	8.38769	4.95772e-17	7.89543e-16
SHCBP1	102.615	0.965577	0.11512	8.38755	4.9639e-17	7.89764e-16
FAM135A	494.215	0.73191	0.0872921	8.3846	5.08983e-17	8.09018e-16
CHD5	40.9894	2.37799	0.283623	8.38434	5.10118e-17	8.09259e-16
MMGT1	926.895	0.632554	0.0754445	8.38436	5.10021e-17	8.09259e-16
SLC2A1	713.178	1.08226	0.129176	8.37821	5.37407e-17	8.5173e-16
FANCB	97.2945	0.998303	0.119181	8.37638	5.45799e-17	8.64199e-16
NCAM2	349.297	-1.89143	0.225818	-8.37589	5.48092e-17	8.66996e-16
MYD88	717.316	0.543056	0.0648548	8.37342	5.59707e-17	8.8452e-16
ENSG00000169955.7	96.4453	-0.655733	0.0783248	-8.37197	5.66638e-17	8.94615e-16
EME2	472.589	-1.0106	0.120772	-8.36781	5.86993e-17	9.25863e-16
CNNM4	1078.22	-0.785406	0.0938637	-8.36752	5.88451e-17	9.27275e-16
AMD1	1404.65	0.912778	0.109109	8.36576	5.97277e-17	9.40283e-16
FUT8	1027	-0.799032	0.0955147	-8.36554	5.98385e-17	9.41128e-16
C8G	11.2896	1.72771	0.206534	8.36525	5.9988e-17	9.42579e-16
CLDN1	1139.19	1.71941	0.205819	8.35402	6.5977e-17	1.03569e-15
OXER1	41.4284	1.44864	0.17344	8.3524	6.68905e-17	1.04903e-15
RGS2	124.192	1.23632	0.148051	8.35068	6.7871e-17	1.0634e-15
COL4A3	70.7038	1.91844	0.22977	8.3494	6.86098e-17	1.07395e-15
C10orf82	39.894	-2.99868	0.359372	-8.34423	7.16823e-17	1.12098e-15
CPNE2	448.816	0.628609	0.0753728	8.34001	7.42852e-17	1.16058e-15
CYP21A2	166.759	-1.84885	0.221803	-8.33555	7.7142e-17	1.20407e-15
FGD3	943.382	-1.36934	0.164291	-8.33488	7.75776e-17	1.20973e-15
2010-03-01	13.5262	-2.53494	0.30423	-8.33234	7.92607e-17	1.2348e-15
FAM120AOS	308.258	-0.588594	0.0706416	-8.33212	7.94106e-17	1.23597e-15
SCO2	250.705	1.08035	0.129729	8.32774	8.23976e-17	1.28125e-15
TOX	97.4441	1.43081	0.171844	8.32624	8.34472e-17	1.29634e-15
EOGT	726.568	0.599745	0.0720474	8.32431	8.48201e-17	1.31643e-15
CHST11	652.037	0.725554	0.0871681	8.32362	8.53137e-17	1.32284e-15
SMAD3	1819.03	-0.735878	0.0884443	-8.32024	8.77871e-17	1.35992e-15
TLE1	322.8	1.26857	0.152483	8.31943	8.83909e-17	1.36798e-15
CASKIN1	112.838	-1.53101	0.184075	-8.31732	8.99782e-17	1.39124e-15
ARSB	278.425	0.653346	0.0785562	8.31692	9.02751e-17	1.39452e-15
MCCC2	2079.36	-1.0419	0.125282	-8.31643	9.06512e-17	1.39902e-15
NANOS1	78.0519	1.47725	0.177644	8.31576	9.11624e-17	1.40559e-15
MAP7D3	175.077	0.846469	0.101811	8.31412	9.24351e-17	1.42388e-15
IVNS1ABP	2892.16	0.541385	0.0651705	8.30721	9.79756e-17	1.50782e-15
MIR3936	18.1056	-1.17056	0.140918	-8.3067	9.83964e-17	1.51147e-15
EFCAB11	232.13	-0.78222	0.094167	-8.30673	9.83762e-17	1.51147e-15
APOL6	487.334	1.05403	0.126945	8.303	1.01512e-16	1.55788e-15
CCP110	1149.99	-0.646961	0.0779328	-8.30152	1.02789e-16	1.57601e-15
PAX6	33.7838	2.68823	0.323829	8.30138	1.02907e-16	1.57634e-15
AC009133.21	10.0581	-1.35304	0.163064	-8.29761	1.06223e-16	1.62465e-15
NEDD4L	1880.15	-1.05027	0.126575	-8.29758	1.06258e-16	1.62465e-15
NRP2	1059.65	0.799444	0.0963729	8.29532	1.08296e-16	1.65427e-15
HDGF	2245.5	0.583089	0.0703326	8.29044	1.12827e-16	1.7219e-15
PTPRZ1	33.1285	2.89631	0.349364	8.29024	1.13019e-16	1.72323e-15
LAMA3	1146.04	-1.73567	0.209724	-8.276	1.27381e-16	1.94041e-15
CCDC24	206.797	-0.907946	0.109775	-8.27096	1.32884e-16	2.02237e-15
MFSD4	40.2417	1.56804	0.189601	8.27019	1.33751e-16	2.03181e-15
PTPRN2	234.397	-2.19166	0.265007	-8.27019	1.33746e-16	2.03181e-15
SRF	904.014	0.551668	0.0667117	8.26945	1.34583e-16	2.04257e-15
CDHR3	381.724	-2.35998	0.285799	-8.25747	1.48795e-16	2.25617e-15
TMEM132A	533.526	1.19797	0.145096	8.25645	1.50072e-16	2.27345e-15
FMN1	2149.04	-0.722993	0.0876173	-8.25171	1.56141e-16	2.36322e-15
TP53BP1	2058.1	-0.45785	0.0554928	-8.25063	1.57564e-16	2.38256e-15
IL20	50.421	-3.09855	0.375761	-8.24608	1.63676e-16	2.47272e-15
PDCD1LG2	79.4776	1.27504	0.154634	8.24556	1.64384e-16	2.48112e-15
KIF13B	1788.02	-1.00207	0.121548	-8.24427	1.66178e-16	2.50496e-15
SLC1A2	844.754	-1.74571	0.21175	-8.2442	1.66267e-16	2.50496e-15
SLC44A4	761.137	-1.67912	0.203883	-8.23571	1.78499e-16	2.68678e-15
NEURL1	327.096	-2.31816	0.281626	-8.23133	1.85145e-16	2.78427e-15
PCSK6	921.132	-1.61666	0.196514	-8.22668	1.92474e-16	2.89186e-15
S100A9	159.788	2.80683	0.341301	8.22392	1.96951e-16	2.95643e-15
ANKRA2	214.313	-0.586688	0.0713424	-8.22356	1.9755e-16	2.96155e-15
CAMK2B	182.299	-2.34365	0.284994	-8.2235	1.97653e-16	2.96155e-15
OSBPL3	1273.46	0.729382	0.0887038	8.22267	1.99016e-16	2.97928e-15
ENSG00000280789.1	42.5348	-1.08044	0.131412	-8.22178	2.005e-16	2.99876e-15
NXN	259.332	1.04705	0.12736	8.22118	2.01515e-16	3.01121e-15
TSPAN33	74.8701	0.92995	0.113142	8.21933	2.0464e-16	3.05283e-15
KITLG	419.056	-1.27657	0.155313	-8.21931	2.04671e-16	3.05283e-15
STIL	373.674	0.867172	0.105538	8.21671	2.09164e-16	3.11702e-15
ARL3	128.114	-0.780796	0.0950647	-8.21331	2.15172e-16	3.20365e-15
DNAJB4	444.464	0.698068	0.0850195	8.21067	2.19955e-16	3.27191e-15
MAP3K5	509.612	0.80823	0.0984384	8.21051	2.20243e-16	3.27323e-15
FAS	607.917	0.831838	0.101394	8.20399	2.32534e-16	3.45278e-15
CSK	724.939	0.563018	0.0686293	8.20375	2.33002e-16	3.45662e-15
PXDC1	189.56	0.822666	0.100344	8.19845	2.43502e-16	3.60913e-15
GRHL1	1008.28	1.0569	0.128941	8.19673	2.47005e-16	3.65776e-15
PSMG1	165.826	0.667747	0.081469	8.19634	2.47822e-16	3.66656e-15
FAM198B	7948.88	-1.2549	0.153137	-8.19459	2.51458e-16	3.71702e-15
FAH	500.428	-0.82217	0.100343	-8.1936	2.53533e-16	3.74433e-15
CRNKL1	1149.02	-0.636914	0.0777489	-8.19194	2.57057e-16	3.79297e-15
ROBO2	307.302	-2.71828	0.331861	-8.191	2.59065e-16	3.81918e-15
MEX3B	204.103	0.937338	0.114467	8.18873	2.64006e-16	3.88854e-15
NMI	133.956	0.906749	0.110752	8.18723	2.67301e-16	3.93355e-15
MAP4K4	2379.83	0.560043	0.0684104	8.18653	2.68872e-16	3.95314e-15
MCM6	446.912	0.663037	0.0810263	8.18299	2.7689e-16	4.06739e-15
SYT8	55.0896	2.98142	0.364381	8.18216	2.78807e-16	4.0919e-15
RPS6KA4	263.084	0.66308	0.0810525	8.18086	2.81818e-16	4.13241e-15
PDIA6	2388.59	0.610469	0.0746308	8.17985	2.84192e-16	4.16351e-15
PIGQ	1398.52	-0.64376	0.0787052	-8.17939	2.85287e-16	4.17585e-15
RCOR3	2965.76	-0.700153	0.0856416	-8.17539	2.94901e-16	4.31274e-15
NFE2L3	131.957	1.23389	0.150933	8.17508	2.9567e-16	4.32013e-15
MUM1L1	90.1378	-1.94482	0.23802	-8.17085	3.06234e-16	4.47053e-15
GPR63	43.7139	1.48254	0.181456	8.17023	3.07792e-16	4.48929e-15
IFNGR1	549.494	0.618462	0.0757003	8.16988	3.08685e-16	4.49833e-15
PERP	2629.54	1.17459	0.143791	8.16876	3.11585e-16	4.53271e-15
ZNF740	686.856	-0.536869	0.0657223	-8.16875	3.11594e-16	4.53271e-15
TRIM45	313.515	-0.979089	0.119867	-8.16811	3.13251e-16	4.55278e-15
NEK9	1345.37	-0.40401	0.0494696	-8.16684	3.16572e-16	4.59699e-15
LBH	507.815	0.748863	0.0917076	8.16577	3.19396e-16	4.63392e-15
RHBDL2	67.7795	1.11591	0.136662	8.16544	3.20277e-16	4.6426e-15
DAPK1	877.156	0.817263	0.100101	8.16436	3.23136e-16	4.67993e-15
DCLRE1C	407.179	0.634724	0.0777677	8.1618	3.30079e-16	4.77628e-15
SKP2	397.209	0.600621	0.0735946	8.16121	3.31686e-16	4.79532e-15
TSHZ1	633.25	-0.694118	0.0850569	-8.16063	3.33274e-16	4.81406e-15
ZNF497	48.8425	-1.087	0.133208	-8.16021	3.34438e-16	4.82664e-15
RNASEH1	115.852	0.593553	0.0727502	8.15878	3.38424e-16	4.87988e-15
C1RL-AS1	59.5633	0.852	0.104451	8.15691	3.43695e-16	4.95156e-15
IRS1	2749.17	-1.06933	0.131097	-8.1568	3.44008e-16	4.95173e-15
USP30	362.482	-0.517262	0.0634322	-8.15456	3.50451e-16	5.04007e-15
TAT	670.836	-3.50757	0.43029	-8.15164	3.5902e-16	5.15521e-15
RCAN1	529.96	1.12139	0.137566	8.15162	3.59083e-16	5.15521e-15
FOXK1	2020.22	0.413136	0.0506873	8.15068	3.61886e-16	5.19092e-15
TMEM101	351.626	-1.62758	0.199766	-8.14746	3.71651e-16	5.32635e-15
OPN3	303.157	1.04321	0.128045	8.14722	3.724e-16	5.33244e-15
CDC42BPG	549.56	0.833138	0.102264	8.14696	3.73185e-16	5.33905e-15
CHAF1B	179.204	0.854201	0.10489	8.14381	3.83034e-16	5.47519e-15
NME4	807.059	-0.737265	0.0905609	-8.14109	3.91728e-16	5.59461e-15
JMJD4	229.978	0.779575	0.0957711	8.13998	3.95341e-16	5.64132e-15
HLA-L	36.2618	0.995094	0.122278	8.13794	4.02049e-16	5.73207e-15
TMEM145	146.095	-2.39184	0.293935	-8.1373	4.04205e-16	5.75783e-15
ELAVL2	137.948	1.99321	0.244951	8.13718	4.04585e-16	5.75825e-15
ARPC5L	226.517	0.700182	0.0860664	8.13537	4.10677e-16	5.83991e-15
SLC26A1	35.7265	-1.53246	0.188388	-8.13459	4.13322e-16	5.87245e-15
ZNF280B	36.0084	1.51812	0.186639	8.134	4.15339e-16	5.89602e-15
KCNF1	58.6441	-2.92678	0.359862	-8.13307	4.18545e-16	5.93641e-15
C5orf63	36.4679	-1.0848	0.133451	-8.12883	4.33462e-16	6.1427e-15
CAPN8	1360.29	-2.17315	0.267464	-8.12504	4.47213e-16	6.33211e-15
DMRT3	24.598	1.49643	0.184237	8.12233	4.57318e-16	6.46963e-15
MSH3	675.386	-0.467256	0.0575327	-8.12157	4.60178e-16	6.5045e-15
AGFG1	2190.15	0.444539	0.0547709	8.11633	4.80495e-16	6.78586e-15
PLCG2	372.222	0.995504	0.122678	8.11475	4.86798e-16	6.86898e-15
SPATA17	109.029	-1.19554	0.147422	-8.10962	5.07799e-16	7.15918e-15
TMOD1	50.884	1.31988	0.162787	8.10805	5.1438e-16	7.24576e-15
CDC20B	75.2982	-3.71887	0.458905	-8.10378	5.32757e-16	7.49821e-15
IFIH1	682.436	1.17488	0.145075	8.09843	5.56749e-16	7.8292e-15
EFCAB6	230.972	-1.03614	0.127959	-8.09748	5.61091e-16	7.88351e-15
CDK2AP1	560.312	0.676497	0.0835674	8.09522	5.71587e-16	8.02415e-15
TMEM38A	49.4385	1.25231	0.154728	8.09366	5.7898e-16	8.12101e-15
ACSL6	74.0121	1.5889	0.196317	8.09355	5.79486e-16	8.12119e-15
AMZ1	175.003	-2.04633	0.252956	-8.08966	5.983e-16	8.37772e-15
AK2	626.686	0.545772	0.067468	8.08935	5.99816e-16	8.39182e-15
ORAI1	176.366	0.773827	0.0956763	8.08798	6.06643e-16	8.48013e-15
ADORA2B	26.8038	1.63926	0.202744	8.08537	6.19736e-16	8.65581e-15
LMAN2L	237.143	-0.503585	0.0623088	-8.08208	6.36711e-16	8.88536e-15
DKK1	54.5122	2.8931	0.358121	8.07855	6.55405e-16	9.13849e-15
RAB23	442.487	0.766867	0.0949671	8.07508	6.74324e-16	9.39432e-15
CTSV	13.5219	1.61418	0.199943	8.07317	6.84964e-16	9.53449e-15
MIIP	150.507	0.700803	0.0868354	8.07047	7.00264e-16	9.73924e-15
CYB5R4	244.321	0.540772	0.0670257	8.06813	7.13821e-16	9.9194e-15
LRRC56	175.504	-1.0682	0.13241	-8.06741	7.18079e-16	9.97015e-15
SMIM22	143.71	-1.21607	0.150753	-8.06661	7.22747e-16	1.00265e-14
TMEM194B	386.22	0.671611	0.0832613	8.06631	7.2457e-16	1.00433e-14
SEL1L3	588.792	1.24532	0.154391	8.06602	7.26276e-16	1.00501e-14
AP1AR	992.48	-0.652973	0.0809532	-8.06606	7.26059e-16	1.00501e-14
PIEZO2	1088.46	-1.86595	0.231339	-8.06586	7.27197e-16	1.00544e-14
ABTB2	155.141	1.29176	0.16021	8.06292	7.44944e-16	1.02825e-14
PTPRT	1783.5	-2.39151	0.296604	-8.06297	7.44629e-16	1.02825e-14
SYT17	863.992	-1.37294	0.170336	-8.06019	7.6176e-16	1.05058e-14
CSNK1G3	1051.4	-0.440563	0.0546617	-8.05981	7.64109e-16	1.05294e-14
HLA-E	2686.66	0.754684	0.0936676	8.05704	7.81619e-16	1.07602e-14
RAP2A	1286.71	0.641516	0.0796227	8.05696	7.82166e-16	1.07602e-14
DNASE1L2	81.3913	-1.12351	0.139455	-8.05643	7.85548e-16	1.07977e-14
REEP5	4449.45	-0.742757	0.0922135	-8.05476	7.96381e-16	1.09374e-14
GTF3C5	501.815	0.616624	0.0765571	8.05443	7.9852e-16	1.09577e-14
LA16c-313D11.12	222.085	-0.866824	0.107653	-8.05202	8.14393e-16	1.11662e-14
KIAA1109	5842.75	-0.421237	0.0523193	-8.05128	8.19349e-16	1.12155e-14
NMB	13.0569	1.29049	0.160284	8.05129	8.19272e-16	1.12155e-14
NLRC5	2348.67	0.955934	0.118737	8.05083	8.22338e-16	1.1247e-14
SH2D2A	54.1161	1.34475	0.167064	8.04934	8.32402e-16	1.13752e-14
BTF3	410.116	-0.591484	0.0734958	-8.04786	8.42529e-16	1.15041e-14
GSTM2	93.9773	-1.25918	0.156472	-8.04735	8.46082e-16	1.1543e-14
CCL4	31.782	1.40052	0.174082	8.04518	8.61173e-16	1.17392e-14
ZCCHC11	1157.5	0.76653	0.0953714	8.03732	9.18281e-16	1.25073e-14
RIBC1	82.6832	-1.05061	0.130751	-8.03525	9.33916e-16	1.27098e-14
FAT2	211.038	2.30506	0.286929	8.03356	9.46822e-16	1.28521e-14
RAMP3	147.037	-1.7748	0.22092	-8.03366	9.46073e-16	1.28521e-14
RASEF	3159.9	-1.0141	0.126234	-8.03348	9.47498e-16	1.28521e-14
IL4I1	208.945	1.40017	0.17429	8.03361	9.46484e-16	1.28521e-14
ITIH6	201.853	-1.7877	0.222549	-8.03283	9.52525e-16	1.29096e-14
CAMK1D	526.287	0.776491	0.0967109	8.02899	9.82802e-16	1.3309e-14
HLA-B	6730.47	0.876206	0.109134	8.02874	9.84786e-16	1.33249e-14
PTTG1IP	1998.61	0.454408	0.0566268	8.02462	1.01837e-15	1.3768e-14
FAM127C	323.6	1.01247	0.126206	8.02236	1.03731e-15	1.40127e-14
FLJ39080	92.7978	-2.90443	0.362057	-8.02202	1.04019e-15	1.404e-14
GPN1	191.636	0.42444	0.0529318	8.01863	1.06931e-15	1.44213e-14
ME2	388.654	0.654996	0.0816923	8.01784	1.07618e-15	1.4502e-14
TMEM200C	54.7687	1.36461	0.170224	8.01656	1.08745e-15	1.46418e-14
ARPC2	1425.5	0.389778	0.0486539	8.01124	1.13557e-15	1.52773e-14
TMEM206	245.96	0.612495	0.076457	8.01098	1.13794e-15	1.52795e-14
VWA3A	60.7698	-2.20866	0.275706	-8.01092	1.13852e-15	1.52795e-14
FAM207A	31.9749	0.947688	0.118299	8.01098	1.13801e-15	1.52795e-14
SIRT3	293.266	-0.637086	0.0795291	-8.01073	1.14025e-15	1.52903e-14
ZNF174	129.969	-0.599032	0.0748332	-8.0049	1.19568e-15	1.60205e-14
EDN1	63.855	1.23816	0.154744	8.00134	1.23075e-15	1.64771e-14
MIPOL1	630.507	-0.965995	0.120741	-8.00056	1.23859e-15	1.65685e-14
ROR1	171.376	0.902617	0.112826	8.00005	1.24373e-15	1.66238e-14
NECAP2	225.724	0.539358	0.0674219	7.99974	1.24679e-15	1.66511e-14
LMLN	667.717	-0.575318	0.0719234	-7.99904	1.25397e-15	1.67335e-14
RRP1	275.862	0.707696	0.0884847	7.99795	1.2651e-15	1.68683e-14
SRM	420.511	0.742231	0.0928065	7.99762	1.26846e-15	1.68995e-14
RGL3	348.69	-1.47068	0.183902	-7.99709	1.27398e-15	1.69593e-14
CHAC1	24.0715	1.61842	0.20252	7.99139	1.33426e-15	1.77474e-14
TRERF1	1225.52	-0.904477	0.113198	-7.99024	1.34674e-15	1.7899e-14
MLXIP	2162.35	0.603319	0.0755109	7.98982	1.35139e-15	1.79463e-14
YTHDC2	2195.53	-0.489235	0.0612539	-7.98701	1.38255e-15	1.83452e-14
CENPL	95.8231	0.695985	0.0871511	7.98595	1.39442e-15	1.84879e-14
RGL2	2088.19	-0.683885	0.0856822	-7.98164	1.44402e-15	1.91147e-14
CLEC7A	347.622	0.906893	0.113621	7.98171	1.44322e-15	1.91147e-14
EIF5A	603.615	0.598474	0.0749951	7.98018	1.46124e-15	1.93271e-14
SFN	195.809	1.24268	0.155787	7.97684	1.50126e-15	1.98406e-14
VSNL1	45.7295	1.63361	0.204912	7.97225	1.55809e-15	2.05751e-14
NCAPD2	600.395	0.728029	0.0913446	7.97015	1.58488e-15	2.09121e-14
ZNF516	1638.09	-0.889374	0.111602	-7.96914	1.59785e-15	2.10663e-14
DCTN4	2606.88	-0.478508	0.0600688	-7.966	1.63898e-15	2.15913e-14
NUTF2	237.484	0.526435	0.0660889	7.96555	1.64487e-15	2.16516e-14
SLC2A6	59.9055	1.16845	0.146705	7.96459	1.65771e-15	2.18031e-14
KRT7	988.924	1.78759	0.224497	7.96265	1.68392e-15	2.21302e-14
FOXF1	14.4224	1.42038	0.178407	7.96145	1.70039e-15	2.23288e-14
ACOX2	213.348	-1.51097	0.189933	-7.95525	1.78765e-15	2.34559e-14
PITPNM3	117.361	0.976028	0.122729	7.95268	1.82513e-15	2.39286e-14
SLC36A4	344.369	0.801145	0.100775	7.9498	1.86816e-15	2.44733e-14
CAPN6	34.0337	2.39004	0.300713	7.94791	1.89687e-15	2.48297e-14
BRI3	222.307	0.570828	0.0718364	7.94622	1.92293e-15	2.51509e-14
GAMT	74.8554	-1.14713	0.144368	-7.94587	1.92836e-15	2.52019e-14
CTB-55O6.8	133.175	-1.0317	0.129885	-7.9432	1.97027e-15	2.57292e-14
FAM83D	214.021	1.28939	0.162422	7.93852	2.04604e-15	2.66975e-14
IFT122	921.852	-0.648699	0.0817338	-7.93672	2.07594e-15	2.70661e-14
TUBA4A	301.624	1.17999	0.148748	7.93282	2.14231e-15	2.79093e-14
NCK1	500.159	0.529932	0.0668291	7.92967	2.19725e-15	2.85808e-14
ICAM5	21.0434	2.00041	0.25227	7.92967	2.19732e-15	2.85808e-14
GSG2	47.4159	1.14304	0.14415	7.92952	2.2e-15	2.8593e-14
SLC34A2	148.392	3.11606	0.39341	7.92063	2.36318e-15	3.06897e-14
CMTM7	251.307	0.982925	0.124108	7.91992	2.37667e-15	3.08405e-14
PDCD5	87.6218	0.733899	0.0926771	7.91888	2.39666e-15	3.10754e-14
ST3GAL6	254.883	0.765301	0.096673	7.91639	2.44511e-15	3.16787e-14
RP11-426D19.1	13.2851	-1.32216	0.167046	-7.91497	2.47309e-15	3.2016e-14
STEAP3	513.097	0.966034	0.122054	7.91482	2.47615e-15	3.20304e-14
HK3	105.116	1.43428	0.181229	7.91417	2.48916e-15	3.21735e-14
CCL18	180.197	2.47441	0.312754	7.91169	2.53922e-15	3.27948e-14
PLAT	1004.53	-1.62881	0.205883	-7.91136	2.54599e-15	3.28564e-14
ZFAND4	468.327	-0.740968	0.0937009	-7.9078	2.61982e-15	3.37563e-14
IL18BP	568.069	0.695877	0.087998	7.90787	2.61824e-15	3.37563e-14
ADAT2	338.115	0.811153	0.102581	7.90747	2.62664e-15	3.38178e-14
SYCP2L	14.0766	1.49279	0.188822	7.90579	2.6625e-15	3.42527e-14
PTK7	1515.45	0.977409	0.123704	7.90121	2.76213e-15	3.55066e-14
CYP2D7	48.1025	0.90353	0.114391	7.89858	2.82089e-15	3.62337e-14
RET	1140.87	-1.9587	0.248095	-7.89497	2.90394e-15	3.72714e-14
POLR3E	1217.62	-0.518396	0.0656626	-7.89484	2.90691e-15	3.72805e-14
C3orf52	289.581	-1.34714	0.170664	-7.89356	2.93695e-15	3.76364e-14
HIF1A	1898.45	0.769658	0.0975279	7.89167	2.98159e-15	3.81788e-14
CERKL	38.5812	-2.06002	0.261048	-7.89136	2.98906e-15	3.82447e-14
KCMF1	733.102	0.385623	0.0488822	7.88881	3.05072e-15	3.90033e-14
TMBIM1	839.757	0.467394	0.05929	7.88319	3.19138e-15	4.077e-14
NECAB3	418.917	-0.879096	0.111543	-7.88124	3.24146e-15	4.13776e-14
STK17B	1750.28	0.738167	0.0937221	7.87612	3.37707e-15	4.30753e-14
BSN	459.955	-1.69381	0.215167	-7.87209	3.48772e-15	4.44523e-14
SLC35B4	422.64	0.448024	0.0569175	7.87145	3.50556e-15	4.46451e-14
RCC2	266.76	0.538212	0.0683837	7.87047	3.53316e-15	4.49618e-14
TBC1D12	773.263	-0.520075	0.0660993	-7.86809	3.60111e-15	4.57911e-14
RALGAPB	3797.67	-0.475937	0.0604941	-7.86751	3.61782e-15	4.59681e-14
SKI	2724.64	0.433116	0.0550875	7.86234	3.77022e-15	4.78676e-14
SLFN13	661.592	1.28183	0.163041	7.862	3.78039e-15	4.79597e-14
GNAI1	153.219	1.00673	0.128083	7.85996	3.8426e-15	4.87114e-14
NUP205	1255.8	0.509434	0.0648175	7.85952	3.85601e-15	4.88156e-14
2003-09-01	232.783	1.61253	0.20517	7.8595	3.85675e-15	4.88156e-14
KLHDC1	299.693	-0.653304	0.083137	-7.85816	3.89817e-15	4.9302e-14
CYB5R2	91.3555	1.20142	0.152938	7.85563	3.97754e-15	5.02672e-14
ENSG00000221716.1	53.4596	-1.20899	0.153915	-7.85489	4.00111e-15	5.05263e-14
SUV39H2	252.769	0.840512	0.107043	7.85208	4.0919e-15	5.16332e-14
MGAT5	1115.53	0.466659	0.0594494	7.84969	4.17071e-15	5.25873e-14
NIP7	298.925	0.581935	0.0741423	7.84889	4.19719e-15	5.28808e-14
PABPC4	1037.15	0.512694	0.0653368	7.84694	4.26316e-15	5.36708e-14
ADARB1	813.201	0.625601	0.0797274	7.84676	4.26923e-15	5.37062e-14
BEND3	201.328	0.990331	0.126256	7.84385	4.36942e-15	5.49246e-14
PLAUR	359.623	0.857095	0.109277	7.84333	4.38739e-15	5.51084e-14
PLAG1	151.403	1.39889	0.178368	7.84274	4.40806e-15	5.53259e-14
RAMP1	90.0938	-1.76496	0.225055	-7.84237	4.4213e-15	5.54498e-14
MEIS3P2	30.6423	-1.64015	0.209164	-7.84144	4.4542e-15	5.58198e-14
CPA6	47.2924	-2.89332	0.368988	-7.84121	4.46222e-15	5.58778e-14
SORCS1	281.76	-2.7009	0.344463	-7.84092	4.47267e-15	5.59662e-14
PAQR8	242.052	0.734752	0.0937127	7.84048	4.48832e-15	5.61193e-14
AC007255.8	15.7161	-1.56235	0.199316	-7.83855	4.55788e-15	5.69458e-14
IL1RAP	385.116	0.839403	0.107092	7.83812	4.57337e-15	5.7096e-14
RHOV	110.468	1.41094	0.180039	7.83687	4.61922e-15	5.76247e-14
CDT1	104.913	1.1892	0.151801	7.83398	4.72665e-15	5.89204e-14
CHCHD5	154.278	-0.583113	0.0744367	-7.83368	4.73801e-15	5.90173e-14
LRP1B	1439.54	-3.11449	0.397645	-7.83235	4.78838e-15	5.95996e-14
APBA1	143.226	1.00169	0.127926	7.8303	4.86719e-15	6.05347e-14
TMEM165	922.307	0.473526	0.0604853	7.82877	4.92671e-15	6.11826e-14
EXD2	454.338	-0.4817	0.0615291	-7.82881	4.92513e-15	6.11826e-14
WNT10A	16.2167	1.66781	0.213058	7.82797	4.95816e-15	6.15268e-14
CTU2	103.074	0.700929	0.0895466	7.82754	4.97524e-15	6.16923e-14
NDC80	60.3034	1.0737	0.13724	7.82353	5.13632e-15	6.36416e-14
ZNF823	256.306	-0.709954	0.0907512	-7.82307	5.15488e-15	6.38236e-14
JMJD8	795.583	-0.620009	0.0792712	-7.82137	5.22519e-15	6.46456e-14
PSMB9	267.741	1.18255	0.15121	7.82058	5.25801e-15	6.50027e-14
HOXA1	25.8329	1.08039	0.138153	7.82021	5.27335e-15	6.51435e-14
MYO1E	827.014	0.62235	0.0795861	7.81983	5.28959e-15	6.52951e-14
SLC2A3	169.448	0.890103	0.113898	7.81489	5.50131e-15	6.78577e-14
ZC3H14	1520.32	-0.427154	0.0546682	-7.81357	5.55927e-15	6.85213e-14
BUB1	224.998	0.988107	0.126489	7.81179	5.63794e-15	6.9439e-14
CFAP43	187.22	-1.23234	0.157766	-7.81121	5.66422e-15	6.97105e-14
EFNA5	386.066	1.67219	0.214087	7.81082	5.68161e-15	6.98723e-14
BCAS1	575.581	-1.79371	0.229656	-7.81041	5.70024e-15	7.00491e-14
FAM20C	492.464	0.97689	0.125093	7.80931	5.75025e-15	7.0611e-14
C9orf117	136.31	-1.91301	0.245009	-7.80792	5.81415e-15	7.13425e-14
FOXC2	17.343	1.67668	0.214838	7.80438	5.97933e-15	7.33147e-14
SP6	87.622	1.2148	0.155676	7.80343	6.02489e-15	7.38183e-14
LSR	1210.19	0.797625	0.102221	7.80298	6.0462e-15	7.40244e-14
DHTKD1	1191.04	0.656919	0.0842038	7.80154	6.11582e-15	7.48211e-14
SH3D21	808.534	-1.1368	0.145758	-7.79919	6.23057e-15	7.61683e-14
RABL3	528.633	-0.653815	0.0838781	-7.79482	6.44992e-15	7.87914e-14
SERPINE2	540.897	1.0018	0.12854	7.79372	6.50625e-15	7.94206e-14
ZNF92	676.418	-1.07679	0.13817	-7.7932	6.53309e-15	7.96891e-14
TRIM3	768.882	-0.814622	0.104564	-7.79066	6.66607e-15	8.12511e-14
GTDC1	319.562	0.5496	0.0705599	7.78912	6.7476e-15	8.21839e-14
STMND1	52.4902	-2.1982	0.282246	-7.78824	6.79472e-15	8.26967e-14
LRRC37A4P	146.457	1.35221	0.173674	7.7859	6.92185e-15	8.41818e-14
MPP2	172.613	-1.40517	0.180492	-7.78522	6.95925e-15	8.45741e-14
FLAD1	706.536	0.573069	0.073659	7.78002	7.25107e-15	8.80556e-14
KRT86	13.4621	1.91379	0.246036	7.77851	7.3386e-15	8.90528e-14
LMTK3	264.414	-1.53642	0.197538	-7.77787	7.37561e-15	8.94361e-14
GPR180	1107.84	0.690831	0.0888331	7.77673	7.44231e-15	9.01784e-14
CLSPN	180.526	1.04097	0.133867	7.77618	7.47481e-15	9.05057e-14
HR	153.012	1.56902	0.201813	7.77459	7.56932e-15	9.15826e-14
ALDH1B1	205.051	0.859885	0.110604	7.77447	7.57648e-15	9.15935e-14
GAPDH	610.749	0.790634	0.101697	7.77439	7.58134e-15	9.15935e-14
JAK3	386.493	1.13133	0.145538	7.77339	7.64102e-15	9.21793e-14
BPIFB1	71.4242	-2.60399	0.334985	-7.77345	7.63756e-15	9.21793e-14
KIAA1549L	537.065	0.982651	0.126465	7.77017	7.83819e-15	9.44886e-14
TMEM150C	213.215	-2.05906	0.265125	-7.76639	8.0753e-15	9.72047e-14
IL21R	155.26	1.34145	0.172725	7.76641	8.07388e-15	9.72047e-14
EPHX3	15.1203	1.2428	0.160044	7.76536	8.14164e-15	9.79316e-14
FAM102B	1846.45	-0.846525	0.109088	-7.76005	8.4898e-15	1.02045e-13
C17orf97	56.4932	-1.00059	0.128962	-7.75877	8.57577e-15	1.03003e-13
CDC20	85.3886	1.24208	0.160189	7.75387	8.91323e-15	1.06978e-13
POLH	443.714	0.562095	0.0725038	7.75263	9.00076e-15	1.0795e-13
SAT1	2080.1	0.669493	0.0863695	7.75149	9.08174e-15	1.08842e-13
C9orf116	45.0262	-1.05087	0.135593	-7.75016	9.17796e-15	1.09915e-13
C1orf106	80.5687	2.27623	0.293734	7.74929	9.24052e-15	1.10584e-13
PGM1	285.445	0.694683	0.0896584	7.74812	9.32648e-15	1.11532e-13
FRY	1505.94	-0.876304	0.113107	-7.74754	9.36903e-15	1.11959e-13
GPD1L	1331.98	-0.890024	0.1149	-7.74607	9.47789e-15	1.13178e-13
SGK3	1002.28	-1.4585	0.188376	-7.74251	9.74762e-15	1.16315e-13
C11orf49	237.728	-0.544473	0.0703254	-7.7422	9.77144e-15	1.16514e-13
QDPR	484.241	-1.23495	0.15953	-7.74113	9.85347e-15	1.17407e-13
CCL2	452.369	1.11594	0.144197	7.73897	1.00226e-14	1.19336e-13
PCSK4	116.816	-1.15564	0.149374	-7.73655	1.02149e-14	1.21538e-13
C2orf81	124.374	-0.908408	0.117508	-7.73064	1.07005e-14	1.27224e-13
PCGF2	926.995	-0.613721	0.0794278	-7.72678	1.10301e-14	1.31048e-13
SPOPL	2792.68	-0.727709	0.0941844	-7.72643	1.10601e-14	1.31309e-13
POLDIP3	775.005	0.447866	0.0579942	7.72259	1.1399e-14	1.35236e-13
PKIB	703.864	-1.49627	0.193819	-7.71992	1.164e-14	1.37995e-13
MAFK	431.037	0.727099	0.0941976	7.71887	1.17369e-14	1.39044e-13
C5orf46	42.5334	1.8071	0.234157	7.71747	1.18661e-14	1.40474e-13
ACTR3B	189.118	0.761992	0.098745	7.71676	1.19323e-14	1.41156e-13
DOK5	53.6359	1.24504	0.161346	7.71661	1.19468e-14	1.41227e-13
SHROOM2	750.204	-0.862509	0.111803	-7.71451	1.21445e-14	1.4346e-13
BCAT1	1561.21	0.978374	0.126843	7.71329	1.22617e-14	1.44741e-13
CAP2	630.837	-1.162	0.150675	-7.71193	1.23932e-14	1.46189e-13
ARL5B	2451.76	0.609829	0.0791188	7.70776	1.28046e-14	1.50933e-13
TMEM45A	276.089	1.45071	0.188224	7.70739	1.28414e-14	1.51259e-13
PTGER3	2034.17	-1.39448	0.180941	-7.70681	1.28997e-14	1.51728e-13
ITGB4	1583.75	1.15386	0.149718	7.70687	1.28941e-14	1.51728e-13
DNAH5	1251.06	-1.40077	0.181798	-7.70506	1.3078e-14	1.53715e-13
CGN	834.005	-0.975686	0.126649	-7.70383	1.32049e-14	1.55097e-13
LYPD5	29.2301	1.35414	0.175803	7.70256	1.33366e-14	1.56531e-13
STON1	280.927	0.97662	0.126805	7.70175	1.34218e-14	1.57419e-13
GAREML	122.833	0.853686	0.110882	7.69906	1.37076e-14	1.60656e-13
RALGAPA1	562.19	-0.47802	0.0620946	-7.69826	1.37932e-14	1.61546e-13
CERS4	743.645	-0.894625	0.116233	-7.69684	1.39477e-14	1.63239e-13
LMNTD2	63.3069	-1.06774	0.138767	-7.69452	1.42026e-14	1.66104e-13
PAK1IP1	77.2114	0.713056	0.0927025	7.69187	1.45003e-14	1.69345e-13
C1S	1410.62	0.917247	0.119248	7.69193	1.44931e-14	1.69345e-13
WWTR1	1625.73	0.745707	0.0969667	7.69034	1.46741e-14	1.71253e-13
GOLGB1	5346.53	-0.567407	0.0738121	-7.68718	1.50417e-14	1.75419e-13
LIMS1	1612.87	0.48177	0.0626865	7.68539	1.52533e-14	1.7776e-13
PQLC1	260.107	0.607623	0.0790642	7.68518	1.52778e-14	1.7792e-13
TUBB6	482.199	0.882436	0.114845	7.6837	1.54561e-14	1.7987e-13
COA7	236.198	0.660207	0.0859335	7.68277	1.55686e-14	1.80923e-13
HECTD2	1027.69	-0.796607	0.103687	-7.6828	1.55651e-14	1.80923e-13
RAB12	706.968	0.516107	0.0671794	7.68251	1.56003e-14	1.81163e-13
CLCNKA	24.0764	-1.67714	0.218314	-7.68221	1.56363e-14	1.81454e-13
CD209	85.8836	1.1762	0.153187	7.67824	1.61287e-14	1.87037e-13
ENSG00000155966.12	29.8528	1.3346	0.173832	7.67754	1.62173e-14	1.87932e-13
EMP2	2635.39	-0.751589	0.0979089	-7.67641	1.63613e-14	1.89467e-13
CYBA	577.255	0.787704	0.102621	7.67585	1.64332e-14	1.90098e-13
GPR64	36.8936	1.53557	0.200054	7.6758	1.64389e-14	1.90098e-13
FRS2	3992.06	-0.976269	0.127203	-7.67488	1.65578e-14	1.91331e-13
PRR36	990.123	-1.38839	0.180903	-7.67479	1.65687e-14	1.91331e-13
PIWIL4	70.54	0.88453	0.115254	7.67461	1.65929e-14	1.91475e-13
KCNT2	89.5921	0.930562	0.121336	7.66932	1.72909e-14	1.9939e-13
DLG5	4806.78	-0.883927	0.115281	-7.66757	1.75289e-14	2.01994e-13
CDC7	295.378	0.845309	0.110282	7.66498	1.78853e-14	2.05956e-13
LAG3	91.9322	1.17683	0.153552	7.66408	1.80123e-14	2.07274e-13
ZNF776	727.905	-0.660671	0.0862236	-7.6623	1.82637e-14	2.1002e-13
DDIT4	619.038	0.981492	0.128137	7.65968	1.86391e-14	2.14145e-13
CACNA1H	1785.83	-2.00404	0.261637	-7.65962	1.86484e-14	2.14145e-13
GPX7	122.52	0.896651	0.117078	7.65857	1.88012e-14	2.15749e-13
NCAPH2	245.591	0.649568	0.0848649	7.65415	1.94595e-14	2.23147e-13
IFT43	123.174	-0.541135	0.0707237	-7.6514	1.9881e-14	2.27822e-13
ZNF91	5132.45	-0.825639	0.107924	-7.65018	2.00694e-14	2.29821e-13
PCBD2	668.947	-0.68302	0.0893295	-7.64607	2.07211e-14	2.37119e-13
ABCC4	390.797	0.998071	0.130538	7.64583	2.07601e-14	2.374e-13
TRIP11	1929.45	-0.414372	0.0542204	-7.64236	2.13279e-14	2.43724e-13
RP11-352M15.2	77.4902	-0.65145	0.0852509	-7.64156	2.1461e-14	2.45075e-13
PLS3	623.175	0.886084	0.115996	7.63894	2.19014e-14	2.49931e-13
OSCP1	163.818	-0.786127	0.102914	-7.6387	2.1943e-14	2.50232e-13
CDH2	107.461	1.52647	0.19989	7.63659	2.23049e-14	2.54183e-13
CECR7	11.4238	1.58699	0.207829	7.63604	2.24001e-14	2.55092e-13
DNAH7	520.103	-1.13811	0.149079	-7.63427	2.27109e-14	2.58336e-13
PPP1R36	15.2977	-1.59924	0.209482	-7.63424	2.27164e-14	2.58336e-13
BYSL	101.506	0.687551	0.0900673	7.63375	2.28027e-14	2.59139e-13
SLC22A3	38.4919	1.61006	0.210918	7.63359	2.28297e-14	2.59266e-13
KLHDC9	113.422	-1.23339	0.161594	-7.63261	2.30044e-14	2.61071e-13
SMARCC2	2513.26	-0.3924	0.0514388	-7.62849	2.37517e-14	2.69366e-13
GAS6-AS1	39.2722	1.40945	0.184816	7.62626	2.41667e-14	2.73884e-13
PFN1	1699.23	0.480034	0.0629563	7.62488	2.4427e-14	2.76643e-13
ZNF124	559.596	0.631111	0.0827892	7.62311	2.47639e-14	2.80267e-13
STK38L	1610.22	0.590267	0.0774501	7.62125	2.5123e-14	2.84134e-13
TRMU	142.71	0.602087	0.0790057	7.6208	2.521e-14	2.84923e-13
ETS2	533.499	0.657453	0.0863015	7.6181	2.57441e-14	2.9076e-13
PPP1R3C	593.065	-1.54285	0.202594	-7.61549	2.62689e-14	2.9628e-13
TVP23CP2	53.4154	-0.983924	0.1292	-7.61551	2.6265e-14	2.9628e-13
ZMAT1	942.209	-0.827184	0.108629	-7.61474	2.64223e-14	2.97807e-13
TXNL4B	112.498	0.471949	0.0619847	7.61396	2.65827e-14	2.99409e-13
COLGALT1	1620.44	0.524221	0.0688827	7.61034	2.73379e-14	3.07706e-13
BMP2	32.9115	1.27829	0.168103	7.60423	2.86614e-14	3.22382e-13
TSC2	3542.07	-0.571862	0.0752258	-7.60195	2.91712e-14	3.27892e-13
TNRC6A	4295.57	-0.424915	0.0559034	-7.60088	2.94129e-14	3.30383e-13
SLC35F3	44.359	1.97897	0.260687	7.59135	3.16592e-14	3.55373e-13
GLG1	1489.04	0.492075	0.0648249	7.59084	3.17838e-14	3.56529e-13
CTD-2270P14.1	51.2236	-0.736671	0.0970805	-7.58825	3.24255e-14	3.6348e-13
MCL1	9652.21	0.468868	0.0617926	7.58776	3.25472e-14	3.64595e-13
TNFRSF10D	175.086	0.792321	0.104436	7.58663	3.28331e-14	3.67547e-13
BBS5	29.7139	-0.740985	0.0976928	-7.58485	3.32872e-14	3.72378e-13
SNAP29	617.151	-0.544788	0.0718296	-7.58445	3.33902e-14	3.73277e-13
IQGAP3	815.181	0.969166	0.127904	7.57729	3.52854e-14	3.94196e-13
EIF4B	609.182	-0.449776	0.0593625	-7.57678	3.54237e-14	3.95473e-13
SLAMF8	238.475	1.20038	0.158431	7.57665	3.54584e-14	3.95591e-13
PSMB4	561.677	0.578052	0.0763075	7.5753	3.58295e-14	3.99462e-13
MMP1	166.041	2.45401	0.323957	7.57511	3.5882e-14	3.99776e-13
INADL	5158.53	-0.725301	0.0957867	-7.57204	3.67402e-14	4.08784e-13
C1orf226	391.839	-1.41529	0.18691	-7.57207	3.67326e-14	4.08784e-13
PTPN13	1295.01	-0.983332	0.12989	-7.57047	3.71862e-14	4.13468e-13
RP11-333E1.1	44.7397	-0.871553	0.11513	-7.57017	3.72732e-14	4.14155e-13
ZDHHC20	490.826	0.497196	0.0656949	7.56825	3.78272e-14	4.20027e-13
PPARD	718.233	0.590116	0.0779782	7.5677	3.79876e-14	4.21524e-13
ZBTB42	399.455	-0.842473	0.111328	-7.56749	3.80515e-14	4.21949e-13
PIGR	193.787	2.69836	0.356616	7.56656	3.83232e-14	4.24675e-13
ZNF883	19.0445	1.63188	0.21591	7.55813	4.08911e-14	4.52827e-13
MDH1	327.736	0.47416	0.0627384	7.55773	4.10154e-14	4.53898e-13
FAHD2A	193.467	0.617152	0.0816722	7.55645	4.14213e-14	4.58082e-13
FOXP4	1204.38	0.741294	0.0981434	7.55317	4.24779e-14	4.69453e-13
CHST6	37.7896	1.65256	0.218859	7.55083	4.32505e-14	4.7767e-13
ZFAND5	3436.11	0.396377	0.0524962	7.55057	4.33349e-14	4.78281e-13
GSTM3	411.723	-1.59364	0.211069	-7.55033	4.34153e-14	4.78623e-13
RCN1	199.245	0.797762	0.10566	7.55031	4.3424e-14	4.78623e-13
KIAA0825	333.79	-0.691252	0.0916389	-7.54321	4.58543e-14	5.05072e-13
CCDC144CP	43.8012	1.21749	0.161415	7.54261	4.60651e-14	5.07055e-13
IL7	40.6506	1.21578	0.161206	7.54177	4.6365e-14	5.10015e-13
CACNG4	996.377	-1.76966	0.234767	-7.53797	4.77359e-14	5.24744e-13
ATP1A4	24.8295	-1.88574	0.250253	-7.53531	4.87179e-14	5.35182e-13
GPR55	14.092	1.78235	0.236547	7.53485	4.88907e-14	5.36722e-13
KTN1-AS1	25.439	-0.927593	0.12319	-7.52976	5.08341e-14	5.57685e-13
ENSG00000196136.15	383.128	-1.78138	0.236587	-7.52949	5.09375e-14	5.58447e-13
IRX6	17.0636	1.87582	0.249164	7.52845	5.13442e-14	5.62532e-13
PIFO	46.4747	-1.47297	0.195667	-7.52798	5.15316e-14	5.6421e-13
CXADR	318.908	1.32854	0.176486	7.52777	5.16127e-14	5.64722e-13
TICRR	282.501	1.14884	0.152615	7.52767	5.16522e-14	5.64779e-13
C15orf39	1139.8	0.645655	0.0857923	7.5258	5.23988e-14	5.72562e-13
TCTN2	300.31	-0.676013	0.0898901	-7.52044	5.45919e-14	5.96131e-13
ZNF236	1368.09	-0.438486	0.0583399	-7.51606	5.64519e-14	6.16033e-13
TRIM69	114.415	0.776533	0.103392	7.51058	5.88662e-14	6.41953e-13
MKX	334.195	-2.4054	0.32034	-7.50887	5.96385e-14	6.49946e-13
FUT3	66.6517	2.63186	0.350528	7.50826	5.9918e-14	6.52559e-13
FAM136A	120.836	0.582766	0.0776382	7.50618	6.08755e-14	6.62549e-13
LINC01588	21.1395	1.21107	0.161392	7.50387	6.19594e-14	6.739e-13
CENPO	410.027	0.606559	0.0808461	7.50264	6.25451e-14	6.79373e-13
DIAPH3	190.018	1.00745	0.134278	7.50272	6.25046e-14	6.79373e-13
CFAP61	54.9571	-1.53759	0.205088	-7.4972	6.51943e-14	7.07682e-13
NPHP1	129.649	-0.732816	0.0977613	-7.49597	6.58082e-14	7.13876e-13
USP7	1697.67	-0.37428	0.0499462	-7.49366	6.69777e-14	7.26084e-13
CSPG4	569.331	0.930999	0.124257	7.49251	6.75673e-14	7.31994e-13
EVA1A	62.1992	0.950846	0.126916	7.49193	6.787e-14	7.34307e-13
CBX2	348.024	1.80418	0.240815	7.49197	6.78485e-14	7.34307e-13
SEPSECS	803.69	-0.550939	0.0735399	-7.4917	6.79864e-14	7.35084e-13
SERPING1	1343.72	0.772349	0.103117	7.49002	6.88614e-14	7.43567e-13
PEX11A	350.16	-0.923938	0.123355	-7.49009	6.88283e-14	7.43567e-13
YBX1P10	20.3108	0.887704	0.118522	7.48978	6.89918e-14	7.44487e-13
AGBL2	106.414	-1.07	0.142886	-7.48852	6.96548e-14	7.51149e-13
SH3BP2	2083.59	0.532352	0.0711165	7.48563	7.12029e-14	7.67342e-13
KIF14	308.772	1.05449	0.140874	7.4853	7.13835e-14	7.68282e-13
FAM174B	651.587	-0.873356	0.116676	-7.48534	7.13607e-14	7.68282e-13
GIPR	158.293	-1.34252	0.179459	-7.48091	7.38091e-14	7.93869e-13
IFI16	1041.29	0.722289	0.0965766	7.47892	7.49362e-14	8.05062e-13
WTAP	1205.74	0.483354	0.064629	7.4789	7.49475e-14	8.05062e-13
PTGFR	120.606	1.58601	0.212152	7.47584	7.67097e-14	8.23454e-13
ENOX2	187.208	0.459442	0.0614655	7.47479	7.73256e-14	8.29525e-13
ADCY6	2424.35	-0.638335	0.0854114	-7.47365	7.80017e-14	8.36233e-13
ATP7B	555.414	-1.12686	0.150795	-7.47282	7.84937e-14	8.4096e-13
SPHK1	312.501	0.96417	0.129062	7.47059	7.98366e-14	8.54791e-13
ATHL1	4252.96	-1.71403	0.2295	-7.46855	8.10859e-14	8.67603e-13
KCNH8	22.6704	2.11811	0.283607	7.46846	8.11389e-14	8.67607e-13
IL15RA	148.268	0.979708	0.131201	7.46723	8.19013e-14	8.7519e-13
ETV6	1114.35	0.537811	0.0720322	7.46626	8.25063e-14	8.81083e-13
PRTFDC1	127.809	1.06887	0.143174	7.46555	8.29503e-14	8.85252e-13
SLC24A1	645.314	-0.495578	0.066418	-7.46151	8.5539e-14	9.12287e-13
SDR39U1	392.376	-0.394849	0.0529506	-7.45693	8.8565e-14	9.43948e-13
NARF	356.478	0.535613	0.0718473	7.45487	8.9955e-14	9.58143e-13
ENTPD5	1066.03	-1.07547	0.144323	-7.45188	9.20169e-14	9.79471e-13
ASAH1	2943.84	-0.919866	0.123448	-7.45142	9.23394e-14	9.82269e-13
TTL	673.243	0.372081	0.0499442	7.44995	9.33776e-14	9.92672e-13
IGFALS	16.8031	-1.89866	0.254965	-7.44675	9.56673e-14	1.01636e-12
AR	3657.83	-1.26406	0.169797	-7.44455	9.72762e-14	1.03278e-12
SIDT1	956.213	-1.10871	0.148966	-7.44273	9.86237e-14	1.04642e-12
ATAD3A	200.592	0.744808	0.100084	7.44185	9.92816e-14	1.05272e-12
PHACTR2	1719.54	0.581506	0.0781518	7.44073	1.00131e-13	1.06062e-12
LDLRAD4	3708.66	-0.895069	0.120294	-7.4407	1.00156e-13	1.06062e-12
FOXN1	13.1965	-2.04361	0.274718	-7.43896	1.01481e-13	1.07396e-12
CCHCR1	248.749	0.752009	0.101109	7.43757	1.02554e-13	1.08462e-12
NRIP3	276.791	-1.84819	0.248521	-7.43674	1.03199e-13	1.09075e-12
KSR2	110.218	-1.39349	0.187456	-7.43368	1.05621e-13	1.11562e-12
TAGLN2	1455.27	0.758915	0.102104	7.43276	1.06359e-13	1.1227e-12
PTAR1	5908.26	0.578305	0.0778105	7.43222	1.0679e-13	1.12653e-12
ACACB	1589.76	-0.983072	0.132335	-7.42867	1.09695e-13	1.15643e-12
EFHC1	379.475	-0.697955	0.0939586	-7.42832	1.09986e-13	1.15876e-12
ARHGAP27	577.039	0.670142	0.0902828	7.4227	1.14754e-13	1.20822e-12
MGAT1	1398.99	0.552689	0.0745082	7.41783	1.19054e-13	1.25269e-12
EPHB3	647.481	1.03045	0.138926	7.41724	1.19589e-13	1.25752e-12
PCNXL4	1590.38	-0.38835	0.0523616	-7.4167	1.20074e-13	1.26181e-12
BACH1-IT1	10.5522	0.953851	0.128661	7.41366	1.22857e-13	1.29024e-12
SHROOM3	3381.93	-0.863551	0.116485	-7.41339	1.23108e-13	1.29204e-12
PAN2	806.115	-0.519367	0.0700696	-7.41216	1.24262e-13	1.30333e-12
SYT13	439.513	-2.55937	0.34539	-7.4101	1.26208e-13	1.3229e-12
ECE2	83.5547	0.924903	0.124819	7.40998	1.26319e-13	1.32322e-12
DIS3L	460.661	-0.496777	0.0670546	-7.40854	1.27701e-13	1.33684e-12
EHMT2-AS1	10.1669	-1.71248	0.231195	-7.40706	1.29133e-13	1.35097e-12
LINC01341	88.9703	-1.06898	0.144332	-7.40638	1.29794e-13	1.35703e-12
ABCD3	1582.89	-0.831435	0.112261	-7.40626	1.29911e-13	1.35738e-12
ARHGAP30	1071.48	0.811482	0.10958	7.40537	1.30786e-13	1.36567e-12
PHLDB3	303.563	-0.728863	0.0984443	-7.40381	1.32331e-13	1.38092e-12
PLEKHF2	2424.32	-0.969064	0.130899	-7.40312	1.33017e-13	1.38721e-12
HKR1	1082.25	-0.522738	0.0706221	-7.4019	1.34246e-13	1.39913e-12
SLC16A3	467.064	0.924555	0.124957	7.39899	1.37227e-13	1.4293e-12
MLKL	207.055	0.828491	0.111992	7.39774	1.38526e-13	1.44191e-12
C12orf76	258.331	-0.445604	0.0602428	-7.3968	1.39507e-13	1.45121e-12
DSE	781.211	0.596312	0.0806423	7.39453	1.41908e-13	1.47525e-12
TRPS1	44334.1	-0.814176	0.110116	-7.39383	1.42654e-13	1.48207e-12
SCCPDH	723.482	-0.903488	0.122208	-7.39305	1.43502e-13	1.48994e-12
ADAMDEC1	129.089	1.80129	0.24365	7.39293	1.4363e-13	1.49033e-12
ASB8	280.632	-0.429536	0.0581083	-7.39199	1.44647e-13	1.49994e-12
GS1-115G20.2	9.16307	-1.63633	0.221404	-7.39069	1.46071e-13	1.51375e-12
BTN3A3	528.775	0.775744	0.10499	7.38875	1.48212e-13	1.53476e-12
FAM60A	101.83	0.96479	0.130577	7.38869	1.48285e-13	1.53476e-12
ADAMTS4	371.922	1.01157	0.13691	7.3886	1.48387e-13	1.53485e-12
CDCA2	94.7018	1.12599	0.152445	7.38623	1.51055e-13	1.56147e-12
STC1	1133.24	-1.85461	0.251167	-7.38397	1.53634e-13	1.58713e-12
DKC1	504.59	0.60896	0.0824816	7.38298	1.54785e-13	1.59802e-12
MAPRE2	741.543	0.591832	0.080172	7.38204	1.55883e-13	1.60835e-12
USP49	620.606	0.548496	0.0743028	7.3819	1.56042e-13	1.60898e-12
IPCEF1	127.797	1.10261	0.149427	7.3789	1.596e-13	1.64464e-12
HIST1H4L	62.7933	1.41458	0.19173	7.37798	1.60715e-13	1.65509e-12
THEMIS2	349.97	0.872313	0.118249	7.37694	1.61966e-13	1.66694e-12
CYP2E1	123.004	-1.11127	0.150648	-7.3766	1.62388e-13	1.67023e-12
APLF	150.769	0.786843	0.106677	7.37597	1.6315e-13	1.67703e-12
PAPPA	279.757	1.20078	0.162821	7.37485	1.64529e-13	1.69014e-12
ELF4	519.418	0.506537	0.0686867	7.37461	1.64833e-13	1.69221e-12
ERGIC1	3102.12	-0.634892	0.0861001	-7.37388	1.65736e-13	1.69936e-12
UBE2D1	265.926	0.546318	0.0740878	7.37392	1.65683e-13	1.69936e-12
VASH2	416.013	1.35196	0.183362	7.37318	1.66599e-13	1.70715e-12
GALNT12	66.8272	1.13428	0.153862	7.37206	1.68013e-13	1.72057e-12
CA13	186.313	1.13059	0.153399	7.37026	1.70297e-13	1.74287e-12
CSRNP2	1958.17	-0.529309	0.0718338	-7.36853	1.72524e-13	1.76457e-12
LINC01140	20.7965	1.33878	0.181727	7.36698	1.74542e-13	1.7841e-12
ATG2B	2363.91	-0.409115	0.0555533	-7.36436	1.77998e-13	1.8183e-12
GALNS	360.266	0.527945	0.0717502	7.35809	1.86556e-13	1.90454e-12
TUBA1C	637.912	0.669145	0.090957	7.35672	1.88487e-13	1.92306e-12
ARFGAP3	753.848	0.590627	0.0803435	7.35127	1.96331e-13	2.00185e-12
PLA2G16	915.834	-1.08048	0.14699	-7.35074	1.9712e-13	2.00864e-12
HCAR1	254.58	-1.31837	0.179355	-7.35061	1.97301e-13	2.00925e-12
CCNB2	95.1139	0.99685	0.135639	7.3493	1.99253e-13	2.02662e-12
MFSD12	668.534	0.574816	0.0782136	7.34931	1.99236e-13	2.02662e-12
GPSM2	352.88	0.815036	0.110921	7.34791	2.01327e-13	2.04645e-12
TMBIM6	3992.74	-0.444598	0.0605201	-7.34629	2.03789e-13	2.0702e-12
C19orf12	423.844	0.51005	0.0694525	7.34386	2.07513e-13	2.10673e-12
INCENP	557.413	0.719564	0.0979882	7.34338	2.08269e-13	2.1131e-12
RP11-517C16.2	39.8211	1.28077	0.174421	7.34299	2.08869e-13	2.11788e-12
ABHD17B	189.999	0.51625	0.0703154	7.34192	2.10558e-13	2.1337e-12
SMCO3	22.4204	-2.50454	0.341173	-7.34097	2.12057e-13	2.14757e-12
ACTB	9496.26	0.634453	0.0864287	7.34077	2.12376e-13	2.14948e-12
HDAC2	1207.29	0.616418	0.0839826	7.33983	2.13857e-13	2.16314e-12
C1orf56	81.9399	-0.84012	0.114495	-7.3376	2.17454e-13	2.19579e-12
PTGS2	54.1242	1.46351	0.199454	7.33758	2.17485e-13	2.19579e-12
SPOCK2	390.574	1.20882	0.164743	7.33761	2.17443e-13	2.19579e-12
PGPEP1	438.11	-0.573411	0.0781663	-7.33577	2.20447e-13	2.22432e-12
PVRL4	705.428	0.995627	0.135758	7.33385	2.23631e-13	2.25507e-12
NT5E	306.748	0.921774	0.125748	7.33031	2.29629e-13	2.31413e-12
PTPRK	2901.03	0.981469	0.133901	7.32983	2.30444e-13	2.32093e-12
PLEKHF1	77.2814	1.11181	0.151687	7.32963	2.30791e-13	2.323e-12
HN1L	1860.32	-0.616274	0.0841025	-7.32764	2.34232e-13	2.3562e-12
B4GAT1	205.737	-0.709722	0.0968773	-7.32599	2.3714e-13	2.384e-12
FNDC1	1669.9	1.07612	0.146929	7.32408	2.40541e-13	2.41671e-12
ABCC5	4002.6	-0.891779	0.121789	-7.3223	2.43748e-13	2.44743e-12
LZTFL1	793.58	-0.621379	0.084863	-7.32214	2.44053e-13	2.44901e-12
APCDD1L	20.5444	1.58407	0.216388	7.32052	2.47008e-13	2.47715e-12
IGF2R	2636.14	0.490754	0.0670534	7.31884	2.50116e-13	2.50679e-12
SURF4	2041.31	0.424511	0.0580156	7.3172	2.53207e-13	2.53623e-12
KARS	440.909	0.602813	0.0824032	7.31541	2.56591e-13	2.56856e-12
GIN1	196.418	-0.546274	0.0746887	-7.31402	2.59275e-13	2.59386e-12
TRABD2A	22.3404	1.44655	0.197799	7.31325	2.60758e-13	2.6071e-12
HTT	3618.91	-0.496299	0.067864	-7.31314	2.60972e-13	2.60766e-12
CEP120	965.293	-0.387391	0.052991	-7.31051	2.66127e-13	2.65755e-12
ATXN1L	1231.23	0.469046	0.0641645	7.31006	2.67027e-13	2.66493e-12
HAUS3	991.883	-0.443981	0.0607457	-7.30884	2.69463e-13	2.68761e-12
PDE5A	1434.12	-1.45017	0.198418	-7.30866	2.69819e-13	2.68953e-12
ANO1	2589.59	-1.06945	0.146375	-7.30618	2.74844e-13	2.73797e-12
LGALS8	2498.76	-0.623009	0.0852726	-7.30609	2.75028e-13	2.73814e-12
BTN2A2	375.252	0.686408	0.09396	7.30532	2.766e-13	2.75213e-12
LSM2	62.0872	0.534338	0.0731676	7.30294	2.81549e-13	2.79968e-12
CLCN5	516.266	0.691695	0.0947282	7.30189	2.83757e-13	2.81993e-12
UXS1	353.007	0.489313	0.0670188	7.30114	2.85349e-13	2.83404e-12
ZSCAN32	258.048	-0.447203	0.0612569	-7.30046	2.86795e-13	2.84669e-12
PIK3AP1	521.844	0.782452	0.107181	7.30032	2.87092e-13	2.84792e-12
RPA2	98.2059	0.504758	0.0691531	7.29914	2.89606e-13	2.87113e-12
KIAA0226L	239.056	0.800073	0.109641	7.29722	2.93781e-13	2.91076e-12
GRK6	424.406	0.5909	0.0809798	7.29688	2.9451e-13	2.91624e-12
GLIPR1L2	45.1262	-1.34678	0.184598	-7.29578	2.96944e-13	2.93857e-12
MCM3	489.585	0.660896	0.0905911	7.29538	2.97824e-13	2.94551e-12
SNORA71C	54.7191	1.14376	0.156796	7.29458	2.99592e-13	2.96121e-12
ZMYND15	104.404	0.809872	0.111032	7.29401	3.00853e-13	2.9719e-12
EXO1	146.854	1.01926	0.139753	7.29333	3.02392e-13	2.98531e-12
TRIM23	528.679	-0.432698	0.0593524	-7.29031	3.09235e-13	3.05103e-12
ENSG00000213145.8	18.7384	-1.72867	0.237163	-7.28897	3.12337e-13	3.0798e-12
BACE2	455.446	0.99681	0.136778	7.28782	3.15018e-13	3.10437e-12
MAP7D1	775.361	0.588137	0.0807182	7.28629	3.18597e-13	3.13776e-12
LMNA	2242.32	0.62192	0.0853665	7.28529	3.20976e-13	3.1593e-12
VN1R53P	37.0092	-2.50844	0.344351	-7.28453	3.22799e-13	3.17535e-12
EPHA2	176.252	0.828145	0.113688	7.28437	3.23187e-13	3.17726e-12
SLC41A2	1076.95	0.790146	0.108496	7.28273	3.27128e-13	3.21217e-12
CTB-158D10.3	24.6332	1.24005	0.170271	7.28281	3.26949e-13	3.21217e-12
IL15	351.123	0.937819	0.128832	7.27939	3.3533e-13	3.29075e-12
CDK8	314.173	0.532883	0.0732157	7.27826	3.38154e-13	3.31649e-12
CCT4	566.602	0.48788	0.0670385	7.27761	3.39788e-13	3.33053e-12
BAZ2A	4011.07	-0.32458	0.0446182	-7.27461	3.47418e-13	3.40329e-12
CMPK1	2837.87	0.577233	0.0793543	7.27412	3.48686e-13	3.41368e-12
CSNK1A1	2968.05	-0.408768	0.0561973	-7.27379	3.49542e-13	3.42003e-12
CLN6	379.372	0.566606	0.0778987	7.27362	3.49972e-13	3.42221e-12
SLC31A1	764.731	0.615849	0.0847062	7.27041	3.58386e-13	3.5024e-12
METRN	514.621	-1.134	0.155989	-7.26972	3.6023e-13	3.51833e-12
RIPK4	119.31	1.3124	0.180543	7.26919	3.6166e-13	3.53021e-12
BLM	139.772	0.81842	0.112596	7.26862	3.63187e-13	3.54301e-12
NPR3	350.968	1.28637	0.176994	7.26784	3.65293e-13	3.56144e-12
KCNMB1	64.9159	0.862204	0.118672	7.26541	3.71912e-13	3.62169e-12
FAM58A	99.7006	0.584761	0.0804852	7.26545	3.71796e-13	3.62169e-12
ZNF442	59.512	-0.83476	0.114908	-7.26458	3.74209e-13	3.6419e-12
ATP1B3	369.58	0.54564	0.0751266	7.26294	3.78756e-13	3.68398e-12
EVA1B	130.763	-0.967612	0.133228	-7.26281	3.79143e-13	3.68557e-12
NUP153	1873.86	0.418185	0.0575807	7.26259	3.79745e-13	3.68924e-12
B3GAT1	37.2789	2.13177	0.293551	7.26203	3.8133e-13	3.70245e-12
GTSE1	141.492	1.06844	0.147131	7.26178	3.82031e-13	3.70707e-12
ZC3H18	699.23	0.525918	0.0724343	7.26062	3.85316e-13	3.73675e-12
KLF6	4754.15	0.507822	0.0699472	7.26007	3.8688e-13	3.7497e-12
CD58	168.881	0.545822	0.0751849	7.25973	3.87853e-13	3.75693e-12
BATF2	59.5381	1.46997	0.20252	7.25839	3.91718e-13	3.79214e-12
CXCR6	56.1241	1.45839	0.200939	7.25785	3.93281e-13	3.80502e-12
GNLY	43.2443	1.62241	0.223633	7.25479	4.02282e-13	3.88983e-12
MTMR2	752.807	0.584882	0.080626	7.25427	4.03842e-13	3.90262e-12
LDLRAD3	1033.77	-1.11273	0.1534	-7.25383	4.05138e-13	3.91285e-12
C10orf32	372.696	-0.598708	0.082544	-7.2532	4.0705e-13	3.92901e-12
KLHDC7A	179.157	-2.43822	0.336251	-7.2512	4.13099e-13	3.98506e-12
MAP2K1	332.606	0.49607	0.0684144	7.25095	4.13852e-13	3.98999e-12
RARB	97.0617	0.981423	0.135363	7.25029	4.15881e-13	4.00721e-12
EML2	471.024	-0.543283	0.0749541	-7.24821	4.22323e-13	4.06689e-12
TXLNA	1306.07	0.41094	0.0567008	7.24751	4.24509e-13	4.08556e-12
RRAGD	302.285	0.873031	0.120465	7.24716	4.25607e-13	4.09373e-12
HPS5	613.396	0.387314	0.0534506	7.2462	4.28626e-13	4.12037e-12
RPH3AL	95.0773	-1.06312	0.146732	-7.24532	4.31418e-13	4.14478e-12
MTMR8	37.187	1.09829	0.15164	7.24274	4.39723e-13	4.22211e-12
KIAA1598	2813.86	-0.477774	0.0659803	-7.24117	4.44839e-13	4.26875e-12
NEK5	79.9889	-1.34173	0.185327	-7.2398	4.49337e-13	4.3094e-12
MEX3C	1261.55	0.458355	0.06332	7.23871	4.52977e-13	4.34177e-12
RUNDC3A	58.1867	-2.74225	0.378863	-7.23809	4.55054e-13	4.35915e-12
TNFRSF9	44.4424	1.36785	0.188984	7.23792	4.55609e-13	4.36192e-12
LIN9	158.314	0.799556	0.110495	7.23612	4.61709e-13	4.41776e-12
IRX1	82.8495	1.87264	0.258885	7.23347	4.70801e-13	4.50214e-12
DNMBP	791.206	-0.861513	0.119126	-7.23195	4.76116e-13	4.55032e-12
RAP1GDS1	842.886	-0.816181	0.112892	-7.22973	4.83938e-13	4.62239e-12
CYP39A1	31.0056	1.61551	0.223497	7.22834	4.88933e-13	4.6674e-12
CCDC134	124.132	0.588825	0.0815072	7.2242	5.04061e-13	4.80902e-12
RHEBL1	9.5717	1.21033	0.16762	7.2207	5.17209e-13	4.9316e-12
RP11-175P13.3	13.2048	-1.00382	0.139171	-7.21291	5.47694e-13	5.21926e-12
APH1B	447.367	-0.710965	0.098579	-7.21214	5.50801e-13	5.24583e-12
IQCJ	126.664	-2.51964	0.349428	-7.21074	5.56506e-13	5.2971e-12
TRAF3IP1	488.399	-0.483459	0.0670635	-7.20897	5.63787e-13	5.3633e-12
MFSD9	216.216	0.529643	0.0734825	7.20775	5.68851e-13	5.40835e-12
SERPINB5	85.7915	2.29859	0.318929	7.20724	5.70973e-13	5.42539e-12
ATG9A	641.206	0.351562	0.0487833	7.20661	5.73636e-13	5.44755e-12
C2CD4A	44.5649	3.01158	0.417997	7.2048	5.81309e-13	5.51724e-12
NOS1AP	733.497	-1.39626	0.193861	-7.20239	5.9167e-13	5.61234e-12
PI15	4613.66	-2.64005	0.366565	-7.20212	5.92831e-13	5.62012e-12
BTBD11	92.6808	1.18965	0.165205	7.20103	5.97607e-13	5.65888e-12
CD97	436.394	0.845776	0.117451	7.2011	5.97284e-13	5.65888e-12
ZFX	2654.88	-0.604777	0.0839857	-7.20095	5.97951e-13	5.65889e-12
SYAP1	2371.04	-0.696091	0.0966756	-7.20028	6.00902e-13	5.68355e-12
ABCG1	595.331	-0.656231	0.0911485	-7.19958	6.03983e-13	5.7094e-12
C16orf74	89.6776	-1.08043	0.150193	-7.19364	6.30873e-13	5.96018e-12
PANK3	9561.18	-0.664647	0.0924133	-7.19211	6.37968e-13	6.02375e-12
PKP4	2036.38	-0.568562	0.0790607	-7.19147	6.40996e-13	6.04887e-12
RAB6C-AS1	19.507	-2.04245	0.284103	-7.18911	6.5214e-13	6.15051e-12
GLUD1	923.005	-0.505545	0.070334	-7.18777	6.58584e-13	6.20773e-12
GINS3	43.8129	0.728079	0.101316	7.18623	6.6603e-13	6.27433e-12
BCL11B	482.167	1.3253	0.184441	7.18553	6.69449e-13	6.30293e-12
RAB9A	150.269	0.555522	0.0773138	7.18529	6.70653e-13	6.31065e-12
CYB5D2	101.158	-0.727233	0.101225	-7.18435	6.75292e-13	6.35067e-12
MAFG	538.01	0.552796	0.0769565	7.18322	6.80864e-13	6.39942e-12
SMIM13	537.204	0.542009	0.0754991	7.17901	7.02186e-13	6.59606e-12
CA3	20.5962	1.559	0.21718	7.17838	7.0544e-13	6.62285e-12
YARS	471.629	0.571203	0.0795737	7.17829	7.05875e-13	6.62316e-12
YES1	1794.95	0.692651	0.096526	7.1758	7.18882e-13	6.74136e-12
SPDYA	17.3058	1.20587	0.16811	7.1731	7.33203e-13	6.87174e-12
CASC15	43.8101	1.08747	0.151658	7.17055	7.46991e-13	6.99699e-12
SEC14L2	538.595	-1.36065	0.18987	-7.1662	7.71101e-13	7.21872e-12
LYZ	1462.57	1.3458	0.187826	7.16513	7.77141e-13	7.27112e-12
FAAH	504.177	-0.724207	0.101089	-7.16407	7.83183e-13	7.32349e-12
LCMT1	302.244	-0.555159	0.0774998	-7.16337	7.87183e-13	7.35672e-12
RBM11	122.487	-1.66471	0.232416	-7.16262	7.91495e-13	7.39282e-12
PATL2	70.0313	1.09681	0.153138	7.16225	7.93637e-13	7.40863e-12
RAPGEF1	1873.74	0.397828	0.055582	7.1575	8.21611e-13	7.66543e-12
HRASLS5	147.491	-2.03939	0.285189	-7.15101	8.61415e-13	8.03224e-12
CCNB1IP1	138.349	0.528188	0.0738701	7.15023	8.66343e-13	8.07361e-12
DGKZ	500.896	0.602559	0.0842784	7.14962	8.70174e-13	8.10473e-12
POLL	453.303	-0.427045	0.0597435	-7.14798	8.80673e-13	8.19787e-12
CLUAP1	327.607	-0.62135	0.0869434	-7.1466	8.89519e-13	8.27554e-12
SUV420H1	2199.52	-0.652852	0.0913769	-7.14461	9.02542e-13	8.39196e-12
USP35	926.338	-1.2077	0.169069	-7.14321	9.11731e-13	8.47261e-12
VAC14	562.762	0.538311	0.075379	7.14139	9.23914e-13	8.58099e-12
ANKLE1	33.8925	1.09057	0.152737	7.14014	9.32336e-13	8.65432e-12
SLC39A9	2228.87	-0.518158	0.0726	-7.13716	9.52762e-13	8.83895e-12
GPR56	1362.75	0.775237	0.108648	7.13529	9.65832e-13	8.95516e-12
RIOK3	805.144	0.391372	0.0548538	7.13483	9.69059e-13	8.98002e-12
PDK2	476.758	-0.639974	0.0897006	-7.13456	9.70993e-13	8.99288e-12
ADM2	179.705	1.0506	0.147299	7.13244	9.86052e-13	9.12721e-12
SLC38A3	24.7308	1.88447	0.26429	7.13031	1.0014e-12	9.26411e-12
RASSF4	955.116	0.853086	0.119684	7.12785	1.01952e-12	9.4264e-12
TLR2	453.828	0.701504	0.0985462	7.11853	1.09088e-12	1.00805e-11
PAIP2	1215.94	-0.47269	0.0664287	-7.11574	1.11311e-12	1.02745e-11
FLVCR2	158.71	0.762157	0.107108	7.11578	1.11283e-12	1.02745e-11
ATP13A5	42.0147	2.82504	0.397092	7.11432	1.12464e-12	1.0375e-11
PER2	1062.97	-0.544757	0.0765963	-7.11205	1.1433e-12	1.05413e-11
CTSS	1251.76	0.859057	0.120799	7.11146	1.14822e-12	1.05807e-11
SETBP1	1765.43	-0.970824	0.136571	-7.10857	1.17253e-12	1.07987e-11
CBL	1463.36	0.427358	0.0601251	7.10783	1.17885e-12	1.08509e-11
NELL2	763.878	-1.69676	0.238809	-7.10509	1.20247e-12	1.10621e-11
SCHIP1	12.9769	1.03548	0.145742	7.10491	1.20402e-12	1.10702e-11
KLHL24	1459.8	0.544843	0.0766875	7.10471	1.20574e-12	1.10798e-11
ANKEF1	279.474	-0.710529	0.100026	-7.10345	1.21681e-12	1.11753e-11
PTP4A2	1469.16	-0.591685	0.0833088	-7.10232	1.22683e-12	1.1261e-11
BTN3A1	862.073	0.753899	0.106156	7.10181	1.23136e-12	1.12963e-11
ITGB1	3511.09	0.476765	0.0671355	7.10153	1.23381e-12	1.13125e-11
PCSK1	112.989	-2.7671	0.389759	-7.09952	1.25188e-12	1.14718e-11
SFMBT2	1362.86	0.746889	0.105218	7.0985	1.26118e-12	1.15506e-11
SH3BGRL	4806.65	-1.05878	0.149158	-7.09835	1.26253e-12	1.15565e-11
PHC2	862.241	0.383085	0.0539779	7.09707	1.27425e-12	1.16573e-11
TSPAN18	184.529	0.770478	0.108569	7.09666	1.27811e-12	1.16861e-11
TBC1D4	1137.95	0.667968	0.0941288	7.09632	1.28125e-12	1.17083e-11
RIPK2	466.293	0.676146	0.0953046	7.09457	1.29753e-12	1.18505e-11
ALG3	276.329	0.633737	0.0893341	7.09402	1.30272e-12	1.18913e-11
RAB27B	2619.68	-1.01009	0.142404	-7.09317	1.31074e-12	1.19578e-11
FAM84B	2664.64	-0.834601	0.117665	-7.09302	1.31215e-12	1.19641e-11
NRIP1	5650.83	-0.777052	0.109571	-7.09174	1.32439e-12	1.2069e-11
SHMT2	506.987	0.672303	0.0948105	7.09102	1.3313e-12	1.21253e-11
PLIN2	380.074	0.882527	0.124484	7.08947	1.34628e-12	1.22549e-11
CST2	16.2332	-2.31039	0.325899	-7.08927	1.34818e-12	1.22654e-11
PPP3R1	1808.75	0.482347	0.0680425	7.08891	1.35174e-12	1.2291e-11
C9orf16	98.6458	0.644842	0.0909782	7.08787	1.36191e-12	1.23767e-11
AP1S1	206.075	0.653097	0.0922217	7.08182	1.42276e-12	1.29226e-11
ZFP14	671.206	-0.488152	0.0689518	-7.07962	1.4455e-12	1.31219e-11
IL2RG	280.166	1.1787	0.166515	7.07865	1.45569e-12	1.32071e-11
SLFN11	798.421	0.738528	0.104363	7.07651	1.47833e-12	1.34051e-11
RP11-498B4.5	9.54197	-2.93226	0.414558	-7.07323	1.51366e-12	1.37179e-11
TAF9B	800.871	-0.603172	0.0852831	-7.07258	1.52079e-12	1.37749e-11
ITPR3	3439.88	0.598574	0.084635	7.07242	1.52259e-12	1.37837e-11
ANKRD30B	706.778	-2.38898	0.337818	-7.07178	1.52956e-12	1.38391e-11
HBEGF	66.6738	0.837579	0.118441	7.07167	1.53076e-12	1.38424e-11
ZNF263	585.245	-0.455189	0.0643747	-7.07092	1.53911e-12	1.39102e-11
MYL12A	1367.86	0.496938	0.0703022	7.06861	1.56496e-12	1.41361e-11
IRF1	711.469	0.823788	0.116583	7.06612	1.59321e-12	1.43835e-11
AMPD2	751.304	0.453554	0.0641946	7.0653	1.60266e-12	1.44608e-11
MPC2	972.239	-0.74755	0.105885	-7.05999	1.66515e-12	1.50165e-11
CKAP4	1047.78	0.639515	0.0905938	7.05915	1.67529e-12	1.50996e-11
LARP6	126.81	0.817195	0.115807	7.05654	1.70702e-12	1.53772e-11
SYDE2	708.728	-0.972473	0.137827	-7.05573	1.71691e-12	1.54549e-11
C17orf51	86.0477	0.790189	0.111993	7.05569	1.71752e-12	1.54549e-11
PVRL2	1394.2	-0.58157	0.0824365	-7.05476	1.729e-12	1.55497e-11
CCDC96	56.8699	-1.00285	0.142272	-7.04882	1.80437e-12	1.62186e-11
SF3B6	154.628	0.576847	0.0818453	7.04802	1.81485e-12	1.6304e-11
DPCD	91.9486	-0.602932	0.0855475	-7.04792	1.81614e-12	1.63066e-11
S100A1	166.012	1.93199	0.274126	7.04782	1.81749e-12	1.63098e-11
GALNT3	496.368	1.28452	0.182262	7.04766	1.81949e-12	1.6319e-11
ADAMTSL4	246.062	0.922557	0.130965	7.04431	1.86383e-12	1.67075e-11
PPM1A	3678.28	-0.502816	0.0713944	-7.04279	1.88434e-12	1.68821e-11
ISG20	200.745	0.99802	0.141741	7.04116	1.90651e-12	1.70622e-11
HCST	58.2201	1.01738	0.14449	7.04118	1.90625e-12	1.70622e-11
SMYD2	425.205	0.615447	0.0874242	7.03977	1.92552e-12	1.7223e-11
TUBB	5087.96	0.500132	0.0710534	7.03882	1.93879e-12	1.73323e-11
SEMA7A	90.5493	0.854422	0.121393	7.0385	1.94315e-12	1.73618e-11
CYP4B1	292.711	-1.96178	0.278745	-7.03791	1.95142e-12	1.74212e-11
GMPR2	483.212	-0.375048	0.05329	-7.03788	1.95191e-12	1.74212e-11
PIF1	118.994	1.02947	0.146285	7.03746	1.95779e-12	1.74642e-11
ENTPD8	67.9189	-1.72517	0.245176	-7.03645	1.97203e-12	1.75817e-11
GOLT1B	1221.27	0.478461	0.0680141	7.03473	1.99646e-12	1.77899e-11
SH3KBP1	640.079	0.51636	0.0734237	7.03261	2.02707e-12	1.80529e-11
C1QTNF2	16.3002	1.56727	0.222895	7.03144	2.04419e-12	1.81955e-11
SCN2A	62.4857	1.67898	0.238803	7.03081	2.05342e-12	1.82608e-11
LRRC8A	807.26	0.451007	0.0641475	7.03079	2.05374e-12	1.82608e-11
AMFR	1593.32	-0.726557	0.103343	-7.03056	2.05709e-12	1.82807e-11
IQUB	32.8177	-1.37879	0.196144	-7.02949	2.07285e-12	1.84108e-11
SLC30A8	278.764	-3.14491	0.447454	-7.02846	2.08825e-12	1.85375e-11
SGOL1	140.244	1.00531	0.143037	7.02836	2.08978e-12	1.85412e-11
DISC1	199.351	0.555696	0.0790789	7.02711	2.10855e-12	1.86976e-11
GPC1	1097.26	-1.01642	0.144659	-7.02636	2.11984e-12	1.87877e-11
TOX3	655.469	-1.5856	0.225735	-7.02416	2.15352e-12	1.90758e-11
RGL1	460.655	0.66575	0.0947993	7.02273	2.17575e-12	1.92624e-11
LCA5L	62.3041	-0.875844	0.124737	-7.02154	2.1944e-12	1.94171e-11
TAF11	322.977	0.492433	0.0701658	7.01813	2.2485e-12	1.98851e-11
LIMD2	168.173	0.899183	0.128149	7.01669	2.27188e-12	2.00811e-11
TOX4	1178.63	-0.334266	0.0476416	-7.01626	2.27891e-12	2.01324e-11
C16orf93	185.953	-0.938007	0.133715	-7.01495	2.30031e-12	2.03106e-11
FOXM1	493.592	1.00592	0.143419	7.01384	2.31858e-12	2.04609e-11
NWD1	34.2403	1.97762	0.282067	7.01116	2.36347e-12	2.08459e-11
CLDN4	1202.47	0.825853	0.117796	7.01087	2.36841e-12	2.08783e-11
MBNL1	5259.26	0.425776	0.0607347	7.01043	2.37588e-12	2.09329e-11
SFXN5	478.425	-0.871853	0.124377	-7.00979	2.38673e-12	2.10173e-11
ACBD4	235.772	-0.642057	0.091614	-7.00829	2.41245e-12	2.12324e-11
HEXIM1	1269.85	-0.521278	0.0743837	-7.00796	2.41812e-12	2.12709e-11
MASTL	348.184	0.588007	0.0839122	7.00741	2.42772e-12	2.13439e-11
HTATIP2	174.972	0.761863	0.10878	7.00374	2.49225e-12	2.18996e-11
HPGDS	61.0823	-1.05834	0.151139	-7.00239	2.51639e-12	2.21e-11
CPAMD8	144.103	1.71292	0.244648	7.00156	2.53126e-12	2.22187e-11
GP2	225.118	-2.20468	0.314929	-7.00057	2.5493e-12	2.23651e-11
CHMP1A	550.496	0.480566	0.0686677	6.99843	2.58844e-12	2.26964e-11
PVR	190.688	0.820281	0.11723	6.99721	2.61115e-12	2.28833e-11
DPY19L2P4	22.5999	-2.73506	0.390894	-6.99693	2.61623e-12	2.29156e-11
KISS1R	22.5283	-2.65052	0.378873	-6.99581	2.63739e-12	2.30888e-11
CD300E	36.7719	1.24467	0.177936	6.99505	2.65173e-12	2.32019e-11
CIRH1A	294.63	0.48666	0.0696143	6.9908	2.73326e-12	2.39026e-11
SLC45A4	518.717	0.709417	0.101482	6.99057	2.73767e-12	2.39284e-11
IGHV5-51	204.831	2.44863	0.350312	6.98985	2.75185e-12	2.40396e-11
CTD-2015H6.3	15.1896	-1.26043	0.180337	-6.98929	2.76286e-12	2.4123e-11
CUL3	1587.48	-0.273225	0.0390986	-6.98808	2.78664e-12	2.43177e-11
ATF3	80.6449	1.12237	0.160657	6.98615	2.82537e-12	2.46427e-11
CREB3L4	747.964	-0.860635	0.123206	-6.98535	2.8414e-12	2.47694e-11
WFS1	1200.34	-0.707087	0.101234	-6.98468	2.85509e-12	2.48756e-11
CEP85L	751.817	0.660842	0.0946176	6.98435	2.86183e-12	2.49211e-11
CLASP2	2438.12	-0.464088	0.0664692	-6.98199	2.91023e-12	2.53291e-11
PRRT2	627.826	-1.28566	0.184157	-6.98134	2.92374e-12	2.54333e-11
SPAG17	300.302	-1.91916	0.274977	-6.97935	2.96545e-12	2.57762e-11
TPSD1	36.0417	-2.27987	0.326662	-6.97931	2.96629e-12	2.57762e-11
COL4A1	5843.56	0.603151	0.0864827	6.97424	3.07532e-12	2.67096e-11
P2RX4	375.708	-0.512819	0.0735466	-6.97271	3.1089e-12	2.6987e-11
CREBBP	4422.46	-0.385379	0.0552889	-6.97028	3.16309e-12	2.74428e-11
C5orf49	27.146	-1.52233	0.218411	-6.97004	3.16853e-12	2.74756e-11
RNF217	1561.24	0.806996	0.115803	6.96869	3.19895e-12	2.77248e-11
MREG	216.185	-0.627327	0.0900269	-6.96822	3.20986e-12	2.78047e-11
HMGN4	447.138	0.468548	0.0672434	6.96795	3.21603e-12	2.78436e-11
PRDX4	212.499	0.794834	0.114108	6.96566	3.26877e-12	2.82853e-11
QPCT	86.6824	1.25231	0.17981	6.96463	3.29262e-12	2.84767e-11
MVD	154.269	0.643113	0.0923543	6.96354	3.31822e-12	2.8683e-11
HMGA2	54.1404	1.46692	0.210724	6.96131	3.37121e-12	2.91258e-11
RPIA	203.003	0.557522	0.0801165	6.95889	3.42964e-12	2.9615e-11
SYNJ2BP	483.625	-0.513791	0.0739149	-6.95112	3.62399e-12	3.12769e-11
MMP12	38.5555	2.73381	0.393344	6.95018	3.64819e-12	3.14693e-11
KLHL38	23.3371	1.88475	0.271211	6.94939	3.6688e-12	3.16304e-11
CHRD	535.482	-1.4538	0.209227	-6.94843	3.69383e-12	3.18296e-11
POLR3G	52.6414	0.867685	0.124907	6.94665	3.74066e-12	3.22162e-11
GPR157	250.247	0.809311	0.116506	6.94653	3.74386e-12	3.2227e-11
UBE2E2	380.048	0.745332	0.107321	6.94486	3.78825e-12	3.25921e-11
ANKRD42	636.243	-0.746983	0.107576	-6.9438	3.81699e-12	3.28221e-11
PSME4	2387	0.433367	0.0624168	6.94312	3.83536e-12	3.29628e-11
ITGAE	118.106	0.9574	0.137922	6.94159	3.87711e-12	3.33043e-11
MCM7	884.435	0.63496	0.091475	6.94134	3.88385e-12	3.33448e-11
RIF1	2544.25	0.321504	0.0463229	6.9405	3.90708e-12	3.35268e-11
CENPP	537.279	-1.09623	0.157957	-6.94006	3.9192e-12	3.36133e-11
ZYX	2979.19	0.573952	0.0827024	6.93996	3.92213e-12	3.36208e-11
FGFR1OP	859.256	-0.568773	0.0819646	-6.93925	3.94184e-12	3.37722e-11
SLC37A3	814.084	0.55014	0.0792816	6.93907	3.94702e-12	3.37991e-11
DYNC1I1	42.3153	1.21136	0.174594	6.93818	3.97189e-12	3.39944e-11
AP1M1	584.882	0.399434	0.057574	6.93775	3.98396e-12	3.408e-11
VWA1	585.678	0.83708	0.120677	6.93656	4.01762e-12	3.43446e-11
DDX19A	294.514	0.436651	0.0629496	6.93651	4.01908e-12	3.43446e-11
ZNF812	27.59	1.8385	0.265177	6.93309	4.11739e-12	3.51665e-11
CCNG2	2854.12	-0.714619	0.103076	-6.93292	4.12241e-12	3.51912e-11
SPDEF	724.913	-1.16107	0.167492	-6.93209	4.14664e-12	3.53797e-11
BCDIN3D	66.5629	-0.509438	0.073496	-6.93151	4.16384e-12	3.5508e-11
DDX18	490.501	0.378285	0.054622	6.92549	4.34457e-12	3.703e-11
FAM13A	552.41	0.610712	0.0881845	6.92538	4.34802e-12	3.70403e-11
DNAH9	18.8942	-2.16581	0.312774	-6.92452	4.37445e-12	3.72462e-11
ECHDC1	718.266	0.663729	0.095895	6.92141	4.47165e-12	3.80541e-11
CAD	1642.35	0.428397	0.0618965	6.92119	4.47871e-12	3.80748e-11
EGLN3	801.515	1.20285	0.173793	6.9212	4.47848e-12	3.80748e-11
FAM101A	34.8484	1.40405	0.202878	6.92064	4.49606e-12	3.82026e-11
CIB2	31.4568	1.20635	0.174323	6.92019	4.51038e-12	3.83045e-11
MS4A2	53.3346	-1.52449	0.220324	-6.91929	4.53905e-12	3.85126e-11
PRRG2	78.511	-0.751658	0.108632	-6.91928	4.53957e-12	3.85126e-11
MARS2	265.708	0.55931	0.080847	6.91812	4.5767e-12	3.88077e-11
EID3	45.0839	0.726732	0.105093	6.91516	4.67343e-12	3.96075e-11
CLDN23	46.1945	1.061	0.153491	6.91243	4.76426e-12	4.03565e-11
APP	6365.82	0.571436	0.0826697	6.91228	4.7693e-12	4.03784e-11
NXPH3	105.945	-1.34903	0.195214	-6.91055	4.82791e-12	4.08536e-11
RPS7	123.376	0.465195	0.0673235	6.90984	4.85213e-12	4.10375e-11
LMF2	636.977	0.463655	0.0671219	6.90765	4.92743e-12	4.1653e-11
TRAF1	465.909	0.76397	0.110615	6.90657	4.96515e-12	4.19503e-11
CIPC	684.487	-0.459568	0.0665525	-6.90533	5.00857e-12	4.22954e-11
CYP21A1P	181.221	-1.78172	0.258047	-6.90464	5.03292e-12	4.24793e-11
LIX1L	918.681	0.701416	0.101637	6.90116	5.15797e-12	4.35125e-11
MKL1	632.032	0.407788	0.0591006	6.8999	5.2038e-12	4.38766e-11
CARD6	147.981	0.573557	0.0831353	6.89908	5.23421e-12	4.41104e-11
MLH3	904.806	-0.398738	0.0577972	-6.89891	5.24037e-12	4.41397e-11
TMEM192	427.756	-0.548035	0.0794397	-6.89875	5.24615e-12	4.41659e-11
SPG11	2626.46	-0.333412	0.0483418	-6.89697	5.31228e-12	4.46997e-11
PTCH1	249.218	1.04547	0.151588	6.89681	5.31847e-12	4.47289e-11
SLC18A2	132.28	-1.40431	0.203658	-6.89543	5.37014e-12	4.51405e-11
DENND3	672.177	0.597266	0.0866327	6.89423	5.41555e-12	4.54989e-11
CCDC107	50.0589	0.616052	0.0893603	6.89402	5.42374e-12	4.55444e-11
AUNIP	32.3889	0.992278	0.143971	6.89221	5.49322e-12	4.61044e-11
OLFM2	185.542	1.12869	0.163781	6.89142	5.52395e-12	4.63387e-11
TGFBI	1430.08	0.918929	0.133366	6.8903	5.56757e-12	4.66808e-11
LA16c-312E8.4	14.6222	-2.30753	0.335152	-6.88502	5.77781e-12	4.84189e-11
PPM1L	680.06	0.756926	0.109954	6.88401	5.81919e-12	4.87409e-11
RNF168	1247.1	0.407172	0.0591594	6.88262	5.87601e-12	4.91668e-11
KLRD1	20.7136	1.26255	0.183439	6.88266	5.87471e-12	4.91668e-11
SERPINB8	211.384	0.634702	0.092222	6.88233	5.88825e-12	4.92442e-11
CSGALNACT1	231.408	0.83633	0.121524	6.88201	5.90121e-12	4.93275e-11
PCOLCE2	22.5668	1.71967	0.249884	6.88186	5.90742e-12	4.93544e-11
TNIP3	20.7135	1.6563	0.240815	6.8779	6.07417e-12	5.07217e-11
LINC00993	15.3348	-2.40877	0.350311	-6.8761	6.15146e-12	5.13411e-11
AGPAT4	277.388	0.749841	0.109058	6.87561	6.17263e-12	5.14917e-11
SLITRK6	1399.26	-2.39067	0.347819	-6.87333	6.27218e-12	5.22957e-11
NDEL1	817.104	0.400109	0.0582127	6.87323	6.27638e-12	5.23042e-11
WNT2B	99.7636	0.60948	0.0886836	6.87253	6.30734e-12	5.25357e-11
SLC16A13	122.771	0.726074	0.105701	6.86911	6.46024e-12	5.3782e-11
LYPLA2	207.828	0.496755	0.0723188	6.86895	6.46747e-12	5.3815e-11
WDR5	676.898	0.462382	0.067321	6.86832	6.49635e-12	5.4028e-11
BAI2	464.447	-1.26418	0.184148	-6.86503	6.64763e-12	5.52582e-11
DNAH11	122.931	2.25353	0.32831	6.86401	6.69534e-12	5.56083e-11
IFT46	213.23	-0.62509	0.091069	-6.86391	6.69988e-12	5.56083e-11
SOCS6	1861.8	-0.563314	0.0820681	-6.86398	6.6966e-12	5.56083e-11
MMEL1	34.9228	-1.23974	0.180641	-6.863	6.7427e-12	5.59355e-11
MPP7	1107.13	-0.95088	0.138565	-6.86232	6.77534e-12	5.6178e-11
MIR3619	103.043	-0.879748	0.128208	-6.86188	6.796e-12	5.6321e-11
ZNF711	226.65	1.23824	0.180475	6.86101	6.83772e-12	5.66382e-11
NEK4	686.233	-0.405855	0.0591601	-6.86028	6.87254e-12	5.6898e-11
FBXO18	806.789	0.388622	0.0566579	6.8591	6.92965e-12	5.7342e-11
CEP55	299.762	0.88837	0.129547	6.85751	7.00721e-12	5.79547e-11
MOK	405.28	-0.680238	0.0992179	-6.856	7.08136e-12	5.85385e-11
ANXA5	2353.69	0.447968	0.0653415	6.85579	7.092e-12	5.85743e-11
LA16c-390H2.4	22.6694	-1.03678	0.151228	-6.85577	7.0928e-12	5.85743e-11
ANKRD30A	5437.56	-2.17269	0.316947	-6.85505	7.12872e-12	5.88414e-11
ZNF629	625.586	-0.539711	0.0787822	-6.85068	7.35e-12	6.06375e-11
CORO6	409.282	-1.9813	0.28922	-6.8505	7.35916e-12	6.06827e-11
WWP2	1000.36	0.463529	0.067667	6.85014	7.37753e-12	6.08037e-11
NEIL1	266.105	-0.918371	0.13407	-6.84993	7.38844e-12	6.08632e-11
[truncated: 14,468 more rows]

## Sheet: GRs vs PRs ESR1 HIGH
Gene ID	baseMean	log2FoldChange*	lfcSE	stat	pvalue	padj		* log2FC >0 suggests higher expression in PRs
CRISP3	145.518	2.61309	0.3004	8.69868	3.35756e-18	5.65145e-14
ATP13A5	26.8018	2.1694	0.301125	7.20433	5.83321e-13	4.90923e-09
CLCA2	130.336	2.13051	0.306786	6.94462	3.79489e-12	1.06459e-08
EPHB6	63.1651	0.912414	0.131064	6.96161	3.36401e-12	1.06459e-08
B3GAT1	24.1965	1.51578	0.21646	7.0026	2.5125e-12	1.06459e-08
UNC79	21.1274	1.04252	0.14991	6.9543	3.5431e-12	1.06459e-08
MYCN	30.3112	1.43267	0.208332	6.87685	6.11892e-12	1.47134e-08
CRISPLD1	816.904	-1.59583	0.235535	-6.77534	1.24113e-11	2.61134e-08
PIGR	141.123	1.76176	0.262789	6.70411	2.02634e-11	3.48374e-08
STXBP5L	36.8318	2.3278	0.34738	6.70102	2.06971e-11	3.48374e-08
NR2F1	405.985	0.986141	0.147892	6.668	2.59316e-11	3.63734e-08
PCDH19	394.407	-1.0648	0.159393	-6.68038	2.38328e-11	3.63734e-08
SYNPO2L	117.146	-1.76022	0.285113	-6.17377	6.6681e-10	8.63365e-07
CRTAC1	12.3111	1.42501	0.234475	6.07747	1.22096e-09	1.46794e-06
RASGRF1	54.9017	1.06141	0.179268	5.92079	3.20405e-09	3.59537e-06
NXPH4	71.2268	1.12325	0.190336	5.90137	3.60493e-09	3.79238e-06
RGS22	313.84	-1.05957	0.180744	-5.86225	4.56643e-09	4.30196e-06
PHF19	231.101	0.369007	0.0629596	5.86101	4.60048e-09	4.30196e-06
CX3CL1	189.367	0.743732	0.127631	5.82721	5.63606e-09	4.99296e-06
FAM212B	93.0309	0.466205	0.0819834	5.68658	1.2961e-08	1.03885e-05
KIF21B	377.741	0.573361	0.100764	5.69015	1.26928e-08	1.03885e-05
LRRC37A4P	126.392	0.752648	0.133801	5.62514	1.85363e-08	1.41819e-05
FAM179A	16.3038	0.813345	0.148572	5.4744	4.39003e-08	3.21274e-05
PEG3	1765.4	-1.24857	0.230892	-5.40762	6.38682e-08	4.47929e-05
HACE1	511.48	0.408255	0.075931	5.37666	7.58818e-08	4.80234e-05
MKX	380.352	-1.40133	0.260765	-5.37394	7.70337e-08	4.80234e-05
GRAMD1B	151.989	0.565421	0.105128	5.37841	7.51459e-08	4.80234e-05
PDE5A	1576.18	-0.872244	0.163177	-5.34538	9.02258e-08	5.42386e-05
MFSD2A	60.4018	0.698287	0.131151	5.32428	1.01354e-07	5.8827e-05
BTRC	877.846	-0.429698	0.080948	-5.30832	1.10639e-07	6.20757e-05
VAC14	536.761	0.315634	0.0598028	5.27791	1.30664e-07	7.09464e-05
APOL4	94.6999	0.640057	0.121416	5.2716	1.35236e-07	7.11343e-05
CACNA1B	49.5654	1.13405	0.215467	5.26323	1.41543e-07	7.21953e-05
GSPT1	4652.21	-0.269906	0.0517005	-5.22057	1.78373e-07	8.83052e-05
KCTD3	3141.62	-0.396108	0.0759671	-5.2142	1.84611e-07	8.87821e-05
MGAM	156.514	-1.04952	0.201565	-5.20684	1.92079e-07	8.98078e-05
CYP2A7	64.011	-2.03046	0.392919	-5.16762	2.37093e-07	0.000107858
TBC1D10C	90.6274	0.736385	0.143287	5.13924	2.75856e-07	0.000119057
PSMB10	47.7222	0.483475	0.0940273	5.14186	2.72039e-07	0.000119057
FAM20A	216.376	0.531394	0.104097	5.10477	3.3119e-07	0.000139365
MLLT11	138.892	0.566878	0.111322	5.09222	3.53895e-07	0.000145287
ITPRIP	226.202	0.366345	0.0725567	5.04908	4.43932e-07	0.000177911
HDC	164.572	-1.02376	0.20328	-5.03619	4.74878e-07	0.000185887
SCUBE2	2775.8	-0.908476	0.180587	-5.03068	4.88733e-07	0.000186962
MCTP2	337.875	0.573587	0.11416	5.02443	5.04928e-07	0.000188866
FAM171B	489.783	0.696715	0.138898	5.01602	5.27516e-07	0.000188918
MALRD1	444.408	-1.468	0.292563	-5.01772	5.22872e-07	0.000188918
CKB	105.064	0.734432	0.146564	5.01101	5.41441e-07	0.000189865
IYD	66.8838	1.40334	0.281346	4.98795	6.10241e-07	0.000209624
CD24	299.474	0.844757	0.169732	4.97701	6.45749e-07	0.000217385
MEX3B	184.616	0.440304	0.0886776	4.96522	6.86226e-07	0.000226482
GLRA3	337.084	-1.75992	0.354899	-4.95894	7.08775e-07	0.000229425
FGFR4	199.222	0.985724	0.199095	4.95102	7.38264e-07	0.000234461
RTN4R	26.4341	0.529025	0.107253	4.93248	8.11938e-07	0.000253084
EXOC6	768.56	-0.295273	0.0599347	-4.92658	8.3682e-07	0.000256097
IFFO1	315.239	0.379396	0.077211	4.91376	8.93459e-07	0.000268548
SLC22A3	31.638	0.780992	0.160201	4.87506	1.08775e-06	0.000315673
SYBU	803.534	-0.570902	0.117029	-4.87827	1.07019e-06	0.000315673
UNC13A	79.3139	1.04847	0.215356	4.86855	1.12419e-06	0.000320718
TRIL	153.582	0.513238	0.105542	4.86287	1.15695e-06	0.000324564
MAP1B	2316.94	0.567598	0.116908	4.85508	1.20336e-06	0.000332048
TMEM192	447.366	-0.2955	0.0611677	-4.83099	1.35859e-06	0.000362981
DPH6	468.133	-0.398633	0.0825023	-4.83177	1.35321e-06	0.000362981
TRIM45	337.3	-0.440004	0.0912967	-4.8195	1.43921e-06	0.000369717
MUCL1	385.023	1.51786	0.315036	4.81805	1.4497e-06	0.000369717
CTD-2621I17.3	71.931	-0.40965	0.0849325	-4.82325	1.41238e-06	0.000369717
TDO2	27.3025	0.788106	0.163856	4.80975	1.51117e-06	0.000379641
GGT1	98.4749	0.642554	0.133686	4.80643	1.5365e-06	0.00038033
C2CD4A	28.1067	1.50365	0.313067	4.80296	1.56336e-06	0.000381369
QSOX2	320.748	0.300371	0.0627281	4.78846	1.68068e-06	0.00040413
E2F2	65.5691	0.507662	0.106231	4.77885	1.76303e-06	0.000417962
AIMP1	616.913	-0.252273	0.0528624	-4.77225	1.82176e-06	0.00042525
NCCRP1	37.8835	1.16955	0.2452	4.76978	1.8443e-06	0.00042525
HAAO	42.7367	0.466885	0.0982023	4.75431	1.99124e-06	0.00043528
2008-03-01	854.993	-0.322718	0.0678199	-4.75846	1.95079e-06	0.00043528
ZFAND4	496.543	-0.35351	0.0743256	-4.75623	1.97239e-06	0.00043528
RUFY2	993.917	-0.196056	0.0411712	-4.76197	1.91715e-06	0.00043528
ABCA7	695.487	0.35783	0.0753973	4.74593	2.07553e-06	0.000447888
ADAMTSL1	227.24	0.491158	0.103945	4.72518	2.29916e-06	0.000477772
PDCD4	4987.94	-0.460966	0.0974841	-4.72863	2.26045e-06	0.000477772
HELLPAR	34.8918	0.655299	0.138666	4.72575	2.29272e-06	0.000477772
RAMP3	138.493	-0.78019	0.165463	-4.71518	2.415e-06	0.000495723
SNPH	250.313	0.906089	0.192322	4.7113	2.4614e-06	0.000499159
TMEM26	645.208	-0.869931	0.185023	-4.70176	2.57933e-06	0.00051685
LTK	10.0389	0.920433	0.195938	4.69758	2.63265e-06	0.000521326
ADD2	70.4012	0.655823	0.139703	4.69442	2.67363e-06	0.000523285
AIM1	1720.22	0.596408	0.127166	4.69	2.73205e-06	0.000523889
TBC1D2B	946.006	0.243715	0.0519704	4.68948	2.73896e-06	0.000523889
KRTAP5-7	35.3463	-0.795428	0.169827	-4.68375	2.8167e-06	0.000526786
APOL1	294.683	0.468712	0.100072	4.68376	2.81664e-06	0.000526786
QRSL1	342.723	0.375096	0.0801333	4.6809	2.85617e-06	0.000528297
NCOA7	552.512	0.32595	0.0699419	4.66029	3.15759e-06	0.000577702
EGFR	671.005	0.549853	0.118274	4.64897	3.33595e-06	0.000603772
NLRC5	2116.87	0.429278	0.0924578	4.64297	3.43444e-06	0.000614984
CDCA7	74.8527	0.747132	0.161366	4.63004	3.65595e-06	0.000645763
TMPRSS4	66.429	-1.50413	0.32497	-4.62851	3.68306e-06	0.000645763
UBASH3A	74.241	0.773258	0.167323	4.62135	3.81253e-06	0.000661572
NEURL1B	409.791	0.397605	0.0863243	4.60594	4.10603e-06	0.000705231
TTYH2	154.301	0.369424	0.0803943	4.59516	4.32427e-06	0.000729638
ZXDB	1301.5	-0.347096	0.0755436	-4.59465	4.33483e-06	0.000729638
ARRB1	883.331	-0.412985	0.0901619	-4.58048	4.63907e-06	0.000773118
ELF4	495.189	0.239195	0.0523552	4.5687	4.9076e-06	0.000809851
ZAP70	162.406	0.641853	0.140577	4.56584	4.97506e-06	0.000813012
NLRC3	135.629	0.630591	0.138362	4.55756	5.17521e-06	0.000837588
SIRPG	30.0062	0.797891	0.175386	4.54935	5.38112e-06	0.000854481
PNCK	68.7555	-1.06059	0.233069	-4.55054	5.35096e-06	0.000854481
RTN4IP1	72.3847	0.352794	0.0775988	4.54638	5.45764e-06	0.000858533
PCSK1	129.704	-1.44479	0.318093	-4.54203	5.5714e-06	0.000860346
IGHA1	2776.19	0.853937	0.187951	4.54339	5.53559e-06	0.000860346
OXER1	34.3623	0.557181	0.122782	4.53798	5.67954e-06	0.000869073
SNHG3	35.7985	-0.417169	0.0920226	-4.53333	5.80599e-06	0.000880419
TMA16	426.19	-0.413917	0.0914737	-4.52499	6.03985e-06	0.000906487
SASH1	1585.16	0.503167	0.111237	4.52339	6.08561e-06	0.000906487
ZFX	2788.62	-0.311493	0.0688975	-4.52111	6.15156e-06	0.000908273
RABEP1	2470.92	-0.349472	0.0773711	-4.51684	6.27706e-06	0.000918743
HTR7P1	245.683	-0.639641	0.141812	-4.51049	6.46776e-06	0.000938494
NFATC3	956	0.218216	0.0484465	4.50426	6.66032e-06	0.000958175
ALS2CR12	29.2872	0.419772	0.0932535	4.50141	6.75044e-06	0.000959267
RAB9A	142.701	0.273958	0.0608738	4.50042	6.78189e-06	0.000959267
DYNC1I1	36.9216	0.583608	0.129731	4.49861	6.83989e-06	0.000959409
NELL2	849.635	-0.84934	0.189688	-4.47755	7.5504e-06	0.00103324
HRH4	10.4503	-0.588022	0.131277	-4.47923	7.49119e-06	0.00103324
ONECUT2	193.15	1.28415	0.286594	4.48074	7.43849e-06	0.00103324
HEBP1	729.667	-0.473778	0.106126	-4.46429	8.03336e-06	0.00109046
TNFRSF8	21.3357	0.616426	0.138314	4.45672	8.32219e-06	0.00110433
PTGER3	2236.09	-0.632285	0.141864	-4.45698	8.3124e-06	0.00110433
LRRC27	210.276	-0.249332	0.0559491	-4.4564	8.33465e-06	0.00110433
GRASP	78.8594	0.391246	0.0878262	4.45478	8.39793e-06	0.00110433
EPHX1	827.126	0.427351	0.0960691	4.44837	8.6524e-06	0.00112729
SLC12A3	14.1527	0.851727	0.191527	4.44703	8.70647e-06	0.00112729
JAKMIP1	55.2301	0.735107	0.165661	4.43742	9.10428e-06	0.00116921
PPP1R1A	44.1981	0.920081	0.207417	4.43589	9.16921e-06	0.00116921
TCF19	235.013	0.341663	0.0771331	4.42953	9.44402e-06	0.0011952
MYOF	4398.58	-0.278456	0.0629523	-4.42329	9.72073e-06	0.001212
C17orf97	60.9068	-0.419935	0.0949326	-4.42351	9.71103e-06	0.001212
LPIN1	701.916	0.268892	0.0608199	4.42112	9.81926e-06	0.00121528
KCNAB2	369.921	0.363106	0.0822697	4.41361	1.01663e-05	0.00121594
CARTPT	78.391	-1.71264	0.388212	-4.4116	1.02609e-05	0.00121594
CCND3	262.49	0.240289	0.0545704	4.40329	1.06622e-05	0.00121594
GJA1	2494.58	-0.703173	0.159552	-4.40717	1.04732e-05	0.00121594
BMPER	29.3038	0.694113	0.157656	4.40269	1.06914e-05	0.00121594
WWP1	3327.97	-0.449553	0.101877	-4.41271	1.02086e-05	0.00121594
NBN	2337.77	-0.311263	0.0705865	-4.40967	1.03526e-05	0.00121594
RNF169	1252.32	-0.268784	0.060994	-4.40672	1.04947e-05	0.00121594
IMPACT	810.343	-0.273737	0.0621417	-4.40503	1.05767e-05	0.00121594
SNAI1	65.3296	0.444109	0.100731	4.40888	1.03906e-05	0.00121594
DIP2A	1796.85	0.17748	0.0402999	4.40399	1.0628e-05	0.00121594
IGLV8-61	19.2647	1.33825	0.303313	4.41213	1.0236e-05	0.00121594
TMEM132A	462.248	0.479827	0.109073	4.39913	1.08686e-05	0.0012196
HS3ST3B1	247.623	0.50639	0.115081	4.4003	1.08103e-05	0.0012196
METTL9	1244.67	-0.220354	0.0501555	-4.39341	1.11586e-05	0.00124385
ATP8A2	139.948	1.01813	0.232031	4.38789	1.14454e-05	0.00126743
CMAHP	622.563	0.439851	0.100347	4.3833	1.16893e-05	0.00128598
MTHFD2L	153.416	-0.307109	0.0701922	-4.37526	1.21286e-05	0.00130031
TMCC3	201.982	0.367846	0.0840531	4.37635	1.20681e-05	0.00130031
MVD	144.815	0.313069	0.0715417	4.37604	1.20856e-05	0.00130031
NCAPH2	229.334	0.248998	0.0568603	4.37911	1.19165e-05	0.00130031
COX15	731.316	-0.181122	0.0414139	-4.37346	1.22294e-05	0.00130282
MED15	1305.92	0.189378	0.0433919	4.36436	1.27493e-05	0.00134967
FOXD1	16.8084	1.10085	0.252622	4.35768	1.31447e-05	0.00137423
KCNJ8	95.4246	0.545996	0.125289	4.35789	1.31323e-05	0.00137423
AP1AR	1047.77	-0.264494	0.0607866	-4.35119	1.35399e-05	0.00139818
CDH23	467.839	0.565399	0.129919	4.35192	1.34951e-05	0.00139818
WDR3	472.532	-0.278195	0.063983	-4.34795	1.37417e-05	0.00141037
PSMB8-AS1	31.4729	0.433195	0.0996909	4.34538	1.39037e-05	0.00141834
HGSNAT	2528.2	-0.341067	0.0785835	-4.34019	1.42362e-05	0.00144351
JAK3	339.568	0.494949	0.114182	4.33475	1.45924e-05	0.00147078
POLI	1133.56	-0.301684	0.0696648	-4.3305	1.48768e-05	0.00149051
COX6C	1553.06	-0.616381	0.142525	-4.32473	1.5272e-05	0.00150326
AIF1L	193.747	0.560869	0.129612	4.32729	1.50958e-05	0.00150326
GLOD4	266.148	-0.185941	0.0429823	-4.326	1.51843e-05	0.00150326
CHPT1	901.496	-0.468837	0.108566	-4.31843	1.5714e-05	0.00153778
CAPN11	21.3562	0.520815	0.120737	4.31365	1.60583e-05	0.00156239
S100A9	68.98	1.0661	0.247505	4.30737	1.6521e-05	0.00156293
EPHA3	325.749	0.683217	0.158496	4.31061	1.62801e-05	0.00156293
ANKDD1A	97.7412	0.371451	0.0861668	4.31084	1.62637e-05	0.00156293
C15orf39	1068.76	0.292944	0.0680003	4.30799	1.64745e-05	0.00156293
C22orf34	164.653	0.483688	0.112296	4.30727	1.65281e-05	0.00156293
CPNE3	4803.32	-0.35388	0.082244	-4.30281	1.68644e-05	0.00158582
FGD5P1	10.7706	0.898462	0.208876	4.30141	1.69711e-05	0.00158699
HLX	66.0313	0.318664	0.074106	4.30011	1.70717e-05	0.00158757
CLUAP1	344.679	-0.287357	0.0669536	-4.29188	1.77167e-05	0.0016385
TRAF3IP3	146.727	0.498385	0.116275	4.28628	1.8169e-05	0.00167115
PTK2B	648.89	0.319251	0.0745742	4.28098	1.86072e-05	0.00170216
C4orf50	18.1042	0.871785	0.203818	4.27727	1.89202e-05	0.00171792
NEURL1	372.281	-0.906245	0.211958	-4.27559	1.90633e-05	0.00171792
WWP2	957.117	0.20529	0.0480173	4.27533	1.90857e-05	0.00171792
PEX5L	259.684	-1.2179	0.285295	-4.26892	1.96422e-05	0.00175514
VPS9D1	220.575	0.329344	0.0771627	4.26818	1.97077e-05	0.00175514
TMEM51	148.099	0.288933	0.0678062	4.26116	2.03369e-05	0.00179191
XIRP1	22.2561	0.94771	0.222478	4.25979	2.04622e-05	0.00179191
UBFD1	1235.17	-0.23158	0.054346	-4.26123	2.03309e-05	0.00179191
SH3BP1	247.273	0.291824	0.0685214	4.25887	2.05465e-05	0.00179191
PRTFDC1	113.331	0.464048	0.109033	4.25605	2.08074e-05	0.00179633
RP3-449O17.1	54.6993	0.397705	0.0934455	4.25601	2.08106e-05	0.00179633
MED13L	8889.17	-0.299582	0.0705039	-4.24916	2.14574e-05	0.00184271
STPG2	46.9478	-0.511494	0.120471	-4.24578	2.17835e-05	0.00185182
ENY2	615.407	-0.322838	0.076035	-4.24592	2.17698e-05	0.00185182
NXPH1	68.2727	1.74976	0.412276	4.24415	2.19422e-05	0.00185593
ANKRD44	664.74	0.317963	0.0749898	4.24008	2.23439e-05	0.0018711
LRRC37A17P	19.9266	0.733017	0.172865	4.24039	2.23129e-05	0.0018711
RAP1GDS1	897.933	-0.396056	0.0934547	-4.23794	2.25579e-05	0.00187968
DLGAP3	23.2897	0.926927	0.218798	4.23645	2.27082e-05	0.00188288
FAM83A	19.7667	1.11425	0.263236	4.23289	2.30708e-05	0.00189428
ILVBL	348.076	0.392319	0.0926769	4.23319	2.30402e-05	0.00189428
TNFAIP3	659.271	0.379924	0.089835	4.22913	2.346e-05	0.00190762
NPR2	193.719	0.353904	0.0836641	4.23006	2.33633e-05	0.00190762
ABCC9	529.851	0.33794	0.0799359	4.22763	2.36164e-05	0.00191111
PI15	4426.83	-1.209	0.286412	-4.2212	2.43007e-05	0.00195708
SSH3	527.725	-0.34989	0.0829403	-4.21858	2.45842e-05	0.00196114
RASGRP4	44.3546	0.443013	0.104998	4.21927	2.45091e-05	0.00196114
ATP8A1	1181.37	0.495246	0.117599	4.21132	2.53878e-05	0.00200623
IFNGR1	515.184	0.234148	0.0555917	4.21193	2.53203e-05	0.00200623
NEBL	4408.44	-0.368188	0.0875	-4.20786	2.57795e-05	0.00202767
MGAT1	1322.97	0.217681	0.0517687	4.20489	2.61214e-05	0.00203553
MIR5691	49.3861	-0.896637	0.213188	-4.20584	2.60109e-05	0.00203553
RNF166	329.662	0.271672	0.0646659	4.20116	2.6555e-05	0.00205978
HIST1H1A	12.581	0.824226	0.196298	4.19885	2.68272e-05	0.0020619
LRFN5	44.2133	0.649303	0.154616	4.19944	2.67574e-05	0.0020619
FAM102B	1972.88	-0.369411	0.0881238	-4.19196	2.76561e-05	0.00209688
SLC39A9	2329.2	-0.236425	0.0563961	-4.19223	2.76228e-05	0.00209688
L1CAM	56.1871	0.879462	0.20974	4.19311	2.75156e-05	0.00209688
HIC2	190.958	0.231006	0.0551386	4.18955	2.79512e-05	0.00210975
FAM175B	687.922	-0.173212	0.0413805	-4.18584	2.84115e-05	0.00212543
GPM6B	170.513	0.502113	0.119931	4.18667	2.83074e-05	0.00212543
SLC31A2	204.351	0.357275	0.0854413	4.18153	2.89559e-05	0.00215657
ENSG00000169955.7	101.847	-0.241966	0.0578911	-4.17967	2.91934e-05	0.00216469
CBLN2	165.4	-1.47953	0.354133	-4.17791	2.94205e-05	0.00217195
FYN	413.216	0.334774	0.0802055	4.17395	2.99359e-05	0.00219079
RMDN1	883.808	-0.306038	0.0733201	-4.17399	2.99305e-05	0.00219079
FAM84A	580.666	-0.648228	0.155605	-4.16586	3.10178e-05	0.0022237
SLC45A4	482.134	0.305461	0.0733285	4.16565	3.10462e-05	0.0022237
SLC28A3	177.323	-1.09906	0.263782	-4.16655	3.09239e-05	0.0022237
SLIT1	92.559	1.03052	0.247281	4.16743	3.08051e-05	0.0022237
KIAA1467	1673.47	-0.539329	0.129364	-4.16909	3.0582e-05	0.0022237
ATF6	2036.47	-0.200771	0.0482343	-4.16242	3.14897e-05	0.00224591
SBF1	1115.78	0.216425	0.0520104	4.16118	3.16604e-05	0.00224855
MNX1	38.4044	1.04182	0.250476	4.15936	3.19145e-05	0.0022508
AMICA1	131.644	0.504698	0.12135	4.15904	3.19594e-05	0.0022508
RPS27L	279.859	-0.264535	0.0636358	-4.15702	3.22432e-05	0.00226132
ACAT2	134.242	0.356173	0.085773	4.15251	3.28849e-05	0.00229676
STARD8	170.359	0.311027	0.0749437	4.15014	3.32273e-05	0.00231108
PBX4	22.9782	0.465379	0.112175	4.14869	3.34376e-05	0.00231614
CASP14	98.8238	1.59341	0.384271	4.14658	3.37484e-05	0.00232809
IDH2	1016.53	0.399312	0.0963287	4.14531	3.39357e-05	0.00233145
CCNG2	3021.99	-0.336425	0.0812788	-4.13914	3.48606e-05	0.00236602
SHOC2	2064.13	-0.260944	0.0630309	-4.13994	3.47392e-05	0.00236602
C16orf54	36.1488	0.592478	0.143138	4.13921	3.48502e-05	0.00236602
MT1X	43.3413	0.418371	0.101104	4.13801	3.50338e-05	0.00236823
ELK1	332.762	0.207435	0.0502009	4.1321	3.5947e-05	0.00242024
FBXO4	152.609	-0.243054	0.0588565	-4.12961	3.63386e-05	0.00243199
RPS23	1705.78	-0.32419	0.0785269	-4.1284	3.65303e-05	0.00243199
TMEM9B	763.634	-0.223922	0.0542416	-4.12824	3.65551e-05	0.00243199
SH2B2	80.7479	0.375086	0.0909301	4.12499	3.70745e-05	0.0024472
AGTPBP1	459.442	0.206156	0.0499666	4.12587	3.69328e-05	0.0024472
GLUD1	963.747	-0.226679	0.0549969	-4.12167	3.76134e-05	0.00246346
DTD2	497.354	-0.231827	0.0562352	-4.12246	3.74848e-05	0.00246346
AKNA	1106.15	0.338424	0.0822876	4.1127	3.91053e-05	0.00255124
COL4A4	139.335	0.655219	0.159492	4.10817	3.988e-05	0.00258077
CBX2	274.1	0.787995	0.191849	4.10738	4.00179e-05	0.00258077
RBM38	342.371	0.354507	0.0863001	4.10784	3.99373e-05	0.00258077
RASGRP2	129.784	0.469832	0.114486	4.10384	4.06352e-05	0.00258103
PHGR1	30.1064	-1.42155	0.346385	-4.10395	4.0615e-05	0.00258103
FHOD1	555.404	0.283585	0.0690946	4.1043	4.05534e-05	0.00258103
SON	7181.79	0.155745	0.0379449	4.10452	4.05164e-05	0.00258103
LINC00649	13.1797	0.83764	0.204377	4.09851	4.15812e-05	0.00263118
CD7	26.3379	0.616901	0.150704	4.09345	4.25001e-05	0.00267926
PNPLA4	265.574	-0.332654	0.0813081	-4.09127	4.29008e-05	0.00269443
TMEM51-AS1	36.3974	0.44789	0.109657	4.08445	4.41822e-05	0.00276459
NPY1R	7185.48	-1.13277	0.277431	-4.08306	4.44459e-05	0.00277079
TTC7A	562.566	0.242625	0.0595102	4.07703	4.56146e-05	0.00280213
RP11-288H12.3	29.8865	0.336689	0.0825786	4.0772	4.5582e-05	0.00280213
TPD52	9944.27	-0.423544	0.10382	-4.07958	4.51167e-05	0.00280213
PTGDS	138.916	0.655207	0.160665	4.0781	4.54062e-05	0.00280213
SLC27A3	399.233	0.294559	0.0723086	4.07364	4.62834e-05	0.00280231
ARAP3	263.587	0.294223	0.0722169	4.07416	4.6181e-05	0.00280231
RUNDC3A	46.048	1.15521	0.283463	4.07534	4.59464e-05	0.00280231
APOL2	714.643	0.327861	0.0804572	4.07497	4.60195e-05	0.00280231
MAFF	75.778	0.39077	0.0959529	4.07252	4.65076e-05	0.00280579
LBR	849.362	0.296822	0.0729085	4.07116	4.6779e-05	0.00280967
GPR132	121.305	0.447617	0.109984	4.06984	4.70452e-05	0.00280967
E2F4	515.294	0.207278	0.0509356	4.06943	4.71292e-05	0.00280967
MICAL3	1181.99	0.26316	0.0646763	4.06888	4.72396e-05	0.00280967
NOD1	334.207	0.252133	0.0620257	4.06498	4.80376e-05	0.00282716
ENSG00000150076.21	63.0605	-0.32482	0.0799024	-4.06522	4.79881e-05	0.00282716
C10orf54	230.476	0.358007	0.088036	4.0666	4.77047e-05	0.00282716
SUV420H1	2319.63	-0.302771	0.0745277	-4.06253	4.85435e-05	0.00284698
MAP3K5	466.12	0.303655	0.0747659	4.06141	4.87772e-05	0.00284721
SLFN13	565.929	0.514728	0.126764	4.06052	4.89627e-05	0.00284721
IL10RB	105.68	0.245885	0.0605615	4.06008	4.90549e-05	0.00284721
ITGAE	106.596	0.439079	0.108207	4.05777	4.95437e-05	0.0028657
C6orf203	63.8242	0.314638	0.0775713	4.05611	4.98963e-05	0.00287621
RHBDF1	900.048	-0.261236	0.0644196	-4.05522	5.00871e-05	0.00287736
FAM86C2P	13.7681	-0.503381	0.124172	-4.05391	5.03685e-05	0.00288368
TNFRSF1B	351.735	0.350838	0.0865673	4.05278	5.06127e-05	0.00288784
EPHB3	574.679	0.402203	0.0992813	4.05114	5.09679e-05	0.00289828
BHLHE41	786.201	0.397926	0.0982773	4.04901	5.14339e-05	0.00291493
SIPA1	430.71	0.275755	0.0681803	4.0445	5.24357e-05	0.00295769
SASH3	165.764	0.416041	0.102878	4.04403	5.25397e-05	0.00295769
PIK3CD	366.354	0.365188	0.0903301	4.04282	5.28126e-05	0.00296314
CDH8	19.3723	0.722153	0.178668	4.04188	5.30251e-05	0.00296518
HLA-F	593.06	0.380528	0.0941965	4.03972	5.3514e-05	0.00298261
DOK2	84.241	0.453036	0.112187	4.03823	5.38557e-05	0.00299175
AC083843.1	11.6647	-0.488549	0.121123	-4.0335	5.49524e-05	0.00303265
MAPK11	132.812	0.367028	0.0909839	4.03399	5.48386e-05	0.00303265
GRM2	16.8463	0.549075	0.136296	4.02855	5.61226e-05	0.00304519
APOD	742.143	0.791818	0.196546	4.02867	5.60926e-05	0.00304519
ANKRD33B	17.1654	0.452778	0.112309	4.03153	5.54138e-05	0.00304519
CHD1	2404.09	-0.254989	0.063306	-4.02789	5.62807e-05	0.00304519
SGK3	1105.93	-0.612942	0.152201	-4.0272	5.64459e-05	0.00304519
PARN	766.367	-0.171062	0.0424709	-4.02775	5.63128e-05	0.00304519
ZNF444	450.971	-0.366298	0.0909168	-4.02894	5.60296e-05	0.00304519
CEP85L	703.317	0.29238	0.072641	4.02499	5.69773e-05	0.00305427
POLR3K	222.752	-0.281253	0.0698637	-4.02574	5.67959e-05	0.00305427
DDX26B	189.848	0.306371	0.0761387	4.02385	5.72534e-05	0.00305933
NRROS	122.252	0.377037	0.0937726	4.02076	5.8011e-05	0.00309
KCND1	72.1422	0.329121	0.0818881	4.01915	5.84074e-05	0.00310131
ARRDC5	43.7615	0.502475	0.125055	4.01803	5.86875e-05	0.00310638
FAM63A	880.091	-0.280164	0.06975	-4.01668	5.90235e-05	0.00311437
NPHP4	424.12	0.238865	0.0594899	4.01522	5.93916e-05	0.0031169
RNF217-AS1	34.4003	0.56794	0.141454	4.01502	5.94418e-05	0.0031169
ERI2	618.124	-0.264302	0.0658959	-4.01091	6.04853e-05	0.00316176
KRT86	10.2764	0.762724	0.190347	4.00701	6.14922e-05	0.00320445
POLR3E	1273.51	-0.201559	0.0503161	-4.00585	6.17939e-05	0.00320761
CYBA	530.098	0.312894	0.0781196	4.00532	6.19339e-05	0.00320761
PADI2	309.134	0.489261	0.122222	4.00306	6.25293e-05	0.00320774
NT5DC2	430.575	0.299527	0.0748364	4.00242	6.26989e-05	0.00320774
HRSP12	239.112	-0.408385	0.101995	-4.00396	6.22919e-05	0.00320774
ZNF252P	1215.07	-0.291639	0.0728612	-4.00266	6.26337e-05	0.00320774
ST3GAL5	228.641	0.321566	0.080393	3.99992	6.33631e-05	0.00322214
CAMK2N2	35.8101	0.86261	0.215633	4.00037	6.3244e-05	0.00322214
IGF2R	2513.12	0.20461	0.0511762	3.99815	6.38398e-05	0.0032366
CCDC150	60.8065	0.39807	0.099756	3.99043	6.59527e-05	0.00333368
DENND1C	194.299	0.46081	0.115509	3.98938	6.62468e-05	0.00333852
STAU2	1326.86	-0.297063	0.074498	-3.98752	6.67666e-05	0.00335467
CPA4	19.5206	0.868418	0.218009	3.9834	6.7937e-05	0.00340332
VASH2	352.393	0.55736	0.139993	3.98134	6.85268e-05	0.00341255
THAP1	253.537	-0.236799	0.0594702	-3.9818	6.83943e-05	0.00341255
RRN3	1172.66	-0.226699	0.0570013	-3.97708	6.97673e-05	0.00346408
ARHGAP30	982.097	0.338732	0.0852033	3.97557	7.02113e-05	0.00347587
ACAP1	147.694	0.525259	0.132255	3.97156	7.14044e-05	0.00352457
FAR1	4029.36	-0.271036	0.0683229	-3.96698	7.27882e-05	0.00358114
TMEM30B	985.83	-0.319113	0.0804546	-3.96637	7.2976e-05	0.00358114
SCCPDH	776.161	-0.353283	0.0892229	-3.95956	7.5089e-05	0.00365289
WDR91	439.656	0.195432	0.0493527	3.95991	7.49782e-05	0.00365289
VPS9D1-AS1	470.761	-0.564255	0.142466	-3.96063	7.47514e-05	0.00365289
TMC4	827.322	-0.311913	0.0788109	-3.95774	7.56616e-05	0.00367013
PTN	85.172	0.544889	0.137729	3.95625	7.61366e-05	0.00367337
FZD6	1132.73	-0.514347	0.130012	-3.95616	7.61649e-05	0.00367337
SLC15A2	274.362	0.443124	0.112064	3.95422	7.67849e-05	0.00369269
DDIT4L	56.5722	-0.740162	0.187239	-3.95303	7.71693e-05	0.00370061
KIAA0513	357.198	0.247013	0.0625012	3.95214	7.7456e-05	0.0037038
SAP130	635.779	0.151133	0.0382606	3.95009	7.81204e-05	0.00371668
DLX5	24.9181	0.531148	0.134492	3.94928	7.83878e-05	0.00371668
WNT10B	24.2974	0.712968	0.18052	3.94952	7.8307e-05	0.00371668
TBCK	1104.53	-0.172059	0.0435919	-3.94705	7.91193e-05	0.00373035
PPP1R9A	869.049	-0.454469	0.115135	-3.94725	7.90531e-05	0.00373035
TBC1D4	1063.15	0.291648	0.0739272	3.94507	7.97758e-05	0.0037508
CD8A	131.815	0.57018	0.14463	3.94232	8.06968e-05	0.00377303
MYBPC1	39.1931	-1.22609	0.310983	-3.94264	8.05908e-05	0.00377303
CAND2	62.8331	0.550176	0.139706	3.93809	8.21336e-05	0.00382957
COL11A2	42.5143	0.526335	0.133831	3.93284	8.39485e-05	0.00389262
ZC3H14	1580.12	-0.159845	0.0406382	-3.93336	8.37656e-05	0.00389262
AHCYL1	1721.39	-0.210586	0.0535773	-3.93051	8.47642e-05	0.00390891
SLC22A1	24.3791	0.400299	0.101835	3.93088	8.46372e-05	0.00390891
USP35	1009.83	-0.53971	0.137353	-3.92938	8.51667e-05	0.00391674
COL28A1	145.481	-0.538979	0.137259	-3.92673	8.61078e-05	0.00392782
INF2	1572.97	0.275399	0.0701308	3.92693	8.60356e-05	0.00392782
S1PR2	92.1855	0.259898	0.0661797	3.92715	8.59574e-05	0.00392782
PKM	2475.1	0.218031	0.0555703	3.92352	8.72653e-05	0.00396745
RRN3P2	139.454	0.345969	0.0881896	3.92301	8.7448e-05	0.00396745
CFAP97	2215.68	-0.193852	0.0494278	-3.92192	8.78473e-05	0.00397485
2001-03-01	159.181	0.426106	0.1088	3.9164	8.98802e-05	0.00405593
SNHG8	24.1145	-0.408746	0.104394	-3.91541	9.02508e-05	0.00406177
PPARD	676.265	0.23647	0.0604169	3.91398	9.07875e-05	0.00406419
TCTN1	547.392	-0.224721	0.0574122	-3.91416	9.07184e-05	0.00406419
ELP2	4557.95	-0.499086	0.127543	-3.91307	9.11288e-05	0.00406865
SIRPB2	130.87	0.409091	0.104614	3.91049	9.21104e-05	0.0041016
PPARGC1B	365.471	0.281988	0.0721659	3.9075	9.32579e-05	0.00411941
PRMT3	362.867	-0.207098	0.0529915	-3.90814	9.30113e-05	0.00411941
TTC8	423.666	-0.227885	0.0583044	-3.90853	9.28582e-05	0.00411941
CCNE1	30.4156	0.424959	0.108771	3.9069	9.34894e-05	0.00411941
CD36	611.043	0.646727	0.165602	3.9053	9.41073e-05	0.00413581
ZKSCAN8	1248.53	-0.226394	0.0580288	-3.90141	9.56335e-05	0.00419193
PTCHD1	41.8002	0.758828	0.194561	3.90021	9.61105e-05	0.0042019
DUSP2	37.1664	0.42235	0.108354	3.89785	9.70485e-05	0.00422098
ZUFSP	101.794	0.254744	0.0653543	3.8979	9.70311e-05	0.00422098
CSRP1	1059.84	0.244342	0.0627157	3.89603	9.77834e-05	0.00424117
TMEM160	25.8279	0.322598	0.0828159	3.89536	9.80538e-05	0.00424117
APOL3	560.574	0.361195	0.0927371	3.89483	9.82686e-05	0.00424117
ME1	365.403	0.440213	0.11306	3.89363	9.87571e-05	0.00425136
UNC13B	1078.04	-0.398053	0.10226	-3.89255	9.91966e-05	0.0042576
2006-09-01	857.519	0.282275	0.0725263	3.89203	9.94081e-05	0.0042576
GPR153	157.098	0.341268	0.0877229	3.8903	0.000100122	0.00427729
PLA2G16	992.449	-0.427093	0.109899	-3.88621	0.000101819	0.00432784
APOL6	429.62	0.368617	0.0948466	3.88645	0.000101719	0.00432784
GATC	202.565	-0.17974	0.0462765	-3.88405	0.000102731	0.0043556
NHSL1	650.838	0.343466	0.0884604	3.88271	0.000103298	0.00435767
PRCD	14.7597	0.533122	0.137288	3.88323	0.000103077	0.00435767
GLYATL2	70.3189	0.894416	0.23043	3.88151	0.000103811	0.00436838
TUBA3D	30.9191	-1.16018	0.299154	-3.87822	0.000105224	0.00441678
TBX19	78.5519	0.295658	0.0763104	3.87441	0.000106882	0.00445179
UCHL1	56.2202	0.531961	0.137356	3.87287	0.000107562	0.00445179
CHRAC1	378.247	-0.31947	0.0824815	-3.87323	0.000107402	0.00445179
METTL20	388.82	-0.255074	0.0658342	-3.87449	0.00010685	0.00445179
FMNL1	789.565	0.332156	0.085706	3.87553	0.000106392	0.00445179
TMEM189	212.601	0.243958	0.0629945	3.87268	0.000107645	0.00445179
TUBA4A	261.708	0.455149	0.117571	3.87126	0.000108273	0.00446677
MUC19	3048.24	1.09901	0.284105	3.86833	0.000109584	0.00449126
TRAJ22	12.4737	0.591049	0.152799	3.86814	0.000109667	0.00449126
MAF	2088.71	0.278712	0.0720504	3.8683	0.000109598	0.00449126
CFLAR	1085.23	0.194329	0.0502758	3.86526	0.000110973	0.00453372
SMOC2	680.95	-0.479249	0.124149	-3.86027	0.000113261	0.00459376
SLCO5A1	43.1969	0.625876	0.162126	3.86044	0.000113183	0.00459376
CCL5	186.482	0.574423	0.148768	3.86121	0.000112829	0.00459376
PITPNM3	104.674	0.347764	0.0901406	3.85802	0.000114311	0.00462519
ABCD3	1690.88	-0.332211	0.0862186	-3.85312	0.000116623	0.00464066
RGL1	430.417	0.286254	0.0742498	3.85529	0.000115593	0.00464066
SH2D3C	185.721	0.274521	0.0712317	3.85392	0.000116241	0.00464066
NDUFS8	471.894	-0.332552	0.0863003	-3.85343	0.000116474	0.00464066
GPHN	444.011	-0.336685	0.0873159	-3.85594	0.000115286	0.00464066
ZNF831	142.754	0.616518	0.159963	3.85414	0.000116138	0.00464066
SLC9A6	243.412	0.292545	0.0759043	3.85412	0.000116145	0.00464066
NOC3L	251.534	-0.172346	0.0447528	-3.85106	0.000117607	0.00466358
LIMD2	152.389	0.377995	0.0981612	3.85076	0.000117753	0.00466358
RPS3	1492.98	-0.292062	0.0758714	-3.84943	0.000118393	0.00467792
TOM1	474.473	0.204778	0.0532136	3.84823	0.000118975	0.0046899
IL16	699.81	0.340751	0.0885693	3.84728	0.000119435	0.00469703
ROBO1	1176.65	0.359366	0.0934571	3.84525	0.000120427	0.00472291
FAM196A	442.355	-0.936908	0.243682	-3.84479	0.000120654	0.00472291
ZC3H12D	46.3269	0.437313	0.113786	3.84329	0.000121396	0.00472995
CLSTN3	1393.85	0.232919	0.0606039	3.8433	0.00012139	0.00472995
AP000487.5	12.2441	-0.636002	0.165692	-3.83847	0.000123806	0.00480679
ATP5S	382.805	-0.186953	0.0487085	-3.8382	0.000123939	0.00480679
ZNF624	196.824	-0.199365	0.0519584	-3.83701	0.000124542	0.00481908
ARTN	40.1697	-0.584488	0.152431	-3.83443	0.000125857	0.00485876
PRKCQ	41.7559	0.600889	0.156806	3.83206	0.000127075	0.00489459
INPP4B	5842.26	-0.389197	0.101601	-3.83064	0.00012781	0.00491164
ZCCHC11	1065.03	0.288054	0.0752375	3.8286	0.000128874	0.00492006
RNF7	666.146	-0.194055	0.0506939	-3.82798	0.000129198	0.00492006
RRH	33.8768	-0.344584	0.0900068	-3.82842	0.000128966	0.00492006
DNAL1	473.488	-0.244831	0.0639391	-3.82913	0.000128596	0.00492006
HAPLN3	128.863	0.413284	0.108006	3.8265	0.000129981	0.00493868
NOVA1	1298.8	-0.75571	0.197625	-3.82397	0.000131319	0.00497831
CCL19	70.6181	0.721346	0.188678	3.82316	0.00013175	0.00498023
COG4	427.91	0.23055	0.0603096	3.82277	0.000131962	0.00498023
TMEM44	174.993	0.294494	0.0771052	3.81938	0.00013379	0.00503007
SEC23IP	1498.92	-0.141302	0.0369977	-3.81921	0.00013388	0.00503007
GVINP1	242.766	0.498546	0.130711	3.8141	0.000136681	0.00512387
CELSR3	1022.06	0.672197	0.176312	3.81255	0.00013754	0.00514459
TP53	586.625	-0.260683	0.0683918	-3.81161	0.000138067	0.00515288
SNX21	382.82	0.279779	0.0734587	3.80866	0.000139724	0.00520317
PPAP2B	419.017	0.267418	0.0703014	3.80388	0.000142447	0.00529286
C11orf21	50.0207	0.512778	0.134833	3.80307	0.000142913	0.00529643
OTOGL	25.7944	-0.758199	0.199389	-3.80262	0.000143172	0.00529643
AAK1	1281.93	0.148483	0.0390535	3.80204	0.000143511	0.00529731
ANK2	674.447	0.450909	0.118629	3.80099	0.000144119	0.00529793
MPP7	1190.76	-0.387965	0.102071	-3.80092	0.000144157	0.00529793
CCM2	407.116	0.195943	0.0515708	3.79949	0.000144996	0.00530558
MT1F	26.6523	0.489981	0.128954	3.79966	0.000144895	0.00530558
GRAP	19.6758	0.375984	0.0989833	3.79846	0.000145598	0.00531605
NCOA4	2001.17	-0.183613	0.0483539	-3.79727	0.000146297	0.00533002
SNHG6	136.707	-0.435566	0.114738	-3.79619	0.000146938	0.00533302
ANGPT1	86.7877	0.394142	0.103844	3.79553	0.00014733	0.00533302
FAM171A2	24.2206	0.49378	0.130082	3.7959	0.000147107	0.00533302
MAPRE2	698.549	0.238058	0.0627381	3.79448	0.000147955	0.00534417
LINC00173	83.8257	-0.589554	0.155414	-3.79345	0.000148568	0.0053548
HVCN1	57.73	0.34004	0.0897133	3.7903	0.000150467	0.00541167
PNMA3	17.143	0.670228	0.176863	3.78954	0.000150927	0.00541662
PPP1R15A	595.794	0.253896	0.0671776	3.77947	0.000157161	0.00562836
SAMD11	84.0208	0.677633	0.17936	3.77806	0.000158055	0.00564838
ADAMTS4	331.022	0.392953	0.104101	3.77473	0.000160179	0.00569468
ABRACL	184.207	0.381707	0.101112	3.77511	0.000159938	0.00569468
S1PR4	32.3184	0.604462	0.160146	3.77444	0.000160366	0.00569468
PLD1	342.287	0.262954	0.0697699	3.76888	0.000163984	0.0057825
GUCY1A2	765.88	0.444377	0.117934	3.76801	0.000164557	0.0057825
ZNF770	2185.8	-0.24525	0.0650826	-3.76829	0.000164368	0.0057825
PLCB2	752.454	0.312631	0.0829539	3.76873	0.000164083	0.0057825
MAPT-IT1	58.3847	-0.662716	0.175844	-3.76876	0.000164059	0.0057825
RHOV	91.9188	0.500687	0.133022	3.76394	0.000167255	0.00586508
RASSF4	870.652	0.349908	0.0929916	3.76279	0.00016803	0.00588001
DEGS2	399.531	-0.390678	0.10391	-3.75977	0.000170067	0.00593894
CENPN	81.5508	0.322903	0.0858979	3.75915	0.00017049	0.00594139
CORO7	67.9983	0.272781	0.0726356	3.75548	0.000173011	0.00601143
PSKH1	523.235	0.189492	0.0504615	3.75518	0.000173214	0.00601143
KB-431C1.4	38.3111	-0.45178	0.120338	-3.75427	0.000173849	0.00602106
SLC16A1	522.921	0.446213	0.118909	3.75255	0.000175042	0.00604989
SYNJ1	1128.48	0.196119	0.052281	3.75125	0.000175954	0.00606897
AGAP2	135.325	0.370827	0.0989916	3.74604	0.000179646	0.00618257
GTPBP1	1050.63	0.18105	0.048337	3.74557	0.000179982	0.00618257
SLC16A7	300.274	0.338229	0.0903724	3.74262	0.000182114	0.00624306
CENPT	451.223	0.208545	0.0557374	3.74156	0.00018288	0.00625657
IL21R	131.354	0.513854	0.13747	3.73794	0.000185534	0.00633451
EXOC3L1	42.0632	0.411689	0.11024	3.73447	0.000188111	0.0063982
ZNF711	195.782	0.531246	0.142257	3.7344	0.00018816	0.0063982
LDLRAD2	14.9932	0.577265	0.154652	3.73267	0.000189459	0.00641644
IL2RA	58.7536	0.464081	0.124316	3.73307	0.000189158	0.00641644
ITPRIPL2	4256.77	-0.282379	0.0756864	-3.7309	0.000190795	0.00644871
PPM1L	627.766	0.309853	0.0831653	3.72575	0.000194736	0.00655857
ITGB8	570.853	-0.632289	0.169736	-3.72513	0.000195214	0.00655857
TMEM140	98.3484	0.32679	0.0877199	3.72538	0.000195021	0.00655857
FANCF	734.138	-0.233761	0.0628016	-3.72221	0.000197488	0.00662176
ATP6V0D1	616.91	0.231729	0.0622685	3.72145	0.000198081	0.00662841
SEMA7A	82.4756	0.352382	0.0947063	3.72079	0.000198604	0.00663273
COL4A3	53.4449	0.681471	0.183534	3.71305	0.000204778	0.00682538
DTX2	469.243	0.243485	0.0655977	3.71179	0.000205797	0.00684569
DPY19L4	1090.6	-0.280215	0.0755033	-3.7113	0.0002062	0.00684569
ARL4D	46.4434	0.403399	0.108856	3.7058	0.000210726	0.00698216
EBAG9	495.458	-0.277641	0.0749319	-3.70524	0.00021119	0.00698379
PAICS	1475.5	-0.278707	0.0752589	-3.70331	0.000212808	0.00700104
MICAL1	765.046	0.257042	0.069438	3.70174	0.000214123	0.00700104
CENPW	17.3642	0.448708	0.121181	3.70281	0.000213227	0.00700104
HIVEP2	1649.66	0.255166	0.0689422	3.70115	0.000214623	0.00700104
TRPS1	47330.6	-0.298852	0.0807391	-3.70145	0.000214375	0.00700104
COX16	175.444	-0.318446	0.0860316	-3.7015	0.000214327	0.00700104
NLRP1	741.763	0.316483	0.0854511	3.70367	0.000212502	0.00700104
ID3	152.425	0.340615	0.0920757	3.69929	0.000216203	0.00703894
HMHA1	548.422	0.367028	0.0992474	3.69811	0.000217212	0.00705813
FXYD6	94.5965	0.306774	0.0829752	3.69718	0.000218006	0.00707029
RP11-480I12.5	13.582	0.603906	0.163427	3.69525	0.000219668	0.0071105
ZNF680P1	8.89778	-0.821648	0.222602	-3.6911	0.000223286	0.00721374
CYTH4	414.378	0.321807	0.0872041	3.69027	0.000224016	0.00722346
DPY19L2P4	24.2308	-1.04559	0.283378	-3.68972	0.000224503	0.00722531
SH2D2A	45.6007	0.49083	0.133083	3.68814	0.000225903	0.00724268
ZMYND11	2753.3	-0.171198	0.0464169	-3.68826	0.000225797	0.00724268
TRIM44	1545.6	-0.174951	0.0474654	-3.68587	0.000227919	0.0072934
TCF7	281.364	0.437019	0.11871	3.68141	0.000231948	0.00736633
UBXN2B	1590.92	-0.266204	0.0722915	-3.68237	0.000231074	0.00736633
CCL4L1	11.1315	0.548167	0.148892	3.68163	0.000231746	0.00736633
PAX1	11.8896	-0.949599	0.257846	-3.68281	0.000230678	0.00736633
LBP	14.7028	1.03462	0.281356	3.67725	0.000235765	0.00747345
RASSF5	287.603	0.329717	0.0896975	3.67587	0.00023704	0.00749974
TBX5	106.029	0.415042	0.112946	3.67469	0.000238143	0.00752049
FOLR2	88.4717	0.434283	0.118237	3.67297	0.000239746	0.00755693
RIN3	474.139	0.274537	0.0747585	3.67232	0.000240357	0.00756202
GREB1L	904.627	-0.581453	0.158359	-3.67175	0.000240896	0.00756486
TERT	15.8719	-0.786695	0.214284	-3.67127	0.000241351	0.00756504
CDC42BPG	499.753	0.276196	0.0752457	3.67059	0.000241992	0.00756865
PPP1R16B	155.73	0.437633	0.11924	3.67019	0.000242366	0.00756865
NXNL2	45.159	-0.610145	0.166376	-3.66726	0.000245161	0.00762765
ANKFN1	24.7148	0.992563	0.270631	3.66758	0.000244855	0.00762765
ST20-AS1	14.3902	0.359733	0.0981102	3.66663	0.000245772	0.00763254
SLC30A9	1611.81	-0.177972	0.0485451	-3.66611	0.000246269	0.00763389
TDRD10	23.1638	0.490263	0.133799	3.66416	0.000248151	0.00767809
IRF1	650.089	0.321499	0.0877535	3.66366	0.000248639	0.00767907
DNMT3B	182.946	0.294348	0.0803613	3.6628	0.00024947	0.00769062
SIRPA	511.094	0.25237	0.0689165	3.66197	0.000250287	0.0077017
BTN2A1	749.443	0.211968	0.0579119	3.66018	0.000252041	0.00773802
ADAT1	290.221	0.205366	0.0561135	3.65983	0.000252387	0.00773802
FOXP4	1110.68	0.26171	0.0715578	3.65733	0.000254858	0.00778543
ALPK3	331.285	0.298116	0.0815032	3.65772	0.00025447	0.00778543
TOX	80.5933	0.479448	0.131142	3.65594	0.000256245	0.0077995
TOP3B	307.157	0.192615	0.0526822	3.65617	0.000256009	0.0077995
RARRES2	256.424	0.419348	0.114724	3.65528	0.000256901	0.00780533
STX1A	174.637	0.334218	0.0914641	3.65409	0.0002581	0.00781356
OSGIN2	896.416	-0.316317	0.0865543	-3.65455	0.000257637	0.00781356
CNTN4	165.953	-0.572277	0.15664	-3.65346	0.000258733	0.00781866
DLG2	134.499	0.3994	0.109343	3.65272	0.000259473	0.00782198
SLC25A18	16.6403	0.94169	0.257826	3.65243	0.000259772	0.00782198
MMP9	444.857	0.613381	0.168014	3.65076	0.000261464	0.00785885
ARHGAP24	236.881	0.254353	0.0696918	3.64968	0.000262563	0.0078732
RP3-508I15.14	12.5039	0.359356	0.0984705	3.64938	0.000262877	0.0078732
GUSB	548.034	0.183768	0.0503991	3.64625	0.000266095	0.00795183
ARNTL2	165.913	0.364197	0.099892	3.64591	0.000266447	0.00795183
S100A8	21.4469	0.927265	0.254463	3.64401	0.000268418	0.00798237
CAP2	687.063	-0.431735	0.118464	-3.64443	0.000267987	0.00798237
PML	1529.37	0.201008	0.0551726	3.64325	0.000269214	0.00799189
IRX3	621.411	-0.338212	0.0928495	-3.64259	0.000269913	0.00799856
ALX4	42.9036	0.693307	0.190465	3.64007	0.000272561	0.00806282
GDF15	99.8842	0.621692	0.170845	3.63893	0.000273777	0.00808459
TMEM173	279.863	0.243019	0.0667931	3.63838	0.000274354	0.00808742
ARMC1	1346.66	-0.26769	0.0736013	-3.63702	0.000275808	0.00808779
KIF24	259.186	0.299198	0.0822641	3.63704	0.000275788	0.00808779
NRXN3	225.449	0.60608	0.166627	3.63733	0.000275474	0.00808779
PGAM2	10.5357	-0.696695	0.191638	-3.63548	0.000277465	0.00812224
EFHD1	2549.6	-0.438224	0.120638	-3.63254	0.000280641	0.00815853
CYP3A5	10.739	0.846405	0.232997	3.63269	0.000280481	0.00815853
ATP6V1C1	2072.31	-0.304176	0.0837363	-3.63254	0.000280643	0.00815853
UEVLD	1069.31	-0.186131	0.0512379	-3.63268	0.000280494	0.00815853
SLC41A1	384.677	0.305399	0.0840874	3.63193	0.000281312	0.00816386
FAM204A	906.91	-0.192998	0.053172	-3.62969	0.000283761	0.00822077
LRBA	8763.88	-0.197208	0.0543885	-3.62592	0.000287936	0.0083274
MLKL	189.179	0.318171	0.0877869	3.62435	0.000289689	0.00836371
RP11-1191J2.2	11.6421	-0.949119	0.261945	-3.62335	0.000290814	0.00836749
TMEM134	318.193	-0.302182	0.0833926	-3.62361	0.000290516	0.00836749
TCAP	42.1264	0.326386	0.0901041	3.62232	0.000291975	0.00838657
C2CD5	2758.38	-0.172178	0.0475436	-3.62147	0.000292934	0.00839977
RP11-418J17.1	25.1813	-0.337976	0.0933882	-3.61904	0.000295693	0.00844768
GTF2H3	289.322	-0.178874	0.0494307	-3.61868	0.00029611	0.00844768
GMIP	415.036	0.225524	0.06232	3.6188	0.000295967	0.00844768
RAET1E	15.0997	0.941578	0.260435	3.61541	0.000299873	0.00848392
TWISTNB	529.252	-0.213576	0.0590528	-3.6167	0.000298383	0.00848392
CTSV	10.8393	0.562182	0.155451	3.61646	0.00029866	0.00848392
TOR4A	118.831	0.25466	0.0704303	3.61577	0.000299458	0.00848392
NOLC1	966.615	-0.18473	0.0510955	-3.61539	0.000299901	0.00848392
TWIST1	160.772	0.486134	0.134572	3.61245	0.00030332	0.00856624
ENTPD2	98.3704	0.464665	0.1287	3.61044	0.000305676	0.00860657
TTC36	45.0355	-0.513838	0.142323	-3.61036	0.000305771	0.00860657
WARS2	582.214	-0.233514	0.0646913	-3.60967	0.000306589	0.00860974
PLEKHO1	424.818	0.269984	0.0748144	3.60872	0.000307714	0.00860974
RHOQ	223.996	0.225659	0.0625247	3.60912	0.000307234	0.00860974
MTFR2	31.8438	0.443452	0.12289	3.60854	0.000307929	0.00860974
LAMTOR3	767.087	-0.196694	0.0545349	-3.60675	0.000310051	0.00865397
FAM151B	166.967	-0.282512	0.0783445	-3.60603	0.000310922	0.00865397
RP11-448A19.1	9.85563	-0.347306	0.0963156	-3.60592	0.000311054	0.00865397
MAP4K1	160.865	0.384794	0.106746	3.60477	0.000312428	0.00867787
RSL1D1	803.307	-0.224197	0.062254	-3.60132	0.000316608	0.00877949
CD247	50.6256	0.521881	0.144938	3.60071	0.000317343	0.0087854
DPEP2	103.719	0.346626	0.0964136	3.5952	0.000324145	0.00895896
GPRIN1	119.598	0.461258	0.128346	3.59386	0.000325811	0.00897553
VOPP1	153.023	0.235926	0.0656427	3.59409	0.000325527	0.00897553
TBC1D12	809.417	-0.187296	0.0521717	-3.59	0.000330673	0.00908425
SNAI3	13.2585	0.451691	0.125824	3.58987	0.000330837	0.00908425
BEND3	179.142	0.340175	0.0947931	3.5886	0.000332458	0.00911391
ITGB6	1220.61	0.628071	0.175184	3.58521	0.000336813	0.00921828
SH3TC2	24.2113	0.48392	0.135032	3.58374	0.000338715	0.00925527
THEM4	146.947	-0.250225	0.0698409	-3.58278	0.000339957	0.00927416
TECPR1	426.421	0.195463	0.0546128	3.57907	0.000344813	0.00939141
PPM1A	3843.2	-0.200261	0.0559864	-3.57695	0.000347624	0.00945268
RNF141	1637.93	-0.260788	0.0729638	-3.5742	0.000351295	0.0095242
CNTNAP1	297.712	0.26496	0.0741325	3.57414	0.000351386	0.0095242
TNFRSF4	16.5393	0.378529	0.105933	3.5733	0.000352513	0.00953514
GALNS	341.18	0.190698	0.0533721	3.57299	0.000352922	0.00953514
TSPAN6	339.388	-0.359269	0.10057	-3.57232	0.000353835	0.00954448
SMCO3	25.6711	-0.924266	0.258799	-3.57137	0.00035512	0.00956382
NPEPPS	2817.9	-0.209906	0.0587944	-3.57017	0.000356754	0.00959247
FAM162A	236.746	-0.264824	0.0741889	-3.56959	0.000357547	0.00959845
HRASLS5	166.51	-0.794242	0.222628	-3.56758	0.000360292	0.00965676
ST3GAL2	422.521	0.221412	0.0620886	3.56607	0.000362375	0.00969713
AREG	62.6502	0.885116	0.248262	3.56525	0.000363508	0.00971202
ARFGAP1	2135.21	0.201783	0.0566328	3.56302	0.00036662	0.00977962
NADK2	1185.28	-0.213971	0.0600687	-3.5621	0.000367894	0.00979809
RWDD3	41.5211	-0.2325	0.0652835	-3.56139	0.000368895	0.00980924
RP3-331H24.7	36.394	-0.544731	0.152974	-3.56094	0.000369528	0.00981057
SLC19A2	2904.02	-0.342474	0.0961925	-3.56029	0.000370439	0.00981925
PWWP2A	1191.52	0.148151	0.0416285	3.55888	0.000372441	0.00984134
ASF1B	116.758	0.332036	0.0932924	3.55909	0.00037214	0.00984134
FCRL3	118.189	0.677952	0.190631	3.55636	0.000376033	0.00988968
TAT	726.75	1.21913	0.342797	3.55643	0.000375933	0.00988968
DONSON	276.455	0.212595	0.0597685	3.55697	0.000375162	0.00988968
PARD6B	4557.89	-0.48178	0.135601	-3.55291	0.000380991	0.0100044
MBTPS2	900.463	-0.223626	0.0629521	-3.55233	0.000381836	0.010011
CITED4	275.729	-0.591263	0.166574	-3.54956	0.000385877	0.0101012
PTGER4	341.931	0.288563	0.0813122	3.54883	0.000386954	0.0101137
TRPV6	121.136	0.87282	0.246037	3.54751	0.000388889	0.0101328
RP11-111M22.2	122.345	-0.444082	0.125172	-3.54777	0.000388506	0.0101328
TMEM201	310.999	0.184229	0.0519588	3.54568	0.000391607	0.0101721
VASN	222.281	0.313488	0.088413	3.54572	0.000391546	0.0101721
ZDHHC3	690.79	0.128731	0.0363325	3.54313	0.000395411	0.0102079
STK10	669.682	0.231145	0.0652369	3.54316	0.000395364	0.0102079
TMEM71	56.7616	0.3879	0.109466	3.54356	0.000394762	0.0102079
RP11-348N5.9	10.1654	-0.487959	0.137694	-3.5438	0.000394411	0.0102079
CCDC93	1439.81	0.129553	0.0365811	3.54154	0.000397795	0.0102537
THEMIS2	317.284	0.324927	0.0918137	3.53898	0.00040167	0.010322
CYTIP	385.479	0.440021	0.124333	3.53905	0.000401571	0.010322
CELSR2	5788.13	-0.382819	0.108194	-3.53825	0.000402789	0.010335
PLA2G12A	1453.67	-0.215808	0.0610068	-3.53745	0.000404013	0.0103506
CXCL17	29.6095	1.09537	0.309747	3.53634	0.000405715	0.0103784
LCK	93.0044	0.541406	0.153134	3.53549	0.000407013	0.0103819
ATAD1	1398.3	-0.207857	0.0588056	-3.53465	0.00040832	0.0103819
CHFR	667.983	0.185962	0.0526027	3.53522	0.000407443	0.0103819
TMPRSS2	66.9082	0.61024	0.172638	3.53481	0.000408075	0.0103819
FANCA	436.443	0.30942	0.0875621	3.53372	0.000409761	0.0104029
TRUB1	551.178	-0.197613	0.0559311	-3.53315	0.000410647	0.0104096
TMSB10	2951.38	0.230316	0.0652121	3.53179	0.000412752	0.0104316
CCR4	107.812	0.47436	0.134301	3.53206	0.000412339	0.0104316
USP7	1757.33	-0.135542	0.0383902	-3.53064	0.000414554	0.0104614
FAM214A	3405.28	-0.282708	0.080086	-3.53006	0.000415468	0.0104688
TSPAN11	60.5547	0.40328	0.114279	3.52891	0.000417273	0.0104986
MT-ATP8	44.9699	-0.40743	0.115501	-3.52752	0.000419474	0.0105382
RRS1	279.559	-0.349096	0.098985	-3.52675	0.000420687	0.0105476
UAP1L1	320.547	0.225133	0.0638405	3.52649	0.000421103	0.0105476
SUDS3	942.546	-0.212507	0.0602743	-3.52567	0.000422413	0.0105644
RASAL3	191.793	0.379188	0.107562	3.52529	0.000423026	0.0105644
COX20	875.989	-0.24324	0.0690297	-3.5237	0.000425561	0.0106119
APLNR	130.144	0.330289	0.093755	3.52289	0.000426862	0.0106286
ISCA2	119.054	-0.198092	0.056256	-3.52126	0.000429509	0.0106787
ATAD3B	289.564	0.232865	0.0661394	3.52082	0.000430212	0.0106804
CYP4F8	433.432	-1.12787	0.320416	-3.52	0.000431545	0.0106977
COL13A1	46.5995	0.375334	0.106663	3.51889	0.000433358	0.0107003
RLTPR	113.232	0.535489	0.15218	3.5188	0.000433504	0.0107003
IL34	27.1764	0.451243	0.128239	3.51877	0.000433556	0.0107003
PDZD4	96.0229	0.686536	0.195137	3.51823	0.000434428	0.0107061
FCRL1	28.0559	0.846682	0.240721	3.51728	0.000435995	0.010729
CIITA	1789.25	0.308051	0.0876634	3.51402	0.000441385	0.0108458
C1orf56	87.5591	-0.309108	0.0880131	-3.51207	0.000444639	0.0109027
AZIN1	5833.29	-0.324502	0.0924021	-3.51185	0.000444993	0.0109027
MMAA	423.351	-0.202154	0.0575998	-3.50963	0.000448736	0.0109784
SCD5	377.638	0.451862	0.128771	3.50904	0.00044972	0.0109865
CBX8	181.723	0.321283	0.0916204	3.50668	0.000453741	0.0110687
DNMT1	1496.97	0.191711	0.0546875	3.50557	0.000455638	0.0110988
ADARB1	760.893	0.215169	0.0613879	3.50508	0.000456476	0.0111032
FOXO3	795.899	0.232905	0.0664841	3.50316	0.000459767	0.0111096
ZDHHC14	176.897	0.242202	0.0691266	3.50374	0.00045877	0.0111096
CD59	2389.44	-0.234988	0.0670676	-3.50375	0.000458755	0.0111096
RFX2	136.287	0.352445	0.100612	3.503	0.000460041	0.0111096
CTA-384D8.36	108.225	0.28554	0.0815007	3.50353	0.000459134	0.0111096
PGR	8378.94	-0.73872	0.211068	-3.49991	0.000465421	0.0112234
RNF212	95.8992	-0.682559	0.195059	-3.49924	0.000466592	0.0112356
LRMP	78.249	0.361097	0.103235	3.49782	0.000469082	0.0112794
STAT4	112.949	0.412062	0.117866	3.49602	0.000472248	0.0113156
SEL1L3	503.38	0.422208	0.120788	3.49544	0.000473274	0.0113156
SYT17	951.469	-0.447843	0.128117	-3.49558	0.000473031	0.0113156
RNF114	746.846	0.203637	0.0582496	3.49594	0.000472394	0.0113156
EDC4	703.692	0.17785	0.0508875	3.49497	0.000474113	0.0113195
CHRNA5	42.1771	0.60785	0.173967	3.49405	0.000475751	0.0113425
G6PD	592.684	0.249772	0.0715001	3.49331	0.000477074	0.011358
TSPAN3	2339.81	-0.240119	0.0687505	-3.49261	0.000478328	0.0113718
ANO2	91.6019	-0.438838	0.125674	-3.49187	0.000479657	0.0113873
PABPC4L	83.6857	0.337671	0.0967758	3.48922	0.000484441	0.0114203
ADAM19	511.256	0.27646	0.0792226	3.48966	0.00048363	0.0114203
GPR126	352.53	0.530482	0.152022	3.48951	0.000483908	0.0114203
TSPAN32	24.8261	0.50248	0.143993	3.48961	0.000483718	0.0114203
EMR2	289.062	0.288617	0.0826944	3.49016	0.000482733	0.0114203
ELOVL4	36.4629	0.462975	0.132719	3.48839	0.000485943	0.0114397
HLA-E	2470.16	0.250632	0.0718708	3.48726	0.000487989	0.0114718
ARHGAP9	189.643	0.376398	0.107975	3.48598	0.000490333	0.0115109
C1QTNF2	13.1707	0.559115	0.160464	3.48435	0.000493331	0.011533
C15orf26	12.5821	0.578532	0.166037	3.48436	0.000493314	0.011533
MKL1	606.92	0.142944	0.0410164	3.48504	0.000492069	0.011533
GRPEL1	350.599	-0.186313	0.0535323	-3.48038	0.000500696	0.0116889
DIMT1	610.747	-0.213101	0.0612578	-3.47876	0.000503739	0.0117437
TTC17	1860.3	-0.127073	0.0365438	-3.47729	0.000506514	0.011792
IKZF3	675.192	0.505937	0.145566	3.47564	0.000509628	0.0118482
LYPD5	24.6826	0.457676	0.131701	3.47513	0.000510615	0.0118547
BRINP2	125.031	-1.18331	0.340679	-3.47339	0.00051393	0.0119152
C5orf30	951.512	-0.284741	0.0819901	-3.47287	0.000514925	0.0119183
RB1CC1	2224.06	-0.216768	0.0624337	-3.47197	0.000516653	0.0119183
HIF1A	1743.75	0.271548	0.0782144	3.47185	0.000516893	0.0119183
C16orf95	9.00566	0.432985	0.124707	3.47203	0.00051654	0.0119183
CPED1	434.192	0.295481	0.0851402	3.47052	0.000519449	0.0119608
LRRC16B	63.2293	0.573602	0.165317	3.4697	0.00052103	0.0119809
CARD9	76.6932	0.363677	0.104838	3.46895	0.000522499	0.0119982
MAST3	576.347	0.188721	0.0544222	3.46773	0.000524878	0.0120364
CNPY4	81.9761	0.208685	0.0601907	3.46707	0.000526171	0.0120452
CCR7	83.891	0.566537	0.163418	3.4668	0.000526691	0.0120452
C4orf36	34.0917	-0.286249	0.0825796	-3.46634	0.000527598	0.0120496
TRMT10A	150.387	-0.240176	0.0693149	-3.46499	0.000530247	0.0120937
KCNC4	322.713	0.378056	0.109201	3.46201	0.000536158	0.0121032
VAMP5	57.3055	0.289508	0.0836064	3.46274	0.000534701	0.0121032
MAP4K4	2243.58	0.183468	0.0529742	3.46334	0.000533509	0.0121032
FAM65B	262.966	0.440471	0.127261	3.46116	0.000537852	0.0121032
TMEM106B	3308.57	-0.229299	0.0662211	-3.46263	0.000534922	0.0121032
PTK2	3715.6	-0.214264	0.0619098	-3.46091	0.000538359	0.0121032
SOX5	376.465	-0.526784	0.152139	-3.46251	0.000535159	0.0121032
ENSG00000257242.5	18.6735	0.589861	0.170421	3.4612	0.000537764	0.0121032
C16orf52	757.426	-0.202617	0.0585463	-3.4608	0.000538575	0.0121032
YPEL3	650.053	-0.264406	0.0763477	-3.46318	0.000533834	0.0121032
PRAM1	60.3075	0.366066	0.105768	3.46102	0.000538126	0.0121032
MAD2L2	140.336	0.273665	0.0790937	3.46001	0.000540146	0.0121175
GSDMC	36.0987	0.618418	0.178746	3.45976	0.000540652	0.0121175
ARFIP1	876.833	-0.175369	0.0507023	-3.45879	0.00054261	0.0121452
PDE3B	300.945	0.403271	0.116635	3.45755	0.000545117	0.0121851
VCAM1	210.339	0.336545	0.0973637	3.45657	0.000547094	0.0122018
PCBD2	708.295	-0.238788	0.0690988	-3.45575	0.00054876	0.0122018
CD163L1	166.894	0.379523	0.109802	3.45642	0.000547394	0.0122018
STARD13	1452.03	-0.2944	0.0851827	-3.45611	0.000548039	0.0122018
PSTPIP1	166.255	0.397715	0.115114	3.45497	0.000550348	0.0122209
SULT1C4	11.5316	0.568823	0.164832	3.45092	0.000558671	0.0123568
SYT8	18.5481	0.863523	0.250208	3.45122	0.000558066	0.0123568
NFATC1	631.948	0.240377	0.0696555	3.45095	0.000558626	0.0123568
SOCS1	45.2758	0.428985	0.124351	3.4498	0.000561001	0.0123921
DKFZp434P228	23.9468	-0.437656	0.126893	-3.44903	0.000562612	0.0124032
GMFB	2179.79	-0.227664	0.0660115	-3.44885	0.000562979	0.0124032
PRF1	39.1435	0.546702	0.158533	3.4485	0.000563719	0.0124033
GPR124	634.213	0.29997	0.0870104	3.44752	0.000565766	0.0124321
CHN1	172.213	0.286124	0.0830221	3.44636	0.000568194	0.0124692
ARHGAP31	904.633	0.227089	0.0659116	3.44536	0.000570306	0.0124992
C10orf10	309.708	0.327711	0.0951286	3.44493	0.000571202	0.0125026
JOSD1	414.761	0.138572	0.0402309	3.44442	0.000572286	0.01251
GLDC	22.0441	-1.08428	0.314869	-3.44359	0.000574043	0.0125322
GALNT3	424.34	0.511013	0.148444	3.44247	0.000576435	0.0125681
KCND2	332.707	-0.537937	0.156311	-3.44146	0.000578588	0.0125987
MYO1G	243.679	0.337437	0.0980965	3.43985	0.000582045	0.0126576
TNFRSF13C	8.79768	0.587781	0.170999	3.43733	0.00058747	0.0127591
UNC13D	214.691	0.336135	0.0978458	3.43536	0.000591773	0.0128199
SYNE4	113.903	-0.268702	0.0782169	-3.43535	0.000591793	0.0128199
EFEMP1	974.767	-0.451903	0.131569	-3.43472	0.000593168	0.0128332
IKZF5	1246.88	-0.170739	0.0497156	-3.43431	0.000594061	0.012836
LAMP3	117.943	0.525872	0.15319	3.43282	0.000597343	0.012841
ATP6AP1L	215.865	-0.268809	0.0783012	-3.43301	0.000596914	0.012841
PIGB	205.795	-0.183226	0.053372	-3.43299	0.000596963	0.012841
TRAPPC10	831.437	0.128596	0.03746	3.43288	0.000597196	0.012841
TTC24	8.96408	0.767119	0.223525	3.43191	0.000599349	0.0128676
SMKR1	22.8477	-0.504479	0.147054	-3.43058	0.000602292	0.0129144
HSBP1L1	68.1039	-0.24462	0.0713212	-3.42983	0.000603951	0.0129252
FAM110A	334.648	0.263283	0.0767666	3.42966	0.000604331	0.0129252
EIF2AK4	1055.71	-0.153256	0.0446903	-3.4293	0.000605143	0.0129261
CDR2L	281.334	0.247657	0.0722305	3.4287	0.000606471	0.0129295
CST2	18.4791	-0.826438	0.241047	-3.42854	0.000606837	0.0129295
CDKN2C	131.823	0.299599	0.0873967	3.42803	0.000607974	0.0129373
C1orf64	197.792	-0.637008	0.186132	-3.42234	0.000620849	0.0131118
RNF115	1010.05	-0.201681	0.0589053	-3.42383	0.000617461	0.0131118
UST	97.3577	0.396675	0.115895	3.42272	0.000619977	0.0131118
SAPCD2	76.4436	0.406445	0.118752	3.42265	0.000620132	0.0131118
SFXN2	470.852	-0.279664	0.0816924	-3.42338	0.00061847	0.0131118
NUMBL	282.792	0.225551	0.0659046	3.42238	0.000620747	0.0131118
TRAJ10	9.81744	0.576677	0.168566	3.42108	0.000623735	0.0131563
LIN7B	58.6256	0.281589	0.0823264	3.4204	0.000625298	0.0131727
FAM118A	617.848	0.328333	0.0960271	3.41917	0.000628117	0.0132156
GFI1	37.1199	0.477161	0.139598	3.41811	0.00063058	0.0132343
VSIG1	21.8862	0.527857	0.154423	3.41826	0.000630225	0.0132343
ARHGAP25	265.966	0.306278	0.0896242	3.41736	0.000632314	0.0132542
SLC16A4	169.289	-0.37599	0.110104	-3.41487	0.000638125	0.0133262
2005-03-01	743.853	-0.175697	0.0514411	-3.4155	0.000636641	0.0133262
ZDHHC7	709.694	0.159814	0.0467973	3.41503	0.00063775	0.0133262
FAM86B3P	19.9336	-0.44804	0.131235	-3.41402	0.000640129	0.0133515
GLIPR2	170.318	0.26585	0.07789	3.41315	0.00064217	0.0133775
ANKRD31	52.3506	-0.405792	0.118906	-3.41272	0.00064317	0.0133817
EGR2	162.468	0.375297	0.109992	3.41205	0.000644769	0.0133985
LRWD1	170.684	0.205934	0.0603702	3.41119	0.00064681	0.0134078
TOX2	46.0664	0.408678	0.1198	3.41133	0.000646462	0.0134078
PAQR4	407.501	0.360884	0.105821	3.41031	0.00064889	0.0134296
CD177	81.7257	-0.975516	0.286069	-3.41007	0.000649461	0.0134296
SLC5A12	25.0639	0.987206	0.289546	3.40949	0.000650843	0.0134417
KLF11	706.585	0.166963	0.0489779	3.40894	0.000652168	0.0134526
CCND1	14063.1	-0.456363	0.133898	-3.40829	0.00065371	0.0134679
GBAS	1007.72	-0.189935	0.0557407	-3.40748	0.000655655	0.0134722
DNM1	1048.63	0.340693	0.099992	3.4072	0.000656322	0.0134722
STAT2	2209.95	0.179672	0.0527272	3.40757	0.000655447	0.0134722
REV3L	1983.36	0.181438	0.0532756	3.40565	0.000660061	0.0135139
ALDH3A2	753.371	-0.284381	0.0835027	-3.40565	0.00066006	0.0135139
HSPA12B	163.362	0.346204	0.101664	3.40536	0.000660761	0.0135139
PHC1	613.913	0.206405	0.0606187	3.40496	0.000661727	0.0135172
SLAMF1	55.436	0.535255	0.157243	3.40399	0.000664088	0.0135437
ATG9A	619.905	0.126565	0.0371918	3.40303	0.000666418	0.0135437
RP11-53O19.3	15.8996	-0.654147	0.1922	-3.40348	0.00066534	0.0135437
2008-09-01	2001.68	0.206645	0.0607317	3.40259	0.000667502	0.0135437
HYOU1	1535	0.216218	0.063547	3.40249	0.00066776	0.0135437
EIF4B	634.468	-0.154109	0.0452947	-3.40236	0.000668066	0.0135437
CSPG4	509.532	0.285535	0.0839285	3.40212	0.000668657	0.0135437
RRM2B	1216.93	-0.269882	0.0793513	-3.40111	0.000671125	0.0135774
IGKV1-16	44.1341	1.03629	0.30498	3.3979	0.000679056	0.0137049
SMOC1	14.2765	0.71221	0.209596	3.39802	0.000678762	0.0137049
TRPV2	149.268	0.280961	0.0827013	3.39729	0.000680562	0.0137188
BLOC1S5-TXNDC5	22.6914	0.407539	0.119983	3.39664	0.000682192	0.0137309
NFKBIE	87.4021	0.254333	0.0748903	3.39607	0.000683608	0.0137309
FAM111B	142.612	0.384269	0.11315	3.39611	0.000683516	0.0137309
ECHDC3	72.018	-0.340377	0.10027	-3.39459	0.000687311	0.0137888
RP11-649E7.5	11.5868	-0.361624	0.106583	-3.3929	0.000691579	0.0138579
LRRC10B	25.468	0.70586	0.208066	3.39248	0.000692627	0.0138624
DOK7	133.234	-0.667108	0.196696	-3.39157	0.000694943	0.0138903
TAS2R4	132.755	-0.302605	0.0892474	-3.39063	0.000697322	0.0138903
PRDX3	1052.56	-0.234394	0.0691204	-3.39109	0.000696148	0.0138903
EXD2	474.477	-0.159008	0.0468956	-3.39068	0.000697194	0.0138903
SEMA5A	1514.43	0.335254	0.0989113	3.38944	0.000700359	0.0139343
PIM1	418.407	0.266973	0.0788385	3.38632	0.00070836	0.0140769
PEX11B	576.058	-0.29926	0.0885047	-3.38129	0.000721476	0.0142279
ZEB2	1410.75	0.211413	0.0625028	3.38246	0.000718386	0.0142279
SEMA4G	199.559	-0.370003	0.109392	-3.38236	0.000718652	0.0142279
TMEM5	182.204	-0.17538	0.0518569	-3.382	0.000719608	0.0142279
TRIP11	2004.53	-0.131522	0.0388987	-3.38113	0.000721878	0.0142279
IGHA2	441.147	0.743576	0.21989	3.38158	0.000720709	0.0142279
KANK2	955.181	0.219535	0.0649082	3.38224	0.000718974	0.0142279
LONRF3	49.9868	0.384306	0.113696	3.38011	0.000724565	0.0142642
INADL	5478.97	-0.245112	0.0725256	-3.37966	0.000725755	0.0142709
BTN3A1	793.71	0.269991	0.0799012	3.37906	0.000727338	0.0142854
RBMS1	1220.57	0.21188	0.0627169	3.37835	0.000729228	0.0143058
PDSS2	267.116	0.192507	0.0570204	3.37612	0.000735165	0.0144055
HCST	51.6865	0.374601	0.110971	3.37567	0.000736373	0.0144124
CNTRL	668.442	0.171554	0.0508386	3.37449	0.000739531	0.0144292
TMEM180	81.2547	0.284514	0.0843198	3.37422	0.000740242	0.0144292
HNRNPLP2	17.3589	0.3302	0.0978734	3.37375	0.00074152	0.0144292
CEP152	373.694	0.225846	0.0669349	3.37411	0.000740544	0.0144292
MFNG	123.216	0.269805	0.0799683	3.37389	0.000741131	0.0144292
RP11-318M2.3	36.2848	-0.440143	0.13048	-3.37325	0.000742858	0.0144386
METTL8	147.064	-0.180984	0.053672	-3.37203	0.000746164	0.0144433
ZNF572	126.202	-0.455635	0.135127	-3.37189	0.000746532	0.0144433
CD6	154.294	0.436264	0.12938	3.37197	0.000746327	0.0144433
CSNK1G2	749.653	0.176506	0.0523409	3.37223	0.000745619	0.0144433
CUL3	1630.11	-0.0991347	0.0294207	-3.36956	0.000752895	0.0145496
DCAF13	573.823	-0.272638	0.0809466	-3.36812	0.000756834	0.0145951
CBFB	1084.84	0.176439	0.052386	3.36806	0.000756982	0.0145951
BTLA	141.15	0.553013	0.16422	3.36752	0.000758475	0.0146051
SNAP29	647.257	-0.188434	0.055961	-3.36724	0.000759235	0.0146051
CYP1B1	2655.19	0.326652	0.0971013	3.36403	0.000768125	0.0147514
TLN1	3677.76	0.180549	0.053673	3.36386	0.000768596	0.0147514
MCM5	596.278	0.210537	0.0626019	3.3631	0.000770722	0.0147754
HIPK3	5727.93	-0.188683	0.0561613	-3.35966	0.000780373	0.0149434
HSPA7	711.28	0.427927	0.127402	3.35887	0.000782614	0.0149529
RAB18	4635.25	-0.228042	0.0678929	-3.35885	0.000782668	0.0149529
GSTP1	341.681	0.397727	0.118423	3.35852	0.00078361	0.0149529
BCL11B	407.831	0.481195	0.143288	3.35823	0.000784421	0.0149529
DTHD1	38.0614	0.597142	0.177862	3.35733	0.000786986	0.0149679
TCTN3	338.033	-0.127259	0.0379027	-3.35752	0.000786436	0.0149679
PDCD1	20.5964	0.623585	0.18578	3.35658	0.000789115	0.0149767
ETV6	1053.38	0.178222	0.0531017	3.35623	0.000790121	0.0149767
RBPMS2	65.6797	0.369691	0.110144	3.35644	0.000789542	0.0149767
IDO1	58.4797	0.678891	0.202504	3.35248	0.000800918	0.0151643
RRBP1	4502.17	0.25346	0.0756285	3.35137	0.000804114	0.0152077
CHTOP	1380.59	-0.171704	0.0512578	-3.3498	0.000808685	0.015277
TRAF1	428.547	0.282844	0.0844709	3.34841	0.000812753	0.0153356
NDUFV1	1189.69	-0.244036	0.0728875	-3.34812	0.000813612	0.0153356
TRAJ36	11.9314	0.581602	0.173786	3.34666	0.000817926	0.0153997
RPARP-AS1	87.8274	-0.21929	0.0655363	-3.34609	0.000819609	0.0154044
MANBAL	221.857	-0.172926	0.0516821	-3.34595	0.000820008	0.0154044
TRABD2A	18.4498	0.512054	0.153076	3.3451	0.000822515	0.0154104
C8orf33	405.04	-0.285785	0.0854385	-3.34492	0.000823071	0.0154104
SUSD3	349.605	-0.500101	0.149502	-3.34513	0.000822451	0.0154104
GPM6A	25.5097	-0.852954	0.255045	-3.34432	0.000824841	0.0154264
ZDHHC21	2063.4	-0.228144	0.0682406	-3.34323	0.000828096	0.01547
DOT1L	1915.1	0.169263	0.0506406	3.34243	0.000830474	0.0154973
CLSPN	159.054	0.326737	0.0977991	3.3409	0.000835086	0.0155317
FGF18	20.3519	0.414652	0.12411	3.34099	0.000834796	0.0155317
RP11-278C7.5	17.7378	-0.288001	0.0861939	-3.34132	0.00083382	0.0155317
OXR1	1178.55	-0.225745	0.0675782	-3.3405	0.000836277	0.0155367
THAP6	766.325	-0.155698	0.0466196	-3.33976	0.0008385	0.0155608
SPTBN1	6156.57	0.173018	0.0518421	3.33741	0.000845645	0.0156761
CISD3	237.59	-0.231642	0.0694149	-3.33706	0.000846692	0.0156782
SEC24D	2014.81	0.163849	0.0491159	3.33597	0.000850014	0.0157225
NRCAM	414.952	-0.638201	0.191334	-3.33553	0.000851382	0.0157305
FMNL2	1563.14	0.230751	0.0692048	3.33433	0.000855059	0.0157593
CD74	11024.5	0.265304	0.0796018	3.33289	0.000859498	0.0157593
VPS37A	1177.45	-0.194859	0.0584629	-3.33304	0.00085902	0.0157593
ANKRD46	752.947	-0.283461	0.0850124	-3.33435	0.000854991	0.0157593
RIMBP2	32.7037	0.659371	0.197822	3.33316	0.00085867	0.0157593
UBALD2	177.769	0.212273	0.0636749	3.3337	0.000856997	0.0157593
MT-ATP6	358.819	-0.33504	0.100498	-3.33381	0.000856644	0.0157593
DRD2	19.2636	0.86727	0.260365	3.33097	0.000865426	0.0158508
SLAMF6	58.5435	0.52312	0.157156	3.32867	0.00087261	0.015965
CD96	150.861	0.474915	0.142729	3.32739	0.00087663	0.0160205
DICER1-AS1	18.2144	-0.306489	0.0921209	-3.32703	0.000877782	0.0160205
TMEM99	157.517	-0.295534	0.0888343	-3.3268	0.000878498	0.0160205
LPAR2	238.218	0.178252	0.0536017	3.3255	0.000882613	0.0160781
MYO1F	618.17	0.277348	0.0834489	3.32357	0.000888739	0.0161722
TIAL1	1409.45	-0.124653	0.0375131	-3.32293	0.000890762	0.0161915
MT-ND1	511.288	-0.336978	0.101435	-3.32212	0.000893368	0.0162213
RIMKLA	27.9455	0.649348	0.195494	3.32157	0.000895131	0.0162307
FCRL6	21.4567	0.546254	0.164467	3.32136	0.000895811	0.0162307
DAPK1	798.54	0.257721	0.0776181	3.32038	0.000898959	0.0162671
SNAP25	43.1859	0.696884	0.209897	3.32013	0.000899757	0.0162671
PALMD	181.875	0.328923	0.0990856	3.31958	0.000901517	0.0162815
ORAI2	467.045	0.210778	0.0635373	3.31739	0.000908637	0.0163925
2003-09-01	185.981	0.528324	0.159287	3.3168	0.000910549	0.0164094
LAMTOR5	1107.43	-0.196559	0.0592867	-3.3154	0.000915134	0.0164277
CHCHD5	162.242	-0.187156	0.0564769	-3.31385	0.000920196	0.0164277
SCOC	1380.02	-0.232907	0.0702812	-3.31393	0.000919936	0.0164277
CHMP4C	125.157	-0.37642	0.113589	-3.31386	0.000920163	0.0164277
KB-1507C5.2	38.3906	-0.30745	0.0927785	-3.31381	0.000920348	0.0164277
NCS1	303.804	0.254057	0.0766465	3.31466	0.000917542	0.0164277
FAM78A	176.442	0.28967	0.0873952	3.31449	0.000918116	0.0164277
CCDC88B	322.044	0.336802	0.101576	3.31575	0.000913983	0.0164277
TXNL1	1055.17	-0.177487	0.0535559	-3.31406	0.000919533	0.0164277
CORO1A	283.812	0.323357	0.0976021	3.31301	0.000922986	0.0164573
UTP15	435.96	-0.172295	0.0520202	-3.31208	0.000926036	0.0164942
CCDC69	224.625	0.31419	0.0948769	3.31156	0.000927783	0.0165079
LYPLA2	197.556	0.177964	0.0537717	3.30962	0.000934221	0.0165592
ZMYM4	1823.2	-0.111384	0.0336563	-3.30945	0.000934791	0.0165592
RAB2A	3424.12	-0.250318	0.0756222	-3.31011	0.000932591	0.0165592
UBE2W	2218.02	-0.228236	0.06897	-3.30921	0.000935588	0.0165592
KIAA0355	1253.25	0.149254	0.0450913	3.31005	0.000932808	0.0165592
MRC1	225.179	0.39078	0.118126	3.30815	0.00093914	0.0165992
ERH	494.735	-0.238888	0.0722227	-3.30766	0.000940806	0.0165992
ASB2	22.891	0.464075	0.140294	3.30787	0.000940073	0.0165992
HECW1	45.3928	0.495124	0.149708	3.30725	0.000942155	0.0166037
PPARA	243.743	0.219284	0.0663092	3.30699	0.000943032	0.0166037
ZFAND1	1533.4	-0.275952	0.0835522	-3.30276	0.000957398	0.016839
CTSA	1257.34	0.204234	0.0618496	3.30211	0.000959604	0.0168602
ADORA1	186.734	-0.550928	0.166873	-3.30148	0.000961749	0.0168728
SF3B1	7316.19	0.102126	0.0309349	3.30131	0.000962328	0.0168728
MYO3A	21.3037	0.744787	0.225718	3.29963	0.000968113	0.0169566
CD207	29.2905	-0.679397	0.205924	-3.29926	0.000969393	0.0169614
ST7	530.09	-0.195095	0.0591429	-3.29871	0.000971309	0.0169772
MFSD8	829.032	-0.140497	0.0426099	-3.29728	0.000976254	0.017046
TLL1	228.709	0.431389	0.130873	3.29624	0.000979882	0.0170916
PCDH9	87.011	0.538782	0.163499	3.29533	0.000983054	0.0171292
CHRM3	29.5188	0.590481	0.179277	3.29368	0.000988857	0.0171965
LZTS1	159.874	0.263923	0.080152	3.29278	0.000992029	0.0171965
GINS3	40.4902	0.255751	0.0776584	3.29329	0.000990232	0.0171965
LAMA3	1281.51	-0.544318	0.165306	-3.29278	0.000992018	0.0171965
CXCR3	62.4919	0.531658	0.161447	3.29308	0.000990955	0.0171965
PIGN	946.481	-0.18666	0.0566983	-3.29216	0.000994201	0.0172165
CD72	62.9724	0.297265	0.0903381	3.29058	0.000999806	0.0172942
IFNAR2	547.689	0.191987	0.058349	3.29032	0.00100075	0.0172942
NAF1	302.469	-0.22221	0.0675416	-3.28998	0.00100196	0.0172974
SLC4A10	24.0279	-0.930953	0.283028	-3.28926	0.00100451	0.0173236
FAM19A2	42.4101	-0.395854	0.120389	-3.28812	0.00100857	0.0173404
TRMT5	506.664	-0.17533	0.0533189	-3.28833	0.00100784	0.0173404
TCEAL1	1202.95	-0.357707	0.108787	-3.28814	0.0010085	0.0173404
RAPGEF1	1801.99	0.141919	0.0431753	3.28706	0.00101241	0.0173605
NAV3	488.236	0.471894	0.143559	3.28711	0.00101222	0.0173605
ATP6AP2	1579.33	-0.207705	0.063191	-3.28694	0.00101283	0.0173605
FAM73B	322.726	0.174877	0.0532195	3.28595	0.00101639	0.0174037
HK2	1120.19	0.309115	0.0941228	3.28416	0.00102285	0.0174789
ZNF552	3235.97	-0.360204	0.109679	-3.28417	0.00102282	0.0174789
ITM2A	136.491	0.376351	0.114627	3.28326	0.00102614	0.0175173
B3GNT8	49.7774	0.405164	0.12344	3.28226	0.00102978	0.0175615
MAP2K4	552.455	-0.296047	0.0902077	-3.28183	0.00103135	0.0175704
KIAA1279	369.943	-0.137347	0.0418555	-3.28145	0.00103276	0.0175767
TP53INP1	7316.73	-0.350213	0.106746	-3.28081	0.0010351	0.0175811
NOVA2	92.2456	0.300101	0.0914687	3.28091	0.00103472	0.0175811
ALAS1	282.929	0.170101	0.0518541	3.28038	0.00103668	0.0175902
NABP1	1271.84	0.259709	0.0791913	3.27951	0.00103988	0.0176266
MT2A	1632.01	0.345874	0.105484	3.27892	0.00104206	0.0176459
RENBP	118.179	0.307198	0.0937235	3.2777	0.00104655	0.0177041
PIK3C2B	1116.75	0.173173	0.0528421	3.27717	0.00104853	0.0177197
PTCHD2	81.6075	0.782038	0.238659	3.2768	0.00104991	0.0177253
KCNK2	137.972	-0.686264	0.209455	-3.27643	0.0010513	0.0177309
PIM2	264.474	0.425149	0.129832	3.27461	0.00105807	0.0178273
HLA-H	74.4986	0.342969	0.104765	3.27371	0.00106144	0.0178662
NHSL2	518.435	0.327275	0.0999911	3.27304	0.00106399	0.0178912
ALG8	869.858	-0.424036	0.129568	-3.2727	0.00106525	0.0178945
TINAGL1	187.771	0.415618	0.127019	3.27208	0.0010676	0.017916
MELK	123.264	0.323678	0.0989767	3.27024	0.00107455	0.0179969
PLCG2	330.008	0.303574	0.0928227	3.27047	0.00107368	0.0179969
MCTP1	479.932	0.227583	0.0696335	3.26829	0.00108198	0.0181012
CTB-133G6.1	19.1805	0.64097	0.196133	3.26805	0.00108293	0.0181012
STK32A	27.3825	0.5154	0.157747	3.26727	0.00108591	0.018133
DMWD	782.017	0.161048	0.0493098	3.26604	0.00109065	0.018194
NRXN1	91.3984	0.8707	0.266718	3.2645	0.00109658	0.0182568
SCAND1	120.91	0.228463	0.0699792	3.26473	0.0010957	0.0182568
ZC3H12A	708.269	0.210364	0.064465	3.26323	0.00110152	0.0182847
KLHL6	386.627	0.353367	0.108283	3.26337	0.00110095	0.0182847
GRIA3	60.1199	-0.662505	0.202992	-3.26369	0.0010997	0.0182847
CSF2RB	482.323	0.318188	0.0975978	3.26019	0.00111337	0.0184633
UBP1	2799.6	-0.149779	0.0459545	-3.25929	0.0011169	0.0184673
SV2C	10.6888	0.627145	0.192417	3.25931	0.00111685	0.0184673
LIMK1	1014.61	0.17592	0.0539708	3.25954	0.00111594	0.0184673
NDUFV2	452.15	-0.20239	0.0621203	-3.25804	0.00112186	0.018522
LMF2	607.42	0.153762	0.0471967	3.2579	0.00112241	0.018522
MAK16	510.627	-0.254481	0.0781223	-3.25747	0.00112412	0.0185228
RP11-972P1.7	21.1538	-0.356715	0.109511	-3.25733	0.00112466	0.0185228
MIIP	138.773	0.183569	0.0563646	3.25681	0.00112672	0.0185386
EYA3	579.206	-0.138869	0.0426486	-3.25612	0.00112944	0.0185561
ERICH3	130.757	-0.814835	0.250279	-3.25571	0.00113109	0.0185561
PLA2G15	255.064	0.23311	0.0715964	3.25589	0.00113037	0.0185561
SCARF1	150.506	0.201459	0.061897	3.25474	0.00113495	0.0186013
PDE9A	77.5714	0.358225	0.110098	3.25369	0.00113917	0.0186522
AASDH	480.44	-0.137519	0.0422744	-3.25301	0.00114191	0.0186785
PTGIR	53.9668	0.346916	0.106653	3.25274	0.00114299	0.0186785
IGHG2	177.736	0.599394	0.184358	3.25126	0.00114895	0.0187576
C9orf142	81.2158	0.232376	0.0715118	3.24948	0.00115618	0.018805
DNAJC12	262.931	-0.53128	0.163513	-3.24917	0.00115744	0.018805
C11orf1	139.769	-0.266978	0.0821544	-3.24971	0.00115523	0.018805
SLFN12L	221.187	0.441691	0.135934	3.24932	0.00115683	0.018805
MT-ND2	419.976	-0.373449	0.114921	-3.24961	0.00115564	0.018805
MRPS14	780.612	-0.160581	0.0494436	-3.24775	0.0011632	0.0188804
PARP15	283.87	0.398629	0.122776	3.24681	0.00116706	0.0189248
GUK1	986.027	0.162573	0.050077	3.24646	0.0011685	0.01893
NEDD1	526.474	-0.15605	0.04809	-3.24496	0.00117465	0.0190113
CHCHD10	135.68	0.26143	0.0806031	3.24342	0.00118103	0.0190962
TPBG	2345.28	-0.301219	0.09289	-3.24275	0.00118382	0.0191045
SHCBP1	91.3289	0.285871	0.088151	3.24297	0.00118293	0.0191045
RNF182	14.7516	0.658668	0.203203	3.24143	0.0011893	0.0191746
RNF14	766.216	-0.144377	0.0445456	-3.2411	0.0011907	0.0191789
PNPO	206.029	-0.227098	0.0700752	-3.24078	0.00119205	0.0191822
METAP1D	121.06	-0.201642	0.0622416	-3.23967	0.00119667	0.0192349
CPEB2	3488.33	-0.286123	0.0883246	-3.23945	0.00119761	0.0192349
NLK	1294.18	-0.237693	0.0733867	-3.23892	0.00119985	0.0192525
PIWIL4	63.6804	0.293687	0.0906834	3.23859	0.0012012	0.0192558
FERMT3	264.24	0.278452	0.0859932	3.23806	0.00120343	0.0192733
NDUFA4L2	47.3784	0.27642	0.0853803	3.23751	0.00120578	0.0192925
OCIAD1	920.445	-0.124988	0.0386191	-3.23644	0.00121032	0.0193467
CD101	41.7729	0.306963	0.0948966	3.23471	0.00121766	0.019372
KIAA1841	562.896	0.172334	0.0532712	3.23502	0.00121632	0.019372
ZNF883	15.1902	0.552597	0.170818	3.235	0.00121642	0.019372
ARHGAP27	535.951	0.215371	0.0665776	3.23489	0.00121691	0.019372
CCDC102B	220.108	0.241931	0.0747916	3.23473	0.00121757	0.019372
POLB	520.399	-0.290497	0.0898161	-3.23435	0.00121919	0.0193781
AHDC1	1025.16	0.21201	0.0655598	3.23384	0.00122136	0.0193942
TRIM58	60.5463	-0.628311	0.194416	-3.2318	0.00123015	0.0194057
CHST2	82.1358	0.320677	0.0991883	3.23302	0.00122491	0.0194057
RRAGD	273.714	0.304695	0.0942478	3.23291	0.00122537	0.0194057
EIF2AK1	2196.14	-0.150098	0.0464413	-3.23199	0.00122931	0.0194057
ENSG00000273259.2	21.0315	-0.626644	0.193882	-3.23208	0.00122891	0.0194057
HS3ST3A1	74.2099	0.422577	0.130739	3.23223	0.0012283	0.0194057
LIPE	166.563	0.407554	0.126099	3.23203	0.00122914	0.0194057
FOXN3-AS1	12.9237	-0.373219	0.115558	-3.2297	0.00123918	0.0195298
PHLDA2	60.8692	0.474933	0.147123	3.22813	0.00124601	0.0196191
HLA-C	3862.82	0.257942	0.0799164	3.22765	0.0012481	0.0196337
PLK3	636.739	0.226546	0.0702256	3.22598	0.00125544	0.0196557
FZD3	947.911	-0.382568	0.118596	-3.22582	0.00125614	0.0196557
GCNT1	680.212	0.359694	0.111478	3.22659	0.00125274	0.0196557
ADM	91.4221	0.458673	0.142149	3.22671	0.00125224	0.0196557
TMEM59L	11.6958	0.589901	0.182848	3.22618	0.00125452	0.0196557
P2RY10	81.8599	0.468653	0.145286	3.22573	0.00125651	0.0196557
IGHD	54.1518	0.941603	0.292083	3.22375	0.00126526	0.0197742
PPM1J	104.163	-0.376994	0.116972	-3.22293	0.00126889	0.0198125
F5	186.17	0.439315	0.136374	3.22139	0.0012757	0.0198754
WDYHV1	333.044	-0.276407	0.0858082	-3.22122	0.00127646	0.0198754
ENSG00000196136.15	429.106	-0.580889	0.180303	-3.22173	0.0012742	0.0198754
CNN2	536.871	0.268699	0.0834233	3.22091	0.00127786	0.0198788
UBQLNL	22.6034	0.551984	0.171466	3.2192	0.00128549	0.0199792
CDS2	1942.44	-0.180246	0.0560407	-3.21634	0.00129835	0.0201604
GPATCH3	125.239	0.181555	0.0564664	3.21528	0.00130317	0.0201943
TMEM38B	127.575	0.397902	0.123773	3.21477	0.00130549	0.0201943
EGFL7	288.928	0.293894	0.0914205	3.21475	0.00130559	0.0201943
LCNL1	9.08229	0.591665	0.184046	3.21476	0.00130554	0.0201943
SIRPB1	47.0078	0.461685	0.143624	3.21454	0.00130653	0.0201943
PLEKHO2	577.586	0.207265	0.0644995	3.21343	0.00131161	0.0202541
FUZ	147.666	-0.26765	0.0832986	-3.21314	0.00131291	0.0202556
RP11-394B2.1	16.4161	0.463485	0.144342	3.21102	0.00132263	0.0203869
TTN	1901.82	0.395592	0.12327	3.20915	0.00133129	0.020483
FURIN	1289.65	0.288439	0.0898754	3.20932	0.00133049	0.020483
TFAM	972.747	-0.165031	0.0514335	-3.20864	0.00133366	0.0205007
PSMA3-AS1	36.622	-0.226457	0.0705856	-3.20826	0.00133539	0.0205085
WAPAL	2668.91	-0.127849	0.0398536	-3.20798	0.00133673	0.0205103
LRP8	265.017	0.35574	0.11094	3.2066	0.00134314	0.0205885
WDFY4	958.662	0.296326	0.0924182	3.20636	0.00134427	0.0205885
COLCA1	80.3345	0.45736	0.142701	3.20502	0.00135052	0.0206654
DKK2	190.395	0.445443	0.139018	3.20421	0.00135434	0.0206863
SLC7A6	1295.37	0.170638	0.0532516	3.20437	0.00135358	0.0206863
RPL15	2462.26	-0.177767	0.0555032	-3.20281	0.00136092	0.0207679
FHAD1	120.132	0.270683	0.0845524	3.20137	0.00136778	0.020828
MIR3682	13.1492	0.287557	0.0898278	3.2012	0.00136857	0.020828
TTC19	599.22	-0.186966	0.0583961	-3.20169	0.00136623	0.020828
MUC3A	205.676	0.381232	0.119143	3.1998	0.00137524	0.0209106
TLE4	244.181	0.263948	0.0825139	3.19883	0.00137987	0.020962
KIF17	15.1334	0.378279	0.118305	3.19749	0.00138628	0.0210215
LRIT3	55.3399	-0.313976	0.0981879	-3.19771	0.00138525	0.0210215
TMEM68	560.407	-0.24159	0.075571	-3.19686	0.00138933	0.0210488
SLA2	39.5017	0.421715	0.131944	3.19618	0.0013926	0.0210793
MEIS3P2	34.1441	-0.499008	0.156155	-3.1956	0.00139542	0.0210872
ERN1	377.413	0.248721	0.0778333	3.19555	0.00139562	0.0210872
CPTP	207.363	0.209905	0.0657224	3.19381	0.00140408	0.0211959
PFKP	408.466	0.345793	0.108313	3.19254	0.00141025	0.0212701
CCDC107	46.7982	0.208876	0.0654401	3.19186	0.00141359	0.0213013
D4S234E	11.0259	0.591886	0.185555	3.18981	0.00142367	0.021434
FREM1	162.871	0.427717	0.134114	3.18921	0.00142663	0.0214594
MAGI3	1756.01	-0.284429	0.0892158	-3.18811	0.00143208	0.0215062
TLE1	273.514	0.383751	0.120381	3.1878	0.00143357	0.0215062
NTNG2	43.2482	0.352015	0.110424	3.18784	0.00143339	0.0215062
SLFN11	736.284	0.259304	0.0813627	3.18701	0.0014375	0.0215459
ODF2	1151.73	0.192865	0.0605463	3.18541	0.00144547	0.0216363
SPOCK2	335.715	0.403309	0.126616	3.18529	0.0014461	0.0216363
SOX18	87.3854	0.266026	0.0835257	3.18496	0.00144773	0.0216414
NUTM2B-AS1	17.2558	-0.313247	0.0983813	-3.184	0.00145253	0.0216938
HJURP	182.034	0.318022	0.0999113	3.18304	0.00145736	0.0217467
C5orf63	39.6004	-0.323159	0.101565	-3.18179	0.00146367	0.0218138
BTBD11	79.7474	0.382643	0.120266	3.18164	0.00146445	0.0218138
TTYH3	2117.75	0.186711	0.058697	3.18093	0.00146801	0.0218361
TRADD	157.066	0.193832	0.0609376	3.18083	0.00146854	0.0218361
DCAF16	2344.29	-0.185394	0.0583038	-3.1798	0.00147378	0.0218946
C5orf34	66.2182	0.275898	0.0867827	3.17919	0.00147689	0.0219215
KCNH3	28.9359	0.744156	0.23415	3.17811	0.00148237	0.0219449
MLXIP	2026.04	0.187539	0.059003	3.17846	0.00148059	0.0219449
KCNN4	127.564	0.387619	0.121956	3.17836	0.0014811	0.0219449
TMEM70	154.255	-0.253232	0.0796908	-3.17768	0.00148456	0.021958
CRB2	9.80485	0.653713	0.205869	3.17538	0.00149641	0.0221137
AQPEP	31.6246	0.449529	0.141617	3.17426	0.00150219	0.0221797
SHE	235.374	0.267657	0.0843621	3.17271	0.00151022	0.0222787
RP11-379B18.5	14.0737	-0.371141	0.117016	-3.17172	0.00151538	0.0223192
LGI4	34.1092	0.370187	0.116717	3.17168	0.00151562	0.0223192
C17orf75	145.452	-0.207743	0.0655382	-3.1698	0.00152543	0.022444
GREB1	3351.44	-0.424643	0.134108	-3.16642	0.0015433	0.0226872
PIK3C2A	3895.72	-0.125976	0.039797	-3.16546	0.00154836	0.0227417
TRAC	282.438	0.408294	0.12903	3.16433	0.00155441	0.0227943
USP11	814.072	0.158493	0.050088	3.16428	0.00155465	0.0227943
PIF1	105.22	0.350463	0.110773	3.16379	0.0015573	0.0228132
C16orf72	3084.63	-0.154814	0.0489496	-3.16273	0.00156297	0.0228765
TMC8	368.068	0.333824	0.105579	3.16182	0.00156784	0.0229278
PMFBP1	33.1914	0.479431	0.151731	3.15974	0.0015791	0.0230724
RP11-305K5.1	15.4114	-0.392173	0.124165	-3.15848	0.00158593	0.0231521
LINC01116	31.3476	-0.426852	0.135168	-3.15793	0.00158891	0.0231644
SLC35G2	21.8275	0.339705	0.107584	3.15757	0.0015909	0.0231644
GIMAP1	133.352	0.340236	0.107744	3.15781	0.00158957	0.0231644
FCGR2C	335.612	0.356656	0.112992	3.15648	0.00159688	0.0231912
C8G	8.72803	0.478331	0.151521	3.15685	0.00159481	0.0231912
TYK2	1952.41	0.140795	0.0446041	3.15656	0.00159643	0.0231912
NCAPG2	516.904	0.225535	0.0714773	3.15534	0.00160312	0.0232618
SMAD4	2039.24	-0.16896	0.0535532	-3.155	0.00160498	0.0232688
RFX3	1375.26	-0.247223	0.0783832	-3.15404	0.00161029	0.0232856
RP4-697K14.15	8.25139	-0.518373	0.164346	-3.15416	0.00160959	0.0232856
DOCK11	411.211	0.232348	0.0736571	3.15445	0.001608	0.0232856
FLVCR1-AS1	8.60666	0.415835	0.131858	3.15366	0.00161235	0.0232953
INPP4A	1375.5	0.113663	0.036052	3.15276	0.00161737	0.0233381
SMC1A	2669.91	0.14121	0.0447911	3.15263	0.00161808	0.0233381
NDRG1	1458.39	0.419048	0.133005	3.15062	0.00162926	0.0234792
CTSH	511.437	0.208398	0.0661631	3.14977	0.001634	0.0235273
KATNA1	180.231	0.169275	0.0537524	3.14917	0.00163734	0.0235553
LINC00472	13.4707	-0.527258	0.16745	-3.14875	0.00163968	0.0235689
OSBPL2	762.205	0.190807	0.0606171	3.14774	0.0016454	0.0236308
VPS37B	331.488	0.160951	0.0511469	3.14685	0.00165042	0.0236828
PHKA1	582.903	-0.232672	0.0739502	-3.14634	0.00165328	0.0237036
CADM3	23.4699	0.537619	0.170911	3.14561	0.00165739	0.0237423
FAM98B	1040.98	-0.189001	0.060094	-3.14509	0.00166038	0.0237649
MED23	1369.85	0.154649	0.0491822	3.14441	0.00166421	0.0237995
PYHIN1	73.3253	0.468598	0.149056	3.14377	0.00166788	0.0238262
CCR5	228.608	0.390514	0.124228	3.14352	0.00166928	0.0238262
NCOA2	5292.96	-0.210879	0.0670875	-3.14334	0.00167032	0.0238262
CHIT1	39.2713	0.743151	0.236649	3.14031	0.00168768	0.0240274
CHN2	162.67	0.456562	0.145427	3.13946	0.00169259	0.0240274
CLIP2	357.256	0.231631	0.0737879	3.13914	0.00169443	0.0240274
RP11-582J16.4	9.20732	-0.42241	0.134552	-3.13939	0.00169303	0.0240274
TRAJ45	7.91397	0.588548	0.187462	3.13956	0.00169201	0.0240274
KIAA1024	156.047	0.289885	0.0923031	3.14058	0.00168614	0.0240274
MTSS1L	1238.83	0.242485	0.0772453	3.13915	0.00169438	0.0240274
IDE	1392.37	-0.137953	0.0439525	-3.13868	0.00169713	0.0240455
ACADSB	1073.05	-0.331667	0.105682	-3.13835	0.00169902	0.0240521
CLNK	44.0244	0.450491	0.143626	3.13657	0.00170938	0.0241784
GDPD3	141.293	-0.392743	0.12523	-3.13617	0.0017117	0.0241909
ZDHHC11B	394.873	0.54775	0.17467	3.13591	0.00171319	0.0241917
C2CD4B	11.3447	0.680497	0.21708	3.13478	0.00171984	0.0242448
SNX20	107.004	0.361053	0.115175	3.13483	0.00171954	0.0242448
CLTA	299.363	0.140927	0.0449647	3.13416	0.00172348	0.0242759
LCP2	879.743	0.267024	0.0852084	3.13377	0.00172575	0.0242769
TRIM56	554.752	0.175721	0.0560798	3.13341	0.00172788	0.0242769
TIAM1	927.272	0.27789	0.0886802	3.13362	0.00172665	0.0242769
DERL2	477.799	-0.169309	0.0540454	-3.13273	0.00173189	0.0243129
DDX19A	281.975	0.15148	0.0483609	3.13229	0.00173447	0.0243288
LTBP2	2562.79	0.242795	0.0775246	3.13185	0.00173709	0.0243453
MCM6	414.928	0.181114	0.0578552	3.13048	0.00174523	0.024439
SLC27A5	135.062	-0.295686	0.0944695	-3.12997	0.00174827	0.0244612
MSMB	14.1146	-0.987572	0.315703	-3.12817	0.00175898	0.0245907
TAS2R5	87.7818	-0.266783	0.0852944	-3.12779	0.00176126	0.024602
POLL	471.277	-0.13754	0.0439778	-3.1275	0.00176302	0.0246063
FUT4	285.174	0.198657	0.0635247	3.12724	0.00176455	0.0246072
NEIL2	108.513	-0.239698	0.0766636	-3.12662	0.00176829	0.0246186
CBR3	43.2301	0.383347	0.122599	3.12685	0.00176693	0.0246186
ZNF710	730.757	0.153971	0.0492502	3.12629	0.00177027	0.0246258
UBR4	6662.75	0.124413	0.0398068	3.12542	0.0017755	0.0246374
HSPA2	533.729	-0.478167	0.152981	-3.12565	0.0017741	0.0246374
DSN1	286.64	0.225305	0.0720845	3.12557	0.0017746	0.0246374
CSRNP1	240.146	0.196754	0.0629662	3.12475	0.00177956	0.0246735
LDLRAD3	1123.37	-0.386992	0.123991	-3.12113	0.00180157	0.024958
RP11-983P16.4	269.923	-0.336673	0.107915	-3.11979	0.00180977	0.025051
ST7L	318.103	-0.14545	0.0466366	-3.11879	0.00181598	0.0250792
GRSF1	2074.05	-0.152744	0.0489761	-3.11874	0.00181628	0.0250792
GID4	191.133	-0.164186	0.0526397	-3.11906	0.00181431	0.0250792
NRIP1	6022.61	-0.259218	0.0831275	-3.11832	0.00181885	0.0250941
AC006369.2	7.96474	0.591708	0.189797	3.11759	0.00182336	0.0251358
RP11-875O11.1	28.9778	0.344269	0.110476	3.11623	0.00183178	0.0251774
MAMDC4	364.433	0.28625	0.0918466	3.11661	0.00182941	0.0251774
CTSW	36.0037	0.508419	0.163152	3.11623	0.00183177	0.0251774
CPM	544.86	0.287637	0.0923055	3.11614	0.00183236	0.0251774
CHST12	339.516	0.2026	0.0650274	3.11561	0.00183563	0.025201
CELSR1	11128.6	-0.309305	0.0992832	-3.11538	0.00183707	0.025201
ABCD2	86.8485	0.426621	0.136978	3.11453	0.00184238	0.0252532
SCPEP1	261.591	0.243625	0.0782522	3.11333	0.00184989	0.0253355
L3MBTL2	412.985	0.127322	0.0409062	3.11253	0.00185493	0.0253838
EARS2	445.739	-0.158121	0.050811	-3.11194	0.00185865	0.0254141
HIST1H3D	234.244	0.331853	0.106664	3.11119	0.00186332	0.0254515
SMPD3	209.251	0.499429	0.160535	3.11102	0.00186441	0.0254515
TTLL7	453.485	0.36535	0.117522	3.10879	0.00187856	0.0254939
GBP1	587.624	0.358022	0.115197	3.1079	0.00188425	0.0254939
C5orf38	293.098	-0.563628	0.181315	-3.10855	0.00188005	0.0254939
RP3-331H24.6	16.6065	-0.493525	0.158682	-3.11016	0.00186989	0.0254939
MAPK8	1155.9	-0.146741	0.0471994	-3.10897	0.0018774	0.0254939
AP000783.1	13.682	0.420815	0.13533	3.10954	0.0018738	0.0254939
ARL1	2262.61	-0.153525	0.0494019	-3.10767	0.00188569	0.0254939
ARHGEF40	751.954	0.2011	0.0646978	3.10829	0.00188173	0.0254939
TRAJ11	16.7334	0.508744	0.163699	3.10781	0.0018848	0.0254939
BMP2	27.8802	0.397165	0.127782	3.10814	0.0018827	0.0254939
RAC2	284.904	0.306966	0.098712	3.10971	0.00187269	0.0254939
SCO2	218.343	0.285694	0.0919226	3.10799	0.00188366	0.0254939
ZNF689	274.201	-0.336279	0.108233	-3.10698	0.00189007	0.0255326
VPS18	552.677	0.185718	0.0597846	3.10646	0.0018934	0.0255571
ACPP	23.8955	0.328985	0.105951	3.10506	0.00190238	0.0256371
RPRD1A	1423.43	-0.172216	0.0554604	-3.10521	0.00190144	0.0256371
CHST3	214.735	0.318368	0.102555	3.10436	0.00190689	0.0256774
FKBP11	314.459	0.168054	0.0541471	3.10365	0.00191148	0.0256775
CTF1	70.1063	-0.468635	0.150989	-3.10376	0.00191076	0.0256775
LRRC75A-AS1	569.315	-0.219175	0.0706131	-3.10388	0.00190999	0.0256775
SLC7A2	3846.87	-0.617974	0.199146	-3.10311	0.00191495	0.0257038
FOPNL	719.134	-0.184099	0.0593327	-3.10283	0.00191677	0.0257046
P2RY4	66.89	-0.441931	0.142438	-3.10263	0.00191807	0.0257046
KLRB1	8.96616	0.546621	0.176241	3.10155	0.00192511	0.0257785
MT-ND6	32.3676	-0.370005	0.119317	-3.10102	0.00192855	0.025804
ZCRB1	191.473	-0.148454	0.0478788	-3.10062	0.00193118	0.0258186
PLEKHM3	266.813	0.180248	0.0581488	3.09977	0.00193673	0.0258363
ZNF623	2090.99	-0.237583	0.0766432	-3.09985	0.00193617	0.0258363
TGM2	705.482	0.355487	0.114684	3.09971	0.00193711	0.0258363
TMEM194B	358.069	0.184844	0.0596505	3.09878	0.00194322	0.0258974
EPB41L4A-AS1	150.005	-0.198643	0.0641277	-3.09762	0.0019508	0.0259777
YEATS2	1045.01	0.154778	0.0499898	3.0962	0.0019602	0.0260617
CD97	396.196	0.282201	0.0911389	3.09639	0.00195896	0.0260617
PLEKHG1	545.707	0.209054	0.0675435	3.0951	0.00196746	0.0261375
SLC37A1	522.29	0.225626	0.0729105	3.09456	0.00197106	0.0261648
CDHR1	17.23	0.568276	0.183745	3.09274	0.00198316	0.0263046
TNFRSF9	37.2823	0.475886	0.15392	3.09178	0.0019896	0.0263676
PCMTD1	2666.45	-0.244118	0.0789627	-3.09156	0.00199104	0.0263676
CRMP1	38.874	0.583115	0.188687	3.09038	0.001999	0.026419
HAS3	46.0903	0.36434	0.117895	3.09037	0.00199909	0.026419
SEH1L	794.803	-0.20572	0.0665697	-3.09029	0.00199963	0.026419
FAM96B	159.178	0.175446	0.0567866	3.08956	0.00200452	0.0264628
C1orf167	18.3928	-0.731753	0.236884	-3.08908	0.00200779	0.0264852
MED29	599.79	-0.238865	0.0773386	-3.08857	0.00201125	0.0265101
HOOK3	4063.41	-0.231218	0.0748687	-3.08831	0.00201299	0.0265123
FJX1	70.0653	-0.372884	0.120755	-3.08793	0.00201556	0.0265253
TRIB2	1508.75	0.306271	0.0992025	3.08733	0.00201966	0.0265586
UBQLN3	37.5181	0.555803	0.180141	3.08537	0.00203298	0.0267129
SEC16A	5551.83	0.155139	0.0503127	3.08351	0.00204577	0.0268598
ADRA2B	11.1801	0.487525	0.158139	3.08288	0.00205005	0.0268951
ITPR3	3225.39	0.187942	0.0609886	3.0816	0.00205891	0.0269693
CHST11	600.695	0.214441	0.0695851	3.08171	0.00205816	0.0269693
MIR503HG	28.497	0.407521	0.132293	3.08045	0.00206691	0.027053
GBP5	779.444	0.459226	0.149098	3.08002	0.00206985	0.0270704
ARHGEF39	82.8766	0.304107	0.0987508	3.07954	0.00207324	0.0270937
CXCR6	46.1413	0.474205	0.154049	3.07827	0.00208205	0.0271858
BACE2	404.909	0.335694	0.10906	3.07806	0.00208351	0.0271858
LINC00665	46.5705	-0.290069	0.0942618	-3.07727	0.00208904	0.0272227
CD37	528.052	0.31171	0.101297	3.0772	0.00208957	0.0272227
BATF3	13.409	0.372406	0.121052	3.07641	0.00209507	0.0272731
MARS	801.884	0.146879	0.0477774	3.07424	0.00211041	0.0274516
ZNF708	718.894	0.164702	0.0535862	3.0736	0.00211493	0.0274892
PTPN7	126.879	0.380603	0.123849	3.07313	0.00211825	0.0275111
METTL10	77.3688	-0.206567	0.0672342	-3.07235	0.00212379	0.0275618
FPGT	525.568	-0.174918	0.056959	-3.07095	0.00213377	0.0276479
MIR1205	24.9895	-0.390414	0.127127	-3.07105	0.00213306	0.0276479
ETHE1	108.238	0.219903	0.0716125	3.07073	0.00213535	0.0276479
MIR205HG	224.99	-0.607261	0.197825	-3.06969	0.00214285	0.027681
MFSD3	247.709	-0.265543	0.0865028	-3.06976	0.00214233	0.027681
PTPRQ	34.6231	-0.749673	0.244209	-3.0698	0.00214205	0.027681
TRIM33	3548.17	-0.151432	0.0493388	-3.06924	0.00214607	0.0276972
BIN1	188.994	0.244718	0.0797372	3.06905	0.00214739	0.0276972
BANK1	56.9179	0.563949	0.183795	3.06837	0.00215231	0.0277183
NCKAP1L	533.53	0.268666	0.0875566	3.06848	0.00215148	0.0277183
ELOVL2	746.84	-0.61134	0.19932	-3.06712	0.0021613	0.0277689
LEMD3	1122.63	0.15745	0.051342	3.06668	0.00216449	0.0277689
KIAA0895L	527.035	0.23435	0.0764129	3.0669	0.00216292	0.0277689
ENSG00000258947.5	12.8445	0.59682	0.194567	3.06743	0.00215905	0.0277689
DNM2	2273.8	0.126478	0.0412424	3.0667	0.00216435	0.0277689
ASAH1	3165.62	-0.301591	0.0983677	-3.06596	0.00216975	0.0278151
DIAPH3	168.295	0.316999	0.103406	3.06557	0.00217254	0.0278297
MPP3	329.15	0.227322	0.0741793	3.06449	0.00218043	0.0279095
CEBPD	492.088	-0.284676	0.0929139	-3.06387	0.00218496	0.0279446
TSHZ2	849.874	0.300252	0.0980044	3.06366	0.00218649	0.0279446
GPR75	219.349	0.193828	0.0633083	3.06165	0.00220123	0.0280903
TAP1	672.039	0.324133	0.105867	3.06169	0.00220094	0.0280903
GPX3	312.983	0.346041	0.113048	3.06102	0.00220582	0.0281276
UQCRC2	984.624	-0.139962	0.0457342	-3.06033	0.00221093	0.0281714
GGT5	225.325	0.271346	0.0886731	3.06007	0.00221283	0.0281743
IGJ	1071.35	0.586977	0.191853	3.05951	0.00221702	0.0282062
ATP8B2	916.414	0.238688	0.0780778	3.05705	0.00223524	0.0282646
CD244	14.8991	0.479816	0.156909	3.05793	0.00222872	0.0282646
NKIRAS1	319.873	-0.179131	0.0585764	-3.05808	0.0022276	0.0282646
MBLAC2	736.818	-0.183176	0.0599084	-3.0576	0.00223119	0.0282646
EIF3F	1093.08	-0.143099	0.0468028	-3.05748	0.00223208	0.0282646
IQCK	663.993	-0.222048	0.0726019	-3.05843	0.00222498	0.0282646
CDH26	54.1341	0.307266	0.100517	3.05686	0.00223672	0.0282646
DEPDC5	646.302	0.122363	0.0400251	3.05716	0.00223447	0.0282646
SLC10A3	252.678	0.164656	0.0538357	3.05849	0.00222456	0.0282646
TRAJ23	14.1602	0.475381	0.155532	3.05649	0.00223945	0.0282779
EPHA2	160.278	0.25596	0.0837856	3.05494	0.00225106	0.0284032
TNIP1	786.096	0.166439	0.0544878	3.05461	0.00225351	0.0284128
SFXN4	145.11	-0.18645	0.0610508	-3.05401	0.00225804	0.0284485
MIB1	3848.48	-0.155187	0.0508188	-3.05372	0.00226021	0.0284547
LY9	64.6098	0.480306	0.157307	3.0533	0.00226341	0.0284691
RPS20	610.797	-0.236159	0.0773541	-3.05295	0.00226601	0.0284691
RSF1	4950.94	-0.3506	0.114842	-3.0529	0.00226643	0.0284691
TCEB1	292.668	-0.215377	0.0705878	-3.05119	0.00227934	0.0285886
PPFIA3	116.417	0.412707	0.135258	3.05126	0.0022788	0.0285886
RABGGTA	212.411	0.173449	0.0568906	3.04882	0.00229741	0.0287938
EFHD2	503.327	0.196908	0.0645945	3.04836	0.00230093	0.0288164
TMCC1	1136.16	-0.125683	0.041239	-3.04767	0.00230624	0.0288392
PTHLH	81.4782	0.490216	0.160861	3.04745	0.00230789	0.0288392
ZNF664	3784.64	-0.167848	0.0550761	-3.04758	0.00230695	0.0288392
MBOAT1	423.004	-0.281596	0.0924299	-3.04659	0.00231455	0.0288865
SIRT1	766.981	-0.12306	0.0403938	-3.04652	0.00231511	0.0288865
HIST1H4J	17.9348	0.409069	0.134318	3.04554	0.00232266	0.0289483
FES	132.968	0.240069	0.0788294	3.04543	0.0023235	0.0289483
CRELD2	252.982	0.222792	0.0731837	3.04428	0.00233236	0.0290372
NME6	298.939	-0.164996	0.0542214	-3.043	0.00234233	0.0291182
CREBL2	1860.2	-0.172172	0.0565788	-3.04305	0.00234196	0.0291182
MFGE8	501.983	0.239945	0.0788619	3.0426	0.00234544	0.0291354
PLEKHA1	1233.24	-0.143369	0.0471414	-3.04126	0.00235587	0.0292433
FAM135B	127.275	-0.752366	0.247585	-3.03882	0.00237508	0.0294545
GTSE1	124.142	0.341996	0.112548	3.03865	0.00237638	0.0294545
FANCL	358.565	0.154766	0.0509606	3.03697	0.0023897	0.0295978
ANKRD36C	1283.12	0.196725	0.0648006	3.03586	0.00239853	0.02967
ICAM2	45.1994	0.323396	0.106528	3.03579	0.00239905	0.02967
MT-CO3	484.237	-0.290991	0.0958733	-3.03516	0.00240407	0.0297102
HK3	86.4289	0.427657	0.140924	3.03466	0.00240805	0.0297376
TXK	52.1499	0.335215	0.11048	3.03417	0.00241198	0.0297539
FRMD8	428.667	0.178336	0.0587781	3.03405	0.00241291	0.0297539
SPRY4	436.306	0.207077	0.0682615	3.03359	0.00241667	0.0297784
PAPOLA	5883.33	-0.147807	0.0487296	-3.0332	0.00241974	0.0297945
KIAA0430	3119.37	-0.113773	0.0375273	-3.03175	0.00243142	0.0299037
NCF4	149.278	0.283598	0.0935457	3.03166	0.00243216	0.0299037
SPNS2	124.452	0.291614	0.0962202	3.03069	0.00243995	0.0299776
GLCCI1	1393.44	-0.22608	0.0746107	-3.03012	0.00244453	0.0299926
SFRP1	347.672	0.547193	0.180612	3.02966	0.0024483	0.0299926
RIPK2	421.618	-0.214942	0.0709369	-3.03004	0.00244521	0.0299926
DNAI1	82.556	0.583551	0.192606	3.02977	0.00244738	0.0299926
HYAL1	30.5603	0.311685	0.102888	3.02937	0.00245067	0.0299998
ACVR1C	44.7613	0.408135	0.134755	3.02871	0.002456	0.0300316
PLCB3	652.004	0.183016	0.0604291	3.02861	0.00245684	0.0300316
TRAJ12	25.7043	0.433073	0.143026	3.02794	0.00246226	0.0300542
TSR1	571.399	-0.144895	0.0478512	-3.02802	0.00246161	0.0300542
POLR1B	636.795	-0.136559	0.045105	-3.02757	0.00246528	0.0300693
UBR5	6722.25	-0.181023	0.0598016	-3.02706	0.00246948	0.0300987
ACHE	20.8377	0.491477	0.162412	3.02612	0.00247713	0.0301651
BAG3	996.804	-0.238166	0.0787076	-3.02595	0.00247851	0.0301651
GPR183	102.061	0.347383	0.114823	3.02538	0.00248319	0.0302002
COCH	26.3988	0.71404	0.236076	3.02462	0.00248942	0.030237
NOXRED1	30.7842	-0.264047	0.0873004	-3.02458	0.00248981	0.030237
EVA1B	140.947	-0.313602	0.103696	-3.02423	0.00249271	0.0302504
FAM161A	133.035	0.238601	0.0789203	3.02332	0.00250018	0.0302694
RALGDS	1191.5	0.159826	0.0528568	3.02374	0.00249668	0.0302694
BIN2	185.418	0.30926	0.102296	3.0232	0.00250114	0.0302694
C17orf62	851.517	0.173996	0.0575542	3.02316	0.00250147	0.0302694
CHKA	551.21	-0.271108	0.0896865	-3.02285	0.0025041	0.0302794
ABHD6	65.7863	0.216604	0.071682	3.02174	0.00251326	0.0303324
CDK7	121	-0.157666	0.0521784	-3.02166	0.00251389	0.0303324
DTWD1	398.361	-0.161813	0.0535442	-3.02205	0.00251069	0.0303324
CIART	150.907	-0.336003	0.111225	-3.02093	0.00251999	0.0303596
TRAJ5	8.78641	0.511257	0.169242	3.02087	0.00252053	0.0303596
TYRO3	46.1614	0.260328	0.0861801	3.02074	0.00252155	0.0303596
EYA2	341.598	0.429624	0.142237	3.02048	0.00252371	0.0303639
HDAC4	583.736	0.145415	0.0481528	3.01987	0.00252886	0.0303824
GIMAP8	167.458	0.263849	0.0873709	3.01988	0.00252879	0.0303824
CORO2B	79.4471	0.300279	0.0994591	3.01912	0.00253514	0.0304362
TRAJ26	21.3725	0.456683	0.151291	3.01857	0.00253972	0.0304477
ZCCHC14	1563.8	0.154289	0.0511106	3.01873	0.00253838	0.0304477
RWDD4	31.1297	-0.227968	0.0755765	-3.01638	0.00255809	0.0306243
C10orf128	138.755	0.257654	0.0854174	3.01641	0.00255788	0.0306243
LYL1	41.5783	0.280634	0.0930634	3.01552	0.00256538	0.0306898
MRPS5	276.283	0.15132	0.0501918	3.01483	0.00257119	0.0307374
TPSG1	124.528	-0.827716	0.274674	-3.01345	0.00258293	0.0308558
GYG2	143.146	0.370119	0.122849	3.01279	0.00258861	0.0309018
EHBP1	949.023	0.119889	0.0398036	3.01201	0.00259521	0.0309586
TRMT13	471.427	-0.132971	0.0441557	-3.01142	0.00260033	0.0309758
MPZ	22.9862	0.344228	0.1143	3.01162	0.00259854	0.0309758
GLG1	1414.14	0.146472	0.0486462	3.01096	0.00260427	0.0310007
PLXND1	3593.25	0.190532	0.0632903	3.01044	0.00260867	0.0310311
CYB5R3	1248.2	0.134943	0.0448381	3.00957	0.0026162	0.0310988
FSIP1	1533.44	-0.586625	0.194981	-3.00862	0.00262436	0.0311738
PTPRC	1715.36	0.308632	0.102618	3.0076	0.00263323	0.0311889
RFTN1	382.033	0.2363	0.0785729	3.0074	0.0026349	0.0311889
FILIP1	113.226	0.276696	0.0920041	3.00743	0.00263464	0.0311889
KTN1-AS1	27.3675	-0.273461	0.0909261	-3.00751	0.00263402	0.0311889
COL18A1	2237.18	0.270002	0.0897696	3.00773	0.00263209	0.0311889
YAF2	560.051	-0.135862	0.0451803	-3.00711	0.00263748	0.0311976
CNR1	132.637	0.565715	0.188169	3.00642	0.00264341	0.0312457
CD200R1	118.683	0.328667	0.109436	3.00329	0.00267077	0.0314807
RNF168	1196.91	0.124399	0.041418	3.0035	0.00266889	0.0314807
HIST1H4I	33.2718	0.396462	0.132002	3.00345	0.00266941	0.0314807
LHFPL1	9.48105	0.624067	0.207783	3.00345	0.00266939	0.0314807
NDUFC1	319.546	-0.148036	0.0492958	-3.00303	0.0026731	0.0314861
GPR88	18.7882	-0.639375	0.212971	-3.00218	0.00268057	0.031552
DEPDC1B	59.2841	0.316628	0.105479	3.0018	0.00268389	0.0315541
SYDE1	247.948	0.234723	0.0781958	3.00173	0.00268449	0.0315541
PIPOX	14.6454	0.346214	0.115384	3.00055	0.00269489	0.0316542
GBP1P1	25.1326	0.526144	0.17543	2.99916	0.00270725	0.0317772
GRIN3A	10.15	0.540851	0.18035	2.99889	0.00270966	0.0317833
NDFIP1	2693.9	-0.176283	0.0588058	-2.99771	0.00272013	0.0318838
TMEM41B	1314.45	-0.186453	0.0622036	-2.99747	0.00272229	0.031887
RNF157	108.337	0.407527	0.135974	2.99709	0.00272566	0.0319043
RASA3	794.485	0.198907	0.0663764	2.99665	0.00272968	0.0319291
ZNF366	80.2375	0.27553	0.0919861	2.99535	0.00274134	0.032042
CECR6	25.2697	0.441982	0.147566	2.99515	0.00274314	0.032042
HCFC1	2286.28	0.118039	0.0394261	2.99394	0.00275397	0.0321462
SLAMF8	204.855	0.377597	0.126164	2.99291	0.00276329	0.0322327
GNLY	34.4241	0.513832	0.171705	2.99252	0.00276684	0.0322333
EPHB1	49.0386	0.315982	0.105592	2.99248	0.00276717	0.0322333
GRIK3	593.248	-0.612779	0.204821	-2.99178	0.00277358	0.0322633
FBXO31	350.597	0.171539	0.0573337	2.99194	0.00277215	0.0322633
EMILIN1	526.613	0.294153	0.0983283	2.99153	0.00277579	0.0322666
UFM1	1437.94	-0.163113	0.0545287	-2.99132	0.00277777	0.0322673
CHAD	257.674	-0.723909	0.242202	-2.98886	0.00280019	0.0325054
SYTL4	628.428	-0.359074	0.120146	-2.98865	0.00280215	0.0325057
SEPSECS	843.936	-0.165461	0.0553835	-2.98754	0.0028123	0.032601
TRAF3IP1	510.348	-0.139293	0.0466408	-2.9865	0.00282188	0.0326895
CNIH2	53.8396	0.38097	0.127588	2.98593	0.0028272	0.0327286
ESR2	30.3621	0.45758	0.153312	2.98464	0.00283912	0.0327931
CASC4	1730.37	-0.121901	0.0408433	-2.9846	0.00283953	0.0327931
SEC11A	422.199	-0.136559	0.0457509	-2.98483	0.00283736	0.0327931
E2F1	183.44	0.299373	0.10031	2.98448	0.00284056	0.0327931
ZBTB48	339.356	0.180129	0.0603859	2.98296	0.00285475	0.0329117
PTCH1	219.827	0.357687	0.119905	2.98308	0.00285364	0.0329117
EIF3J	931.534	-0.140259	0.047024	-2.9827	0.00285715	0.0329168
PRR14L	2449.18	0.13013	0.043644	2.98164	0.00286712	0.0330091
HCLS1	425.57	0.257886	0.0865248	2.98048	0.00287796	0.0331113
ENSG00000197976.9	898.284	0.196216	0.0658451	2.97996	0.00288283	0.0331447
OTUD6B	732.902	-0.213167	0.0715418	-2.97961	0.00288613	0.0331599
SLC26A4	15.36	0.506928	0.170161	2.97911	0.00289089	0.0331864
SLC39A6	18110.6	-0.403282	0.135377	-2.97895	0.00289238	0.0331864
TAGLN2	1335.23	0.229469	0.077087	2.97675	0.00291318	0.0333342
CCDC141	163.362	0.346636	0.116447	2.97677	0.00291303	0.0333342
LRRC8A	770.214	0.131421	0.0441481	2.97681	0.00291262	0.0333342
SIGLEC22P	8.87551	0.421114	0.14145	2.97713	0.00290962	0.0333342
ERCC6	897.543	-0.133257	0.0447747	-2.97617	0.00291876	0.0333753
AGPAT2	262.306	0.231752	0.0778912	2.97533	0.00292669	0.0334433
PTPN13	1398.19	-0.31241	0.105009	-2.97509	0.00292905	0.0334476
PNP	165.937	0.222837	0.0749103	2.97471	0.00293261	0.0334513
HEPH	227.788	0.272926	0.0917512	2.97464	0.00293335	0.0334513
CNR2	17.3246	0.655508	0.220397	2.97421	0.0029374	0.0334522
HBEGF	60.5232	0.2648	0.0890286	2.97433	0.00293632	0.0334522
TTC39C	1189.99	-0.230936	0.0776576	-2.97377	0.0029417	0.0334785
FAT4	754.242	0.269916	0.0907756	2.97344	0.00294485	0.0334918
FAM49A	267.889	0.210921	0.0709484	2.97288	0.00295018	0.0335297
BTN3A3	484.207	0.23694	0.079716	2.9723	0.00295575	0.0335703
CCDC134	116.424	0.175748	0.0591423	2.97161	0.00296244	0.0336235
MT-CYB	608.501	-0.306683	0.10323	-2.97086	0.00296972	0.0336835
LANCL1	1906.61	-0.166941	0.0562052	-2.97021	0.00297598	0.0337318
TRAPPC12	1270.57	0.137403	0.0462715	2.96949	0.00298295	0.0337881
TGFBR2	1635.48	0.194022	0.0653589	2.96856	0.00299199	0.0338549
ZNF33B	1411.78	-0.163053	0.0549437	-2.96764	0.00300092	0.0338549
C17orf96	35.9033	0.37958	0.127903	2.96772	0.00300018	0.0338549
HOXB6	239.041	0.515522	0.173712	2.96769	0.00300052	0.0338549
GMFG	87.0905	0.274637	0.0925251	2.96824	0.00299508	0.0338549
MID1	234.221	0.35663	0.12015	2.9682	0.00299549	0.0338549
ENSG00000212464.1	39.7274	-0.276982	0.0933534	-2.96703	0.00300691	0.0338998
BCL11A	119.515	0.481566	0.162342	2.96637	0.00301335	0.0339311
GLO1	1551.48	-0.21037	0.0709193	-2.96633	0.00301373	0.0339311
PPIB	1054.92	0.17783	0.0599815	2.96475	0.00302931	0.0340838
MAP3K14	327.054	0.172875	0.0583233	2.96407	0.00303597	0.0341132
APOBEC3D	144.409	0.311505	0.10509	2.96419	0.00303481	0.0341132
B4GALT3	607.118	0.207339	0.0699622	2.96359	0.00304074	0.0341212
ABCA12	616.679	0.690492	0.232978	2.96377	0.00303898	0.0341212
SVIP	1524.92	-0.211839	0.0714995	-2.96281	0.00304849	0.0341853
LILRB2	266.439	0.294828	0.0995262	2.96232	0.0030533	0.0342164
MRPL24	269.827	-0.216577	0.0731338	-2.96138	0.00306259	0.0342978
CAMSAP1	1217.8	0.136144	0.0459822	2.96078	0.00306856	0.0343247
BFAR	515.031	-0.110958	0.0374767	-2.96073	0.00306908	0.0343247
IPO8	1245.29	-0.086896	0.0293627	-2.9594	0.00308235	0.0343818
TPSAB1	359.313	-0.478657	0.161737	-2.95947	0.00308168	0.0343818
PRKCA	248.105	0.227137	0.0767477	2.95953	0.00308108	0.0343818
CTIF	697.495	0.217522	0.0734908	2.95986	0.00307784	0.0343818
ADH1B	594.368	0.554992	0.187607	2.95827	0.00309369	0.0344854
GCHFR	32.7856	0.297966	0.100753	2.95738	0.00310266	0.0345626
AF001548.6	29.1548	-0.448439	0.151646	-2.95714	0.00310505	0.0345663
PRR29	37.1859	0.44841	0.151653	2.95682	0.00310832	0.0345798
CIB2	27.0468	0.413505	0.139893	2.95586	0.00311799	0.0346645
MIR554	24.4582	-0.377688	0.1278	-2.9553	0.00312368	0.0347048
SFXN1	746.913	-0.268694	0.0909376	-2.95471	0.0031296	0.0347476
RGAG4	163.148	0.352997	0.119508	2.95376	0.00313928	0.0348322
RUNX3	139.865	0.299863	0.101528	2.9535	0.00314194	0.0348387
C17orf58	363.736	-0.337346	0.11425	-2.95271	0.00314996	0.0349046
TAPT1	1110.16	-0.199953	0.067737	-2.95191	0.00315819	0.0349728
DYSF	526.192	0.214433	0.0726786	2.95042	0.00317338	0.0349732
KIAA0226	879.801	0.116073	0.0393425	2.95033	0.00317436	0.0349732
TRBC2	113.955	0.430749	0.145972	2.9509	0.0031685	0.0349732
FBXO10	55.0166	0.221314	0.0750113	2.95041	0.00317355	0.0349732
CDK9	1145.91	0.156676	0.0530903	2.95112	0.00316626	0.0349732
AQP11	83.9413	-0.490664	0.166241	-2.95153	0.00316205	0.0349732
AMFR	1692.67	-0.240313	0.0814327	-2.95106	0.00316683	0.0349732
SLC4A11	172.365	0.442819	0.150094	2.95028	0.00317485	0.0349732
TTC39A-AS1	24.9475	-0.348971	0.118305	-2.94975	0.00318028	0.0349873
PLEKHM1	871.751	0.164954	0.0559192	2.94986	0.00317921	0.0349873
NIFK	290.066	-0.150231	0.0509348	-2.94947	0.0031832	0.0349965
STX5	233.848	0.130855	0.0443706	2.94914	0.0031866	0.035011
GIGYF2	1588.72	-0.0847111	0.0287425	-2.94724	0.00320619	0.0351166
BCL6	1694.77	-0.277111	0.0939996	-2.948	0.00319837	0.0351166
CEP44	424.605	-0.147088	0.049905	-2.94737	0.00320491	0.0351166
EIF3E	1025.21	-0.217719	0.073873	-2.94721	0.00320654	0.0351166
SLC1A2	946.621	-0.47856	0.162378	-2.9472	0.00320664	0.0351166
NRIP2	24.5589	0.366305	0.124304	2.94684	0.00321042	0.0351352
AMOTL1	876.954	0.230752	0.0783161	2.94642	0.00321475	0.0351597
ZIC2	96.7894	0.88696	0.301111	2.94563	0.003223	0.035227
CHKB	8.52539	-0.306491	0.104065	-2.94518	0.00322768	0.0352553
DNAH8	17.4835	0.556824	0.189128	2.94417	0.00323819	0.0353471
ITGA5	787.769	0.205614	0.0698624	2.94313	0.0032491	0.0354214
CXorf65	9.36584	0.520165	0.176739	2.94312	0.0032492	0.0354214
SLC25A24	1870.56	-0.185502	0.063049	-2.9422	0.00325894	0.0354284
GOLPH3L	1176.43	-0.214507	0.0728972	-2.9426	0.00325472	0.0354284
GULP1	353.342	0.345078	0.117282	2.94229	0.00325799	0.0354284
RNF145	487.816	0.207332	0.0704718	2.94206	0.00326037	0.0354284
MTL5	783.46	-0.369623	0.125609	-2.94265	0.00325416	0.0354284
PQLC1	242.96	0.152845	0.051959	2.94165	0.00326471	0.0354527
MAP3K1	3542.52	-0.259691	0.0882906	-2.94133	0.00326809	0.0354664
C1orf127	11.1785	0.495802	0.168638	2.94004	0.00328174	0.0355459
CDCA8	102.987	0.288778	0.0982098	2.94042	0.00327771	0.0355459
ZBBX	12.2013	0.841108	0.286074	2.94018	0.00328024	0.0355459
TRAF3IP2	487.297	0.23107	0.0786181	2.93915	0.00329114	0.0356248
INPP5D	600.758	0.24969	0.0849681	2.93863	0.0032967	0.0356619
RABL6	911.13	0.152394	0.0518712	2.93793	0.0033041	0.0357191
GS1-124K5.12	75.5782	0.196909	0.0670328	2.9375	0.00330868	0.0357456
CDON	702.69	-0.335018	0.11407	-2.93696	0.00331448	0.0357853
STRA6	130.222	0.318944	0.108662	2.9352	0.00333337	0.0359662
HLA-DMA	617.085	0.226844	0.077291	2.93493	0.00333619	0.0359736
PRKD1	207.631	0.262592	0.0894926	2.93423	0.00334378	0.0360092
CD226	338.367	0.279816	0.0953584	2.93436	0.00334232	0.0360092
SAMD12	885.094	-0.284342	0.0969467	-2.93297	0.00335733	0.0360887
PRRC2B	7123.82	0.134764	0.0459451	2.93315	0.00335541	0.0360887
CTU2	95.1535	0.197891	0.0674717	2.93295	0.00335759	0.0360887
FGR	128.101	0.286863	0.0978209	2.93253	0.0033621	0.0361142
MECOM	281.224	0.221009	0.0753762	2.93208	0.00336697	0.0361434
RAB11FIP2	1442.27	-0.115467	0.039392	-2.93123	0.00337628	0.0361971
IFT81	445.513	-0.135573	0.0462505	-2.93127	0.00337583	0.0361971
GTPBP2	954.778	0.148089	0.0505331	2.93053	0.00338387	0.0362324
TSPYL2	890.306	0.201104	0.0686207	2.93065	0.00338249	0.0362324
RP11-158K1.3	47.3496	-0.269046	0.0918322	-2.92976	0.00339227	0.0362823
ELAVL2	100.512	0.546059	0.186387	2.9297	0.00339284	0.0362823
ZFAND2B	133.716	0.155602	0.0531559	2.92727	0.00341954	0.0365446
RRM2	418.464	0.318016	0.108655	2.92683	0.00342431	0.0365491
GPR114	46.6055	0.455049	0.155465	2.92701	0.00342239	0.0365491
CD2	169.244	0.419449	0.143332	2.92642	0.00342892	0.0365751
MAN1C1	433.91	0.244676	0.0836422	2.92527	0.00344152	0.0366863
B3GNT9	208.89	0.223692	0.076491	2.92442	0.00345097	0.0367637
MCHR1	10.7345	-0.641506	0.219382	-2.92414	0.00345405	0.0367733
PDGFB	365.689	0.204294	0.0698704	2.92391	0.00345668	0.036778
HLA-A	5420.98	0.237244	0.0811514	2.92347	0.00346154	0.0368065
CDNF	62.8919	-0.317345	0.108563	-2.92314	0.00346518	0.0368219
FAHD1	299.651	-0.174149	0.0595806	-2.92291	0.00346781	0.0368266
SS18L1	1016.93	0.186359	0.0637709	2.92232	0.00347434	0.0368727
PAIP2	1269.08	-0.153624	0.0525935	-2.92097	0.00348938	0.0369857
RNF31	569.78	0.149163	0.0510639	2.92111	0.00348784	0.0369857
CD28	40.5165	0.363812	0.124567	2.92062	0.00349336	0.0369894
STK17A	330.328	0.21303	0.0729515	2.92016	0.00349852	0.0369894
STXBP1	313.281	0.240362	0.0823113	2.92016	0.00349851	0.0369894
TRAJ14	21.6683	0.446438	0.152879	2.9202	0.00349802	0.0369894
ZNF236	1424.16	-0.13595	0.0465645	-2.91961	0.00350473	0.0370318
DHX33	464.43	-0.129166	0.0442454	-2.91932	0.00350799	0.0370429
TUBGCP6	2148.63	0.169365	0.0580475	2.9177	0.00352623	0.0372122
RNF19B	618.509	0.149702	0.0513257	2.91671	0.00353741	0.0372136
RPL34	163.095	-0.146418	0.0501979	-2.91682	0.00353615	0.0372136
TRIM23	550.134	-0.131184	0.0449756	-2.91678	0.00353668	0.0372136
VPS28	737.429	-0.198938	0.0681901	-2.91741	0.00352952	0.0372136
TANGO2	300.763	0.145905	0.0500169	2.91712	0.00353285	0.0372136
ENSG00000134049.4	922.584	-0.212518	0.0728697	-2.91641	0.00354087	0.0372267
IMPDH2	1001.98	-0.213111	0.0730912	-2.91569	0.00354905	0.0372392
PSMB8	219.193	0.281283	0.0964759	2.91557	0.00355034	0.0372392
NADSYN1	1117.15	-0.226344	0.0776394	-2.91533	0.00355312	0.0372392
RP11-977G19.5	11.6351	-0.343104	0.117688	-2.91537	0.00355262	0.0372392
RPL28	622.408	-0.160761	0.0551402	-2.9155	0.00355125	0.0372392
NPNT	3463.55	-0.358574	0.123035	-2.91441	0.00356361	0.0373156
PCDH17	386.212	0.245575	0.0842711	2.91411	0.00356706	0.0373156
TMEM101	391.746	-0.470998	0.161617	-2.91429	0.00356504	0.0373156
PGAP2	344.43	-0.184736	0.063406	-2.91354	0.00357355	0.037337
ABAT	709.67	-0.349742	0.120034	-2.9137	0.00357168	0.037337
ARPC1B	504.975	0.197664	0.0678699	2.9124	0.00358662	0.0374094
MAML2	1014.81	0.201451	0.0691672	2.91252	0.00358529	0.0374094
DDX5	7093.26	0.161521	0.0554607	2.91236	0.00358714	0.0374094
RPAIN	248.869	-0.157014	0.0539242	-2.91175	0.00359412	0.0374358
PLEKHG2	1560.89	0.198789	0.0682681	2.91189	0.00359251	0.0374358
IL2RG	241.548	0.374069	0.12849	2.91127	0.00359958	0.0374695
KIF18B	208.783	0.324292	0.111402	2.91099	0.00360282	0.03748
RNF217	1425.24	0.269675	0.0926695	2.91007	0.00361347	0.0375314
RHEBL1	8.19554	0.369899	0.127122	2.90979	0.00361668	0.0375314
CEP290	1094.33	-0.155675	0.0534995	-2.90985	0.00361603	0.0375314
CHMP4B	733.768	-0.128275	0.0440766	-2.91026	0.00361126	0.0375314
SRGAP1	1838.89	-0.22987	0.0790176	-2.90909	0.00362479	0.0375701
PAPLN	379.54	0.298135	0.102484	2.90909	0.00362487	0.0375701
DOCK1	2444.25	-0.144545	0.0496977	-2.90849	0.00363181	0.0375957
HOXC8	264.645	0.478233	0.164419	2.90862	0.00363027	0.0375957
MMP3	36.9113	0.505164	0.173719	2.90793	0.00363824	0.0376391
IGHV3-53	113.608	0.83116	0.285879	2.90739	0.00364461	0.0376818
ATOH8	20.7951	0.421897	0.145178	2.90606	0.00366012	0.0377389
MIR30C2	21.2401	-0.433761	0.149254	-2.9062	0.00365848	0.0377389
CTD-2517M22.14	117.177	-0.34816	0.119814	-2.90584	0.00366271	0.0377389
MPDZ	1636.92	-0.156443	0.0538389	-2.90576	0.00366357	0.0377389
GFRA1	1747.53	-0.467257	0.160771	-2.90635	0.00365677	0.0377389
MAPT	1623.53	-0.42358	0.145772	-2.90578	0.00366339	0.0377389
REEP3	2359.25	-0.171628	0.059094	-2.90433	0.00368045	0.0378895
SEMA4D	920.647	0.195892	0.0674607	2.9038	0.00368667	0.0379135
POLG	804.175	0.130443	0.0449237	2.90366	0.0036883	0.0379135
FAM195A	198.673	-0.205316	0.0707166	-2.90336	0.00369179	0.0379135
SUN2	1421.93	0.14716	0.0506839	2.90348	0.00369041	0.0379135
PXK	599.454	-0.150023	0.0516906	-2.90232	0.00370411	0.0379705
ITK	129.188	0.420739	0.144961	2.90244	0.00370273	0.0379705
TRABD	404.041	0.185798	0.0640093	2.90268	0.00369988	0.0379705
CAPN8	1545.9	-0.549664	0.189476	-2.90098	0.00372003	0.0379949
GLB1	500.355	0.135775	0.0468004	2.90116	0.00371786	0.0379949
FBXO3	1617.95	-0.164701	0.056773	-2.90105	0.00371913	0.0379949
RPS6KB2	514.966	-0.224673	0.0774433	-2.90113	0.00371822	0.0379949
ABCA3	1729.65	-0.280656	0.0967172	-2.90183	0.00370994	0.0379949
POF1B	263.143	0.686351	0.236561	2.90137	0.0037154	0.0379949
SLC7A13	27.5268	-0.597079	0.205841	-2.90068	0.00372355	0.0380078
AUP1	895.891	0.111843	0.0385696	2.89978	0.00373424	0.0380938
TRAJ28	10.3903	0.507626	0.175194	2.8975	0.00376146	0.0383482
OTUD7B	1653.29	-0.166074	0.0573414	-2.89623	0.00377674	0.0384807
FANCE	51.6243	0.247812	0.0855703	2.896	0.00377952	0.0384857
CLTCL1	124.818	0.273687	0.094526	2.89536	0.00378728	0.0385414
FRMPD2	17.6559	-0.56072	0.193734	-2.89427	0.00380038	0.0386514
MXD3	164.404	0.215639	0.0745148	2.8939	0.00380484	0.0386734
SLC16A2	268.109	0.30449	0.105232	2.8935	0.00380973	0.0386997
AC006042.8	17.952	-0.307848	0.106414	-2.89292	0.00381673	0.0387474
FAM134B	671.234	-0.330546	0.114294	-2.89206	0.00382724	0.0388201
PRINS	12.1904	-0.306932	0.106133	-2.89196	0.00382851	0.0388201
NUP214	2807.81	0.109346	0.0378268	2.89069	0.00384399	0.0389537
PITPNC1	477.017	0.286674	0.0991799	2.89044	0.00384698	0.0389605
IKZF1	894.993	0.2964	0.102596	2.88898	0.00386488	0.0391183
AC007256.5	20.0685	0.237753	0.0823096	2.88852	0.00387054	0.039152
HERPUD1	1148.8	0.179104	0.0620137	2.88814	0.00387527	0.0391763
GMPPA	466.408	0.135873	0.0470502	2.88784	0.00387897	0.0391901
ATL2	1118.92	0.133355	0.0462231	2.88503	0.00391373	0.0393057
MEIS1	386.639	0.293548	0.101751	2.88498	0.00391441	0.0393057
LXN	162.679	0.233805	0.0810176	2.88585	0.0039036	0.0393057
SLC39A8	869.932	0.386564	0.134007	2.88466	0.00391842	0.0393057
FSCN1	368.407	0.259549	0.0899416	2.88575	0.00390486	0.0393057
TNKS	2723.29	-0.146689	0.0508235	-2.88624	0.00389873	0.0393057
CSPP1	893.85	-0.241979	0.0838545	-2.8857	0.00390538	0.0393057
SLA	224.524	0.262017	0.0908291	2.88472	0.00391762	0.0393057
ACTR10	413.682	-0.125266	0.0434228	-2.88481	0.00391655	0.0393057
MKL2	5004.22	-0.217317	0.0752929	-2.88629	0.00389817	0.0393057
ZC3H18	661.081	0.149999	0.0519692	2.8863	0.003898	0.0393057
TIAF1	222.281	0.172355	0.0597384	2.88517	0.00391205	0.0393057
MAN1A2	2583.7	-0.144202	0.0499961	-2.88426	0.00392334	0.0393315
FMO5	401.17	-0.474004	0.164389	-2.88343	0.00393371	0.039412
CASP1	270.46	0.261491	0.090721	2.88237	0.00394702	0.0395218
FECH	465.056	-0.143511	0.049803	-2.88157	0.00395702	0.0395984
DYNC2LI1	457.093	-0.140614	0.0488055	-2.8811	0.00396288	0.0396335
MDH1B	81.6111	0.409898	0.142306	2.8804	0.00397169	0.0396509
TPRG1	2504.91	-0.594584	0.206418	-2.88048	0.00397065	0.0396509
ALDH5A1	459.662	-0.279811	0.0971391	-2.88052	0.00397017	0.0396509
MIR5190	92.9163	-0.304723	0.105808	-2.87997	0.00397711	0.0396815
FAM229B	64.0697	0.295306	0.102551	2.87961	0.00398166	0.0396831
APBA2	85.7498	0.375157	0.130282	2.87959	0.00398198	0.0396831
HAUS5	320.343	0.175691	0.061018	2.87932	0.00398529	0.0396925
APPL1	2507.46	-0.136545	0.0474264	-2.87911	0.00398805	0.0396966
FAM8A1	1697.01	-0.162404	0.056415	-2.87874	0.00399263	0.0397187
TTC39A	1195.68	-0.264981	0.0920553	-2.87849	0.00399578	0.0397238
CCHCR1	227.745	0.196157	0.0681495	2.87833	0.00399787	0.0397238
TENM3	361.665	-0.384768	0.133748	-2.87681	0.00401721	0.0398454
THSD4	6037.12	-0.290484	0.100962	-2.87715	0.00401283	0.0398454
NUP93	310.105	0.14593	0.0507244	2.87692	0.00401581	0.0398454
MIR1296	12.8137	-0.249408	0.0867251	-2.87584	0.0040295	0.0399438
SLC25A46	1035.27	-0.11619	0.0404234	-2.87433	0.00404888	0.0401123
CASP7	497.972	-0.165189	0.0574762	-2.87404	0.00405264	0.0401259
SIAH2-AS1	16.9809	-0.504689	0.175628	-2.87362	0.00405791	0.0401545
FAM214B	271.626	0.172365	0.0599911	2.87317	0.00406379	0.040189
UBE2G1	1276.33	-0.176366	0.0614048	-2.87219	0.00407641	0.0402557
KCNG1	15.2195	0.820074	0.285519	2.87222	0.00407602	0.0402557
SOX10	22.2536	0.73854	0.257144	2.87209	0.00407771	0.0402557
UBE2F	203.456	-0.17562	0.0611625	-2.87137	0.00408701	0.0402971
CD274	149.948	0.35894	0.12502	2.87105	0.00409114	0.0402971
PTPDC1	452.356	0.145437	0.050657	2.87102	0.00409147	0.0402971
FKBP4	1556.16	-0.239683	0.0834832	-2.87103	0.00409137	0.0402971
MPC2	1034.21	-0.247762	0.0863092	-2.87064	0.00409644	0.0403147
RIBC2	51.453	0.364946	0.127136	2.87051	0.00409806	0.0403147
BTBD10	466.425	-0.11396	0.0397071	-2.87002	0.0041044	0.0403535
FOXRED1	223.35	0.176952	0.06167	2.86934	0.00411333	0.0403706
FLI1	521.33	0.197705	0.0689013	2.86939	0.00411261	0.0403706
SLC2A3	152.376	0.251126	0.0875124	2.86961	0.00410982	0.0403706
PIK3C3	2241.18	-0.141493	0.0493182	-2.86898	0.00411796	0.0403924
KREMEN2	18.1552	0.844811	0.294491	2.86872	0.00412138	0.0404025
TEX14	185.652	-0.662009	0.230809	-2.86821	0.00412804	0.0404442
MRPS30	1736.55	-0.452646	0.15783	-2.86794	0.00413159	0.0404555
ACTN2	25.7791	0.579618	0.202152	2.86724	0.00414073	0.0404978
ABCC2	60.5097	0.303395	0.105811	2.86734	0.00413943	0.0404978
C8orf44	293.39	-0.209376	0.0730548	-2.86601	0.00415679	0.0406313
MYO9B	3735.24	0.151944	0.0530263	2.86545	0.00416417	0.0406798
GTF3C5	467.858	0.14639	0.0510917	2.86524	0.00416688	0.0406827
RPL37A	505.25	-0.157457	0.0549692	-2.86446	0.00417721	0.0407368
MPP1	229.37	0.226336	0.0790153	2.86446	0.00417726	0.0407368
FBXO5	198.326	0.246582	0.0861023	2.86383	0.00418559	0.0407397
RP11-863K10.7	10.5449	0.548854	0.191637	2.86403	0.00418294	0.0407397
FAM35A	397.424	-0.138827	0.0484842	-2.86333	0.00419209	0.0407397
MMP1	108.82	0.739697	0.258316	2.86354	0.00418934	0.0407397
APOPT1	100.309	-0.158264	0.055263	-2.86382	0.00418561	0.0407397
CACNA1F	126.164	-0.493258	0.172259	-2.86347	0.00419028	0.0407397
CGN	900.473	-0.276688	0.0966436	-2.86297	0.00419688	0.0407628
FNBP1	1131.43	0.155811	0.0544343	2.86237	0.00420487	0.0408168
CABP4	60.1095	-0.536689	0.187516	-2.86209	0.00420858	0.0408292
CNOT7	843.784	-0.174814	0.0610934	-2.86142	0.00421746	0.0408684
KLHL42	1892.66	-0.14052	0.0491071	-2.86151	0.00421634	0.0408684
ZNF367	445.607	0.252884	0.088407	2.86046	0.00423031	0.0409693
ROMO1	170.607	0.238637	0.0834358	2.86013	0.00423465	0.0409877
DNAJC16	779.573	-0.119728	0.0418685	-2.85963	0.0042414	0.0410059
TSPYL5	695.87	-0.469579	0.164203	-2.85975	0.00423969	0.0410059
CBLB	1214.32	0.113033	0.0395413	2.85861	0.00425508	0.0411145
DCBLD1	292.361	0.198512	0.0694494	2.85838	0.00425814	0.0411205
BRCA2	380.695	0.21309	0.0745632	2.85785	0.00426526	0.0411656
INTS8	1223.71	-0.178025	0.0623014	-2.85749	0.0042701	0.0411888
FBXL17	789.255	-0.155263	0.0543437	-2.85706	0.0042758	0.0412125
NRG2	12.0859	0.483164	0.16912	2.85694	0.00427747	0.0412125
PVT1	36.5918	-0.322942	0.113061	-2.85634	0.00428556	0.0412669
ACTB	8854.69	0.183934	0.0644011	2.85606	0.0042893	0.0412793
LRCH4	328.74	0.155066	0.0543033	2.85554	0.00429632	0.0412996
IMPAD1	6375.73	-0.218897	0.0766561	-2.85558	0.00429585	0.0412996
FNDC3B	4634.66	0.155105	0.0543283	2.85496	0.00430419	0.0413316
LSM5	430.258	-0.183926	0.0644238	-2.85494	0.00430456	0.0413316
UGT8	40.2478	0.584144	0.204643	2.85446	0.00431098	0.041362
SLC7A6OS	471.947	0.138964	0.0486852	2.85434	0.00431264	0.041362
BACH2	200.624	0.276274	0.0968194	2.8535	0.00432409	0.0414482
PSME4	2283.75	0.132245	0.0463595	2.85259	0.00433646	0.0414724
CXCL13	155.896	0.686399	0.240622	2.85261	0.00433624	0.0414724
PIEZO1	3740.83	0.192595	0.0675068	2.85297	0.00433128	0.0414724
TMEM199	388.694	-0.193525	0.0678363	-2.85282	0.00433329	0.0414724
SNX8	363.351	0.153564	0.0538477	2.85182	0.00434695	0.0414874
CD44	7000.71	-0.259861	0.0911128	-2.85208	0.00434335	0.0414874
RPS15A	193.214	-0.159552	0.0559486	-2.85175	0.00434789	0.0414874
BMP7	69.0135	0.645771	0.226406	2.85227	0.00434085	0.0414874
CA12	3837.65	-0.2921	0.102444	-2.85131	0.00435391	0.0415213
KMT2A	5974.99	0.123021	0.0431605	2.85031	0.0043676	0.0416047
RP11-793H13.3	13.5821	0.683979	0.239966	2.85032	0.0043675	0.0416047
PRDM16	57.6179	0.370417	0.129988	2.84963	0.00437704	0.0416195
ZNF326	1083.69	-0.136915	0.0480553	-2.84912	0.00438408	0.0416195
RP11-148K1.12	14.5694	0.356406	0.125092	2.84914	0.0043837	0.0416195
ZNF7	504.852	-0.193671	0.0679722	-2.84928	0.00438189	0.0416195
NPAS3	126.944	-0.397429	0.1395	-2.84894	0.00438646	0.0416195
ATP2C2	367.631	0.384946	0.135107	2.8492	0.00438299	0.0416195
MT-CO1	845.748	-0.273955	0.0961352	-2.84969	0.00437621	0.0416195
CCDC158	130.175	-0.494036	0.173433	-2.84858	0.00439153	0.0416441
GPR157	227.563	0.230363	0.0808865	2.84798	0.0043998	0.0416707
WDR53	89.2968	0.163993	0.0575925	2.84746	0.00440692	0.0416707
CXCL9	1478.47	0.558017	0.195976	2.84738	0.00440808	0.0416707
TPST1	153.192	0.208172	0.073112	2.8473	0.00440919	0.0416707
RP11-350N15.6	16.227	0.543294	0.190773	2.84786	0.00440143	0.0416707
TSHZ1	671.896	-0.19414	0.0681799	-2.84747	0.00440688	0.0416707
EMG1	144.532	-0.165468	0.0581181	-2.8471	0.00441197	0.0416735
C1R	1173.7	0.269962	0.0948301	2.8468	0.00441617	0.0416898
VPS45	735.731	-0.147294	0.0517609	-2.84567	0.00443186	0.0418145
IL6ST	10896.8	-0.247903	0.0871466	-2.84466	0.00444587	0.0418451
RP11-1134I14.8	9.73565	-0.685782	0.241092	-2.84449	0.00444828	0.0418451
DFNB31	708.018	0.239407	0.084151	2.84497	0.0044415	0.0418451
USP20	565.698	0.142913	0.0502419	2.8445	0.00444809	0.0418451
ADAMTS17	165.346	0.438147	0.15404	2.84436	0.00445002	0.0418451
SAP30BP	403.301	0.150091	0.0527669	2.84441	0.00444934	0.0418451
CA2	295.47	-0.587016	0.206414	-2.84387	0.00445693	0.0418867
HSD17B11	150.925	0.208092	0.0732225	2.84191	0.00448444	0.0419985
IL15RA	131.783	0.291745	0.102633	2.8426	0.00447476	0.0419985
DPCD	96.881	-0.182878	0.0643525	-2.84181	0.0044858	0.0419985
DICER1	3967.52	-0.138671	0.0487938	-2.84199	0.00448332	0.0419985
FAM103A1	116.833	-0.207755	0.0731073	-2.84178	0.00448629	0.0419985
NDC80	52.6495	0.292338	0.102863	2.84201	0.00448294	0.0419985
ZNF568	381.751	-0.189786	0.0667837	-2.84179	0.00448605	0.0419985
ZDHHC18	403.069	0.131995	0.0464605	2.84101	0.00449705	0.0420524
SNHG16	218.99	-0.224991	0.0791905	-2.84113	0.0044954	0.0420524
GABARAPL1	415.162	0.207267	0.0729703	2.84044	0.0045052	0.0420927
P2RX5	18.694	0.470547	0.165665	2.84035	0.00450636	0.0420927
TGFB1	725.363	0.170447	0.0600244	2.83962	0.0045167	0.0421659
SLC12A6	566.862	0.143069	0.0503876	2.83937	0.00452021	0.0421753
DNAJB11	259.399	0.147676	0.0520162	2.83903	0.00452507	0.0421972
SPI1	476.451	0.22451	0.0791169	2.8377	0.00454401	0.0423504
GPR174	44.8459	0.437308	0.154222	2.83557	0.00457436	0.0426096
GSN	2838.15	0.223197	0.0787226	2.83524	0.00457916	0.0426308
HSPG2	8064.11	0.19559	0.0690211	2.83377	0.0046003	0.0428039
GPR161	120.647	0.270019	0.0953438	2.83206	0.00462492	0.0430092
TSC22D4	403.592	0.132482	0.0467836	2.8318	0.00462869	0.0430205
DCTD	448.871	-0.121344	0.0428694	-2.83055	0.00464687	0.0430943
COL21A1	50.0276	-0.46211	0.163242	-2.83083	0.00464281	0.0430943
DNAJB6	449.96	-0.137328	0.0485097	-2.83094	0.00464115	0.0430943
LA16c-390H2.4	24.5259	-0.329351	0.116351	-2.83067	0.004645	0.0430943
IFT57	243.746	-0.138659	0.0489968	-2.82996	0.00465539	0.0431147
HDAC2	1128.45	0.177552	0.0627377	2.83007	0.00465374	0.0431147
C10orf113	259.312	-0.267022	0.0943702	-2.82951	0.00466188	0.0431147
LINC01578	22.9895	-0.300472	0.106184	-2.82973	0.00465879	0.0431147
STX8	114.921	-0.152414	0.0538657	-2.82953	0.00466171	0.0431147
KCTD21-AS1	12.6604	-0.558072	0.19731	-2.8284	0.0046781	0.043241
OLA1	410.167	-0.145229	0.0513599	-2.82767	0.00468879	0.0432659
MYB	2209.94	-0.252343	0.0892495	-2.82739	0.00469292	0.0432659
RRP8	690.089	-0.143765	0.0508482	-2.82734	0.00469365	0.0432659
RP13-104F24.2	37.14	0.264587	0.0935772	2.82748	0.00469163	0.0432659
IL2RB	256.712	0.396341	0.140176	2.82746	0.00469182	0.0432659
AKAP12	555.965	0.301269	0.106562	2.82716	0.00469624	0.0432661
PRKCB	164.929	0.358596	0.126879	2.82629	0.00470909	0.0433608
CR1	62.3087	0.406659	0.143902	2.82595	0.00471413	0.0433776
COPS4	154.684	-0.129466	0.0458183	-2.82564	0.00471866	0.0433776
ZNF213	836.708	-0.186877	0.0661332	-2.82577	0.00471675	0.0433776
ARFGEF1	4768.56	-0.185038	0.0654961	-2.82517	0.00472556	0.0434174
PPIL4	642.35	0.13464	0.0476751	2.82411	0.00474118	0.0435371
IFT74	176.55	-0.178182	0.0631237	-2.82275	0.00476143	0.0436754
NINJ2	51.7596	0.288474	0.102195	2.82277	0.00476103	0.0436754
AIM2	24.1477	0.465577	0.165001	2.82166	0.00477753	0.0437512
REEP5	4738.49	-0.195899	0.0694302	-2.82152	0.00477966	0.0437512
RFXAP	116.918	0.190192	0.0674085	2.82149	0.00478009	0.0437512
ARL6IP1	898.187	-0.205173	0.0727158	-2.82158	0.0047788	0.0437512
ENPP3	31.6017	0.368987	0.130806	2.82087	0.00478937	0.043807
PDHX	764.268	-0.166268	0.0589448	-2.82073	0.00479139	0.043807
ACE	192.936	0.279917	0.0992891	2.81921	0.00481419	0.0439915
HEBP2	314.411	0.191984	0.0681122	2.81864	0.0048228	0.0440225
ITGB2	1165.31	0.278368	0.0987561	2.81874	0.00482128	0.0440225
RELT	209.215	0.19531	0.0693013	2.81827	0.00482833	0.044049
CAPN5	164.435	0.30929	0.10977	2.81763	0.00483798	0.0440893
ROBO3	100.602	0.2656	0.0942606	2.81772	0.00483656	0.0440893
RNF126	177.69	0.145319	0.0515915	2.81672	0.00485162	0.0441896
AF186192.1	16.4807	-0.536647	0.19055	-2.8163	0.00485795	0.0442234
MYO5C	2238.28	-0.184864	0.0656538	-2.81574	0.00486647	0.044277
PRRG4	766.16	-0.281902	0.10015	-2.81479	0.00488097	0.0443631
CRYAB	79.919	0.341276	0.121245	2.81477	0.00488121	0.0443631
PRDM8	49.5755	0.295922	0.105143	2.81448	0.0048856	0.0443774
MAP1A	850.237	0.244629	0.0869228	2.81432	0.00488806	0.0443774
ZFP36	2436.48	0.215947	0.0767484	2.8137	0.00489745	0.0444387
IL7R	499.329	0.396618	0.140998	2.81293	0.00490922	0.0445215
TCEA1	252.468	-0.190723	0.0678265	-2.81193	0.00492453	0.0446164
LRFN1	105.393	-0.335204	0.119209	-2.8119	0.00492498	0.0446164
TSEN2	393.608	-0.162956	0.057973	-2.81089	0.00494047	0.0447052
TNFAIP8	317.848	0.228455	0.0812694	2.81108	0.00493748	0.0447052
DOCK8	1315.33	0.222318	0.079096	2.81074	0.00494275	0.0447052
ANXA9	172.541	-0.338391	0.1204	-2.81055	0.0049457	0.0447079
BOC	543.521	0.308574	0.109815	2.80995	0.00495499	0.0447438
ZNF821	94.6265	0.177468	0.0631564	2.80998	0.00495446	0.0447438
OR2W3	17.9966	-0.62797	0.223568	-2.80886	0.00497172	0.0448708
ADRA1B	15.8178	0.556968	0.198303	2.80867	0.00497469	0.0448735
SHPRH	1316.44	0.121074	0.0431168	2.80803	0.00498448	0.0449378
FLJ35934	189.929	-0.493062	0.175666	-2.80682	0.00500335	0.0450837
ZC3H15	567.155	0.104101	0.0371042	2.80565	0.00502158	0.0451746
RP11-774O3.3	506.851	-0.354796	0.126472	-2.80534	0.00502642	0.0451746
PRKRIR	553.342	-0.289313	0.103131	-2.80531	0.00502686	0.0451746
2001-09-01	98.7359	0.287427	0.102449	2.80557	0.00502279	0.0451746
ZNF432	619.67	0.183048	0.0652478	2.80543	0.00502501	0.0451746
PTPN1	1415.48	-0.269983	0.0962464	-2.80512	0.00502972	0.0451763
DYRK2	2700.53	0.156087	0.055661	2.80424	0.0050435	0.0452758
GLUL	5555.81	-0.188036	0.0670627	-2.80388	0.00504915	0.0452783
TBPL1	142.269	0.169718	0.0605272	2.804	0.00504723	0.0452783
ECE1	2238.18	0.190014	0.0677771	2.80351	0.00505489	0.0453056
G6PC3	649.057	-0.185002	0.065994	-2.80332	0.00505798	0.0453091
PTGES	157.159	-0.475304	0.169566	-2.80306	0.00506209	0.0453218
YJEFN3	30.5775	0.289808	0.103407	2.8026	0.00506922	0.0453615
SMC6	1032.86	0.123767	0.0441683	2.80216	0.00507612	0.0453992
TYMP	777.233	0.242956	0.0867102	2.80193	0.00507986	0.0454085
MTG2	339.765	0.202679	0.0723435	2.80163	0.00508455	0.0454263
YWHAQ	449.683	0.177113	0.0632239	2.80136	0.00508882	0.0454403
CISD1	185.661	-0.190623	0.0680669	-2.80053	0.00510194	0.0455333
SAMHD1	1500.98	0.201785	0.0720623	2.80015	0.00510791	0.0455625
TMEM53	97.7802	0.196292	0.0701178	2.79946	0.0051188	0.0456354
TMEM50A	724.434	-0.123705	0.0441937	-2.79915	0.00512365	0.0456545
FLG	35.282	-0.963272	0.344261	-2.79808	0.00514068	0.045782
KSR2	121.584	-0.406528	0.145306	-2.79773	0.00514633	0.0458081
MIR6087	111.374	0.213303	0.0762591	2.79708	0.00515661	0.0458753
TRAJ19	8.70391	0.457525	0.1636	2.79661	0.00516426	0.0459191
EPHB2	235.149	0.237037	0.0847964	2.79536	0.00518412	0.0459501
FCRL2	25.6577	0.661433	0.236572	2.79591	0.00517546	0.0459501
ADRB2	93.9912	0.284814	0.101887	2.7954	0.00518359	0.0459501
NUDT3	232.452	-0.165122	0.0590693	-2.79538	0.0051838	0.0459501
HN1L	1962.54	-0.184414	0.0659619	-2.79577	0.00517763	0.0459501
SPN	271.892	0.291344	0.104223	2.79538	0.00518393	0.0459501
AMN1	321.369	-0.197771	0.0707662	-2.79471	0.00519467	0.0460193
MAP3K6	403.309	0.218627	0.0782549	2.79378	0.00520961	0.0461273
ANKH	1144.82	0.224831	0.0805119	2.79252	0.00522994	0.0461782
HLA-DRB1	1135.54	0.322759	0.115592	2.79223	0.00523455	0.0461782
ZCCHC6	1520.91	0.1062	0.038029	2.79261	0.00522843	0.0461782
IL4R	936.023	0.211084	0.0755963	2.79226	0.0052342	0.0461782
WWOX	303.139	0.349856	0.125277	2.79266	0.0052277	0.0461782
CPT1C	63.5583	0.312086	0.111737	2.79305	0.00522138	0.0461782
RP11-157P1.4	19.7085	0.381471	0.136586	2.79289	0.00522387	0.0461782
PANX2	139.855	0.425709	0.152484	2.79182	0.00524125	0.0462131
CTSC	836.203	0.25918	0.0928593	2.7911	0.00525289	0.0462914
AP1M1	561.675	0.115027	0.0412209	2.79049	0.00526276	0.0463541
HDHD2	863.197	-0.159077	0.0570248	-2.78962	0.00527705	0.0464557
TBC1D19	218.409	-0.132497	0.0475032	-2.78923	0.00528338	0.0464628
UBAP1	568.819	0.13849	0.0496507	2.78929	0.00528238	0.0464628
FAM227B	72.3344	-0.237457	0.0851505	-2.78868	0.00529238	0.0465177
SHROOM1	1310.79	0.565057	0.202673	2.78802	0.00530305	0.0465871
KEL	57.4148	0.542488	0.194628	2.7873	0.00531488	0.0466424
ANGPTL4	47.7714	0.488469	0.175242	2.7874	0.00531321	0.0466424
TMEM241	339.981	-0.184001	0.0660221	-2.78697	0.00532038	0.0466663
DDX21	2064.74	-0.149318	0.053586	-2.78651	0.00532787	0.0467077
GRIP2	38.4022	0.339686	0.121984	2.78467	0.00535826	0.0469252
RP11-37B2.1	15.2119	-0.276503	0.0992922	-2.78474	0.00535705	0.0469252
NBPF8P	345.432	0.206177	0.0740536	2.78415	0.00536674	0.0469653
VASP	463.485	0.132652	0.0476472	2.78405	0.00536842	0.0469653
STK32B	426.76	-0.435038	0.156323	-2.78295	0.00538673	0.0470621
MRPS18A	154.852	0.157612	0.0566374	2.78283	0.00538872	0.0470621
C8orf46	34.4931	-0.389159	0.139841	-2.78287	0.005388	0.0470621
ARHGEF12	6489.26	-0.145204	0.0521839	-2.78254	0.00539347	0.0470621
SGTA	737.371	0.120048	0.0431409	2.78269	0.00539109	0.0470621
CLSTN2	1917.06	0.471367	0.169441	2.7819	0.00540425	0.0470856
TATDN1	161.263	-0.214774	0.0772015	-2.782	0.00540256	0.0470856
NKG7	40.9027	0.490439	0.176298	2.78188	0.00540455	0.0470856
ERCC4	475.169	-0.147788	0.0531286	-2.78171	0.00540735	0.0470856
HRH1	75.1604	0.269022	0.0967409	2.78085	0.00542161	0.0471268
SLC6A6	1323.74	0.187043	0.0672635	2.78075	0.00542328	0.0471268
GABRP	228.059	0.614527	0.220977	2.78096	0.0054199	0.0471268
PHACTR2	1614	0.162817	0.0585413	2.78124	0.00541522	0.0471268
CLDN15	159.861	0.199438	0.0717551	2.77943	0.00544539	0.0472458
PIGH	141.501	-0.189946	0.0683387	-2.77948	0.00544455	0.0472458
SF3B3	1287.05	0.127328	0.0458063	2.77971	0.00544071	0.0472458
RPL7	655.484	-0.205875	0.0740859	-2.77887	0.0054548	0.047272
TRAJ31	10.128	0.470792	0.169418	2.77888	0.0054546	0.047272
CLIP3	313.276	0.207959	0.0748436	2.77858	0.00545965	0.047272
BCAS1	646.16	-0.43897	0.157975	-2.77874	0.00545704	0.047272
MUTYH	239.054	0.168589	0.0607181	2.77659	0.0054933	0.0472992
FAM47E	66.3163	-0.297044	0.107027	-2.7754	0.00551337	0.0472992
CTC-558O2.2	11.3071	-0.563146	0.202728	-2.77784	0.00547214	0.0472992
DOCK2	872.009	0.245418	0.0883916	2.77649	0.00549501	0.0472992
HLA-DOA	323.835	0.254564	0.09166	2.77726	0.00548188	0.0472992
BLK	33.2132	0.626871	0.225845	2.77567	0.00550879	0.0472992
NFIL3	144.598	0.269573	0.0971237	2.77556	0.00551067	0.0472992
BCL9L	2579.5	0.157243	0.0566589	2.77526	0.00551576	0.0472992
TRAJ42	8.63315	0.520186	0.187439	2.77523	0.00551618	0.0472992
IGHV3-73	39.9584	0.713721	0.257109	2.77595	0.00550409	0.0472992
TFAP4	138.131	-0.198084	0.0713151	-2.77758	0.00547648	0.0472992
TXNDC17	86.1773	-0.148366	0.0534479	-2.77591	0.00550479	0.0472992
MRC2	1689.85	0.252227	0.0908276	2.77698	0.0054866	0.0472992
FUT3	41.4908	0.777045	0.2799	2.77615	0.00550071	0.0472992
FIZ1	159.613	-0.200472	0.0721621	-2.77807	0.00546822	0.0472992
MAFB	939.426	0.184099	0.0663185	2.77597	0.00550367	0.0472992
CBR3-AS1	99.6698	0.307085	0.110589	2.77682	0.00548929	0.0472992
SEC14L2	592.941	-0.418448	0.150743	-2.77591	0.00550481	0.0472992
DCX	59.071	0.809257	0.291423	2.77692	0.00548768	0.0472992
GDF11	88.1465	0.22917	0.0825975	2.77454	0.00552795	0.047376
CENPA	86.1473	0.308766	0.111327	2.7735	0.00554575	0.0474048
MSX2	193.474	0.381892	0.137687	2.77361	0.00554375	0.0474048
NUBP1	113.77	-0.14413	0.0519595	-2.77388	0.00553916	0.0474048
SREBF1	3359.23	-0.253322	0.0913409	-2.77337	0.00554786	0.0474048
STXBP2	406.813	-0.258176	0.0930916	-2.77335	0.0055482	0.0474048
WWC3	1337.69	0.156429	0.0563891	2.7741	0.00553544	0.0474048
ATXN10	1048.46	-0.150044	0.054109	-2.77299	0.00555431	0.0474329
PAFAH1B1	2879.43	-0.130869	0.0471992	-2.77269	0.00555954	0.0474534
SYNE1	3274.16	0.219873	0.0793256	2.77178	0.00557502	0.047503
ERLIN1	352.757	-0.100515	0.0362592	-2.77213	0.00556903	0.047503
KRT14	85.4852	0.683863	0.246732	2.77169	0.00557664	0.047503
SDCBP2	21.7867	0.409339	0.147679	2.77181	0.00557457	0.047503
VWCE	26.3965	0.306335	0.11053	2.7715	0.0055798	0.0475059
PASK	803.242	0.185309	0.0668707	2.77116	0.00558572	0.0475323
LZIC	484.89	-0.146538	0.0528938	-2.77042	0.00559843	0.0475923
DNAH1	1769.08	0.170818	0.0616575	2.77043	0.00559827	0.0475923
NTMT1	177.533	0.142364	0.0513904	2.77024	0.00560142	0.0475937
SEMA6A	919.011	0.444828	0.160622	2.76941	0.00561574	0.0476913
IL10RA	642.959	0.278316	0.100512	2.76899	0.00562307	0.0477295
LYZ	1223.51	0.405032	0.146293	2.76864	0.00562905	0.0477562
CDK19	1200.27	0.189709	0.0685312	2.76822	0.00563633	0.0477698
TMEM104	657.625	0.180306	0.0651322	2.7683	0.00563488	0.0477698
IL32	173.752	0.322168	0.116395	2.76789	0.00564201	0.0477938
WAS	139.709	0.242634	0.0877006	2.76661	0.00566416	0.0479573
ZMYND12	33.257	-0.319506	0.115543	-2.76525	0.00568789	0.0479833
SELT	557.185	-0.157871	0.0570892	-2.76533	0.00568648	0.0479833
MET	178.633	0.350924	0.126909	2.76517	0.0056893	0.0479833
PDCD1LG2	66.9183	0.322397	0.11657	2.76569	0.0056803	0.0479833
FOXO1	1242.09	0.188313	0.0680966	2.76538	0.00568571	0.0479833
KIAA0753	610.588	-0.134575	0.0486687	-2.76513	0.00569004	0.0479833
IL12RB1	48.477	0.364101	0.131635	2.76598	0.00567519	0.0479833
LAIR1	431.364	0.234048	0.0846205	2.76586	0.0056773	0.0479833
SLC9A1	1135.91	0.154826	0.0559992	2.76478	0.00569606	0.047986
E2F5	168.461	-0.286015	0.103444	-2.76491	0.00569377	0.047986
RFWD3	446.25	0.137218	0.0496493	2.76374	0.00571434	0.0481159
[truncated: 14,833 more rows]

## Sheet: GRs vs PRs ESR1 LOW
Gene ID	baseMean	log2FoldChange*	lfcSE	stat	pvalue	padj		* log2FC >0 suggests higher expression in PRs
ESR1	15553.2	-4.35581	0.129281	-33.6925	7.44278e-249	1.3103e-244
FOXC1	391.258	3.64439	0.179748	20.275	2.13929e-91	1.25541e-87
THSD4	5234.78	-3.07464	0.15154	-20.2892	1.60064e-91	1.25541e-87
SLC39A6	16147.3	-2.98573	0.153889	-19.4018	7.44595e-84	3.27715e-80
FABP7	244.782	8.69772	0.453092	19.1964	3.97001e-82	1.39784e-78
EN1	215.659	4.27528	0.224783	19.0196	1.17411e-80	3.44504e-77
A2ML1	58.9393	6.23069	0.337957	18.4363	6.71557e-76	1.68897e-72
AFF3	2953.7	-3.45134	0.190253	-18.1407	1.51973e-73	3.34435e-70
GFRA1	1547.71	-4.15098	0.231792	-17.9082	1.01819e-71	1.99169e-68
CCDC170	328.022	-2.52555	0.142685	-17.7001	4.18493e-70	7.36756e-67
ZNF552	2908.68	-2.42099	0.138399	-17.4929	1.62221e-68	2.59627e-65
IL6ST	9850.77	-1.74124	0.0998384	-17.4406	4.05535e-68	5.94954e-65
MMP7	323.783	4.25926	0.245191	17.3712	1.36423e-67	1.84749e-64
GATA3	10166.7	-2.4457	0.140989	-17.3468	2.08454e-67	2.62132e-64
TTYH1	78.212	5.47755	0.320169	17.1083	1.28683e-65	1.51031e-62
GABRP	1655.41	5.06787	0.298476	16.9792	1.17137e-64	1.28887e-61
PGR	7819.95	-4.35669	0.258324	-16.8652	8.11124e-64	8.39991e-61
B3GNT5	379.738	2.00187	0.118777	16.8541	9.79403e-64	9.57911e-61
FDCSP	314.871	6.7083	0.401634	16.7025	1.25652e-62	1.16426e-59
HAPLN3	244.02	2.51815	0.150891	16.6886	1.58756e-62	1.39745e-59
POTEKP	2110.82	-4.68633	0.282547	-16.586	8.80079e-62	7.378e-59
PPP1R14C	54.1764	4.89704	0.295683	16.5618	1.31604e-61	1.05313e-58
NR2E3	51.2201	-3.42776	0.20878	-16.418	1.42127e-60	1.08789e-57
C5AR2	144.083	-2.29732	0.143489	-16.0105	1.08016e-57	7.92345e-55
BCL11A	351.905	3.46233	0.218278	15.862	1.16049e-56	8.17215e-54
DNAJC12	238.99	-3.35886	0.211811	-15.8579	1.24047e-56	8.39943e-54
LINC01087	30.5704	-5.18328	0.327713	-15.8165	2.3944e-56	1.56124e-53
CYP2B7P	2367.68	-5.1502	0.325737	-15.8109	2.61537e-56	1.64441e-53
TPRG1	2293.26	-3.70062	0.234839	-15.7581	6.04182e-56	3.6678e-53
ARNTL2	253.227	1.95027	0.124089	15.7167	1.16173e-55	6.81743e-53
KLK6	67.7133	6.31358	0.402075	15.7025	1.45448e-55	8.26002e-53
TBC1D9	10567.2	-2.18077	0.139256	-15.6601	2.83413e-55	1.55922e-52
RIMS4	254.8	-4.5187	0.288826	-15.6451	3.58885e-55	1.9146e-52
FAM196A	427.371	-4.50035	0.290493	-15.4921	3.92327e-54	2.03144e-51
SOX11	699.277	3.43348	0.222153	15.4555	6.93068e-54	3.48613e-51
RERG	1003.83	-2.47743	0.16055	-15.4308	1.01563e-53	4.96672e-51
PARD6B	4208.68	-2.41511	0.156806	-15.4018	1.59086e-53	7.56946e-51
RGS22	313.622	-3.50219	0.228166	-15.3493	3.57884e-53	1.65263e-50
POLR2F	33.5127	4.08598	0.266225	15.3479	3.66103e-53	1.65263e-50
GRPR	477.797	-4.49179	0.293031	-15.3287	4.91503e-53	2.16323e-50
EGFR	1050.03	2.1683	0.142012	15.2684	1.24154e-52	5.33107e-50
LPIN1	926.151	1.44425	0.0947465	15.2434	1.82274e-52	7.64033e-50
ADAMTS15	1024.43	-3.31317	0.217472	-15.2349	2.07391e-52	8.49098e-50
CELSR1	10155	-1.83404	0.121625	-15.0795	2.20975e-51	8.8415e-49
CLSTN2	1345.62	-3.05783	0.202934	-15.0681	2.62542e-51	1.02712e-48
BMPR1B	8567.66	-4.18479	0.277797	-15.0642	2.78438e-51	1.06563e-48
NKAIN1	295.283	-3.69732	0.246031	-15.0279	4.82257e-51	1.80641e-48
HORMAD1	66.6467	3.79328	0.25291	14.9986	7.50142e-51	2.7513e-48
SCUBE2	2703.75	-3.53656	0.237815	-14.871	5.08296e-50	1.82624e-47
REPS2	2886.68	-2.6447	0.178014	-14.8567	6.29743e-50	2.21733e-47
ABCA13	73.3932	5.35711	0.361598	14.8151	1.17039e-49	4.04013e-47
ARSG	804.632	-1.85485	0.125613	-14.7664	2.41389e-49	8.17241e-47
DEGS2	361.593	-2.42059	0.164162	-14.7452	3.30441e-49	1.09763e-46
UGT8	152.248	3.9773	0.269982	14.7317	4.03226e-49	1.31459e-46
MFGE8	743.99	1.76642	0.120356	14.6766	9.09836e-49	2.9123e-46
PADI2	551.388	2.4344	0.165913	14.6727	9.63992e-49	3.03055e-46
GABBR2	32.7211	6.09538	0.415853	14.6575	1.20554e-48	3.72341e-46
PLEKHG1	743.522	1.48958	0.102742	14.4983	1.24262e-47	3.77179e-45
SEZ6L	270.483	-5.13364	0.355016	-14.4603	2.15869e-47	6.44131e-45
KCNC2	724.46	-6.72823	0.465417	-14.4563	2.28644e-47	6.64114e-45
RABEP1	2325.23	-1.48083	0.102437	-14.4559	2.30111e-47	6.64114e-45
NXNL2	41.7703	-3.35106	0.233425	-14.3561	9.76238e-47	2.77204e-44
NPY1R	7147.93	-4.83125	0.336643	-14.3513	1.04586e-46	2.92261e-44
ATL2	1435.97	1.222	0.0858386	14.2361	5.4729e-46	1.50548e-43
SERPINA5	207.824	-4.18869	0.294297	-14.2328	5.73054e-46	1.55209e-43
RAD17P1	22.2633	-3.49833	0.245833	-14.2305	5.92643e-46	1.58083e-43
AC092667.2	17.1279	-3.91273	0.275673	-14.1934	1.00673e-45	2.64528e-43
DCHS2	66.4411	3.48242	0.245823	14.1664	1.47877e-45	3.82849e-43
PTCHD1	121.027	3.60634	0.254666	14.1611	1.59583e-45	4.07167e-43
AGR3	215.166	-3.13699	0.222942	-14.0709	5.73201e-45	1.4416e-42
TBX19	108.216	1.61844	0.115037	14.0689	5.89947e-45	1.46282e-42
GRIA2	2029.11	-5.7471	0.410326	-14.0062	1.42851e-44	3.4929e-42
GSDMC	85.6843	3.13567	0.224226	13.9844	1.94065e-44	4.68015e-42
GLIPR2	235.852	1.59068	0.113821	13.9753	2.20444e-44	5.24448e-42
PDXK	2447.87	1.02202	0.0734775	13.9093	5.56459e-44	1.3062e-41
RP11-1220K2.2	225.514	4.12528	0.296821	13.8982	6.4967e-44	1.50493e-41
RBM24	288.471	-4.08779	0.294508	-13.8801	8.36801e-44	1.91323e-41
CST9	109.993	-5.96087	0.430681	-13.8406	1.45032e-43	3.27344e-41
LRBA	8237.29	-1.03743	0.075104	-13.8132	2.12154e-43	4.72781e-41
ADCY1	1553.59	-3.3254	0.240902	-13.8039	2.41351e-43	5.31123e-41
FAM171A1	236.235	1.80312	0.130669	13.7992	2.57871e-43	5.60472e-41
POU5F1	26.2014	2.82043	0.20442	13.7972	2.64836e-43	5.68591e-41
CACNA2D2	349.847	-2.7813	0.202451	-13.7381	5.99984e-43	1.27262e-40
NAT1	1500.41	-3.13961	0.228591	-13.7347	6.2955e-43	1.31943e-40
C6orf211	1183.28	-2.12215	0.154604	-13.7264	7.05964e-43	1.46218e-40
CA12	3411.06	-2.30172	0.167759	-13.7204	7.65887e-43	1.56784e-40
CCNE1	48.6942	2.1204	0.154698	13.7067	9.25955e-43	1.87373e-40
TPSG1	117.557	-5.0448	0.368821	-13.6782	1.37044e-42	2.74166e-40
ELP2	4294.73	-2.02611	0.148381	-13.6548	1.89017e-42	3.73892e-40
SERPINA6	191.169	-7.60788	0.557403	-13.6488	2.05246e-42	3.97239e-40
USB1	273.898	1.2019	0.0880592	13.6488	2.05332e-42	3.97239e-40
ADCY9	1827.23	-1.31044	0.0960961	-13.6367	2.42166e-42	4.63405e-40
RDH10	704.498	2.33604	0.171436	13.6263	2.79384e-42	5.28878e-40
SOX8	20.8332	3.11739	0.229019	13.6119	3.40142e-42	6.37043e-40
CX3CL1	272.282	2.12391	0.156192	13.5981	4.10767e-42	7.61216e-40
MIR5691	47.7816	-3.85174	0.283356	-13.5933	4.38954e-42	8.04978e-40
GREB1	3035.7	-2.60646	0.192056	-13.5714	5.917e-42	1.0739e-39
PSAT1	17.3793	3.59297	0.265061	13.5552	7.37716e-42	1.32525e-39
KCNJ3	1411.03	-5.37336	0.396737	-13.5439	8.61053e-42	1.5312e-39
ANXA9	153.801	-2.51512	0.186126	-13.513	1.3106e-41	2.30732e-39
FRMD3	282.527	1.83535	0.135969	13.4983	1.60009e-41	2.78907e-39
PLA2G4A	53.2923	2.0075	0.149059	13.4678	2.41805e-41	4.17352e-39
GCNT2	318.109	2.20239	0.163742	13.4503	3.06506e-41	5.23888e-39
C1orf132	384.735	-1.4084	0.104785	-13.4409	3.4809e-41	5.89243e-39
ABAT	648.229	-1.99572	0.148874	-13.4054	5.62124e-41	9.42495e-39
DNALI1	389.95	-2.33701	0.174415	-13.3992	6.11451e-41	1.01148e-38
IL34	49.5698	2.45562	0.183272	13.3988	6.14761e-41	1.01148e-38
CYP27C1	45.7185	2.80285	0.209579	13.3737	8.61215e-41	1.40386e-38
PLCD4	197.952	-2.44651	0.183436	-13.3372	1.40667e-40	2.27197e-38
CYP2A6	202.086	-6.08304	0.456556	-13.3237	1.68444e-40	2.69587e-38
CHAD	240.405	-4.22774	0.317661	-13.309	2.05265e-40	3.25558e-38
CDKN2A	257.537	2.01825	0.151794	13.2959	2.44437e-40	3.84225e-38
RP11-78A19.3	30.4756	4.71713	0.354838	13.2937	2.51671e-40	3.92094e-38
LL22NC03-75H12.2	71.7895	-4.73292	0.356235	-13.286	2.79285e-40	4.313e-38
IGF2BP2	50.3796	2.87576	0.217036	13.2501	4.50324e-40	6.89387e-38
RP11-394B2.1	31.7376	2.5985	0.196633	13.215	7.19192e-40	1.0915e-37
SOD2	4885.54	1.40635	0.106443	13.2122	7.46414e-40	1.12313e-37
DSC3	215.397	3.74415	0.283583	13.203	8.42788e-40	1.2574e-37
NCOA7	678.756	1.26552	0.0959555	13.1886	1.02002e-39	1.49645e-37
MED13L	8486.15	-1.13751	0.0862459	-13.1892	1.01264e-39	1.49645e-37
FSIP1	1401.46	-3.66026	0.277854	-13.1733	1.24948e-39	1.81795e-37
SYBU	767.154	-2.07104	0.157591	-13.1419	1.89513e-39	2.73474e-37
SLC16A6	588.671	-2.3848	0.181782	-13.119	2.56251e-39	3.66772e-37
LMO4	832.131	1.74677	0.133186	13.1153	2.69165e-39	3.82149e-37
MAGED2	2221.07	-1.50492	0.114893	-13.0985	3.36025e-39	4.73258e-37
PFKP	622.787	1.93319	0.147994	13.0627	5.37933e-39	7.51612e-37
TRIM2	1393.11	1.77517	0.136331	13.021	9.29412e-39	1.28837e-36
MID1	382.359	2.11972	0.163061	12.9996	1.22988e-38	1.69157e-36
RAB17	250.857	-1.46671	0.112867	-12.995	1.30671e-38	1.7833e-36
MKL2	4666.92	-1.18558	0.0913012	-12.9854	1.48065e-38	2.00514e-36
EPB41L5	1644.87	-1.14912	0.0890343	-12.9065	4.13554e-38	5.55773e-36
C6orf223	36.8613	3.73182	0.289433	12.8936	4.89245e-38	6.52513e-36
RNF145	600.075	1.14778	0.0891306	12.8775	6.02754e-38	7.97856e-36
PLIN5	174.774	-2.83923	0.220696	-12.8649	7.09647e-38	9.32339e-36
PRKCA	326.297	1.39671	0.108858	12.8305	1.10656e-37	1.44303e-35
KIAA1467	1582.7	-2.13089	0.166206	-12.8208	1.25375e-37	1.62296e-35
XBP1	10604.6	-1.38143	0.107777	-12.8176	1.30732e-37	1.67996e-35
UBASH3B	270.164	1.47353	0.115011	12.8121	1.40345e-37	1.79042e-35
HRCT1	17.0958	4.10351	0.320326	12.8104	1.43368e-37	1.81582e-35
ERICH3	124.278	-4.01138	0.31413	-12.7698	2.41785e-37	3.04045e-35
FAM134B	614.155	-1.87462	0.146845	-12.7659	2.54069e-37	3.17226e-35
ACADSB	986.651	-1.78656	0.139991	-12.762	2.67298e-37	3.31393e-35
SLC19A2	2723.34	-1.50647	0.118316	-12.7326	3.89817e-37	4.79911e-35
CPA4	42.006	3.11735	0.244952	12.7264	4.21923e-37	5.1583e-35
INPP4B	5478.59	-1.67415	0.131613	-12.7203	4.56392e-37	5.52183e-35
SLC9A6	296.157	1.20392	0.0946483	12.72	4.57931e-37	5.52183e-35
DSG3	176.125	4.40805	0.346727	12.7133	4.98793e-37	5.97365e-35
STAC	37.7086	2.59401	0.20414	12.7071	5.40294e-37	6.42695e-35
FAM214A	3190.2	-1.32518	0.104332	-12.7016	5.79484e-37	6.84686e-35
RP11-983P16.4	248.585	-1.76884	0.13944	-12.6853	7.13324e-37	8.37204e-35
SUSD3	324.059	-2.42879	0.191473	-12.6847	7.18658e-37	8.37879e-35
MICALL1	717.311	1.09033	0.0864105	12.618	1.68041e-36	1.94629e-34
PRKX	444.295	1.32294	0.104854	12.6169	1.703e-36	1.95956e-34
PRSS12	123.807	3.04347	0.241254	12.6152	1.74098e-36	1.99026e-34
ROS1	38.7497	3.99129	0.316456	12.6125	1.80211e-36	2.04685e-34
CDC42EP1	625.376	1.31509	0.104276	12.6116	1.82167e-36	2.05581e-34
KRT81	111.449	4.73216	0.375554	12.6005	2.09868e-36	2.35333e-34
CXCL1	34.1473	3.3245	0.263994	12.5931	2.30507e-36	2.5684e-34
CDK6	2974.85	1.51473	0.120531	12.5671	3.2008e-36	3.54403e-34
KCNN4	196.905	1.99873	0.159149	12.5588	3.55565e-36	3.91233e-34
CHST3	299.245	1.66445	0.132674	12.5455	4.21001e-36	4.60356e-34
CCND1	13176.8	-1.95848	0.156447	-12.5185	5.91545e-36	6.42849e-34
POTEI	47.4827	-4.18141	0.334103	-12.5153	6.15509e-36	6.64788e-34
KRT16	77.0787	4.6727	0.373946	12.4957	7.88429e-36	8.46359e-34
CDCA7	123.699	2.46118	0.19706	12.4895	8.52135e-36	9.09202e-34
RP11-53O19.1	22.1695	-4.68764	0.375645	-12.4789	9.73207e-36	1.03213e-33
MSN	2208.87	0.949161	0.0761397	12.466	1.14367e-35	1.20564e-33
ZNF587	4891.24	-1.28298	0.102929	-12.4648	1.16204e-35	1.21773e-33
TTLL4	946.901	0.930006	0.0746615	12.4563	1.29241e-35	1.34633e-33
WWP1	3181.72	-1.57985	0.12691	-12.4486	1.4236e-35	1.47426e-33
AGTR1	323.92	-3.84673	0.309365	-12.4343	1.70327e-35	1.75357e-33
DSC2	1594.31	1.81666	0.146293	12.4179	2.08935e-35	2.13855e-33
STC2	4839.19	-2.74038	0.221103	-12.3941	2.81199e-35	2.86157e-33
MAPT	1470.35	-2.60389	0.210388	-12.3766	3.49914e-35	3.54037e-33
KCNE4	441.488	-2.94183	0.237761	-12.3731	3.6556e-35	3.67754e-33
GPR139	19.9812	-6.21368	0.502441	-12.367	3.94404e-35	3.94516e-33
MRAS	314.956	1.16775	0.0944981	12.3574	4.44418e-35	4.42033e-33
ATP11A	1268.03	1.02862	0.0832805	12.3513	4.79494e-35	4.74241e-33
LONRF2	4226.28	-2.20521	0.178615	-12.3461	5.11095e-35	5.02672e-33
TMEM26	635.881	-2.74772	0.222571	-12.3454	5.16018e-35	5.04695e-33
NRG2	25.9161	2.84086	0.230145	12.3438	5.2633e-35	5.11936e-33
E2F3	170.171	1.12459	0.091165	12.3357	5.81556e-35	5.62543e-33
EVL	5425.03	-1.71018	0.138656	-12.334	5.94551e-35	5.71971e-33
MAML2	1267.96	1.19625	0.0970123	12.3309	6.17847e-35	5.91152e-33
CCDC71L	498.895	1.00869	0.0818608	12.322	6.8967e-35	6.49286e-33
TLDC1	355.806	1.13649	0.0922296	12.3224	6.86033e-35	6.49286e-33
ATP11C	1138.34	1.05985	0.0860107	12.3223	6.86859e-35	6.49286e-33
GPM6B	241.42	1.86566	0.151532	12.312	7.80853e-35	7.31219e-33
DLX5	43.489	2.41425	0.196263	12.3011	8.93437e-35	8.3222e-33
KCTD3	3056.84	-1.17346	0.0954618	-12.2924	9.94786e-35	9.21748e-33
RARA	1743.03	-1.07308	0.0874181	-12.2753	1.22946e-34	1.13323e-32
MTHFD1L	391.689	1.36034	0.111004	12.2549	1.58139e-34	1.45002e-32
CCDC82	427.782	1.07829	0.0880013	12.2531	1.61712e-34	1.4751e-32
RP5-1039K5.19	150.956	1.85521	0.151506	12.2451	1.78365e-34	1.61861e-32
NCS1	376.415	1.22058	0.099708	12.2415	1.86457e-34	1.68337e-32
LRP8	396.9	1.89278	0.154698	12.2353	2.01295e-34	1.80806e-32
PHGR1	31.0009	-6.11565	0.500971	-12.2076	2.83165e-34	2.53052e-32
RASGRF1	87.3916	2.64031	0.216307	12.2063	2.87695e-34	2.55802e-32
S100A8	74.919	4.04777	0.331657	12.2047	2.93456e-34	2.59612e-32
ACE2	12.9581	3.95911	0.324473	12.2017	3.04527e-34	2.6806e-32
ARHGEF9	560.774	0.9884	0.0811216	12.1842	3.77442e-34	3.3059e-32
RP11-592N21.2	6.13596	-3.63416	0.298288	-12.1834	3.8122e-34	3.32247e-32
STOX2	297.403	1.96056	0.161368	12.1496	5.76328e-34	4.99816e-32
SIAH2	1393.52	-1.49967	0.123466	-12.1464	5.99562e-34	5.17416e-32
PRKD3	1487.21	1.05519	0.0869426	12.1367	6.75177e-34	5.77457e-32
ELOVL2	695.473	-3.02373	0.249141	-12.1366	6.75695e-34	5.77457e-32
CTD-2524L6.3	7.98687	-3.3863	0.279212	-12.1281	7.50024e-34	6.37883e-32
STK32B	389.408	-2.46403	0.203432	-12.1123	9.09203e-34	7.69544e-32
BCL2	3354.85	-1.49431	0.123629	-12.0871	1.23628e-33	1.04137e-31
POLR1E	201.81	1.39916	0.115824	12.08	1.34711e-33	1.12933e-31
CPB1	1729.65	-5.16799	0.428091	-12.0722	1.4814e-33	1.23602e-31
TTYH3	2504.13	0.978069	0.0811095	12.0586	1.74662e-33	1.45044e-31
CYP2A7	70.5079	-6.52294	0.541686	-12.0419	2.13923e-33	1.76813e-31
MALRD1	514.017	-4.51808	0.375284	-12.0391	2.21407e-33	1.82143e-31
PLOD1	1319.06	1.09198	0.0907348	12.0349	2.32963e-33	1.89964e-31
ERBB4	4507.43	-2.75237	0.2287	-12.0348	2.33071e-33	1.89964e-31
CTC-490E21.13	17.9126	-6.15914	0.511853	-12.033	2.38254e-33	1.93294e-31
ANKS1B	1136.45	-1.54956	0.128809	-12.0299	2.47489e-33	1.99865e-31
KDM4B	3444.02	-1.34898	0.112179	-12.0252	2.61844e-33	2.10491e-31
PEX5L	262.8	-4.40116	0.366044	-12.0236	2.67175e-33	2.13801e-31
SRD5A1	116.935	1.24662	0.103728	12.0182	2.85062e-33	2.27082e-31
PPARGC1A	115.477	2.46161	0.204836	12.0174	2.87718e-33	2.28166e-31
DOK7	125.428	-3.02319	0.251749	-12.0088	3.19508e-33	2.52239e-31
LANCL3	36.867	2.09054	0.174108	12.0071	3.25931e-33	2.56161e-31
MGAT3	123.224	2.11362	0.176054	12.0055	3.32324e-33	2.60025e-31
AGTPBP1	529.54	0.899751	0.0749951	11.9975	3.66322e-33	2.85358e-31
F7	139.407	-3.1628	0.263732	-11.9924	3.89234e-33	3.01871e-31
GPR126	575.438	2.25701	0.18821	11.992	3.9124e-33	3.02096e-31
KCNQ4	101.739	2.45789	0.205032	11.9879	4.11336e-33	3.14851e-31
SYTL4	583.707	-1.72276	0.143708	-11.9879	4.11084e-33	3.14851e-31
SLC6A4	281.265	-4.65532	0.388496	-11.9829	4.36602e-33	3.32744e-31
SPNS2	173.576	1.63449	0.136566	11.9685	5.1971e-33	3.94375e-31
RGMA	189.83	2.01936	0.168768	11.9653	5.39975e-33	4.07994e-31
KIFC3	422.642	1.2758	0.106715	11.9552	6.09749e-33	4.58745e-31
DACH1	1194.05	-2.54389	0.213022	-11.9419	7.15696e-33	5.36163e-31
CTD-2033D15.3	232.357	-3.68302	0.308523	-11.9376	7.54013e-33	5.62474e-31
CDH3	406.493	2.40349	0.201563	11.9243	8.84643e-33	6.57136e-31
NPNT	3171.34	-1.98212	0.166539	-11.9019	1.15712e-32	8.55926e-31
GPC2	54.658	1.74629	0.146948	11.8837	1.43875e-32	1.0598e-30
NEK10	616.447	-2.55534	0.215278	-11.8699	1.69619e-32	1.24422e-30
RARRES1	187.144	2.85929	0.241242	11.8524	2.09194e-32	1.52816e-30
MSLN	204.356	3.95863	0.334869	11.8214	3.02463e-32	2.20036e-30
NOVA1	1243.72	-3.03075	0.256387	-11.821	3.04083e-32	2.20304e-30
BTG3	215.937	1.43807	0.12178	11.8088	3.51676e-32	2.5374e-30
TLE3	2396.97	-0.805961	0.0683632	-11.7894	4.427e-32	3.18112e-30
MFI2	311.24	1.83395	0.155764	11.7739	5.32254e-32	3.80908e-30
PALM2	106.012	1.65601	0.140668	11.7725	5.40785e-32	3.85446e-30
RP11-433A19.2	5.76415	-4.58547	0.389636	-11.7686	5.66565e-32	4.02192e-30
TTC8	404.74	-0.943521	0.080176	-11.7681	5.69757e-32	4.02834e-30
TANK	689.618	0.662529	0.0563437	11.7587	6.37007e-32	4.48581e-30
MRPS30	1608.47	-2.18799	0.186303	-11.7443	7.55877e-32	5.30168e-30
DCDC1	239.4	-2.74781	0.23417	-11.7342	8.50772e-32	5.94359e-30
DEK	2036.05	1.02979	0.0878399	11.7234	9.66635e-32	6.72633e-30
MYO5C	2083.35	-1.11268	0.0950519	-11.706	1.18692e-31	8.22669e-30
TNNI2	29.8893	3.39998	0.290464	11.7054	1.19654e-31	8.26081e-30
CASC1	81.2761	-1.78125	0.152355	-11.6914	1.41085e-31	9.70232e-30
SLC2A12	52.7603	2.5453	0.217806	11.6861	1.50165e-31	1.02866e-29
SFT2D2	1936.96	1.44126	0.12335	11.6843	1.53275e-31	1.04186e-29
FOSL1	25.8161	2.0479	0.175267	11.6844	1.5309e-31	1.04186e-29
PPM1J	96.5714	-1.82679	0.15641	-11.6795	1.62247e-31	1.0986e-29
TCEAL1	1129.74	-1.5368	0.131623	-11.6758	1.69373e-31	1.14245e-29
CRYAB	126.462	2.03303	0.174172	11.6725	1.76088e-31	1.17909e-29
FERMT1	45.73	2.97806	0.255134	11.6725	1.76144e-31	1.17909e-29
KLF11	799.272	0.777296	0.0666349	11.665	1.92416e-31	1.28314e-29
RP5-1039K5.12	156.736	1.11172	0.0953482	11.6595	2.05172e-31	1.36304e-29
EPHB6	77.3048	1.85667	0.159518	11.6393	2.6026e-31	1.72251e-29
SLC7A8	1932.28	-1.4298	0.122852	-11.6384	2.62952e-31	1.73381e-29
KIF12	382.131	-2.29719	0.197844	-11.6111	3.61955e-31	2.37769e-29
ADM	141.457	2.06382	0.177762	11.61	3.66541e-31	2.39886e-29
EPHB1	72.4649	1.83417	0.158153	11.5975	4.24494e-31	2.76786e-29
SLC6A14	131.823	4.28074	0.369429	11.5875	4.77004e-31	3.09876e-29
ZSWIM4	773.394	1.07154	0.092509	11.5831	5.01985e-31	3.24906e-29
LAMP3	212.388	2.48377	0.214533	11.5776	5.35471e-31	3.44837e-29
TTC6	1978.75	-2.40018	0.207317	-11.5774	5.36697e-31	3.44837e-29
PPARA	288.353	1.01937	0.0880922	11.5716	5.73727e-31	3.6729e-29
S100A2	30.4447	2.88572	0.249593	11.5617	6.44102e-31	4.09365e-29
TMPRSS6	104.495	-2.95222	0.255338	-11.562	6.41821e-31	4.09365e-29
PRNP	734.597	1.08732	0.0940632	11.5595	6.61077e-31	4.18643e-29
STH	56.5917	-2.58143	0.224038	-11.5223	1.0191e-30	6.43057e-29
SBSN	26.2657	3.40987	0.296394	11.5045	1.25166e-30	7.8698e-29
RNF182	33.5153	3.07322	0.26714	11.5042	1.25674e-30	7.87365e-29
KLHDC7B	359.525	2.95172	0.256735	11.4971	1.36357e-30	8.51264e-29
PROX1	81.2328	2.09533	0.182522	11.4799	1.66521e-30	1.0359e-28
FAM57B	40.7789	-2.4587	0.21424	-11.4764	1.7336e-30	1.07465e-28
GBP1	860.634	1.83327	0.159946	11.4618	2.05112e-30	1.26702e-28
MYB	2014.92	-1.61612	0.141032	-11.4592	2.11339e-30	1.30092e-28
TCEAL4	746.996	-1.34577	0.117523	-11.4512	2.32028e-30	1.42329e-28
NCK2	464.821	0.830132	0.0726028	11.4339	2.83166e-30	1.73095e-28
IFNAR2	631.887	0.88825	0.0777389	11.4261	3.09797e-30	1.88719e-28
KCNK15	169.394	-2.31861	0.203001	-11.4217	3.25873e-30	1.97827e-28
SEMA3F	1442.94	-1.19364	0.104663	-11.4046	3.96657e-30	2.39971e-28
PREX1	2851.3	-1.40641	0.12337	-11.3999	4.1851e-30	2.52324e-28
AQP11	77.773	-2.37361	0.208518	-11.3832	5.06934e-30	3.04593e-28
BTRC	865.45	-1.10899	0.0974426	-11.3809	5.20495e-30	3.11678e-28
TEX14	173.492	-3.27844	0.288127	-11.3784	5.35489e-30	3.19569e-28
CEBPB	538.764	1.12536	0.0989352	11.3747	5.5878e-30	3.32342e-28
KCNK5	122.618	2.38556	0.209974	11.3612	6.52482e-30	3.86766e-28
TRH	30.7574	-5.66072	0.498905	-11.3463	7.73875e-30	4.57184e-28
BCAM	2237.63	-1.39086	0.122641	-11.3409	8.22548e-30	4.84313e-28
GRIK3	551.577	-3.06823	0.270742	-11.3327	9.03959e-30	5.28711e-28
FMNL2	1834.92	0.998975	0.0881499	11.3327	9.03874e-30	5.28711e-28
CHRM3	61.0331	2.83372	0.2503	11.3213	1.02909e-29	5.99908e-28
KCNJ11	149.024	-1.81511	0.160354	-11.3194	1.05228e-29	6.11401e-28
COQ7	324.219	-0.944243	0.0834534	-11.3146	1.11086e-29	6.43309e-28
SOX10	137.152	4.32167	0.382232	11.3064	1.21966e-29	7.04001e-28
PABPC4L	103.201	1.31021	0.116312	11.2646	1.96263e-29	1.12915e-27
SLPI	151.499	3.52104	0.313123	11.2449	2.45358e-29	1.40701e-27
SEMA3B	484.686	-1.94478	0.173061	-11.2376	2.66651e-29	1.52415e-27
DNAAF1	78.0782	-2.26158	0.201285	-11.2357	2.72236e-29	1.55104e-27
SLC27A2	215.668	-2.80429	0.249622	-11.2341	2.77245e-29	1.57448e-27
CARD9	111.816	1.82045	0.162084	11.2315	2.85539e-29	1.61637e-27
PTX3	27.1468	3.02878	0.26981	11.2256	3.05417e-29	1.72335e-27
RNF150	126.217	1.5306	0.13639	11.2222	3.17135e-29	1.78376e-27
LOXL4	74.8663	2.30744	0.205881	11.2076	3.74089e-29	2.0974e-27
PDZK1	60.2213	-3.94906	0.352376	-11.2069	3.77052e-29	2.1073e-27
L3MBTL4	251.521	1.78573	0.159418	11.2016	4.0045e-29	2.23099e-27
TGFA	88.9309	1.82194	0.162835	11.1889	4.62309e-29	2.56749e-27
HIST1H1A	31.0908	2.99889	0.268144	11.1839	4.89196e-29	2.70827e-27
CCDC74A	524.379	-2.6413	0.236339	-11.1759	5.35009e-29	2.95261e-27
TMC4	787.571	-1.20793	0.108117	-11.1724	5.56305e-29	3.06054e-27
TTC7A	632.655	0.84344	0.075525	11.1677	5.86831e-29	3.21843e-27
C1orf21	1419.02	-1.47318	0.132256	-11.1388	8.12002e-29	4.43953e-27
RASD2	189.349	1.98313	0.178275	11.124	9.58859e-29	5.22623e-27
TFF1	535.268	-3.89351	0.350366	-11.1127	1.08846e-28	5.91431e-27
TTC39A	1108.24	-1.41519	0.127427	-11.1059	1.17424e-28	6.34128e-27
PIM1	496.814	1.08407	0.0976111	11.106	1.17238e-28	6.34128e-27
CREB3L2	4029.38	0.862085	0.0776789	11.0981	1.28204e-28	6.90226e-27
INPP5J	916.96	-2.04826	0.184608	-11.0952	1.32421e-28	7.10755e-27
KYNU	182.095	2.11004	0.190445	11.0795	1.57692e-28	8.43821e-27
SRSF12	26.3479	2.38194	0.215211	11.0679	1.79511e-28	9.57666e-27
CCDC74B	95.0917	-2.2709	0.205187	-11.0675	1.80394e-28	9.59467e-27
ZDHHC18	451.633	0.699092	0.0631847	11.0643	1.86973e-28	9.88747e-27
CTD-2033D15.1	158.779	-3.55485	0.321298	-11.064	1.87501e-28	9.88747e-27
CSTB	964.156	0.979369	0.0885187	11.064	1.87584e-28	9.88747e-27
VAV3	2098.24	-1.52931	0.138287	-11.059	1.98397e-28	1.04262e-26
SLC43A3	127.589	1.06452	0.0962675	11.0579	2.00753e-28	1.05186e-26
RAD50	1135.2	-0.653779	0.0591447	-11.0539	2.09921e-28	1.09663e-26
MOB3B	349.544	1.28333	0.116273	11.0372	2.52757e-28	1.31651e-26
CEP290	1047.65	-0.743028	0.0674023	-11.0238	2.9348e-28	1.52411e-26
BBOX1	18.4106	4.14498	0.376521	11.0086	3.47251e-28	1.79805e-26
PNPLA4	254.123	-1.20547	0.109544	-11.0044	3.63908e-28	1.87877e-26
UCHL1	82.5773	2.00384	0.182121	11.0028	3.7032e-28	1.90628e-26
APBA2	119.97	1.73145	0.157468	10.9956	4.01126e-28	2.05884e-26
ARHGAP35	3866.64	-0.743961	0.067757	-10.9798	4.77767e-28	2.44509e-26
RASGEF1B	953.904	1.08706	0.0991408	10.9648	5.64131e-28	2.8787e-26
KLF5	454.221	2.05537	0.187788	10.9451	7.01094e-28	3.56727e-26
LBR	988.622	1.04176	0.0953196	10.9292	8.36165e-28	4.24227e-26
CXXC5	1681.6	-1.07208	0.09811	-10.9273	8.5314e-28	4.31596e-26
RSU1	857.624	0.855448	0.0783157	10.9231	8.94147e-28	4.51044e-26
STAG3	39.7159	2.10116	0.192383	10.9217	9.07528e-28	4.56487e-26
PCP2	56.8444	-1.96322	0.179878	-10.9142	9.86172e-28	4.94632e-26
MCTP2	415.076	1.52298	0.139566	10.9122	1.00776e-27	5.04023e-26
CLCN4	91.6752	1.55869	0.142844	10.9118	1.01191e-27	5.04665e-26
CA9	35.1252	5.0467	0.46258	10.9099	1.0336e-27	5.14028e-26
IGF1R	7033.62	-1.69837	0.155732	-10.9057	1.08278e-27	5.36967e-26
APBB2	4511.07	-1.06162	0.0974484	-10.8941	1.22936e-27	6.07947e-26
NAMPT	1074.53	1.00807	0.0926552	10.8798	1.43951e-27	7.09877e-26
ZC3H12C	694.925	1.07927	0.0992577	10.8734	1.54381e-27	7.59183e-26
MAATS1	191.108	-2.14888	0.197749	-10.8667	1.66093e-27	8.14504e-26
UGP2	616.628	0.621089	0.0571598	10.8658	1.67682e-27	8.20013e-26
SPICE1	1657.12	-0.76218	0.0701787	-10.8606	1.77654e-27	8.66371e-26
ENO1	2116.81	1.05189	0.0968799	10.8576	1.83416e-27	8.92001e-26
KIF16B	1876.82	-1.08326	0.0998125	-10.8529	1.93092e-27	9.36469e-26
PML	1735.98	0.832252	0.0766866	10.8526	1.9375e-27	9.3708e-26
RP11-390P2.2	7.64554	1.90544	0.175585	10.8519	1.95285e-27	9.41914e-26
KCTD6	527.337	-1.44848	0.133545	-10.8464	2.07452e-27	9.97867e-26
SIAH2-AS1	15.615	-2.68253	0.247336	-10.8457	2.09126e-27	1.00318e-25
LYPD6B	198.599	-2.18218	0.201247	-10.8433	2.14567e-27	1.02648e-25
GSTP1	446.424	1.53576	0.141759	10.8336	2.38701e-27	1.13884e-25
CPLX1	110.128	-1.98768	0.18357	-10.8279	2.53928e-27	1.20822e-25
PRRT3	188.265	-1.55977	0.144181	-10.8182	2.82359e-27	1.33987e-25
CFAP44	1786.51	-0.890394	0.0823121	-10.8173	2.85074e-27	1.34912e-25
IVD	657.32	-0.837963	0.0775076	-10.8114	3.04121e-27	1.4354e-25
DUSP7	412.993	0.774133	0.071629	10.8075	3.17059e-27	1.49247e-25
PNMA3	28.4173	2.40471	0.222631	10.8013	3.39237e-27	1.59261e-25
LINC00961	16.2874	2.66896	0.247338	10.7907	3.80761e-27	1.78279e-25
TMCC2	32.8695	1.84465	0.171168	10.7768	4.42814e-27	2.06783e-25
NHSL1	761.993	1.11535	0.103784	10.7468	6.13577e-27	2.85768e-25
BCL2A1	43.7873	2.45808	0.22884	10.7415	6.49933e-27	3.01901e-25
FNDC3B	5267.14	0.782786	0.0729109	10.7362	6.88142e-27	3.18809e-25
APOBEC3B	96.7741	2.18175	0.203269	10.7333	7.10187e-27	3.28159e-25
SHC4	175.923	3.34362	0.311547	10.7323	7.17918e-27	3.30862e-25
NOTCH1	1669.26	0.938062	0.0874173	10.7309	7.29216e-27	3.35192e-25
PDE9A	106.015	1.63638	0.152522	10.7288	7.45876e-27	3.41957e-25
TAF4B	201.364	1.37635	0.128322	10.7257	7.70867e-27	3.52497e-25
UPP1	82.525	1.10428	0.103074	10.7134	8.80376e-27	4.01529e-25
LRIG1	2787.51	-1.03672	0.0968085	-10.709	9.23773e-27	4.20233e-25
GALNT13	68.8863	2.19207	0.20487	10.6998	1.01971e-26	4.62679e-25
AC009133.15	61.4651	-1.48551	0.138888	-10.6958	1.06511e-26	4.82035e-25
NFIB	4850.09	1.67381	0.156536	10.6928	1.10029e-26	4.96683e-25
YEATS2	1190.33	0.791674	0.0740508	10.6909	1.12217e-26	5.05266e-25
IFRD1	669.388	0.714547	0.0668557	10.6879	1.15969e-26	5.20824e-25
CPEB2	3303.01	-1.19799	0.1121	-10.6868	1.17328e-26	5.25586e-25
TP53BP2	1086.27	1.07333	0.100465	10.6837	1.21353e-26	5.42241e-25
ENSG00000081985.9	22.7156	3.10567	0.290807	10.6795	1.26989e-26	5.65984e-25
ASB16	25.9654	-2.99777	0.280861	-10.6735	1.35427e-26	6.02068e-25
GRIN2B	16.356	3.6812	0.345149	10.6655	1.47541e-26	6.54272e-25
LRP1B	1281.17	-4.00217	0.375295	-10.664	1.49936e-26	6.6322e-25
C1orf168	159.858	-2.84582	0.266914	-10.6619	1.53378e-26	6.76748e-25
SLC25A48	96.3215	-3.11947	0.292682	-10.6582	1.59628e-26	7.02565e-25
RP11-349I1.2	8.19189	-4.92049	0.4617	-10.6573	1.61173e-26	7.07594e-25
CEMP1	29.8016	-1.99047	0.187127	-10.637	2.00513e-26	8.78116e-25
PRR15	197.125	-1.8126	0.170546	-10.6282	2.2024e-26	9.62117e-25
PELI1	697.578	0.933533	0.0878464	10.6269	2.2346e-26	9.72628e-25
ERBB3	3907.91	-0.985084	0.0926984	-10.6268	2.23751e-26	9.72628e-25
SLC46A1	499.662	-0.795258	0.0749522	-10.6102	2.6715e-26	1.15842e-24
PLEKHD1	49.2824	-2.42968	0.229058	-10.6073	2.7563e-26	1.19225e-24
FMO5	372.757	-2.21628	0.208981	-10.6051	2.82025e-26	1.21693e-24
SLC22A5	422.026	-1.0056	0.0949112	-10.5952	3.13807e-26	1.35075e-24
GLYATL2	160.451	3.25059	0.306876	10.5925	3.2283e-26	1.3862e-24
CRLF1	45.9889	2.5959	0.245632	10.5682	4.18267e-26	1.79163e-24
BACH1	1214.79	0.727946	0.0688896	10.5669	4.24504e-26	1.81393e-24
GBP5	1263.65	2.18233	0.20657	10.5646	4.34627e-26	1.85269e-24
MAG	14.2616	-3.31964	0.314332	-10.5609	4.52142e-26	1.92269e-24
CMYA5	1447.56	-1.54025	0.145866	-10.5593	4.59963e-26	1.95124e-24
RP1-145M24.1	17.7927	2.19052	0.207514	10.556	4.76512e-26	2.01659e-24
KLK7	37.7253	4.32548	0.410073	10.5481	5.1839e-26	2.18855e-24
MALL	20.1712	1.92898	0.182921	10.5454	5.33388e-26	2.24648e-24
SUN2	1636.28	0.823883	0.0782131	10.5338	6.03308e-26	2.5349e-24
CPNE8	197.265	0.998203	0.0948869	10.5199	6.99319e-26	2.93131e-24
SPIB	30.2665	2.75353	0.261784	10.5183	7.1129e-26	2.97441e-24
FSCN1	467.549	1.30988	0.124572	10.5151	7.364e-26	3.07211e-24
ITPRIP	243.608	0.828701	0.0788214	10.5137	7.47349e-26	3.10552e-24
ACSL4	1148.2	0.913573	0.0868945	10.5136	7.47935e-26	3.10552e-24
SLC4A11	281.778	2.18884	0.208311	10.5075	7.97383e-26	3.30304e-24
JOSD1	448.133	0.538155	0.0512254	10.5056	8.13807e-26	3.36316e-24
TCF7L1	653.108	1.52576	0.14528	10.5022	8.44099e-26	3.48018e-24
RP11-53O19.3	15.114	-2.61832	0.249482	-10.495	9.10451e-26	3.74497e-24
ZNF703	3491.16	-1.72442	0.164374	-10.4909	9.5167e-26	3.9054e-24
ST8SIA6	342.422	-2.25162	0.214634	-10.4905	9.55016e-26	3.91001e-24
ANP32E	2010.06	1.14698	0.109453	10.4792	1.07668e-25	4.39788e-24
RP11-19E11.1	24.556	4.59983	0.438996	10.4781	1.08931e-25	4.43919e-24
TMEM144	2198.9	-1.26508	0.120754	-10.4764	1.10849e-25	4.50694e-24
RBM38	401.024	1.12949	0.10789	10.469	1.1993e-25	4.86492e-24
TMEM123	5192.52	1.04586	0.100083	10.45	1.46577e-25	5.93215e-24
VSTM2A	304.38	-5.27918	0.505494	-10.4436	1.56766e-25	6.32995e-24
LINC01554	14.665	2.74765	0.263194	10.4396	1.63475e-25	6.58575e-24
KIAA1407	452.599	-0.842396	0.0807037	-10.4381	1.66037e-25	6.67372e-24
SLCO5A1	66.3809	2.18777	0.209612	10.4372	1.67683e-25	6.72452e-24
SYT9	155.769	-2.99919	0.287369	-10.4367	1.68552e-25	6.74398e-24
FZD7	377.527	1.29864	0.124464	10.4339	1.73603e-25	6.91874e-24
ARID2	2991.78	-0.497614	0.0476922	-10.4338	1.73705e-25	6.91874e-24
FOXN2	982.413	0.9135	0.087611	10.4268	1.87129e-25	7.43658e-24
ANGPT1	157.65	2.0258	0.19434	10.424	1.9269e-25	7.63137e-24
MTL5	732.645	-1.64525	0.157834	-10.4239	1.92897e-25	7.63137e-24
CTTNBP2NL	1208.26	0.558205	0.0535856	10.4171	2.07225e-25	8.16153e-24
SLC52A1	46.305	2.92357	0.280647	10.4172	2.06859e-25	8.16153e-24
TMC3	31.2967	-5.60844	0.539568	-10.3943	2.63155e-25	1.03412e-23
RAP2B	1605.15	0.804088	0.0773776	10.3917	2.70364e-25	1.06008e-23
DNAH17	160.411	2.96021	0.284891	10.3907	2.73351e-25	1.06704e-23
MSL3	588.629	0.64248	0.0618322	10.3907	2.73344e-25	1.06704e-23
RBMS1	1373.18	0.80919	0.0778877	10.3892	2.77705e-25	1.08164e-23
RFWD3	497.447	0.677666	0.0652338	10.3883	2.80407e-25	1.08975e-23
MELK	153.797	1.31553	0.126703	10.3828	2.96949e-25	1.15149e-23
MEX3A	613.325	1.68295	0.162167	10.3779	3.12709e-25	1.20994e-23
FER1L5	49.9257	-2.69671	0.25998	-10.3728	3.2988e-25	1.27358e-23
STK38	859.625	0.665448	0.064173	10.3696	3.4098e-25	1.31356e-23
RP11-150O12.3	31.5167	-2.25379	0.217389	-10.3676	3.48302e-25	1.33884e-23
L1CAM	99.2795	2.71745	0.262303	10.36	3.77104e-25	1.44639e-23
BCAS4	107.743	-1.42951	0.138016	-10.3576	3.86734e-25	1.4801e-23
C17orf96	49.4572	1.6765	0.161905	10.3548	3.97973e-25	1.51981e-23
BBS4	221.134	-0.718576	0.0694239	-10.3506	4.16073e-25	1.58549e-23
GLS	3236.98	0.841958	0.0813481	10.3501	4.18224e-25	1.59025e-23
ANKS6	242.693	1.28258	0.123928	10.3494	4.21101e-25	1.59773e-23
S1PR2	104.311	0.887624	0.0857865	10.3469	4.32284e-25	1.63664e-23
FANCA	531.43	1.21845	0.117838	10.34	4.64351e-25	1.75427e-23
IFFO2	292.238	1.1139	0.107778	10.3352	4.8858e-25	1.84185e-23
HECA	2377.04	0.714053	0.0691254	10.3298	5.16586e-25	1.94102e-23
SF3B3	1427.66	0.643505	0.0622964	10.3297	5.17091e-25	1.94102e-23
TAP1	887.788	1.50011	0.145309	10.3236	5.51123e-25	2.06437e-23
CXCL16	360.08	0.944657	0.0915069	10.3233	5.5269e-25	2.06584e-23
TNRC18P1	140.242	-2.26394	0.219438	-10.317	5.90222e-25	2.20145e-23
CFLAR	1183.47	0.653291	0.0633447	10.3133	6.13688e-25	2.28414e-23
TCTN1	527.396	-0.845452	0.0819902	-10.3116	6.24306e-25	2.31876e-23
NABP1	1461.97	0.951389	0.0923162	10.3058	6.63618e-25	2.45958e-23
MTERF2	423.88	-0.926269	0.08997	-10.2953	7.3982e-25	2.73625e-23
CNTD1	45.0781	-2.45877	0.238903	-10.2919	7.6625e-25	2.82806e-23
HLA-F	723.361	1.29897	0.126251	10.2888	7.91688e-25	2.91583e-23
CCDC125	595.921	-0.992862	0.096609	-10.2771	8.93646e-25	3.28447e-23
HMGN2P15	43.8856	-2.72487	0.26527	-10.2721	9.41467e-25	3.45303e-23
SLC16A1	675.823	1.55202	0.151117	10.2703	9.59249e-25	3.51028e-23
KCNJ2	153.643	1.09188	0.106316	10.2701	9.61064e-25	3.51028e-23
AMER1	372.949	0.87063	0.0848331	10.2629	1.03598e-24	3.77609e-23
SUOX	655.376	-0.762823	0.0743306	-10.2626	1.03899e-24	3.7792e-23
ARHGEF4	106.602	2.03369	0.198188	10.2614	1.05148e-24	3.81678e-23
RP5-996D20.3	9.76485	-2.21263	0.215637	-10.2609	1.05706e-24	3.82913e-23
VLDLR	182.426	1.56321	0.15239	10.258	1.08942e-24	3.93598e-23
CTD-2583A14.11	57.9384	-1.39784	0.136271	-10.2579	1.09103e-24	3.93598e-23
EML4	2149.77	0.617044	0.0601762	10.254	1.13586e-24	4.08933e-23
FXYD6	114.587	1.19755	0.116926	10.2419	1.28648e-24	4.62215e-23
RAMP2-AS1	23.3203	-2.57865	0.251966	-10.2341	1.39473e-24	5.00087e-23
COL9A3	52.0958	2.52438	0.246712	10.2321	1.42432e-24	5.09657e-23
ELF5	456.884	3.27073	0.319768	10.2284	1.47904e-24	5.28164e-23
TPBG	2227.43	-1.20799	0.118108	-10.2278	1.48855e-24	5.30485e-23
PLAGL1	826.132	1.21935	0.119404	10.212	1.7518e-24	6.23038e-23
LGR5	75.4081	2.78791	0.27307	10.2095	1.79772e-24	6.38081e-23
TIAM2	246.006	1.41518	0.138668	10.2055	1.87353e-24	6.63652e-23
GBP1P1	43.8661	2.41147	0.236357	10.2027	1.92851e-24	6.81755e-23
CNTD2	99.5853	-2.34042	0.229627	-10.1923	2.1461e-24	7.57155e-23
IDO1	114.016	2.77389	0.272186	10.1912	2.17171e-24	7.64659e-23
FZD9	14.3046	3.7465	0.367638	10.1907	2.18161e-24	7.66613e-23
CD82	314.135	1.19285	0.117077	10.1886	2.22954e-24	7.81893e-23
FAM63A	849.988	-0.957974	0.0940379	-10.1871	2.26409e-24	7.9243e-23
UBXN10	150.73	-1.76654	0.173467	-10.1838	2.34296e-24	8.1841e-23
MOAP1	386.944	-0.665704	0.0653926	-10.1801	2.43273e-24	8.48083e-23
ID4	489.992	1.86426	0.183202	10.176	2.53891e-24	8.8335e-23
CENPW	21.8019	1.46319	0.143804	10.1749	2.56781e-24	8.91641e-23
SCPEP1	309.399	1.0428	0.102544	10.1692	2.72015e-24	9.40828e-23
MAGEB17	11.9049	-4.40712	0.43337	-10.1694	2.71556e-24	9.40828e-23
RUNDC1	860.771	-0.759407	0.0746961	-10.1666	2.79425e-24	9.64563e-23
SLC35C1	339.013	0.93704	0.0921942	10.1638	2.87759e-24	9.91388e-23
ST8SIA1	166.092	1.66959	0.164312	10.1611	2.95732e-24	1.01687e-22
TAP2	670.833	1.3369	0.131628	10.1566	3.09676e-24	1.06067e-22
RMND1	400.327	-1.58031	0.155592	-10.1567	3.09282e-24	1.06067e-22
FLJ39080	100.904	-3.57324	0.351843	-10.1558	3.12341e-24	1.06772e-22
LYN	533.997	0.98615	0.097121	10.1538	3.18622e-24	1.08708e-22
UBE2E3	145.657	1.12089	0.110474	10.1461	3.44714e-24	1.17383e-22
MT1X	53.5313	1.3813	0.13619	10.1425	3.5791e-24	1.21641e-22
KLK5	67.9794	4.41607	0.435718	10.1352	3.85771e-24	1.30858e-22
TMEM201	379.373	1.09524	0.108153	10.1267	4.20547e-24	1.42379e-22
ODC1	242.974	1.26385	0.124847	10.1232	4.36042e-24	1.47342e-22
ESYT3	44.8577	2.29058	0.226328	10.1206	4.47575e-24	1.50949e-22
MYO10	1339.63	1.271	0.12566	10.1146	4.75988e-24	1.60225e-22
KANK4	254.158	2.09559	0.207262	10.1108	4.9456e-24	1.66159e-22
RRP1B	808.595	0.648627	0.0641647	10.1088	5.0505e-24	1.6936e-22
LYPD6	319.562	-2.19671	0.217425	-10.1033	5.33984e-24	1.78722e-22
VPS37B	376.829	0.788587	0.0780747	10.1004	5.50076e-24	1.83759e-22
SLC5A6	930.473	1.06668	0.105721	10.0897	6.13789e-24	2.04654e-22
HMGA1	760.895	1.19092	0.118061	10.0873	6.2892e-24	2.09303e-22
MAPT-IT1	55.4846	-2.67047	0.264833	-10.0836	6.52862e-24	2.16861e-22
CYP2T1P	102.133	-3.60858	0.358129	-10.0762	7.03826e-24	2.33349e-22
E2F2	77.4883	1.34777	0.133879	10.0671	7.7219e-24	2.55064e-22
GJB3	16.0669	3.92067	0.389454	10.0671	7.72219e-24	2.55064e-22
PP14571	111.221	-2.59749	0.258243	-10.0583	8.44343e-24	2.78364e-22
KANSL3	1494.82	-0.500313	0.0497648	-10.0535	8.86188e-24	2.91614e-22
CDHR3	314.962	-2.67046	0.265738	-10.0492	9.26014e-24	3.04151e-22
ICAM1	560.566	1.24246	0.123705	10.0437	9.78964e-24	3.20943e-22
RALGPS2	2750.81	-1.18487	0.117996	-10.0416	1.00024e-23	3.27309e-22
GPR161	149.342	1.23364	0.122862	10.0409	1.00759e-23	3.29103e-22
CSRP2	29.908	1.47363	0.146798	10.0385	1.0324e-23	3.36581e-22
CHI3L2	65.8699	2.40351	0.239438	10.0381	1.03646e-23	3.3728e-22
FAM135B	121.13	-3.28514	0.32729	-10.0374	1.04421e-23	3.39177e-22
BRINP2	125.781	-4.40634	0.439053	-10.036	1.05867e-23	3.43239e-22
MOXD1	173.652	1.31412	0.130957	10.0348	1.07224e-23	3.47001e-22
ULK4	533.33	-0.835193	0.0832333	-10.0344	1.07661e-23	3.47775e-22
C9orf40	116.963	0.964975	0.09617	10.0341	1.07986e-23	3.48184e-22
ELOVL5	5394.45	-1.13457	0.113092	-10.0323	1.09955e-23	3.53886e-22
TRIM29	288.899	2.75734	0.274993	10.0269	1.16054e-23	3.72834e-22
MAST4	3201.57	-1.35338	0.135242	-10.0071	1.4185e-23	4.54876e-22
HAAO	55.1375	1.5597	0.155887	10.0053	1.44417e-23	4.62267e-22
FUT4	323.032	0.822101	0.0822121	9.99977	1.52758e-23	4.88076e-22
PM20D2	398.078	1.45662	0.145726	9.99562	1.59281e-23	5.07998e-22
CDKAL1	355.386	0.890621	0.0891083	9.99481	1.60595e-23	5.1126e-22
TOR4A	141.307	1.06979	0.107043	9.99398	1.61943e-23	5.14623e-22
AIF1L	252.038	1.68066	0.168197	9.99222	1.64851e-23	5.2292e-22
JRKL	258.122	1.04213	0.104323	9.98941	1.69593e-23	5.36993e-22
SAMD15	43.4497	-1.54638	0.154844	-9.9867	1.74294e-23	5.50886e-22
C2orf27A	41.7731	-1.8754	0.18784	-9.98408	1.78957e-23	5.64613e-22
ZG16B	227.137	-1.78319	0.178715	-9.97785	1.90548e-23	6.00107e-22
FAM161B	178.953	-1.02441	0.102705	-9.97422	1.97657e-23	6.21383e-22
KRT6A	73.5076	4.7562	0.47717	9.96753	2.11418e-23	6.6346e-22
TFF3	563.091	-2.98639	0.299677	-9.96535	2.16116e-23	6.76997e-22
SCUBE1	161.402	-2.70295	0.271443	-9.95771	2.33378e-23	7.29774e-22
ATP8B1	1497.24	-1.03873	0.104341	-9.95519	2.39375e-23	7.47198e-22
SYNPO2L	127.988	-3.68635	0.370322	-9.95445	2.41141e-23	7.51377e-22
KCND3	916.34	-2.02492	0.203463	-9.95229	2.46434e-23	7.66513e-22
PGLYRP2	26.0103	-3.18118	0.319728	-9.94964	2.53087e-23	7.85819e-22
SPATA20	804.98	-0.973282	0.0978234	-9.94938	2.53758e-23	7.86516e-22
RAB30	5822.16	-1.65467	0.16636	-9.94634	2.61622e-23	8.09464e-22
HOMER3	280.641	0.872894	0.0878056	9.9412	2.75481e-23	8.50849e-22
LRP12	332.867	1.16668	0.117371	9.94009	2.78566e-23	8.5737e-22
MPPED1	31.4148	-5.30829	0.534025	-9.94016	2.78389e-23	8.5737e-22
MSI2	6689.91	-1.29139	0.130078	-9.92783	3.15033e-23	9.67917e-22
PDE7A	1505.28	0.91879	0.0925986	9.92228	3.33047e-23	1.02148e-21
TAT	256.955	-3.78571	0.38158	-9.92115	3.36854e-23	1.03136e-21
TBX3	2084.54	-1.47391	0.148605	-9.91827	3.46707e-23	1.05968e-21
GLRA3	365.325	-4.37136	0.440845	-9.91588	3.55121e-23	1.08352e-21
ORC6	41.2611	1.34428	0.135571	9.91569	3.55787e-23	1.08367e-21
AKR7A3	154.29	-2.04602	0.206356	-9.91499	3.58304e-23	1.08945e-21
ULBP2	11.8754	2.56386	0.25868	9.91134	3.71643e-23	1.12806e-21
WARS	1314.82	1.15838	0.116878	9.91102	3.72822e-23	1.1297e-21
IKBKB	2247.97	-0.913269	0.092172	-9.90831	3.83068e-23	1.15875e-21
TES	947.582	0.985799	0.0995214	9.9054	3.94382e-23	1.18957e-21
CSAD	1593.39	-1.01364	0.102333	-9.90534	3.9461e-23	1.18957e-21
CFAP69	264.365	-1.21968	0.12325	-9.89603	4.3314e-23	1.30349e-21
COTL1	476.595	0.971202	0.0981782	9.89224	4.49858e-23	1.35149e-21
JPH2	86.748	1.93205	0.195338	9.8908	4.56347e-23	1.36865e-21
FITM2	335.164	-0.871715	0.0881511	-9.88887	4.65237e-23	1.39294e-21
LBP	35.8281	3.47555	0.351583	9.88542	4.81545e-23	1.43932e-21
ARL4C	1621.26	0.95015	0.0961268	9.88434	4.86793e-23	1.45254e-21
CHRNA5	64.6071	2.16352	0.218962	9.88079	5.04353e-23	1.50239e-21
EGFL6	32.7694	2.11144	0.213874	9.87237	5.48525e-23	1.63121e-21
TCF19	270.071	1.04596	0.106049	9.86297	6.02419e-23	1.78846e-21
P4HTM	539.898	-0.848555	0.0860613	-9.85989	6.21163e-23	1.84101e-21
C4orf32	1105.11	-1.30013	0.131922	-9.85533	6.50026e-23	1.92331e-21
S100B	13.3558	2.56298	0.260136	9.85246	6.68873e-23	1.97576e-21
STARD10	1595.4	-1.489	0.151176	-9.84949	6.8894e-23	2.03162e-21
ABRACL	223.998	1.29423	0.131409	9.84893	6.92807e-23	2.03961e-21
CACNA1D	2276.56	-1.81481	0.184384	-9.84255	7.38166e-23	2.16952e-21
USP1	1010.76	0.849076	0.0862706	9.84201	7.42152e-23	2.1776e-21
COX6C	1518.46	-1.78678	0.18158	-9.84016	7.55932e-23	2.21434e-21
TMSB10	3396.8	0.922171	0.0939002	9.82077	9.16452e-23	2.68009e-21
PLD1	396.512	0.984033	0.100265	9.81436	9.76548e-23	2.85035e-21
BEX1	114.058	-4.88089	0.497329	-9.81422	9.77909e-23	2.85035e-21
FAM126A	721.366	0.850259	0.0866409	9.8136	9.83941e-23	2.86319e-21
VNN1	55.7484	1.44103	0.146906	9.80925	1.02734e-22	2.98455e-21
FLYWCH2	152.975	-0.785971	0.0801588	-9.80517	1.06963e-22	3.10229e-21
MLK4	320.828	1.71234	0.174843	9.79357	1.19987e-22	3.47431e-21
CCDC30	157.968	-1.03325	0.10557	-9.78735	1.27602e-22	3.68872e-21
SLC6A15	87.6861	4.40196	0.449992	9.78231	1.34116e-22	3.87068e-21
KRT6B	83.8736	3.70462	0.378797	9.77997	1.37257e-22	3.95484e-21
WDR19	515.268	-0.691617	0.0707331	-9.77783	1.4018e-22	4.03246e-21
CHI3L1	591.498	2.6304	0.26912	9.77406	1.45496e-22	4.17857e-21
CCL20	9.05614	2.57542	0.263619	9.76948	1.52237e-22	4.36504e-21
DOC2A	223.755	-1.81275	0.185634	-9.76519	1.58819e-22	4.54637e-21
FDPS	232.734	0.852493	0.0873431	9.76027	1.66707e-22	4.76441e-21
MICALCL	206.272	-1.52436	0.156588	-9.73483	2.1418e-22	6.11125e-21
KAT6B	2982.85	-1.03277	0.10618	-9.72658	2.32269e-22	6.61667e-21
NUP93	344.367	0.675068	0.0694109	9.72567	2.34366e-22	6.66562e-21
LRTOMT	124.362	-1.10825	0.113979	-9.72328	2.39924e-22	6.81269e-21
FAM179B	1131.55	-0.645195	0.0663842	-9.71911	2.4996e-22	7.08622e-21
VCAM1	260.805	1.30748	0.134541	9.71808	2.52492e-22	7.14651e-21
FANCE	63.2258	1.17244	0.120649	9.71784	2.53096e-22	7.15209e-21
NUDT12	417.76	-0.992927	0.102276	-9.70835	2.77796e-22	7.8375e-21
CENPA	110.572	1.39345	0.143537	9.70793	2.78932e-22	7.85695e-21
ZNF587B	2510.22	-0.98435	0.101455	-9.7023	2.94765e-22	8.28969e-21
SLC7A5	814.202	1.65661	0.170759	9.70145	2.9724e-22	8.34594e-21
PLA2G12A	1407.93	-0.774577	0.079909	-9.69323	3.22163e-22	9.03133e-21
RASAL1	70.7047	2.39062	0.24667	9.69157	3.27469e-22	9.1655e-21
MYO6	5538.55	-0.81407	0.0840114	-9.69	3.32524e-22	9.2922e-21
CCDC40	360.301	-1.18627	0.122477	-9.68562	3.47098e-22	9.6841e-21
ALDH1A3	276.7	1.33282	0.137734	9.67677	3.78501e-22	1.05435e-20
METTL20	375.787	-0.890146	0.0919923	-9.67631	3.80199e-22	1.05741e-20
SALL2	314.111	-1.14773	0.11871	-9.66838	4.10822e-22	1.14078e-20
FAM98A	1013.66	0.487913	0.0504668	9.66801	4.12329e-22	1.14316e-20
ANLN	779.916	1.22679	0.127074	9.65413	4.72168e-22	1.30539e-20
RAB26	98.0586	-1.67238	0.17323	-9.65409	4.72328e-22	1.30539e-20
C1orf198	1445.36	0.875494	0.0907678	9.64542	5.14025e-22	1.4184e-20
TMEM25	670.839	-1.15028	0.119259	-9.64523	5.14934e-22	1.41869e-20
GRIA1	43.6723	-3.62509	0.37585	-9.64504	5.15908e-22	1.41915e-20
CBFB	1176.27	0.606313	0.0628757	9.64304	5.26072e-22	1.44485e-20
ACTG2	121.6	2.67333	0.27729	9.64091	5.37096e-22	1.47283e-20
KALRN	626.482	1.0436	0.108347	9.632	5.85753e-22	1.60376e-20
MST1	225.184	-1.20626	0.125254	-9.63052	5.94251e-22	1.62289e-20
TSPAN13	1935.69	-1.18377	0.12292	-9.63047	5.94583e-22	1.62289e-20
FAM89A	42.9176	1.41009	0.146493	9.62564	6.23189e-22	1.69833e-20
GATA3-AS1	18.1308	-2.57253	0.267393	-9.62078	6.53349e-22	1.77778e-20
NME3	195.774	-0.999166	0.103858	-9.62053	6.5494e-22	1.77935e-20
SNAI1	76.6472	1.22605	0.127458	9.61931	6.62756e-22	1.79781e-20
SMOC1	42.1218	2.92968	0.304835	9.61073	7.20377e-22	1.95111e-20
WDR93	17.1011	-1.9051	0.198285	-9.60792	7.40272e-22	2.00192e-20
DNAL1	459.168	-0.832492	0.0866686	-9.60546	7.58201e-22	2.04726e-20
RP11-757F18.5	47.6126	-1.85652	0.193317	-9.60347	7.72938e-22	2.08385e-20
SERPINA11	43.6987	-3.12671	0.325629	-9.60205	7.83711e-22	2.10967e-20
ETS1	2563.86	0.806375	0.0840315	9.5961	8.30243e-22	2.23152e-20
RUNX3	171.595	1.23318	0.128521	9.59522	8.37398e-22	2.24549e-20
TMPRSS5	63.3636	1.71142	0.178363	9.59514	8.37993e-22	2.24549e-20
SRPK1	1259.45	0.727847	0.0758734	9.59292	8.56289e-22	2.29103e-20
MB21D1	168.126	1.03837	0.108308	9.58722	9.04879e-22	2.41736e-20
SMC5	1976.49	0.456499	0.0476196	9.58637	9.12378e-22	2.4337e-20
NBPF4	30.1359	-3.898	0.406975	-9.57799	9.89562e-22	2.63559e-20
ARPC1B	590.31	0.944369	0.0986205	9.57579	1.01086e-21	2.68825e-20
BAIAP3	485.643	-2.0862	0.217921	-9.5732	1.03643e-21	2.7521e-20
KCNG1	36.3207	3.28555	0.343296	9.57062	1.06268e-21	2.81755e-20
CTSC	1009.99	1.13593	0.118716	9.56846	1.08506e-21	2.87255e-20
RP11-624L4.1	7.23137	-3.61536	0.3785	-9.55181	1.27448e-21	3.36895e-20
KIF5C	1006.92	-2.07387	0.21716	-9.54998	1.29719e-21	3.42385e-20
USP6NL	877.992	0.753669	0.07892	9.54979	1.29962e-21	3.42512e-20
TEX10	308.274	0.642311	0.0672619	9.54941	1.30443e-21	3.43265e-20
MYO18B	43.4664	-2.56237	0.268354	-9.54846	1.31633e-21	3.45881e-20
MET	246.039	1.65256	0.173112	9.54619	1.34557e-21	3.53038e-20
CCDC176	482.36	-1.16648	0.122238	-9.54275	1.39097e-21	3.64406e-20
AGR2	1990.83	-2.36077	0.247419	-9.54159	1.40655e-21	3.67938e-20
IL2RA	75.2464	1.53993	0.161465	9.53725	1.46676e-21	3.8312e-20
UHRF2	616.473	0.629163	0.0659968	9.53324	1.52449e-21	3.97609e-20
FBXO36	210.013	-1.18903	0.124733	-9.53256	1.53452e-21	3.99633e-20
SLC4A8	1081.88	-1.8157	0.1905	-9.53124	1.55411e-21	4.04136e-20
SPEF2	577.411	-1.07514	0.112805	-9.53096	1.5583e-21	4.04629e-20
TRIM47	318.096	1.08657	0.114051	9.52701	1.61873e-21	4.19701e-20
NCCRP1	98.2521	3.1341	0.329077	9.52392	1.66774e-21	4.31772e-20
IL32	223.208	1.41329	0.148428	9.52176	1.70265e-21	4.40165e-20
RHOB	6427.85	-1.02848	0.108042	-9.51924	1.74448e-21	4.50315e-20
CLIC6	367.097	-2.864	0.301011	-9.51459	1.82431e-21	4.70234e-20
PHGDH	252.167	1.66003	0.174598	9.50775	1.94829e-21	5.01456e-20
CHEK1	320.184	1.09594	0.115311	9.50423	2.01541e-21	5.17976e-20
TAPT1	1061.85	-0.859695	0.0905012	-9.49927	2.11357e-21	5.42411e-20
MZT2B	438.561	-0.744172	0.0784188	-9.48971	2.31671e-21	5.93678e-20
AC018816.3	75.322	-2.80098	0.29527	-9.48617	2.39669e-21	6.1328e-20
FAM107A	32.7684	1.89713	0.200138	9.47909	2.56501e-21	6.554e-20
RP11-299G20.5	83.7772	-1.96364	0.207248	-9.47485	2.67148e-21	6.81615e-20
PLOD3	546.723	0.775514	0.081854	9.47436	2.68407e-21	6.83836e-20
RP11-333E13.4	10.0081	-2.33242	0.2462	-9.47366	2.70203e-21	6.87416e-20
STMN1	848.96	1.11335	0.117553	9.47102	2.77134e-21	7.04031e-20
C3orf18	141.281	-1.01125	0.106786	-9.46982	2.80335e-21	7.11137e-20
UNC13D	257.643	1.19535	0.126288	9.4653	2.92726e-21	7.41502e-20
ABCC8	280.5	-2.69941	0.285716	-9.44788	3.45762e-21	8.7459e-20
HEPH	276.183	1.16489	0.123407	9.43938	3.74996e-21	9.47173e-20
EPB41L2	2470.72	0.831736	0.0881236	9.43829	3.78918e-21	9.5571e-20
GTPBP4	800.017	0.793743	0.0841258	9.43519	3.90286e-21	9.82974e-20
TTK	155.743	1.29922	0.137812	9.42748	4.2007e-21	1.05648e-19
CCDC106	169.985	-0.9723	0.103148	-9.4263	4.24827e-21	1.06691e-19
RASGEF1A	111.788	1.76018	0.186747	9.42546	4.2823e-21	1.07393e-19
POTEJ	52.1341	-4.5112	0.478761	-9.42265	4.39838e-21	1.09991e-19
PPP1R18	1126.35	0.90926	0.0964972	9.42266	4.39789e-21	1.09991e-19
EFCAB12	73.0003	-1.79518	0.190528	-9.42213	4.42013e-21	1.10378e-19
TTC39A-AS1	23.1274	-1.76713	0.18768	-9.41568	4.70033e-21	1.17209e-19
SPTBN4	138.584	-1.88715	0.200467	-9.41378	4.78591e-21	1.19174e-19
C17orf58	343.837	-1.37549	0.146164	-9.41059	4.93371e-21	1.22681e-19
CTPS1	421.798	0.889641	0.0945503	9.40918	5.00009e-21	1.24156e-19
GREB1L	870.486	-1.95568	0.207891	-9.40725	5.09267e-21	1.26277e-19
PAPSS1	569.613	0.758646	0.0806608	9.40539	5.18388e-21	1.28358e-19
KRT5	644.547	2.76788	0.294615	9.39491	5.72669e-21	1.41599e-19
MURC	22.0829	1.27254	0.135509	9.3908	5.95466e-21	1.47029e-19
ZNF844	528.02	-0.847402	0.0902653	-9.3879	6.12074e-21	1.50918e-19
EXOC6	761.87	-0.733508	0.0781417	-9.38689	6.17951e-21	1.52154e-19
GPR156	22.7975	2.0355	0.216864	9.38607	6.22787e-21	1.53131e-19
CXCL10	526.549	2.01855	0.215101	9.38421	6.33907e-21	1.55648e-19
PRRG1	568.965	1.27459	0.135827	9.38392	6.35659e-21	1.5586e-19
PHF19	248.604	0.81957	0.087342	9.38345	6.38461e-21	1.5633e-19
DUSP22	511.518	0.644107	0.068677	9.37879	6.67351e-21	1.63177e-19
LRRC8D	410.256	0.79652	0.0849481	9.37656	6.81621e-21	1.66435e-19
CSMD3	71.4646	-4.71649	0.503069	-9.37542	6.88982e-21	1.67999e-19
FNIP1	2047.59	-0.546251	0.0582996	-9.36972	7.27218e-21	1.77077e-19
FAM127B	384.937	0.831515	0.0887523	9.36894	7.32614e-21	1.78145e-19
VIM-AS1	20.7372	1.66676	0.177965	9.3657	7.55512e-21	1.83459e-19
MAFF	89.4592	1.20244	0.128395	9.36518	7.59197e-21	1.841e-19
CCL8	85.182	2.12439	0.227104	9.35423	8.42074e-21	2.03916e-19
STK39	664.608	-0.939192	0.100444	-9.3504	8.73204e-21	2.11164e-19
NOSTRIN	224.763	-1.62934	0.174451	-9.33981	9.6506e-21	2.33057e-19
TMEM71	67.0547	1.19539	0.128038	9.33621	9.98485e-21	2.40799e-19
RP3-449O17.1	61.8676	1.07917	0.115674	9.32943	1.06446e-20	2.5636e-19
ZMYND10	58.3025	-1.59628	0.17118	-9.32514	1.10835e-20	2.66563e-19
SH3TC2	31.6418	1.61772	0.173504	9.3238	1.12247e-20	2.69593e-19
ITM2C	381.633	1.25834	0.134975	9.32277	1.13337e-20	2.7184e-19
RP11-597D13.9	129.947	-1.45044	0.155627	-9.32	1.16338e-20	2.78658e-19
PPM1F	753.034	0.590775	0.0634131	9.31629	1.20475e-20	2.88175e-19
CHRDL2	10.49	2.81973	0.30274	9.31401	1.23096e-20	2.94043e-19
OTX1	92.9698	2.02463	0.217457	9.3105	1.27231e-20	3.0351e-19
GLI3	3811.67	-1.14353	0.12284	-9.30904	1.28988e-20	3.07284e-19
SLC7A5P1	85.8844	1.69848	0.182541	9.30468	1.34391e-20	3.19722e-19
FXYD5	595.404	0.972409	0.104557	9.30032	1.4003e-20	3.3269e-19
WNK4	1228.94	-2.48882	0.267776	-9.29439	1.48051e-20	3.51059e-19
MYT1	130.496	-3.13101	0.336873	-9.29431	1.48161e-20	3.51059e-19
GAL	10.2068	3.08744	0.332234	9.29298	1.50029e-20	3.55009e-19
GPR110	29.7719	3.3572	0.361268	9.29283	1.50243e-20	3.55038e-19
MAP2	458.554	1.55931	0.167983	9.28252	1.65512e-20	3.90596e-19
ANXA1	542.314	0.980999	0.105699	9.28106	1.67793e-20	3.95448e-19
CNTNAP3	24.1648	2.16116	0.233047	9.2735	1.80134e-20	4.23964e-19
AKR7L	45.9538	-1.71915	0.1854	-9.27265	1.81582e-20	4.26802e-19
FAT1	4566.87	1.18808	0.128152	9.27086	1.84652e-20	4.33441e-19
UGCG	3673.83	-1.09279	0.117929	-9.26651	1.92343e-20	4.50892e-19
HLA-A	6323.75	0.982818	0.106081	9.26481	1.95433e-20	4.57526e-19
VEGFA	3526.92	1.13531	0.122591	9.26094	2.02648e-20	4.73787e-19
CDON	667.167	-1.30898	0.141368	-9.25936	2.05664e-20	4.80202e-19
RNF19B	684.202	0.660288	0.0713183	9.25832	2.07673e-20	4.8425e-19
GALNT6	1127.08	-1.49807	0.161958	-9.24969	2.25137e-20	5.24276e-19
SSH3	514.402	-1.0354	0.111955	-9.24838	2.2793e-20	5.30081e-19
PAK3	28.936	1.69736	0.18354	9.24789	2.28958e-20	5.31769e-19
CALU	2876.49	0.698748	0.0755603	9.24755	2.29689e-20	5.32763e-19
NXPH4	127.089	2.4348	0.263409	9.2434	2.38776e-20	5.53112e-19
STON2	651.516	-1.338	0.144791	-9.24089	2.44447e-20	5.65505e-19
ADAM17	1663.81	0.436727	0.0472888	9.2353	2.57555e-20	5.95047e-19
PIGT	2199.11	-0.678082	0.0734304	-9.23435	2.59862e-20	5.9959e-19
SLC28A1	20.2373	2.51939	0.272865	9.23312	2.62868e-20	6.05732e-19
SIRPA	566.662	0.799752	0.0866281	9.23202	2.65573e-20	6.11166e-19
CACNA1F	119.187	-1.9541	0.211723	-9.22953	2.71812e-20	6.24705e-19
PDE1C	175.825	1.92362	0.208442	9.22856	2.74293e-20	6.29586e-19
ZNF454	67.3837	1.4221	0.15418	9.22368	2.8708e-20	6.58078e-19
ABCA3	1635.27	-1.20146	0.130333	-9.21835	3.01718e-20	6.90735e-19
HTR7P1	244.052	-1.58951	0.172451	-9.21713	3.05161e-20	6.96805e-19
PNP	191.931	0.9329	0.101213	9.21722	3.04902e-20	6.96805e-19
NFIL3	175.32	1.1622	0.126118	9.21517	3.10779e-20	7.08713e-19
SYT1	350.998	-2.67236	0.290019	-9.21442	3.12968e-20	7.12782e-19
ZNF44	560.467	-0.733992	0.0796995	-9.20949	3.27673e-20	7.45309e-19
CORO1C	1929.27	0.639073	0.0694037	9.20806	3.32076e-20	7.54347e-19
ABCC2	79.2282	1.44834	0.157294	9.20785	3.3273e-20	7.54859e-19
C1QTNF1	196.868	1.08852	0.118228	9.20693	3.35589e-20	7.60367e-19
MPZL2	580.593	1.28196	0.139313	9.20197	3.51454e-20	7.9529e-19
CENPN	92.7364	0.993332	0.107953	9.20149	3.53019e-20	7.97805e-19
C1orf64	186.548	-2.74889	0.298774	-9.20056	3.56095e-20	8.03726e-19
ZNF462	1805.02	1.22212	0.132836	9.20024	3.57154e-20	8.05083e-19
SLC16A10	79.111	1.73474	0.188595	9.1982	3.63997e-20	8.19459e-19
RP11-496I9.1	170.131	-1.70855	0.185767	-9.19728	3.67132e-20	8.25462e-19
SYNM	1064.08	2.08661	0.226876	9.19712	3.67687e-20	8.25655e-19
FBXL7	734.509	-1.34277	0.146084	-9.19175	3.86487e-20	8.66765e-19
CDC14B	120.6	0.938354	0.102128	9.18798	4.00294e-20	8.96587e-19
CST5	20.8647	-5.51103	0.600309	-9.18033	4.2977e-20	9.61386e-19
ADIRF	544.151	-1.69726	0.184904	-9.17912	4.3461e-20	9.70979e-19
FOLH1	26.0573	1.64745	0.179492	9.17842	4.37455e-20	9.76096e-19
STK36	1214.56	-0.603853	0.0658193	-9.17441	4.54041e-20	1.01054e-18
CYP2D8P	29.4822	1.15736	0.12615	9.17448	4.53777e-20	1.01054e-18
PROM1	601.562	2.93364	0.319912	9.17016	4.72303e-20	1.04986e-18
CTC-558O2.2	10.5081	-2.77066	0.302147	-9.16991	4.73402e-20	1.05098e-18
MCM5	675.016	0.83157	0.0908182	9.15643	5.36439e-20	1.18942e-18
BAG2	93.3696	0.947509	0.103492	9.15542	5.41452e-20	1.19903e-18
RIMS3	98.6057	1.09202	0.119299	9.15365	5.50409e-20	1.21733e-18
TLE4	278.575	0.927861	0.101383	9.15208	5.58502e-20	1.23368e-18
MFSD2A	73.4413	1.61843	0.17685	9.15143	5.61823e-20	1.23946e-18
NT5DC2	483.071	0.904387	0.0988524	9.14886	5.7536e-20	1.26774e-18
HERC2P10	33.409	2.06906	0.226185	9.14767	5.8173e-20	1.28017e-18
IL22RA2	7.59312	3.09714	0.338643	9.14572	5.92338e-20	1.30189e-18
CFAP70	279.742	-1.21947	0.133403	-9.1413	6.17071e-20	1.35455e-18
KCNH1	134.247	-2.54361	0.278273	-9.14069	6.2053e-20	1.36045e-18
FBP1	247.496	-1.20726	0.132081	-9.14032	6.2265e-20	1.3634e-18
ATP6V1C2	103.985	2.63654	0.288544	9.13741	6.39638e-20	1.39846e-18
CCDC150	71.2608	1.1803	0.129174	9.13731	6.40251e-20	1.39846e-18
NDRG1	1882.6	1.52014	0.166432	9.13368	6.62066e-20	1.44432e-18
LINC00173	81.4567	-1.80293	0.197514	-9.1281	6.97109e-20	1.51889e-18
XIRP1	36.074	2.58319	0.283104	9.12454	7.20445e-20	1.56779e-18
PCDH11X	24.2297	3.11867	0.341802	9.12419	7.22728e-20	1.57082e-18
SH2B2	95.1717	1.1686	0.128107	9.12204	7.37225e-20	1.60035e-18
C8orf46	66.014	2.01997	0.221543	9.11772	7.67178e-20	1.66332e-18
SFXN2	456.276	-0.920601	0.100971	-9.11751	7.68729e-20	1.66463e-18
NRN1	148.436	1.19199	0.130769	9.11528	7.84711e-20	1.69715e-18
GPR160	797.141	-1.19407	0.131018	-9.11379	7.95498e-20	1.71837e-18
SOX6	212.525	2.16057	0.237071	9.11362	7.96812e-20	1.7191e-18
CYP4F22	53.0708	-2.86319	0.314244	-9.11135	8.13627e-20	1.75323e-18
NFAM1	221.682	1.15025	0.126281	9.10865	8.34098e-20	1.79515e-18
NDUFA4L2	58.2334	1.20297	0.132098	9.10665	8.49666e-20	1.82642e-18
QSOX2	346.019	0.743139	0.0816291	9.10385	8.71863e-20	1.87185e-18
DECR2	155.851	-0.833232	0.0915371	-9.10267	8.81351e-20	1.88991e-18
VGLL4	1575	0.617801	0.0678811	9.10122	8.93235e-20	1.91307e-18
LRIG3	430.732	1.04171	0.114508	9.09725	9.26519e-20	1.98194e-18
CLTA	324.573	0.557185	0.0612536	9.09637	9.34042e-20	1.99561e-18
TMOD2	1068.27	0.928347	0.102132	9.08964	9.93687e-20	2.12047e-18
CCL13	15.9134	2.79556	0.307707	9.08516	1.03545e-19	2.20691e-18
NUDT8	25.5311	2.04473	0.22533	9.07438	1.14327e-19	2.43377e-18
NBPF6	20.2266	-3.71075	0.409043	-9.07177	1.17102e-19	2.48982e-18
ZNF396	106.951	-0.987235	0.108873	-9.06773	1.21524e-19	2.58075e-18
RPS16P5	148.703	-1.09512	0.120785	-9.06666	1.22725e-19	2.60311e-18
NIPAL1	61.2623	2.13186	0.235157	9.0657	1.23805e-19	2.62284e-18
ATP6AP1L	207.652	-0.971077	0.107191	-9.05934	1.31246e-19	2.77715e-18
MAP3K12	480.571	-0.863554	0.0953854	-9.05332	1.38687e-19	2.93106e-18
RN7SL674P	8.32828	-2.07153	0.228831	-9.05267	1.39518e-19	2.94509e-18
ARPC5	1709.65	0.534288	0.0590284	9.05136	1.41198e-19	2.97699e-18
ZBTB5	680.926	0.557075	0.0615664	9.04836	1.45135e-19	3.05633e-18
RIOK1	218.899	0.704052	0.0779451	9.03266	1.67545e-19	3.52406e-18
RAB6C	17.3697	-2.34508	0.259986	-9.02001	1.88067e-19	3.95099e-18
TMEM158	189.239	1.75209	0.194251	9.01972	1.88562e-19	3.95666e-18
PARD6G-AS1	132.531	-1.2785	0.141764	-9.01851	1.90656e-19	3.99583e-18
MCCC2	2069.44	-1.04173	0.115541	-9.01617	1.94774e-19	4.07728e-18
B4GALT5	972.31	0.785112	0.0871487	9.00888	2.08179e-19	4.35271e-18
SLC2A5	71.8668	1.48272	0.164678	9.00374	2.18157e-19	4.55054e-18
MYRIP	73.3443	-1.68759	0.187431	-9.00377	2.18103e-19	4.55054e-18
MPP6	263.285	1.28461	0.142732	9.00012	2.25481e-19	4.69774e-18
SYTL2	4404.18	-1.52294	0.169236	-8.99894	2.27917e-19	4.74289e-18
UMODL1	29.6205	2.35813	0.262071	8.99807	2.29715e-19	4.77466e-18
PBX1	6720.49	-1.05345	0.1171	-8.99617	2.33724e-19	4.85226e-18
LRRC14B	16.1462	3.20976	0.356826	8.99531	2.35572e-19	4.88486e-18
MTA3	732.848	-0.546465	0.0608046	-8.98724	2.53509e-19	5.25062e-18
CPA6	36.7907	-3.20451	0.356629	-8.98557	2.57398e-19	5.32491e-18
FANCB	102.012	0.998003	0.111096	8.98324	2.629e-19	5.43234e-18
ZNF695	116.293	1.78444	0.198755	8.97806	2.75574e-19	5.68755e-18
AC034220.3	24.3658	-1.2414	0.138322	-8.97472	2.8408e-19	5.85623e-18
VASN	257.41	1.03884	0.11578	8.97256	2.89692e-19	5.96495e-18
GRIN3A	15.2433	2.05281	0.228883	8.9688	2.99765e-19	6.16513e-18
FAM20A	239.069	1.12901	0.125896	8.96779	3.02515e-19	6.21445e-18
PGBD5	70.8038	1.87395	0.20905	8.96412	3.12769e-19	6.41759e-18
ABCD1	381.277	0.908877	0.101392	8.96398	3.1317e-19	6.41835e-18
FOXA1	6799.44	-1.7184	0.191717	-8.96319	3.15427e-19	6.45708e-18
TCEAL3	493.387	-1.22437	0.136609	-8.9626	3.17108e-19	6.48396e-18
RPGR	680.15	-0.683954	0.0763263	-8.96091	3.22004e-19	6.57643e-18
IGFBP3	1591.59	1.13864	0.127124	8.95686	3.34042e-19	6.81437e-18
RP11-582J16.4	8.60077	-1.86771	0.208546	-8.95587	3.37073e-19	6.86826e-18
C16orf89	41.1129	-2.97567	0.332283	-8.95524	3.38985e-19	6.89922e-18
IFT88	275.318	-0.683287	0.0763076	-8.95437	3.4168e-19	6.94605e-18
DMXL1	2609.21	-0.513853	0.0573933	-8.95318	3.45387e-19	7.00953e-18
DYNLRB2	16.7539	-1.86467	0.208271	-8.95311	3.45599e-19	7.00953e-18
NEDD4L	1920.16	-1.05056	0.117439	-8.94554	3.70138e-19	7.4986e-18
IFT140	999.718	-0.878845	0.0982686	-8.94329	3.77736e-19	7.64374e-18
DARS	715.797	0.485419	0.0543015	8.93933	3.91539e-19	7.91394e-18
ETV7	68.4092	1.72463	0.192981	8.93678	4.0069e-19	8.08961e-18
SNX8	409.674	0.746191	0.0835484	8.93125	4.21235e-19	8.49454e-18
OPTN	799.765	0.806984	0.0903564	8.93112	4.21711e-19	8.49454e-18
MARCO	34.1337	2.9502	0.330439	8.92813	4.33272e-19	8.71742e-18
DYSF	598.798	0.858326	0.0962431	8.91831	4.73449e-19	9.51492e-18
ADTRP	47.0608	1.86858	0.209575	8.91603	4.83303e-19	9.70189e-18
HHAT	384.541	-0.91655	0.102801	-8.91573	4.84606e-19	9.71695e-18
C2orf50	22.7659	-2.52907	0.283768	-8.91244	4.99227e-19	9.99874e-18
CCND3	285.159	0.697314	0.0782739	8.90864	5.16645e-19	1.03358e-17
PDCD4	4961.72	-1.0821	0.121719	-8.89012	6.1041e-19	1.21978e-17
COL4A4	180.738	1.76496	0.198545	8.88949	6.13906e-19	1.22399e-17
LMX1B	384.891	-1.41204	0.158842	-8.88958	6.13385e-19	1.22399e-17
S100A11	184.614	0.841184	0.094697	8.8829	6.51373e-19	1.29722e-17
FAM110B	485.959	-1.42384	0.160305	-8.88206	6.5632e-19	1.30559e-17
TNFRSF8	25.9096	1.52562	0.171829	8.8787	6.76458e-19	1.34414e-17
KIF9	116.585	-0.896711	0.101018	-8.87673	6.88563e-19	1.36665e-17
KIAA0556	1427	-0.723833	0.0815441	-8.87659	6.8944e-19	1.36685e-17
RGS11	589.886	-1.67534	0.18875	-8.87598	6.932e-19	1.37275e-17
ADD2	84.4327	1.53955	0.173582	8.86928	7.36202e-19	1.45627e-17
SFRP1	731.791	2.28838	0.258022	8.86893	7.38501e-19	1.45918e-17
PNRC1	3031.34	0.786306	0.0886863	8.86615	7.57197e-19	1.49445e-17
EMX1	36.3628	-3.38987	0.382346	-8.86599	7.58283e-19	1.49491e-17
MUC4	361.494	2.59538	0.292742	8.86575	7.5994e-19	1.4965e-17
C15orf52	404.086	1.23561	0.139381	8.86497	7.65246e-19	1.50527e-17
CABP4	56.9299	-2.10013	0.236914	-8.86452	7.68355e-19	1.5097e-17
CD274	196.179	1.50358	0.169669	8.86185	7.86966e-19	1.54454e-17
GMDS	242.954	0.862495	0.0974067	8.85457	8.40049e-19	1.64591e-17
C20orf96	391.476	-0.977049	0.110345	-8.85451	8.40486e-19	1.64591e-17
RAI2	516.805	-1.46654	0.165642	-8.85366	8.46961e-19	1.65675e-17
LETM2	89.6591	-1.80205	0.203633	-8.84951	8.79012e-19	1.71754e-17
CSF2RB	570.697	1.12603	0.127244	8.84937	8.80121e-19	1.71779e-17
DESI1	448.168	0.620488	0.0701176	8.84925	8.81093e-19	1.71779e-17
CERS2	2117.29	-0.675907	0.0763813	-8.84912	8.82129e-19	1.71791e-17
CELSR2	5598.99	-1.21058	0.136832	-8.8472	8.9745e-19	1.74581e-17
DESI2	1020.22	0.66003	0.0746136	8.84598	9.07309e-19	1.7611e-17
FAM135A	514.589	0.731571	0.0827001	8.84607	9.06526e-19	1.7611e-17
ORC1	54.6003	1.1986	0.135538	8.84329	9.29389e-19	1.80197e-17
ADAM19	575.293	0.887063	0.100325	8.84192	9.40889e-19	1.82226e-17
NFKBIE	99.2514	0.896281	0.101388	8.84007	9.56599e-19	1.85065e-17
DUSP2	45.2339	1.32703	0.150151	8.83796	9.74798e-19	1.88379e-17
XPO5	875.299	0.582798	0.0659838	8.83245	1.02406e-18	1.97681e-17
TUBA3D	31.2205	-3.84353	0.435288	-8.82986	1.04806e-18	2.02093e-17
PGK1	1549.99	0.681439	0.0772021	8.8267	1.07808e-18	2.07654e-17
NRTN	11.225	2.43631	0.276028	8.82631	1.08183e-18	2.08149e-17
LIMK1	1109.3	0.640291	0.0725499	8.82554	1.08936e-18	2.0937e-17
GABRE	434.142	2.08575	0.236419	8.82223	1.12206e-18	2.15419e-17
PCBP3	30.3242	1.71614	0.194552	8.82102	1.13425e-18	2.17522e-17
MYLK4	21.4437	1.16589	0.13218	8.82045	1.14002e-18	2.1839e-17
ACKR2	104.335	1.98077	0.2246	8.81912	1.15365e-18	2.20762e-17
HDC	168.482	-2.39045	0.271182	-8.81495	1.19741e-18	2.28885e-17
RP11-279F6.1	14.6545	-2.67213	0.303223	-8.81243	1.22461e-18	2.33832e-17
CMBL	336.987	-1.28292	0.145594	-8.81164	1.23332e-18	2.35239e-17
SMCO4	86.2835	1.07536	0.122056	8.81034	1.24772e-18	2.37728e-17
LAD1	317.794	1.80847	0.205311	8.80844	1.26897e-18	2.41516e-17
ACTR3	3270.2	0.514236	0.0583932	8.80644	1.29187e-18	2.45345e-17
MLPH	3259.98	-1.66725	0.18932	-8.80654	1.29071e-18	2.45345e-17
SH3BP1	275.281	0.85899	0.0975928	8.80178	1.34666e-18	2.55474e-17
POU4F1	24.3568	3.99052	0.453391	8.8015	1.35003e-18	2.55838e-17
CBR3	57.0401	1.54746	0.175909	8.79696	1.40578e-18	2.66115e-17
SLC7A2	3667.05	-2.32544	0.26437	-8.79617	1.41567e-18	2.67701e-17
DDX26B	212.289	0.900106	0.102351	8.79434	1.43894e-18	2.71809e-17
ILF2	975.325	0.666447	0.0758036	8.79175	1.47245e-18	2.7784e-17
MARVELD2	631.829	-0.761004	0.0865686	-8.79076	1.48549e-18	2.8e-17
PHOSPHO2	150.878	-0.772229	0.0878945	-8.78587	1.55165e-18	2.92158e-17
GPT2	396.341	1.25977	0.143392	8.78551	1.55658e-18	2.92773e-17
CHST2	97.1651	1.14168	0.130059	8.77817	1.66157e-18	3.12188e-17
UBALD2	196.891	0.744446	0.08496	8.76231	1.91289e-18	3.59024e-17
LBH	519.498	0.749018	0.0854873	8.76175	1.92249e-18	3.60442e-17
LIMK2	956.032	0.66907	0.0764126	8.75601	2.02276e-18	3.78837e-17
NT5C2	999.424	0.564615	0.0644848	8.75579	2.02679e-18	3.79188e-17
RSPH1	61.1709	-1.39313	0.159149	-8.75357	2.06701e-18	3.86303e-17
TNFSF13B	367.114	1.11528	0.127495	8.74769	2.17763e-18	4.06545e-17
CLIC4	3427.76	0.718948	0.0822072	8.74555	2.21926e-18	4.13879e-17
DHRS2	445.449	-3.53983	0.40488	-8.7429	2.272e-18	4.23266e-17
CBLN2	174.379	-3.90263	0.446421	-8.74204	2.28938e-18	4.26052e-17
FGF10	481.16	-2.72347	0.311744	-8.73624	2.41003e-18	4.48032e-17
RELT	239.026	0.849182	0.0972153	8.73506	2.43521e-18	4.52234e-17
ACOT4	49.6093	-1.07272	0.12285	-8.73191	2.50406e-18	4.6453e-17
DSG1	25.5732	4.07555	0.466891	8.72914	2.56625e-18	4.75566e-17
UQCRH	470.681	0.677208	0.0775869	8.72838	2.58337e-18	4.78235e-17
SHCBP1	104.546	0.965936	0.110683	8.72708	2.61321e-18	4.83252e-17
HEBP2	360.66	0.864347	0.0990918	8.72269	2.71676e-18	5.01873e-17
CASQ1	53.7502	-2.14977	0.246485	-8.72171	2.74024e-18	5.0568e-17
CNGA1	14.9988	2.4941	0.286061	8.71874	2.81313e-18	5.18588e-17
FABP5	67.8276	1.62855	0.18682	8.71725	2.85029e-18	5.24888e-17
ENSG00000280789.1	40.4726	-1.08344	0.124346	-8.71304	2.95833e-18	5.44215e-17
ROBO2	277.586	-2.71917	0.312188	-8.71003	3.03795e-18	5.58278e-17
FBXO32	2576.91	1.01347	0.116366	8.70934	3.05639e-18	5.61082e-17
SKP2	411.198	0.600628	0.068991	8.70589	3.15098e-18	5.77844e-17
PPARGC1B	409.795	0.880539	0.101146	8.70566	3.15729e-18	5.78398e-17
SNTB1	478.851	0.900308	0.103427	8.70478	3.18201e-18	5.82084e-17
SMAD3	1802.74	-0.735991	0.0845509	-8.7047	3.18402e-18	5.82084e-17
TMEM101	375.164	-1.62812	0.187046	-8.70438	3.19327e-18	5.8317e-17
LDHB	291.55	1.25834	0.144612	8.70148	3.2758e-18	5.97621e-17
AADAT	146.953	1.25024	0.143692	8.70088	3.29332e-18	6.00196e-17
PTPN14	899.252	0.936074	0.107588	8.70053	3.30352e-18	6.01431e-17
PDSS1	58.7874	0.901221	0.103607	8.69844	3.36492e-18	6.11977e-17
KRT17	91.4539	2.76202	0.317561	8.69758	3.3904e-18	6.15974e-17
KIAA0040	1093.94	-0.945253	0.108696	-8.69633	3.42799e-18	6.22163e-17
CCL5	240.898	1.67681	0.192866	8.69419	3.49313e-18	6.33332e-17
GRIK4	62.9524	-2.14206	0.246436	-8.69218	3.55548e-18	6.43974e-17
CTD-2256P15.4	20.798	-1.75699	0.202157	-8.69122	3.58561e-18	6.48764e-17
CRACR2A	322.66	-1.14398	0.131644	-8.68994	3.62643e-18	6.55476e-17
POLI	1122.62	-0.756832	0.0871097	-8.68826	3.6803e-18	6.6453e-17
FAM47E	61.6235	-1.49624	0.17222	-8.68794	3.69061e-18	6.6571e-17
PCM1	3378.67	-0.836665	0.0963196	-8.68634	3.743e-18	6.74468e-17
HLA-DOB	27.1871	1.69282	0.194904	8.68542	3.77353e-18	6.79274e-17
CRNKL1	1144.07	-0.636891	0.0733685	-8.68071	3.93298e-18	7.07254e-17
CCP110	1151.79	-0.647121	0.0745734	-8.67764	4.04073e-18	7.25889e-17
LINC00908	10.1406	-2.80185	0.322932	-8.67629	4.08901e-18	7.33812e-17
PSMB2	883.315	0.632054	0.072876	8.67301	4.20846e-18	7.5448e-17
C5orf30	915.296	-1.01146	0.116676	-8.66894	4.3618e-18	7.81175e-17
ROGDI	335.406	-0.866445	0.10004	-8.66097	4.67751e-18	8.36865e-17
COL11A2	53.7274	1.56047	0.180193	8.65996	4.71931e-18	8.43487e-17
PAX6	38.1393	2.68758	0.310543	8.65443	4.9536e-18	8.83567e-17
CHST11	662.209	0.726063	0.0838944	8.65449	4.95116e-18	8.83567e-17
MAP3K5	510.459	0.808693	0.0934573	8.65307	5.01331e-18	8.93313e-17
ARSB	287.493	0.653692	0.0755657	8.65065	5.12068e-18	9.11523e-17
RP11-126H7.4	21.3342	-3.17564	0.367265	-8.64672	5.30007e-18	9.42502e-17
MSH3	680.245	-0.46724	0.0540562	-8.64361	5.44656e-18	9.67576e-17
TP53BP1	2053.6	-0.457971	0.0529848	-8.64344	5.45477e-18	9.68057e-17
TXN	252.002	0.765944	0.0886258	8.64244	5.5024e-18	9.75527e-17
KIAA0232	1279	-0.487338	0.0564089	-8.63937	5.65242e-18	1.00111e-16
FAM49A	301.425	0.810761	0.0938473	8.63915	5.66333e-18	1.00204e-16
FOXQ1	43.7094	2.10583	0.24385	8.63573	5.83542e-18	1.03145e-16
CYP1B1	3209.05	1.21035	0.140184	8.634	5.92454e-18	1.04541e-16
CYTH1	961.74	0.498351	0.0577199	8.63396	5.92627e-18	1.04541e-16
CDCA8	123.764	1.14918	0.133105	8.63366	5.94206e-18	1.04715e-16
PYY	19.0389	-3.03394	0.351447	-8.63272	5.99119e-18	1.05475e-16
PDK1	731.582	1.00383	0.116357	8.62718	6.28823e-18	1.10594e-16
CTC-558O2.1	5.92443	-2.93515	0.340406	-8.6225	6.55065e-18	1.15094e-16
LRRC8C	994.671	0.884863	0.102724	8.61396	7.05823e-18	1.23889e-16
RP11-788M5.3	6.2289	-2.58446	0.300051	-8.6134	7.09266e-18	1.24369e-16
LRRC46	38.2552	-1.49336	0.173445	-8.60995	7.30909e-18	1.28036e-16
YBX3	764.563	0.984736	0.114404	8.60754	7.46472e-18	1.30633e-16
FMN1	2141.43	-0.72281	0.0839756	-8.60739	7.47448e-18	1.30673e-16
CERS6	6445.71	-0.882824	0.102631	-8.60191	7.83977e-18	1.36924e-16
RELB	229.243	0.861475	0.100156	8.60137	7.87692e-18	1.37436e-16
FAM198B	8006.22	-1.25439	0.14585	-8.60059	7.93056e-18	1.38235e-16
KIAA2013	571.511	0.574634	0.0668713	8.59313	8.46282e-18	1.47367e-16
ASS1	77.3605	1.86091	0.216572	8.59256	8.50548e-18	1.47963e-16
C3orf58	842.474	0.894997	0.104162	8.59236	8.52034e-18	1.48076e-16
TNFRSF21	889.651	1.20566	0.140331	8.59153	8.58188e-18	1.48998e-16
CYP7B1	320.001	0.911209	0.1061	8.58819	8.83478e-18	1.53238e-16
CARTPT	84.4821	-4.35563	0.507227	-8.58714	8.91598e-18	1.54494e-16
RGS2	128.897	1.23597	0.14394	8.58671	8.94979e-18	1.54927e-16
ARL3	128.816	-0.780882	0.0909679	-8.58416	9.15048e-18	1.58246e-16
SLFNL1-AS1	96.0771	1.11215	0.129582	8.58264	9.2724e-18	1.60197e-16
MYCBPAP	73.2834	-1.50458	0.175455	-8.57529	9.88351e-18	1.70587e-16
TDO2	34.682	1.83325	0.213874	8.57163	1.0203e-17	1.75928e-16
AAGAB	1319.66	-0.564408	0.0658549	-8.57047	1.03064e-17	1.77538e-16
PERP	2757.9	1.17397	0.137047	8.56617	1.06985e-17	1.84113e-16
KRT18	978.075	-1.17495	0.137177	-8.56519	1.07897e-17	1.85501e-16
IMPA2	180.19	1.25306	0.14634	8.56266	1.10296e-17	1.89441e-16
DOCK7	1284.22	0.545557	0.0637282	8.56069	1.12189e-17	1.92504e-16
IL27RA	98.5602	1.38713	0.162049	8.55999	1.12876e-17	1.93494e-16
BIN1	227.712	1.10923	0.129634	8.55663	1.16213e-17	1.9902e-16
EPS15L1	948.355	-0.571089	0.0667473	-8.55599	1.16865e-17	1.99942e-16
EZH2	400.535	0.847265	0.0990832	8.55104	1.21985e-17	2.08499e-16
CDH7	50.2773	-3.6086	0.422259	-8.54594	1.2749e-17	2.17697e-16
MAP4K4	2404.45	0.560206	0.0655551	8.54558	1.27896e-17	2.18179e-16
PIEZO2	1015.26	-1.86608	0.218456	-8.54214	1.31762e-17	2.24557e-16
ENSG00000168939.9	60.6807	0.984096	0.115266	8.53761	1.37031e-17	2.33311e-16
ABLIM3	588.516	-1.37369	0.160923	-8.53631	1.38577e-17	2.35715e-16
ELAVL2	147.026	1.99269	0.233567	8.53152	1.44434e-17	2.45441e-16
CDK2AP1	592.936	0.676758	0.0793288	8.53105	1.4503e-17	2.46216e-16
ERI2	608.136	-0.738044	0.0865311	-8.52924	1.47309e-17	2.49844e-16
FBN3	102.397	2.93835	0.344517	8.5289	1.4774e-17	2.50334e-16
MS4A15	25.6058	-3.2268	0.378378	-8.52797	1.48943e-17	2.5213e-16
CDC123	310.206	0.717936	0.0842007	8.52648	1.50864e-17	2.55135e-16
PCSK6	917.695	-1.61692	0.189759	-8.52092	1.58284e-17	2.67428e-16
MIR3936	18.5872	-1.17131	0.137552	-8.51537	1.66064e-17	2.80303e-16
PLAUR	373.939	0.857359	0.100741	8.51056	1.73098e-17	2.91896e-16
CXCL11	476.123	2.17058	0.255071	8.5097	1.7438e-17	2.93776e-16
SOCS1	56.2061	1.40401	0.165016	8.50831	1.76488e-17	2.97044e-16
CASKIN1	111.568	-1.53217	0.180089	-8.50787	1.77163e-17	2.97895e-16
PKP1	216.244	2.53847	0.298453	8.50541	1.80951e-17	3.03973e-16
SMOX	138.184	1.18269	0.139084	8.50341	1.84095e-17	3.0896e-16
NEK11	193.392	-0.774564	0.091094	-8.5029	1.84909e-17	3.10031e-16
TYMP	940.18	1.12316	0.132118	8.50122	1.87612e-17	3.14263e-16
SRF	932.908	0.551748	0.0649359	8.49681	1.94876e-17	3.26121e-16
MICAL3	1293.95	0.757461	0.0891925	8.49243	2.02361e-17	3.38325e-16
HPN	647.404	-1.4485	0.170587	-8.49124	2.0445e-17	3.41493e-16
TNFAIP3	734.433	0.972234	0.114527	8.48912	2.08199e-17	3.47427e-16
HEBP1	726.332	-1.10772	0.130541	-8.48558	2.14637e-17	3.57829e-16
PTPRN2	220.271	-2.19172	0.258322	-8.48445	2.1674e-17	3.60994e-16
ACOT9	232.368	0.690471	0.0813838	8.48413	2.1734e-17	3.61652e-16
TMEM145	131.91	-2.39138	0.281877	-8.48378	2.17984e-17	3.62381e-16
TRDMT1	169.238	0.81802	0.0964814	8.47853	2.28065e-17	3.78782e-16
IRAK1	1516.4	0.688751	0.0812637	8.4755	2.34073e-17	3.88394e-16
LRRC48	83.4233	-1.35945	0.160454	-8.47256	2.40049e-17	3.97934e-16
B3GNT3	88.3384	2.82726	0.333748	8.47126	2.42762e-17	4.02053e-16
ARRDC3	2405.59	0.634342	0.0748943	8.46983	2.45755e-17	4.06627e-16
C1GALT1	474.926	0.893268	0.105479	8.46866	2.48221e-17	4.10323e-16
LCN2	51.2667	3.36175	0.397067	8.46644	2.53e-17	4.17829e-16
COX4I1	567.804	0.580816	0.0686366	8.46218	2.6242e-17	4.32981e-16
KLHDC3	588.128	0.497709	0.0588261	8.46068	2.65815e-17	4.37827e-16
ATRNL1	516.812	-2.60912	0.308382	-8.46067	2.65855e-17	4.37827e-16
CDH2	107.625	1.52774	0.180573	8.46054	2.66141e-17	4.37889e-16
MUC16	9627.46	2.94869	0.348701	8.45621	2.76197e-17	4.5401e-16
VSNL1	48.0362	1.63337	0.193291	8.45029	2.90568e-17	4.76963e-16
ZNF280C	321.591	0.535396	0.0633587	8.45024	2.90702e-17	4.76963e-16
MIEF1	564.384	0.508923	0.0602692	8.44417	3.06213e-17	5.01944e-16
TIGD2	87.4429	0.782502	0.0926824	8.44283	3.09737e-17	5.07249e-16
LAMB3	232.979	1.79964	0.213219	8.44032	3.16467e-17	5.17788e-16
RAD54L	167.007	1.13152	0.134065	8.44008	3.17123e-17	5.1838e-16
MIR4714	8.57948	-2.03416	0.241031	-8.43939	3.19009e-17	5.20979e-16
NME4	821.98	-0.737139	0.0873545	-8.43848	3.2149e-17	5.24545e-16
DCBLD1	329.871	0.806912	0.0956254	8.43826	3.22108e-17	5.25065e-16
OXER1	41.5619	1.45049	0.171991	8.43352	3.35421e-17	5.46262e-16
C10orf82	40.0331	-2.99902	0.355612	-8.43341	3.35737e-17	5.4627e-16
SLC10A3	275.538	0.612321	0.072659	8.42732	3.53662e-17	5.74905e-16
ZNF441	185.149	-0.741711	0.0880236	-8.42627	3.56858e-17	5.79566e-16
QKI	5460.49	0.614044	0.072911	8.42183	3.70639e-17	6.01279e-16
LIPG	82.2041	1.60805	0.19094	8.42175	3.70911e-17	6.01279e-16
SLC26A5	36.2548	-2.33429	0.277184	-8.42147	3.71774e-17	6.02124e-16
CXCL8	79.3984	2.13932	0.254115	8.41869	3.80714e-17	6.15621e-16
AMZ1	178.808	-2.04584	0.243013	-8.41866	3.80808e-17	6.15621e-16
SNORA70E	28.3314	-1.72801	0.205293	-8.41731	3.85232e-17	6.22203e-16
EFCAB11	236.598	-0.781915	0.092936	-8.41348	3.9803e-17	6.42284e-16
GSPT1	4659.21	-0.58964	0.0701349	-8.40723	4.19825e-17	6.76833e-16
RASEF	3176.41	-1.01383	0.1206	-8.40657	4.22175e-17	6.8e-16
SIGIRR	358.156	-0.801074	0.0952996	-8.40586	4.24755e-17	6.8353e-16
BNC1	11.8905	2.57529	0.306418	8.4045	4.29689e-17	6.90839e-16
FUT8	1046.36	-0.798756	0.0950747	-8.40135	4.41373e-17	7.08976e-16
NAMPTP1	7.15709	1.29685	0.154413	8.39853	4.52085e-17	7.2552e-16
PTPRT	1865.89	-2.39114	0.284729	-8.39795	4.54329e-17	7.28457e-16
FAM120AOS	314.232	-0.588341	0.0701037	-8.39245	4.76133e-17	7.62723e-16
CYB5R3	1356.1	0.558976	0.0666335	8.38881	4.91083e-17	7.85956e-16
FAS	633.323	0.832284	0.0992226	8.38805	4.94269e-17	7.90336e-16
TRAF5	1287.81	-0.839845	0.100148	-8.38607	5.02648e-17	8.03006e-16
BSN	404.241	-1.69364	0.202004	-8.38418	5.10807e-17	8.15299e-16
SOS1	2957.84	0.417222	0.0497675	8.38342	5.14095e-17	8.19804e-16
NEK9	1360	-0.403876	0.0481813	-8.38243	5.18475e-17	8.26042e-16
C5orf63	38.2067	-1.08519	0.129513	-8.37899	5.33824e-17	8.49726e-16
NME5	58.7782	-1.66389	0.198619	-8.37734	5.41395e-17	8.60998e-16
CNNM4	1070.34	-0.785365	0.0937639	-8.37598	5.47655e-17	8.70169e-16
SRGN	666.865	1.07873	0.128828	8.37337	5.59919e-17	8.88852e-16
TBCK	1094.19	-0.4827	0.057653	-8.3725	5.64072e-17	8.94638e-16
SPATA17	107.236	-1.1959	0.142855	-8.37139	5.69448e-17	9.02351e-16
ZNF174	132.559	-0.598988	0.0715658	-8.36976	5.7738e-17	9.14098e-16
KIF2C	148.335	1.19369	0.142712	8.36427	6.0486e-17	9.56743e-16
FAM83D	221.8	1.29023	0.154272	8.36331	6.09835e-17	9.62882e-16
ZC4H2	43.516	1.19984	0.143465	8.36335	6.09636e-17	9.62882e-16
STON1	286.538	0.976386	0.1168	8.35949	6.29903e-17	9.93677e-16
FAH	499.564	-0.82147	0.098274	-8.35898	6.32623e-17	9.97076e-16
ASCL1	70.4602	-4.60572	0.551042	-8.35819	6.36871e-17	1.00287e-15
C10orf10	355.684	1.02807	0.12303	8.35626	6.47358e-17	1.01848e-15
TMEM30B	966.185	-0.899928	0.107703	-8.35567	6.50599e-17	1.02266e-15
IDUA	841.463	-0.793596	0.0949904	-8.35449	6.5718e-17	1.03208e-15
NANOS1	82.523	1.47832	0.177078	8.34838	6.92055e-17	1.08589e-15
TMEM206	251.369	0.612849	0.073416	8.34762	6.96514e-17	1.09191e-15
MEX3B	200.068	0.937123	0.11228	8.34628	7.04446e-17	1.10336e-15
IL20	48.4454	-3.09734	0.371113	-8.34609	7.05584e-17	1.10416e-15
OSBPL3	1319.18	0.729499	0.0874149	8.34525	7.10663e-17	1.11112e-15
FOXL1	31.4132	1.44587	0.173275	8.34433	7.16159e-17	1.11872e-15
APOL6	491.083	1.05468	0.126397	8.34421	7.1689e-17	1.11887e-15
MTAP	1475.18	0.785655	0.0942094	8.33946	7.46334e-17	1.16379e-15
QDPR	467.057	-1.2353	0.148132	-8.33919	7.48014e-17	1.16538e-15
NPC1	968.152	0.472361	0.056651	8.33808	7.55063e-17	1.17532e-15
GPR63	47.3919	1.48192	0.177762	8.33652	7.65066e-17	1.18984e-15
TOX	99.2367	1.43078	0.171679	8.33404	7.81295e-17	1.21401e-15
MS4A8	10.4749	-3.7658	0.451933	-8.33265	7.90508e-17	1.22724e-15
CHIC2	137.822	0.61645	0.0740035	8.33001	8.08331e-17	1.2538e-15
IFNGR1	551.07	0.6188	0.0743016	8.32822	8.20694e-17	1.27186e-15
SLFN13	658.169	1.28185	0.15394	8.32692	8.2974e-17	1.28475e-15
LRRC56	170.352	-1.06891	0.12838	-8.3261	8.35484e-17	1.2925e-15
HID1	1549.36	-1.08089	0.129828	-8.32555	8.39387e-17	1.2974e-15
SAA2	43.7573	1.95908	0.235385	8.32287	8.58608e-17	1.32595e-15
TLE1	330.543	1.26927	0.152556	8.32002	8.79485e-17	1.357e-15
IQCK	642.378	-0.801254	0.0963067	-8.31981	8.81045e-17	1.35821e-15
NXN	272.908	1.04749	0.125938	8.3175	8.98382e-17	1.38373e-15
AC009133.21	10.3551	-1.35304	0.162688	-8.31677	9.0391e-17	1.39103e-15
FAM57A	124.514	0.897308	0.107943	8.31278	9.3488e-17	1.43743e-15
STAC2	197.144	3.30132	0.397324	8.30889	9.66009e-17	1.48399e-15
BTF3	415.43	-0.591257	0.071164	-8.30837	9.70219e-17	1.48916e-15
FGD3	961.014	-1.36879	0.164769	-8.30729	9.79141e-17	1.50155e-15
SLC18B1	260.023	0.854254	0.102863	8.30476	1.00024e-16	1.53258e-15
CXADRP3	40.9184	-4.95689	0.597475	-8.2964	1.07314e-16	1.64284e-15
KIF13B	1786.29	-1.00208	0.120792	-8.29598	1.07694e-16	1.64722e-15
RCOR3	3046.73	-0.700205	0.0844253	-8.29378	1.09702e-16	1.67648e-15
PTH2R	47.6627	1.71869	0.207242	8.29316	1.10275e-16	1.6827e-15
VNN3	15.6393	2.61983	0.315903	8.29314	1.103e-16	1.6827e-15
GNAI1	156.841	1.00713	0.121451	8.29249	1.10903e-16	1.69044e-15
CSNK1G3	1074.61	-0.440454	0.0531179	-8.29201	1.11353e-16	1.69582e-15
CAMK2B	189.341	-2.344	0.282823	-8.28785	1.15315e-16	1.75464e-15
PIGQ	1399.85	-0.644252	0.077746	-8.28662	1.16517e-16	1.7714e-15
PTPLA	44.4235	1.52338	0.183933	8.28224	1.20875e-16	1.83608e-15
SMIM22	148.055	-1.21571	0.146791	-8.28197	1.21158e-16	1.83878e-15
C6orf195	14.143	1.92178	0.232107	8.27971	1.23471e-16	1.87227e-15
SPEG	597.403	1.30825	0.158044	8.27778	1.2549e-16	1.90124e-15
BUB1	231.313	0.98813	0.119375	8.27756	1.25724e-16	1.90316e-15
SLC2A1	760.95	1.08226	0.130751	8.27728	1.26025e-16	1.90608e-15
VAC14	550.007	0.538705	0.0650988	8.27519	1.28251e-16	1.93807e-15
MAP7D3	181.775	0.846326	0.102315	8.27177	1.31981e-16	1.99273e-15
RP11-226M10.3	8.78117	-1.62122	0.196056	-8.26916	1.34911e-16	2.03522e-15
EMC8	162.386	0.545822	0.0660131	8.26838	1.35788e-16	2.04671e-15
TSPAN33	77.1871	0.930143	0.112613	8.25964	1.46112e-16	2.20043e-15
S100A9	170.308	2.80738	0.340041	8.25602	1.50617e-16	2.26633e-15
GRHL1	1088.99	1.05597	0.127919	8.25499	1.51909e-16	2.28307e-15
ETS2	550.417	0.657725	0.0796766	8.25493	1.51989e-16	2.28307e-15
DIAPH3	192.854	1.00738	0.122076	8.25211	1.55616e-16	2.33557e-15
HIST1H2BJ	242.968	1.25417	0.152008	8.25073	1.57426e-16	2.36073e-15
PDCD1LG2	82.5643	1.27587	0.154675	8.24866	1.60176e-16	2.39992e-15
TMEM214	1001.27	0.434256	0.052658	8.24673	1.62787e-16	2.43696e-15
HLA-E	2712.97	0.755471	0.0916524	8.24278	1.68249e-16	2.51446e-15
TREX2	30.3395	1.29092	0.156612	8.24279	1.68239e-16	2.51446e-15
EOGT	745.543	0.600167	0.0728166	8.24217	1.69121e-16	2.52535e-15
PDIA6	2468.22	0.610637	0.0740933	8.24146	1.70126e-16	2.53819e-15
POTEC	122.642	-4.58113	0.555871	-8.24135	1.70276e-16	2.53829e-15
NCAM2	355.529	-1.89003	0.229354	-8.24064	1.71296e-16	2.55133e-15
YBX1P2	19.2054	1.02638	0.124666	8.23304	1.82527e-16	2.7163e-15
C2orf81	114.578	-0.908968	0.110487	-8.22694	1.92056e-16	2.85547e-15
ST14	1076.47	0.886588	0.107768	8.22685	1.92203e-16	2.85547e-15
AMD1	1487.78	0.912114	0.11092	8.22317	1.98198e-16	2.94206e-15
SLC25A37	1422.94	0.924379	0.112426	8.22213	1.99921e-16	2.96513e-15
AGFG1	2279.3	0.444544	0.0540733	8.22115	2.01563e-16	2.98697e-15
NEBL	4322.96	-1.01239	0.123178	-8.21891	2.05362e-16	3.0407e-15
SRRM2-AS1	50.7971	-1.30641	0.158997	-8.21654	2.09458e-16	3.09874e-15
RIBC1	78.3226	-1.05095	0.127909	-8.21643	2.0965e-16	3.09899e-15
VWA3A	60.451	-2.20806	0.268943	-8.21015	2.20904e-16	3.26259e-15
FRS2	3878.3	-0.975666	0.118858	-8.20867	2.23648e-16	3.30035e-15
NMB	13.6585	1.29055	0.157244	8.20735	2.26129e-16	3.33418e-15
2010-03-01	14.2104	-2.53434	0.308967	-8.20262	2.35207e-16	3.46512e-15
DEFB132	6.33529	-3.05601	0.372595	-8.20196	2.365e-16	3.48126e-15
LCMT2	311.613	-0.511616	0.0624029	-8.19859	2.43221e-16	3.5772e-15
CCL4	33.5391	1.40168	0.170973	8.19826	2.43898e-16	3.58416e-15
CNNM1	21.4811	2.41933	0.29518	8.1961	2.48304e-16	3.64586e-15
CCDC24	202.89	-0.908163	0.110832	-8.19403	2.52615e-16	3.70607e-15
ASIC2	17.5525	-3.75788	0.458717	-8.19216	2.56588e-16	3.76123e-15
ARPC2	1450.49	0.390005	0.0476266	8.1888	2.63841e-16	3.86433e-15
FAT2	218.428	2.3054	0.281556	8.18805	2.65486e-16	3.88518e-15
LRRC37A4P	138.387	1.35195	0.165128	8.18725	2.67257e-16	3.90786e-15
CTSV	13.7569	1.61341	0.197162	8.18315	2.7652e-16	4.03994e-15
LAMA3	1238.72	-1.73694	0.21228	-8.18233	2.78416e-16	4.06427e-15
COL22A1	128.421	2.21176	0.270362	8.18076	2.82065e-16	4.11413e-15
GPRC5B	449.267	0.925611	0.113175	8.17855	2.87278e-16	4.1867e-15
CYP21A2	157.484	-1.84873	0.226064	-8.17791	2.88798e-16	4.20536e-15
USP30	364.463	-0.517399	0.0632965	-8.17421	2.97799e-16	4.33285e-15
TMEM45A	277.501	1.45095	0.177548	8.17215	3.0293e-16	4.40386e-15
WDR91	475.888	0.620012	0.0758781	8.17116	3.05432e-16	4.43658e-15
NRP2	1103.25	0.800028	0.0979424	8.16836	3.12622e-16	4.53727e-15
CT62	8.13899	-1.8466	0.226203	-8.16348	3.25517e-16	4.72053e-15
CXCL3	6.9916	1.99164	0.243975	8.16329	3.26034e-16	4.72414e-15
TADA2B	480.98	-0.52349	0.0641302	-8.16292	3.27017e-16	4.73449e-15
IVNS1ABP	2994.86	0.54152	0.0663433	8.16238	3.28474e-16	4.75167e-15
EXTL1	100.883	1.83226	0.22449	8.16187	3.29865e-16	4.76788e-15
CHD6	3415.79	-0.570702	0.0699259	-8.16153	3.30811e-16	4.77763e-15
ZFAND4	498.575	-0.741131	0.0908287	-8.15966	3.3597e-16	4.84816e-15
CPNE2	462.29	0.628618	0.0770558	8.15796	3.4073e-16	4.91282e-15
NEURL1	374.431	-2.31939	0.284357	-8.15662	3.44532e-16	4.96358e-15
TRERF1	1207.03	-0.904039	0.110845	-8.15591	3.46552e-16	4.98452e-15
DAPK1	888.263	0.817465	0.100229	8.15595	3.46434e-16	4.98452e-15
RABL3	537.523	-0.653795	0.0801808	-8.15401	3.52057e-16	5.05544e-15
CGA	33.023	-4.80348	0.58909	-8.15407	3.51866e-16	5.05544e-15
SH2D2A	54.5181	1.34562	0.16503	8.15375	3.52809e-16	5.06211e-15
CENPL	99.0074	0.696094	0.0853898	8.15196	3.58079e-16	5.13354e-15
STARD4	658.762	0.883013	0.108378	8.14751	3.71508e-16	5.32173e-15
KCNF1	65.1563	-2.92497	0.359031	-8.14685	3.73535e-16	5.34641e-15
HIF1A	1909.79	0.77023	0.0946127	8.14087	3.92442e-16	5.61247e-15
TBC1D12	801.065	-0.52002	0.063926	-8.13472	4.12901e-16	5.90026e-15
RCAN1	564.016	1.12195	0.137942	8.13346	4.17204e-16	5.95691e-15
ZNF740	697.873	-0.53681	0.0660118	-8.13203	4.22155e-16	6.02272e-15
CYB5R4	249.876	0.540803	0.0665133	8.13074	4.26673e-16	6.08225e-15
MFHAS1	698.601	0.823576	0.10132	8.12845	4.34801e-16	6.1931e-15
TMEM132A	531.005	1.1992	0.147542	8.12785	4.36954e-16	6.21873e-15
PLCG2	378.564	0.995735	0.122563	8.12427	4.50048e-16	6.39991e-15
HDAC2	1226.29	0.616004	0.0758439	8.12199	4.58584e-16	6.51079e-15
DKK1	61.5523	2.89452	0.356381	8.122	4.5855e-16	6.51079e-15
STIL	386.18	0.866888	0.106761	8.11992	4.66483e-16	6.61759e-15
PXDC1	197.764	0.823148	0.101402	8.11766	4.7525e-16	6.73654e-15
SIRT3	299.717	-0.636962	0.0785031	-8.11384	4.90444e-16	6.94632e-15
EME2	474.774	-1.00948	0.124435	-8.11246	4.96039e-16	7.0199e-15
KIAA1109	5925.79	-0.421246	0.0519295	-8.11188	4.98416e-16	7.04788e-15
MCM6	454.998	0.663394	0.0817879	8.11115	5.01426e-16	7.08476e-15
C1orf106	88.5408	2.2764	0.280668	8.11066	5.03443e-16	7.10755e-15
GATA6	142.407	1.2082	0.149061	8.10541	5.25676e-16	7.41549e-15
CA14	6.67839	-3.05637	0.377086	-8.10523	5.26468e-16	7.42072e-15
SCO2	258.057	1.08206	0.133517	8.10432	5.30409e-16	7.47028e-15
EFNA5	413.277	1.67184	0.206296	8.10407	5.31507e-16	7.47976e-15
COL4A3	72.6072	1.91832	0.236797	8.10113	5.44527e-16	7.65687e-15
SEL1L3	596.548	1.24561	0.153759	8.10101	5.45036e-16	7.65791e-15
RHBDL2	74.3099	1.11566	0.137726	8.10062	5.46791e-16	7.67645e-15
SLC36A4	352.589	0.801305	0.0989249	8.10014	5.4898e-16	7.70103e-15
LMTK3	273.376	-1.53627	0.189699	-8.09847	5.56567e-16	7.80125e-15
PRTFDC1	125.95	1.06886	0.131992	8.09791	5.59111e-16	7.83067e-15
ENSG00000169955.7	100.705	-0.655679	0.0809852	-8.09627	5.66681e-16	7.93038e-15
BEND3	202.942	0.989341	0.122216	8.09502	5.72569e-16	8.00641e-15
CAMK1D	545.271	0.776517	0.0959832	8.09013	5.95987e-16	8.32727e-15
ARRB1	873.551	-1.03358	0.127776	-8.08897	6.01726e-16	8.40078e-15
LINC01315	13.9624	1.98716	0.245807	8.08424	6.25556e-16	8.72656e-15
LRRC8B	1596.74	0.773235	0.0956714	8.08219	6.36119e-16	8.86688e-15
CHD1	2367.06	-0.709133	0.0877526	-8.08105	6.42094e-16	8.94309e-15
PTPRZ1	41.3831	2.89421	0.358329	8.07697	6.63954e-16	9.24025e-15
SYT8	70.3896	2.98162	0.369378	8.07201	6.91525e-16	9.61635e-15
MPP2	155.565	-1.40572	0.174197	-8.06971	7.04676e-16	9.79149e-15
KRT7	1091.74	1.78943	0.221802	8.06767	7.16521e-16	9.94822e-15
KITLG	421.815	-1.27675	0.158295	-8.06565	7.2849e-16	1.01064e-14
TUBA3E	9.96172	-3.65797	0.453583	-8.0646	7.34737e-16	1.01851e-14
C16orf93	173.518	-0.938212	0.116372	-8.06216	7.49552e-16	1.03823e-14
ENSG00000221716.1	53.7577	-1.2093	0.150035	-8.06014	7.62074e-16	1.05474e-14
RAB9A	148.25	0.555585	0.0689326	8.05982	7.64068e-16	1.05667e-14
HECTD2	1038.91	-0.796753	0.0988852	-8.05735	7.79654e-16	1.07738e-14
ARPC5L	236.124	0.70103	0.0870335	8.05472	7.96638e-16	1.09999e-14
CAP2	674.475	-1.16197	0.144284	-8.0534	8.05284e-16	1.11105e-14
KHDRBS3	111.13	1.18129	0.146737	8.05035	8.25568e-16	1.13815e-14
STEAP3	547.808	0.966346	0.120049	8.0496	8.30676e-16	1.14429e-14
CHODL	26.2182	2.64964	0.329212	8.04841	8.38745e-16	1.1545e-14
LYPD5	29.3394	1.35351	0.168178	8.04807	8.41128e-16	1.15688e-14
NLRC5	2312.82	0.956545	0.118861	8.04762	8.44174e-16	1.16016e-14
DNASE1L2	79.6228	-1.12626	0.139958	-8.04711	8.47703e-16	1.1641e-14
GAREML	128.083	0.85342	0.106057	8.04683	8.4963e-16	1.16584e-14
YBX1	2259.37	0.822618	0.102255	8.04478	8.64009e-16	1.18373e-14
RNASEH1	120.406	0.593562	0.0737818	8.04483	8.63674e-16	1.18373e-14
NASP	528.088	0.604888	0.0751911	8.04467	8.64805e-16	1.1839e-14
KIAA1324	1821.57	-1.26852	0.157911	-8.03311	9.50332e-16	1.29997e-14
PITPNM3	117.98	0.975734	0.12147	8.03272	9.53364e-16	1.3031e-14
MAPRE2	741.34	0.59189	0.0737125	8.02971	9.77057e-16	1.33445e-14
C3orf52	285.986	-1.34654	0.167727	-8.02815	9.89505e-16	1.35041e-14
CHCHD5	159.543	-0.583325	0.0726984	-8.0239	1.02438e-15	1.39692e-14
HDGF	2396.9	0.583343	0.0727303	8.02063	1.05208e-15	1.43359e-14
SORCS1	299.87	-2.70222	0.336946	-8.01974	1.05972e-15	1.44287e-14
KIAA0020	462.353	0.688905	0.0859086	8.01905	1.06567e-15	1.44986e-14
C1orf186	32.349	2.06798	0.258061	8.01355	1.11444e-15	1.51503e-14
ZNF497	47.8948	-1.0877	0.135779	-8.01082	1.1395e-15	1.54791e-14
MIPOL1	652.213	-0.965976	0.120606	-8.00938	1.15292e-15	1.56494e-14
PPP1CB	6839.77	0.620759	0.0775162	8.00811	1.16484e-15	1.5799e-14
LINC00940	24.4723	-2.23725	0.279381	-8.00785	1.16727e-15	1.58197e-14
SLC34A2	178.204	3.11579	0.38916	8.00646	1.18059e-15	1.59879e-14
ROR1	179.852	0.902922	0.112787	8.00553	1.18951e-15	1.60963e-14
HK3	108.387	1.4362	0.179453	8.00319	1.21233e-15	1.63925e-14
DNAJB4	461.617	0.697993	0.0872433	8.00053	1.23884e-15	1.67252e-14
TRIM45	337.216	-0.979625	0.122444	-8.00062	1.23791e-15	1.67252e-14
SLC2A6	62.9085	1.16951	0.1462	7.99937	1.2506e-15	1.68711e-14
CLDN1	1367.02	1.72055	0.21509	7.9992	1.25229e-15	1.6881e-14
STEAP1B	10.3643	1.78104	0.222698	7.99755	1.26923e-15	1.70962e-14
NDC80	61.9207	1.07358	0.134283	7.99494	1.29641e-15	1.7449e-14
CXADR	345.911	1.32795	0.166192	7.99047	1.34423e-15	1.80788e-14
TUBA4A	301.274	1.18016	0.147769	7.98657	1.38742e-15	1.86201e-14
SLC1A2	901.06	-1.74662	0.218693	-7.98664	1.38665e-15	1.86201e-14
FRY	1463.44	-0.876224	0.109712	-7.98655	1.38765e-15	1.86201e-14
TSHZ1	652.925	-0.694023	0.0869414	-7.98266	1.43214e-15	1.92025e-14
DMRT3	26.8951	1.49835	0.187713	7.98214	1.43814e-15	1.92683e-14
NUP205	1290.1	0.509405	0.0638231	7.98152	1.44542e-15	1.9351e-14
LMNTD2	64.3337	-1.0679	0.133851	-7.97827	1.48395e-15	1.98518e-14
TMEM51	162.642	0.797976	0.100022	7.97802	1.48701e-15	1.98776e-14
SH3D21	831.589	-1.13713	0.142544	-7.97737	1.49482e-15	1.99517e-14
MLXIP	2189.43	0.603471	0.0756475	7.97741	1.49431e-15	1.99517e-14
TNRC6A	4369.67	-0.424929	0.0532937	-7.97335	1.54433e-15	2.0597e-14
ZNF92	696.544	-1.07712	0.135115	-7.97187	1.56291e-15	2.0829e-14
ADARB1	819.363	0.625482	0.0784702	7.97095	1.57462e-15	2.09691e-14
ABTB2	166.505	1.29176	0.162069	7.97044	1.5811e-15	2.10395e-14
MYD88	745.704	0.543629	0.0682075	7.97023	1.58384e-15	2.10601e-14
EFCAB6	225.923	-1.03616	0.130027	-7.9688	1.60224e-15	2.12887e-14
PLAT	1017.59	-1.62847	0.204541	-7.96159	1.69842e-15	2.25495e-14
IL4I1	218.492	1.40141	0.176024	7.96145	1.7003e-15	2.25575e-14
ME2	415.145	0.655314	0.0823486	7.9578	1.75121e-15	2.32154e-14
KIAA1211L	210.421	-1.06667	0.134057	-7.95683	1.76506e-15	2.33814e-14
C1RL-AS1	63.1069	0.851804	0.107062	7.95619	1.77425e-15	2.34855e-14
MUM1L1	95.159	-1.94468	0.244452	-7.95528	1.7872e-15	2.36391e-14
RET	1072.08	-1.95858	0.24623	-7.95427	1.8019e-15	2.38157e-14
CDC42BPG	555.003	0.83391	0.104882	7.95092	1.85124e-15	2.44494e-14
C8G	11.8731	1.72648	0.217183	7.94945	1.87344e-15	2.47241e-14
PTTG1IP	2074.4	0.454705	0.0572093	7.94809	1.89416e-15	2.49788e-14
BRI3	232.393	0.571006	0.0718434	7.94793	1.89661e-15	2.49923e-14
IRS1	2740.79	-1.06932	0.134554	-7.94713	1.90881e-15	2.51344e-14
LA16c-313D11.12	222.19	-0.866885	0.109084	-7.94691	1.91216e-15	2.51596e-14
CERKL	37.3029	-2.05992	0.259278	-7.94482	1.9447e-15	2.55686e-14
HEPACAM2	34.8686	-2.8459	0.358225	-7.94445	1.95053e-15	2.56262e-14
NTMT1	198.323	0.686308	0.0864179	7.94174	1.99372e-15	2.61741e-14
ZCCHC11	1159.35	0.76618	0.0965647	7.93437	2.11565e-15	2.77542e-14
KIF14	319.375	1.05445	0.132904	7.93393	2.12322e-15	2.78326e-14
LMAN2L	236.369	-0.503802	0.0635046	-7.93332	2.1336e-15	2.7948e-14
RHOV	111.729	1.41113	0.177954	7.92977	2.19552e-15	2.87376e-14
CHAF1B	190.849	0.853801	0.107682	7.92893	2.21042e-15	2.89112e-14
TMEM194B	393.196	0.671571	0.0847094	7.92795	2.22799e-15	2.91128e-14
GNPTG	598.044	-0.52154	0.0657856	-7.92788	2.22914e-15	2.91128e-14
STK17B	1789.35	0.73846	0.0931635	7.92649	2.25419e-15	2.9418e-14
ANP32B	559.548	0.640567	0.080839	7.92398	2.30028e-15	2.99974e-14
GPR180	1149.65	0.690432	0.0871486	7.92246	2.32849e-15	3.03428e-14
PCBD2	696.611	-0.683102	0.0862513	-7.91991	2.37688e-15	3.09504e-14
ALDH1B1	216.017	0.860403	0.108663	7.91806	2.41249e-15	3.13909e-14
GPX7	129.569	0.896483	0.113235	7.917	2.43309e-15	3.16355e-14
PVRL4	740.365	0.995534	0.125751	7.91669	2.43918e-15	3.16679e-14
CSK	742.597	0.563529	0.0711821	7.91672	2.43853e-15	3.16679e-14
HLA-L	37.5641	0.996004	0.12585	7.91421	2.48838e-15	3.22829e-14
HTT	3582.79	-0.496089	0.0626883	-7.91358	2.50083e-15	3.24085e-14
PLAG1	164.755	1.39711	0.176546	7.91354	2.50174e-15	3.24085e-14
SLC26A1	34.0831	-1.53548	0.194087	-7.91132	2.54677e-15	3.29676e-14
TMEM200C	59.1525	1.36467	0.172508	7.91077	2.55806e-15	3.30894e-14
PKIB	742.471	-1.49603	0.189118	-7.91058	2.56188e-15	3.31145e-14
PLEKHF1	74.2737	1.11195	0.140575	7.91005	2.57296e-15	3.32333e-14
GIPR	144.189	-1.34196	0.169712	-7.90727	2.63097e-15	3.39577e-14
IL21R	155.448	1.34192	0.169711	7.90712	2.63413e-15	3.39735e-14
PPP1R36	15.4053	-1.59979	0.202371	-7.90524	2.6741e-15	3.44638e-14
LMLN	666.577	-0.575295	0.0728203	-7.90019	2.78473e-15	3.58633e-14
NMI	141.812	0.907137	0.11487	7.89704	2.856e-15	3.67543e-14
KCMF1	760.772	0.385483	0.0488176	7.89639	2.87088e-15	3.69188e-14
B3GAT1	31.7364	2.13178	0.270108	7.89232	2.96619e-15	3.81166e-14
ZNF280B	41.0469	1.51737	0.192265	7.89208	2.9719e-15	3.81622e-14
C17orf47	11.8474	-3.34832	0.42437	-7.8901	3.01952e-15	3.87453e-14
TMOD1	54.3152	1.3193	0.167312	7.88528	3.13842e-15	4.02417e-14
PTK7	1554.3	0.977788	0.124074	7.88066	3.25646e-15	4.17248e-14
IFT122	911.249	-0.64864	0.0823119	-7.88026	3.26694e-15	4.18287e-14
TMEM150C	198.6	-2.05959	0.261372	-7.87991	3.27608e-15	4.19153e-14
C2orf82	27.7516	1.43246	0.181797	7.8794	3.28955e-15	4.20571e-14
ANKRA2	215.83	-0.586832	0.0745228	-7.87453	3.42014e-15	4.36631e-14
HR	165.497	1.56925	0.19928	7.8746	3.4183e-15	4.36631e-14
GSTM2	96.1604	-1.25972	0.160053	-7.87064	3.52829e-15	4.50034e-14
GAMT	75.9379	-1.14678	0.145704	-7.87057	3.53023e-15	4.50034e-14
ZNF516	1631.36	-0.889573	0.113031	-7.87019	3.54114e-15	4.51098e-14
AP1AR	1040.38	-0.653203	0.0830098	-7.86899	3.57529e-15	4.55119e-14
ST3GAL6	269.701	0.764806	0.0971976	7.86856	3.58738e-15	4.56329e-14
PIWIL4	71.2004	0.885408	0.112538	7.86763	3.61409e-15	4.59394e-14
MMGT1	964.77	0.632066	0.0803658	7.86487	3.69489e-15	4.69326e-14
C9orf116	43.7845	-1.05086	0.133617	-7.86474	3.69871e-15	4.69472e-14
KRT86	13.5868	1.91411	0.243442	7.86269	3.75982e-15	4.76884e-14
DCTN4	2621.22	-0.478256	0.0608336	-7.8617	3.78956e-15	4.80311e-14
RAMP1	93.7921	-1.76434	0.224467	-7.86012	3.83754e-15	4.86042e-14
PAQR8	250.545	0.734628	0.0934772	7.8589	3.87515e-15	4.90453e-14
SYTL5	128.394	-2.25941	0.287502	-7.85877	3.87937e-15	4.90635e-14
ZC3H14	1571.24	-0.427438	0.0543993	-7.85743	3.92096e-15	4.95538e-14
IFIH1	728.281	1.17495	0.149564	7.85583	3.97147e-15	5.01562e-14
C17orf97	60.5124	-1.00059	0.127385	-7.85484	4.00278e-15	5.05154e-14
CCL2	468.762	1.11648	0.142148	7.85435	4.0186e-15	5.06787e-14
CTU2	104.934	0.701637	0.08939	7.84917	4.18801e-15	5.27773e-14
PIFO	47.8507	-1.47334	0.187708	-7.84907	4.19131e-15	5.27811e-14
2003-09-01	238.852	1.61207	0.205427	7.84739	4.24773e-15	5.34534e-14
TMEM165	965.008	0.474129	0.0604416	7.84441	4.35006e-15	5.4702e-14
CCL18	202.634	2.47518	0.315581	7.84325	4.3902e-15	5.51674e-14
SLC2A3	172.842	0.890547	0.113625	7.83759	4.59276e-15	5.76715e-14
MEIS3P2	32.8703	-1.64016	0.209324	-7.83552	4.66889e-15	5.85857e-14
JMJD4	241.559	0.78038	0.0996094	7.8344	4.71086e-15	5.90703e-14
SYT17	922.369	-1.37222	0.175389	-7.82384	5.12344e-15	6.41979e-14
GSG2	50.813	1.14399	0.146251	7.82208	5.19589e-15	6.50595e-14
BCAT1	1649.78	0.978971	0.125159	7.82181	5.20688e-15	6.51508e-14
OSCP1	161.553	-0.786497	0.100585	-7.81925	5.31378e-15	6.64411e-14
SLC15A1	29.6101	4.05082	0.518075	7.81898	5.32528e-15	6.65377e-14
NECAB3	412.676	-0.8784	0.112365	-7.81738	5.39333e-15	6.73401e-14
CYB5R2	96.2501	1.2016	0.153739	7.81586	5.4588e-15	6.81093e-14
C1S	1454.31	0.917943	0.117486	7.81323	5.5739e-15	6.94961e-14
ATHL1	4305.9	-1.71395	0.21938	-7.81269	5.59823e-15	6.975e-14
CECR7	12.7677	1.58607	0.203047	7.81135	5.65786e-15	7.04432e-14
ZNF883	19.4739	1.63099	0.208881	7.80824	5.79941e-15	7.21545e-14
CLEC7A	368.566	0.907591	0.116255	7.80688	5.86222e-15	7.28845e-14
NFE2L3	149.077	1.23424	0.158106	7.80638	5.88531e-15	7.31122e-14
JAK3	380.755	1.13189	0.144997	7.80631	5.88885e-15	7.31122e-14
SPOPL	2809.32	-0.727465	0.0931931	-7.806	5.90317e-15	7.32384e-14
DSE	792.858	0.59651	0.0764179	7.80589	5.90808e-15	7.32477e-14
FAM127C	337.763	1.01324	0.129816	7.80521	5.94027e-15	7.3595e-14
CDC20B	65.9687	-3.48963	0.447104	-7.80495	5.95232e-15	7.36923e-14
NCAPD2	619.549	0.727934	0.0932837	7.80345	6.02384e-15	7.45254e-14
NIP7	313.242	0.581962	0.0746332	7.79762	6.30832e-15	7.79901e-14
BPIFB1	75.0818	-2.6016	0.33369	-7.79645	6.36728e-15	7.86638e-14
TMEM38A	54.6785	1.25204	0.160641	7.79403	6.49075e-15	8.0133e-14
PSMG1	175.315	0.668138	0.0857277	7.79372	6.50634e-15	8.02692e-14
GDAP1	815.672	-1.57421	0.20201	-7.79276	6.5561e-15	8.08265e-14
CFAP43	181.245	-1.2328	0.158205	-7.79239	6.57538e-15	8.10074e-14
CAPN8	1462.61	-2.17291	0.278865	-7.79197	6.59698e-15	8.12167e-14
TSC2	3483.46	-0.571451	0.0733483	-7.79093	6.65184e-15	8.18349e-14
TMBIM1	860.485	0.467735	0.060044	7.78986	6.70826e-15	8.24714e-14
DLG5	4834.55	-0.883696	0.113554	-7.78219	7.12789e-15	8.75691e-14
MMP1	179.67	2.45334	0.315335	7.7801	7.24691e-15	8.89692e-14
CDC7	307.513	0.845226	0.108687	7.77667	7.44597e-15	9.13493e-14
SKI	2790.33	0.43363	0.0558128	7.76935	7.88891e-15	9.6716e-14
RAB23	472.186	0.766869	0.0987072	7.76913	7.90282e-15	9.68191e-14
OPN3	341.433	1.04321	0.13429	7.76833	7.95255e-15	9.73606e-14
NCK1	521.446	0.529873	0.0682149	7.7677	7.99232e-15	9.77795e-14
CAPN6	38.737	2.3903	0.30774	7.76727	8.01972e-15	9.80467e-14
SERPING1	1374.93	0.772963	0.0995346	7.76577	8.1153e-15	9.91464e-14
ATG2B	2410.08	-0.408901	0.0526844	-7.76133	8.40431e-15	1.02606e-13
CDT1	108.787	1.19062	0.153445	7.75927	8.54179e-15	1.04212e-13
HACE1	515.424	0.591474	0.0762707	7.75493	8.83936e-15	1.07768e-13
FOXP4	1211.35	0.740892	0.0955549	7.75357	8.93432e-15	1.0885e-13
RAP2A	1351.48	0.641256	0.0827072	7.75333	8.95143e-15	1.08983e-13
WNT10A	17.0091	1.66741	0.215114	7.75128	9.09719e-15	1.10681e-13
NECAP2	233.632	0.540378	0.0697453	7.74788	9.34426e-15	1.13609e-13
AGBL2	101.986	-1.07016	0.138131	-7.74739	9.38029e-15	1.1389e-13
CYP2D7	50.9615	0.90414	0.116702	7.74744	9.37604e-15	1.1389e-13
NUTF2	243.064	0.526795	0.0680071	7.74617	9.47029e-15	1.14903e-13
SERPINE2	580.811	1.00172	0.129438	7.739	1.00202e-14	1.21491e-13
SGK3	1102.89	-1.45845	0.188469	-7.73843	1.00655e-14	1.21957e-13
CLCNKA	22.5963	-1.67709	0.216752	-7.73733	1.01527e-14	1.22928e-13
ENSG00000196136.15	416.615	-1.78129	0.230246	-7.7365	1.02192e-14	1.23648e-13
MYO1E	859.925	0.622461	0.08047	7.73532	1.03143e-14	1.24714e-13
BMP2	33.6026	1.27806	0.165286	7.73244	1.05505e-14	1.27482e-13
EDN1	72.7353	1.2381	0.160167	7.73004	1.07516e-14	1.29823e-13
ITIH6	195.27	-1.78847	0.231392	-7.72919	1.08233e-14	1.30599e-13
DDIT4	660.639	0.982184	0.12708	7.72884	1.08529e-14	1.30867e-13
CSRNP2	1947.92	-0.529193	0.0684763	-7.72812	1.09148e-14	1.31523e-13
DCLRE1C	421.768	0.634304	0.082087	7.72722	1.09921e-14	1.32364e-13
ZNF91	5102.81	-0.825744	0.106863	-7.72709	1.10029e-14	1.32403e-13
LDLRAD3	1096.39	-1.11336	0.144087	-7.72699	1.10116e-14	1.32417e-13
DDN	8.14533	1.96318	0.2541	7.72605	1.10939e-14	1.33316e-13
CLSPN	183.32	1.04101	0.134754	7.72524	1.11643e-14	1.34071e-13
ORAI1	186.19	0.773988	0.100198	7.72455	1.12248e-14	1.34629e-13
TUBB6	493.456	0.882765	0.114281	7.72454	1.12261e-14	1.34629e-13
GTDC1	328.422	0.54987	0.0711919	7.72377	1.12937e-14	1.35348e-13
KLHDC1	306.194	-0.652919	0.0845356	-7.72359	1.13097e-14	1.35448e-13
C15orf39	1129.81	0.645966	0.0836414	7.72303	1.13592e-14	1.35948e-13
ACSL6	83.5484	1.58866	0.20573	7.72208	1.14451e-14	1.36882e-13
RALGAPA1	567.469	-0.477963	0.0619108	-7.72019	1.16158e-14	1.3883e-13
INADL	5372.52	-0.725597	0.0940197	-7.7175	1.18637e-14	1.41697e-13
MSANTD3	70.4738	0.723698	0.0938164	7.71398	1.2195e-14	1.45555e-13
SEPSECS	827.71	-0.550872	0.0714134	-7.71384	1.22086e-14	1.45618e-13
HLA-B	7097.82	0.877124	0.113721	7.71293	1.22963e-14	1.46541e-13
DKC1	530.061	0.609038	0.0789639	7.71286	1.23026e-14	1.46541e-13
STMND1	49.3876	-2.19807	0.28507	-7.71062	1.25206e-14	1.48936e-13
ASB8	285.495	-0.429591	0.0557142	-7.71062	1.25206e-14	1.48936e-13
PIGR	170.316	2.69806	0.349954	7.70976	1.26052e-14	1.49841e-13
FOXK1	2099.95	0.412832	0.0535596	7.70789	1.27912e-14	1.5195e-13
LIMS1	1667.85	0.482096	0.0625548	7.70679	1.29025e-14	1.53168e-13
ADORA2B	30.6778	1.63871	0.21264	7.70651	1.29301e-14	1.53393e-13
EIF4B	628.303	-0.449646	0.05835	-7.70602	1.29799e-14	1.53879e-13
C11orf49	238.122	-0.544622	0.0706954	-7.70379	1.32094e-14	1.56389e-13
TSPO	125.263	0.657352	0.0853282	7.70381	1.32064e-14	1.56389e-13
EXD2	468.315	-0.481757	0.0625462	-7.70241	1.33527e-14	1.5798e-13
GPN1	198.263	0.423912	0.0550394	7.70197	1.33984e-14	1.58307e-13
IGF2R	2637.93	0.491142	0.0637677	7.70205	1.33895e-14	1.58307e-13
TRMU	146.131	0.602398	0.0782282	7.70052	1.35513e-14	1.60008e-13
MFSD4	46.5923	1.5657	0.203327	7.7004	1.35638e-14	1.60044e-13
KIAA1549L	566.09	0.982772	0.127627	7.70032	1.35726e-14	1.60044e-13
DNMBP	753.583	-0.861348	0.111924	-7.69581	1.40596e-14	1.65676e-13
PTPN13	1357.16	-0.983403	0.127788	-7.6956	1.40829e-14	1.65839e-13
PHLDB3	302.786	-0.729032	0.0947354	-7.69546	1.4099e-14	1.65918e-13
DHTKD1	1244.97	0.656474	0.0853116	7.69502	1.41476e-14	1.66378e-13
GRAMD1B	156.072	0.886819	0.115258	7.69422	1.42356e-14	1.67302e-13
BYSL	107.041	0.687353	0.0893597	7.69198	1.44873e-14	1.70146e-13
RCN1	211.872	0.798556	0.10382	7.69173	1.45154e-14	1.70363e-13
CGN	867.59	-0.976128	0.126919	-7.69097	1.4602e-14	1.71265e-13
RP11-426D19.1	13.683	-1.32094	0.171785	-7.6895	1.47709e-14	1.7313e-13
SP6	92.5946	1.21553	0.158095	7.68858	1.48781e-14	1.7427e-13
C5orf46	49.1124	1.80755	0.235117	7.6879	1.49569e-14	1.75078e-13
ZSCAN32	259.809	-0.447019	0.0581566	-7.68647	1.51247e-14	1.76923e-13
PCGF2	930.965	-0.613586	0.0798355	-7.68563	1.52245e-14	1.77973e-13
FAM102B	1965.93	-0.846787	0.1102	-7.68412	1.54046e-14	1.79959e-13
ATP1B3	386.758	0.545912	0.0710532	7.68314	1.55231e-14	1.81223e-13
RRP1	292.243	0.708301	0.0921936	7.68275	1.55707e-14	1.81659e-13
ARHGAP30	1064.67	0.811773	0.105668	7.68226	1.56308e-14	1.82239e-13
SLC35B4	434.494	0.448134	0.0583382	7.68166	1.57041e-14	1.82972e-13
C9orf117	124.023	-1.91184	0.248897	-7.68126	1.57536e-14	1.83428e-13
IL18BP	582.57	0.696335	0.0906662	7.6802	1.58841e-14	1.84825e-13
CHST6	41.764	1.65192	0.215149	7.67805	1.61529e-14	1.87829e-13
IL1RAP	407.897	0.839946	0.109418	7.6765	1.63495e-14	1.89989e-13
REEP5	4582.47	-0.742456	0.0967316	-7.67543	1.64867e-14	1.91457e-13
FLAD1	733.767	0.572878	0.0746411	7.6751	1.65295e-14	1.91827e-13
SRM	441.722	0.743456	0.0968772	7.67421	1.66437e-14	1.93025e-13
ZDHHC20	502.141	0.497659	0.0648579	7.67306	1.67944e-14	1.94645e-13
THEMIS2	350.63	0.872696	0.113737	7.67295	1.6808e-14	1.94674e-13
HIST1H4L	65.1166	1.4145	0.184373	7.67193	1.69426e-14	1.9603e-13
CYBA	575.944	0.788602	0.102791	7.6719	1.69473e-14	1.9603e-13
FAM20C	517.962	0.977282	0.127469	7.66684	1.76279e-14	2.03768e-13
CDC20	89.5386	1.2423	0.162076	7.66493	1.78926e-14	2.06693e-13
GAPDH	629.879	0.790919	0.103193	7.66443	1.79624e-14	2.07363e-13
EXO1	152.39	1.01936	0.133004	7.6641	1.80089e-14	2.07763e-13
PPARD	718.435	0.590435	0.0770526	7.66275	1.81993e-14	2.09822e-13
ACOX2	203.714	-1.51132	0.197247	-7.66208	1.82945e-14	2.10782e-13
TXNL4B	114.603	0.472255	0.0616591	7.65913	1.87195e-14	2.15538e-13
ICAM5	23.2509	2.00062	0.261325	7.65566	1.92319e-14	2.21292e-13
DNAH5	1266.32	-1.40052	0.182974	-7.65421	1.94505e-14	2.23662e-13
NRIP3	278.195	-1.84848	0.241601	-7.65095	1.99499e-14	2.29255e-13
RP11-352M15.2	77.687	-0.651462	0.0851501	-7.65075	1.99812e-14	2.29465e-13
FUT3	73.2894	2.63423	0.344319	7.65057	2.00097e-14	2.29642e-13
PPP1R3C	575.139	-1.54358	0.201778	-7.64991	2.01117e-14	2.30662e-13
MIR548F2	7.11019	-2.26871	0.296645	-7.6479	2.04288e-14	2.34147e-13
MIIP	153.753	0.702025	0.0918118	7.64635	2.0677e-14	2.36683e-13
ENSG00000155966.12	33.0965	1.33485	0.174572	7.64642	2.06656e-14	2.36683e-13
RGL2	2088.47	-0.683771	0.0894483	-7.64432	2.10058e-14	2.40291e-13
CACNA1H	1701.01	-2.00284	0.262027	-7.64364	2.11164e-14	2.41399e-13
WWTR1	1735.15	0.74596	0.0976187	7.64157	2.14584e-14	2.45149e-13
MCL1	10023.9	0.469073	0.0614068	7.63878	2.19296e-14	2.5037e-13
ARL5B	2591.27	0.609522	0.0797952	7.63858	2.19635e-14	2.50594e-13
FOXN1	14.1571	-2.04378	0.267603	-7.63739	2.21672e-14	2.52755e-13
EPHX3	15.6853	1.24212	0.162732	7.63294	2.29462e-14	2.61468e-13
PAN2	793.026	-0.519408	0.0680565	-7.63202	2.3111e-14	2.63175e-13
SLC44A4	745.735	-1.67924	0.220156	-7.62748	2.3938e-14	2.72417e-13
CHAC1	25.2077	1.61787	0.212124	7.627	2.40281e-14	2.73265e-13
PQLC1	265.406	0.608456	0.0797914	7.62559	2.42924e-14	2.76093e-13
SLAMF8	243.018	1.20086	0.157493	7.62484	2.44334e-14	2.77516e-13
BACH1-IT1	11.1551	0.95377	0.125122	7.62274	2.48347e-14	2.81893e-13
IFT43	126.165	-0.540868	0.0709664	-7.62145	2.50832e-14	2.8453e-13
TTC30A	434.256	-0.702351	0.0921671	-7.62042	2.52857e-14	2.86642e-13
POLH	455.154	0.562114	0.073779	7.61889	2.55875e-14	2.89876e-13
JMJD8	808.604	-0.619501	0.0813243	-7.61766	2.58324e-14	2.92462e-13
STC1	1155.07	-1.85446	0.243446	-7.61756	2.58519e-14	2.92495e-13
PFN1	1756.25	0.480432	0.0630706	7.61737	2.58889e-14	2.92726e-13
MLKL	206.8	0.829015	0.108891	7.61325	2.67284e-14	3.02024e-13
ADAT2	350.023	0.810729	0.106537	7.60985	2.74417e-14	3.09886e-13
CACNG4	987.389	-1.77001	0.232768	-7.6042	2.86666e-14	3.2351e-13
SFN	212.033	1.24346	0.163527	7.60396	2.87198e-14	3.23903e-13
PSMB9	276.099	1.18328	0.155621	7.60364	2.87922e-14	3.24511e-13
COA7	251.104	0.660006	0.0868062	7.60321	2.88877e-14	3.2538e-13
RPS6KA4	272.148	0.664611	0.0874422	7.60057	2.9482e-14	3.31861e-13
SNAP29	639.058	-0.544777	0.0717104	-7.5969	3.03305e-14	3.41194e-13
ATG9A	647.108	0.351337	0.0462574	7.59526	3.07179e-14	3.45332e-13
CCNB2	98.8298	0.997185	0.131351	7.59176	3.15581e-14	3.5455e-13
FOXF1	15.6435	1.42145	0.187253	7.59106	3.1731e-14	3.56265e-13
RGL3	343.543	-1.47082	0.193825	-7.58838	3.23918e-14	3.63453e-13
ABCC4	412.461	0.99834	0.131566	7.58812	3.24583e-14	3.63967e-13
CMTM7	275.679	0.982775	0.129518	7.58792	3.2507e-14	3.64281e-13
SYCP2L	15.4462	1.49223	0.196684	7.58696	3.27507e-14	3.66779e-13
TRIM69	118.896	0.776636	0.102392	7.58496	3.32591e-14	3.72236e-13
LMNB2	767.992	0.614884	0.0810732	7.5843	3.34286e-14	3.73895e-13
SMARCC2	2544.4	-0.392078	0.0517004	-7.58366	3.3595e-14	3.75517e-13
GTF3C5	513.444	0.617111	0.0814046	7.58079	3.43444e-14	3.8365e-13
ZNF823	250.718	-0.709932	0.0937114	-7.57573	3.57124e-14	3.98679e-13
FAM207A	33.8316	0.948127	0.125198	7.573	3.64703e-14	4.06882e-13
LINC01588	22.2674	1.21066	0.159901	7.57129	3.69539e-14	4.12016e-13
ELF4	515.749	0.507011	0.0669859	7.56892	3.76348e-14	4.19342e-13
ENTPD5	1097.84	-1.07538	0.142151	-7.56505	3.87708e-14	4.31726e-13
FUZ	143.458	-0.8569	0.113299	-7.56317	3.93352e-14	4.37735e-13
FNDC1	1748.28	1.07618	0.142308	7.56232	3.95933e-14	4.40328e-13
YTHDC2	2247.08	-0.489203	0.0647065	-7.56033	4.02054e-14	4.46854e-13
FAM60A	103.876	0.964631	0.12761	7.5592	4.05554e-14	4.50459e-13
ITGB4	1718.55	1.1532	0.152606	7.55674	4.13304e-14	4.58778e-13
ZFAND5	3536.2	0.396542	0.0524791	7.55619	4.15052e-14	4.60428e-13
AC007255.8	15.4431	-1.56962	0.207759	-7.55499	4.18906e-14	4.64287e-13
ITGAE	115.94	0.958304	0.126845	7.55494	4.19058e-14	4.64287e-13
PTGER3	2248.99	-1.39433	0.184592	-7.55359	4.23415e-14	4.68819e-13
HOXA1	27.5173	1.08132	0.143252	7.54836	4.40779e-14	4.87738e-13
TRIM3	759.607	-0.81444	0.107964	-7.54363	4.57069e-14	5.05446e-13
TNFRSF9	44.9373	1.36801	0.181487	7.5378	4.77951e-14	5.28206e-13
BTN3A3	536.292	0.776273	0.102989	7.5374	4.79434e-14	5.29513e-13
CENPO	421.17	0.606523	0.0804745	7.53683	4.81539e-14	5.31504e-13
CTB-55O6.8	131.63	-1.03183	0.136917	-7.53621	4.83833e-14	5.33701e-13
POLR3E	1265.38	-0.518337	0.0687806	-7.53609	4.84261e-14	5.3384e-13
ABCD3	1673.29	-0.831793	0.110433	-7.53208	4.99402e-14	5.50186e-13
CBX2	344.028	1.80506	0.239696	7.53065	5.04889e-14	5.55883e-13
GOLGB1	5341.73	-0.56745	0.0753591	-7.52994	5.07644e-14	5.58567e-13
AK2	655.074	0.545505	0.0724473	7.52968	5.08666e-14	5.58993e-13
BCAS1	608.539	-1.79332	0.238166	-7.52973	5.08468e-14	5.58993e-13
KCNH8	24.6199	2.11713	0.2812	7.52889	5.11735e-14	5.62015e-13
PGM1	299.017	0.694931	0.0923243	7.52707	5.18927e-14	5.69558e-13
TNFRSF10D	179.731	0.792431	0.105284	7.5266	5.20774e-14	5.7123e-13
GTSE1	143.589	1.06849	0.141976	7.52584	5.23829e-14	5.74222e-13
CD209	90.4002	1.17691	0.156412	7.52442	5.29529e-14	5.80109e-13
LIN9	166.211	0.800039	0.106375	7.52091	5.43954e-14	5.95541e-13
BBS5	30.2584	-0.740044	0.0984027	-7.52057	5.45389e-14	5.96742e-13
PRR36	1025.18	-1.38927	0.184808	-7.5174	5.58745e-14	6.10976e-13
B4GAT1	211.519	-0.709531	0.0943949	-7.51662	5.6209e-14	6.14252e-13
PABPC4	1071.88	0.512568	0.0682142	7.51409	5.73082e-14	6.25875e-13
SLC30A8	201.565	-3.14913	0.419142	-7.51326	5.7672e-14	6.29458e-13
RBM11	126.394	-1.66503	0.221655	-7.51181	5.83137e-14	6.36067e-13
EVA1B	137.154	-0.967555	0.128819	-7.51099	5.8683e-14	6.397e-13
AC104667.3	6.31939	-1.53462	0.204329	-7.5105	5.89029e-14	6.41699e-13
SH3BGRL	4641.08	-1.05865	0.141004	-7.50792	6.00722e-14	6.54033e-13
CTD-2270P14.1	52.1661	-0.736444	0.0981587	-7.50259	6.25693e-14	6.80799e-13
TICRR	294.538	1.14859	0.153119	7.50131	6.31841e-14	6.87064e-13
DIS3L	464.016	-0.496983	0.0662565	-7.5009	6.33825e-14	6.88796e-13
LAG3	94.9248	1.17797	0.157057	7.50023	6.37039e-14	6.91862e-13
CEP85L	746.147	0.660888	0.0881182	7.50002	6.38095e-14	6.92581e-13
NCAPH2	246.001	0.650373	0.0867334	7.49853	6.45384e-14	7.0006e-13
SNX32	9.3893	1.75148	0.233613	7.49735	6.51214e-14	7.05949e-13
SLC22A3	37.2174	1.60961	0.214858	7.49154	6.80716e-14	7.37477e-13
TMSB15A	11.787	2.38305	0.318244	7.4881	6.98765e-14	7.56566e-13
ACACB	1511.78	-0.983589	0.131421	-7.48429	7.19359e-14	7.78385e-13
GOLT1B	1257.62	0.478506	0.0639495	7.48256	7.28862e-14	7.88182e-13
RPA2	104.383	0.505028	0.0675136	7.48039	7.4102e-14	8.00838e-13
ZNF236	1406	-0.438522	0.0586289	-7.47962	7.45392e-14	8.0507e-13
SHROOM2	753.231	-0.862174	0.11528	-7.47895	7.49175e-14	8.08659e-13
GPD1L	1358.52	-0.888969	0.118875	-7.47817	7.53619e-14	8.12957e-13
GPR3	9.223	1.49857	0.200437	7.47653	7.63112e-14	8.22694e-13
RIPK4	127.349	1.31301	0.175749	7.47093	7.96298e-14	8.57946e-13
DNAH7	485.673	-1.13825	0.152366	-7.47047	7.99065e-14	8.604e-13
GIN1	198.048	-0.546442	0.0732802	-7.45688	8.8597e-14	9.53393e-13
ARHGAP27	583.562	0.671	0.0899932	7.45612	8.91099e-14	9.58326e-13
B3GNT7	58.7533	0.990272	0.132921	7.45009	9.32797e-14	1.00256e-12
C1orf226	391.393	-1.41542	0.19025	-7.43979	1.00846e-13	1.08322e-12
RASSF4	950.008	0.853469	0.114725	7.43928	1.01233e-13	1.08671e-12
PEX11A	347.696	-0.923762	0.124213	-7.4369	1.03073e-13	1.10579e-12
TVP23CP2	55.3695	-0.98427	0.13236	-7.43631	1.03538e-13	1.11011e-12
ADAMTS4	371.245	1.01253	0.136204	7.43389	1.05452e-13	1.12994e-12
RCC2	276.855	0.538553	0.0724548	7.43296	1.06195e-13	1.1372e-12
ADCY6	2417.05	-0.638348	0.0859167	-7.42984	1.08725e-13	1.16359e-12
PTGS2	59.9339	1.46269	0.196889	7.42901	1.0941e-13	1.1702e-12
SYT13	453.902	-2.55922	0.344495	-7.42892	1.09492e-13	1.17037e-12
SPHK1	321.105	0.964434	0.12983	7.42842	1.09903e-13	1.17406e-12
RALGAPB	3884.97	-0.475999	0.0640847	-7.42764	1.10549e-13	1.18024e-12
TAGLN2	1476.89	0.759473	0.102259	7.42694	1.11139e-13	1.18541e-12
ATP1A4	25.5389	-1.88477	0.253776	-7.42691	1.11168e-13	1.18541e-12
GSTM3	422.214	-1.59335	0.214553	-7.42634	1.11644e-13	1.18937e-12
IFI16	1068.61	0.722692	0.0973152	7.4263	1.11674e-13	1.18937e-12
ABHD17B	197.617	0.51599	0.0694828	7.42616	1.11797e-13	1.18995e-12
FAAH	489.726	-0.724237	0.0975294	-7.42583	1.12073e-13	1.19217e-12
SETBP1	1722.56	-0.970839	0.130745	-7.42544	1.12406e-13	1.19499e-12
SUV39H2	275.366	0.840071	0.113144	7.42479	1.12959e-13	1.20015e-12
SGOL1	146.094	1.00545	0.135476	7.42156	1.15751e-13	1.22907e-12
ZNF124	590.589	0.631206	0.0850519	7.42142	1.15872e-13	1.22961e-12
CERS4	749.492	-0.893741	0.120446	-7.42025	1.16899e-13	1.23976e-12
PHC2	874.723	0.383201	0.0516654	7.41698	1.19819e-13	1.2692e-12
SLC24A1	658.357	-0.495649	0.066826	-7.417	1.19802e-13	1.2692e-12
EMP2	2714.91	-0.751655	0.101351	-7.41638	1.20363e-13	1.27419e-12
MGAT5	1175.9	0.466395	0.0628884	7.41623	1.20499e-13	1.27487e-12
IQGAP3	873.078	0.968805	0.130686	7.4132	1.23285e-13	1.30356e-12
PER2	1062.55	-0.544865	0.0735097	-7.41216	1.24258e-13	1.31306e-12
MGAT1	1401.8	0.553726	0.0747525	7.40746	1.28739e-13	1.35948e-12
C12orf76	262.502	-0.445707	0.0601706	-7.40739	1.28805e-13	1.35948e-12
DYNC1I1	41.1318	1.2115	0.163597	7.40538	1.30773e-13	1.37943e-12
RP11-333E1.1	45.3111	-0.871939	0.11777	-7.40375	1.32391e-13	1.39565e-12
TRIP11	1983.04	-0.414308	0.0559607	-7.40356	1.3258e-13	1.39681e-12
LDLRAD4	3823.79	-0.895205	0.120925	-7.40299	1.3315e-13	1.40198e-12
PSMB4	589.074	0.578143	0.0781315	7.39962	1.36574e-13	1.43717e-12
MTFR2	35.6623	1.06641	0.144123	7.39931	1.36897e-13	1.4397e-12
VASH2	412.601	1.3519	0.182709	7.39922	1.36988e-13	1.43981e-12
APBA1	152.415	1.00219	0.135451	7.39892	1.37298e-13	1.44221e-12
IL7	43.279	1.21608	0.164378	7.39808	1.38163e-13	1.45042e-12
POLDIP3	798.98	0.448423	0.0606212	7.39713	1.39155e-13	1.45996e-12
ZMAT1	933.202	-0.827336	0.111861	-7.39612	1.40223e-13	1.4703e-12
CFAP61	50.4551	-1.53825	0.208003	-7.39529	1.41097e-13	1.47858e-12
CD97	440.557	0.846339	0.114462	7.39408	1.42386e-13	1.49119e-12
ARFGAP3	775.289	0.591032	0.0799461	7.39288	1.43681e-13	1.50386e-12
ECE2	89.8599	0.925121	0.125139	7.39274	1.43834e-13	1.50458e-12
RP11-175P13.3	13.0031	-1.00298	0.1357	-7.39118	1.45535e-13	1.52147e-12
ACTR3B	204.354	0.761195	0.10299	7.39096	1.45777e-13	1.52309e-12
GALNS	362.58	0.528814	0.0715823	7.3875	1.49619e-13	1.56231e-12
TUBA1C	656.282	0.669834	0.0906937	7.38568	1.51681e-13	1.5829e-12
SLC35F3	47.5433	1.97787	0.267892	7.38309	1.54653e-13	1.61295e-12
TRPS1	46559.3	-0.814638	0.110357	-7.38187	1.56077e-13	1.62684e-12
TBC1D4	1130.27	0.66809	0.0905106	7.38135	1.5669e-13	1.63227e-12
CA13	210.302	1.13077	0.153224	7.37987	1.58449e-13	1.64961e-12
PSME4	2418.65	0.433314	0.0587264	7.37852	1.60054e-13	1.66534e-12
CLASP2	2504.19	-0.464014	0.0629111	-7.3757	1.63479e-13	1.69997e-12
PLS3	680.451	0.886018	0.120164	7.37342	1.66307e-13	1.72835e-12
YARS	481.889	0.571461	0.0775242	7.37138	1.68864e-13	1.75286e-12
PKP4	2046.35	-0.568932	0.0771803	-7.37146	1.68765e-13	1.75286e-12
BACE2	459.872	0.996524	0.135195	7.37101	1.69345e-13	1.75682e-12
DOK5	60.1381	1.24461	0.1689	7.36892	1.7202e-13	1.78352e-12
PPM1L	677.282	0.756813	0.10271	7.36844	1.72639e-13	1.78888e-12
WIF1	23.1848	3.46337	0.470161	7.36634	1.75381e-13	1.81623e-12
CLCN5	528.962	0.691417	0.0939131	7.36231	1.80752e-13	1.87075e-12
RPH3AL	93.6199	-1.06469	0.144621	-7.36194	1.81252e-13	1.87481e-12
TCTN2	298.581	-0.675993	0.0918276	-7.36155	1.81793e-13	1.87931e-12
VPS39	1059.76	-0.295962	0.0402083	-7.36071	1.82936e-13	1.89002e-12
KLHDC9	115.891	-1.2339	0.167657	-7.35971	1.84314e-13	1.90314e-12
IL15RA	150.858	0.98038	0.133222	7.35901	1.85281e-13	1.91088e-12
SLC16A3	480.262	0.925396	0.125749	7.35908	1.85184e-13	1.91088e-12
MCM3	504.669	0.660786	0.0898	7.35842	1.86103e-13	1.91824e-12
STK38L	1687.92	0.589933	0.0801759	7.35797	1.86722e-13	1.92349e-12
CDH19	63.6216	3.63463	0.494061	7.35665	1.88587e-13	1.94156e-12
IPCEF1	131.585	1.10355	0.150097	7.35219	1.9498e-13	2.00621e-12
PDCD5	94.1712	0.734676	0.0999314	7.35181	1.95544e-13	2.01084e-12
USP7	1749.18	-0.374195	0.0509028	-7.35118	1.96472e-13	2.0192e-12
SAT1	2141.45	0.669704	0.091162	7.3463	2.03764e-13	2.09292e-12
PSMB10	48.5701	0.78658	0.107218	7.33626	2.19638e-13	2.25465e-12
GLG1	1509.95	0.492665	0.0671582	7.33589	2.20254e-13	2.25966e-12
UXS1	366.499	0.489735	0.0667617	7.33557	2.20785e-13	2.26378e-12
FOXC2	18.9457	1.67506	0.228404	7.33379	2.23734e-13	2.29269e-12
ZBTB42	396.502	-0.84338	0.115007	-7.33331	2.24532e-13	2.29952e-12
HN1L	1919.54	-0.61604	0.0840077	-7.33314	2.24827e-13	2.3012e-12
GPSM2	372.158	0.814746	0.111139	7.3309	2.28618e-13	2.33865e-12
SCHIP1	13.7742	1.03623	0.141382	7.3293	2.31354e-13	2.36526e-12
RAP1GDS1	902.997	-0.816068	0.111413	-7.32471	2.39415e-13	2.44626e-12
PTGFR	132.688	1.58681	0.216689	7.32296	2.42564e-13	2.47699e-12
BTN2A2	386.926	0.686961	0.0938121	7.32274	2.42963e-13	2.47963e-12
IGFALS	17.7815	-1.89968	0.259433	-7.32244	2.4351e-13	2.48377e-12
IRX6	19.2967	1.87538	0.256139	7.32172	2.44816e-13	2.49565e-12
NARF	363.918	0.535721	0.0731849	7.32011	2.4777e-13	2.5243e-12
ATP7B	554.087	-1.12642	0.153907	-7.3188	2.502e-13	2.54759e-12
APLF	160.86	0.786647	0.107573	7.31268	2.61872e-13	2.66489e-12
POLL	466.373	-0.427237	0.0584348	-7.31135	2.64463e-13	2.6897e-12
PRRT2	612.583	-1.28582	0.17591	-7.30953	2.68077e-13	2.72488e-12
GNLY	44.6004	1.6231	0.222125	7.30715	2.72872e-13	2.77202e-12
C1orf56	86.2164	-0.840273	0.115007	-7.30631	2.74588e-13	2.78624e-12
CYB5D2	103.583	-0.727642	0.0995908	-7.30631	2.7457e-13	2.78624e-12
USP49	636.578	0.548082	0.0750369	7.30417	2.78977e-13	2.82914e-12
ARL9	10.7153	1.57961	0.216361	7.30081	2.86037e-13	2.89907e-12
LYZ	1502.6	1.34692	0.184496	7.30051	2.8667e-13	2.90382e-12
RRAGD	304.246	0.873078	0.119611	7.2993	2.89278e-13	2.92855e-12
ADAMDEC1	141.666	1.8018	0.246943	7.29643	2.95501e-13	2.98982e-12
KTN1-AS1	26.4868	-0.92694	0.127104	-7.29279	3.03608e-13	3.07009e-12
CSPG4	578.166	0.930446	0.127604	7.29165	3.06174e-13	3.09425e-12
EIF5A	649.489	0.599197	0.0821991	7.28957	3.10937e-13	3.14059e-12
CUL3	1629.62	-0.273234	0.0374934	-7.28751	3.15736e-13	3.18723e-12
SPOCK2	396.044	1.20926	0.166001	7.28464	3.22531e-13	3.25396e-12
LMNA	2308.29	0.62253	0.0854928	7.28166	3.2974e-13	3.32479e-12
PCSK4	117.72	-1.15309	0.158361	-7.28143	3.30309e-13	3.32862e-12
RARB	103.1	0.981467	0.134843	7.2786	3.37294e-13	3.39706e-12
ZMYND15	109.822	0.810589	0.111381	7.27764	3.39723e-13	3.41956e-12
SHROOM3	3500.63	-0.863419	0.118668	-7.27593	3.44035e-13	3.46099e-12
EPHA2	178.558	0.828249	0.113877	7.27321	3.51038e-13	3.52943e-12
SLC31A1	789.107	0.616308	0.0847401	7.27292	3.51806e-13	3.53513e-12
GLIPR1L2	46.0134	-1.34738	0.185277	-7.27229	3.53447e-13	3.5496e-12
CCDC144CP	45.9512	1.21669	0.167326	7.27136	3.55888e-13	3.57206e-12
ENSG00000213145.8	18.0658	-1.72856	0.237734	-7.27099	3.56863e-13	3.57982e-12
SH3BP2	2133.68	0.532249	0.0732101	7.27016	3.59064e-13	3.59984e-12
NT5E	315.875	0.921837	0.126848	7.26726	3.6684e-13	3.67571e-12
MTMR8	38.1329	1.09803	0.151134	7.26526	3.72308e-13	3.72837e-12
TRIM23	543.029	-0.432683	0.0595639	-7.26418	3.75301e-13	3.75621e-12
CDK8	327.916	0.533412	0.0734708	7.26018	3.86562e-13	3.86672e-12
GALNT3	494.3	1.28474	0.176964	7.25988	3.87436e-13	3.87107e-12
NFATC3	979.618	0.396142	0.0545659	7.25988	3.87436e-13	3.87107e-12
EPHB3	645.507	1.02962	0.141868	7.25754	3.9419e-13	3.93631e-12
PTP4A2	1513.25	-0.59176	0.0815767	-7.25404	4.04529e-13	4.03726e-12
KCNT2	92.2812	0.930621	0.128306	7.25311	4.07316e-13	4.06278e-12
KSR2	116.551	-1.3937	0.192176	-7.25222	4.09999e-13	4.08722e-12
GAS6-AS1	44.5641	1.40807	0.194227	7.24959	4.18043e-13	4.16505e-12
NPHP1	127.54	-0.732518	0.101051	-7.24898	4.19929e-13	4.18148e-12
KIAA0226L	248.073	0.800372	0.110425	7.24809	4.22702e-13	4.20671e-12
KLF6	4892.29	0.508091	0.0701235	7.24565	4.30364e-13	4.28055e-12
CD58	173.137	0.545881	0.0754142	7.23843	4.53907e-13	4.51216e-12
ATP5G2	405.346	-0.430893	0.0595309	-7.23814	4.54895e-13	4.51943e-12
EFHC1	376.83	-0.698383	0.0965164	-7.2359	4.6244e-13	4.5918e-12
CARD6	152.396	0.573762	0.0793022	7.23513	4.65074e-13	4.61535e-12
MDH1	338.59	0.474064	0.065524	7.23497	4.65635e-13	4.61831e-12
TSPAN18	188.731	0.770384	0.106483	7.23483	4.66097e-13	4.62029e-12
CEP120	978.384	-0.387129	0.0535115	-7.2345	4.67251e-13	4.62913e-12
RP11-498B4.5	9.97932	-2.93212	0.405333	-7.23384	4.69517e-13	4.64895e-12
HAUS3	1007.24	-0.443993	0.0613815	-7.23333	4.71286e-13	4.66385e-12
ANKLE1	35.0174	1.09044	0.150762	7.23289	4.72809e-13	4.67629e-12
ETV6	1125.28	0.537606	0.0743325	7.23245	4.74373e-13	4.68913e-12
GLUD1	964.908	-0.50543	0.069888	-7.23201	4.75912e-13	4.7017e-12
PIK3AP1	540.9	0.782806	0.108274	7.22983	4.83591e-13	4.77489e-12
BCL11B	485.709	1.32557	0.183369	7.22897	4.8667e-13	4.80259e-12
TTL	685.023	0.37254	0.0515526	7.22641	4.95923e-13	4.89116e-12
PHACTR2	1748.11	0.581418	0.0804702	7.22526	5.00141e-13	4.93e-12
PDK2	481.321	-0.64008	0.0885951	-7.22478	5.01918e-13	4.94475e-12
CPAMD8	155.898	1.71373	0.23724	7.22362	5.062e-13	4.98415e-12
ADAMTSL4	251.358	0.923406	0.12784	7.22312	5.08068e-13	4.99975e-12
FGFR1OP	849.242	-0.568995	0.0787871	-7.22194	5.12521e-13	5.04075e-12
CTB-158D10.3	26.2324	1.2404	0.171779	7.22093	5.16318e-13	5.07525e-12
SFMBT2	1395.66	0.74675	0.103432	7.21971	5.21003e-13	5.11845e-12
NEK5	80.2984	-1.34185	0.185884	-7.21878	5.24572e-13	5.15064e-12
PLEKHF2	2510.83	-0.969012	0.134308	-7.21486	5.3988e-13	5.29799e-12
GS1-115G20.2	9.05402	-1.63511	0.226648	-7.21429	5.42172e-13	5.31752e-12
NXPH3	100.847	-1.34933	0.187065	-7.21312	5.46831e-13	5.36022e-12
ATP13A5	38.3027	2.82649	0.391861	7.213	5.47337e-13	5.3622e-12
EHMT2-AS1	10.6031	-1.71072	0.237229	-7.21123	5.54487e-13	5.42923e-12
HBEGF	67.5373	0.838689	0.116322	7.21004	5.5934e-13	5.4737e-12
CYP39A1	36.3005	1.61561	0.224144	7.20794	5.6805e-13	5.55584e-12
TSPAN8	17.2149	3.0043	0.416816	7.20774	5.68901e-13	5.56108e-12
CIB2	31.8022	1.20675	0.167482	7.20526	5.79349e-13	5.66007e-12
GPR64	40.715	1.53562	0.213226	7.20184	5.94061e-13	5.80058e-12
TOX4	1186.35	-0.334287	0.0464457	-7.19737	6.1385e-13	5.99048e-12
ZFP14	679.701	-0.488252	0.0678478	-7.19628	6.18755e-13	6.035e-12
SH3KBP1	652.277	0.516608	0.0717924	7.19586	6.20676e-13	6.05039e-12
CYP2E1	123.876	-1.11129	0.154476	-7.19395	6.29448e-13	6.13126e-12
SLFN11	803.43	0.738947	0.102719	7.1939	6.29669e-13	6.13126e-12
PAK1IP1	81.5047	0.712626	0.0990652	7.1935	6.31503e-13	6.14573e-12
S100A1	180.527	1.93195	0.268646	7.19145	6.41089e-13	6.23556e-12
YES1	1960.62	0.692374	0.096314	7.18871	6.54053e-13	6.35815e-12
KLHDC7A	170.568	-2.43875	0.339262	-7.18839	6.55589e-13	6.36956e-12
LCMT1	310.076	-0.555038	0.0772142	-7.18829	6.56093e-13	6.37094e-12
HRASLS5	166.204	-2.04054	0.283887	-7.18785	6.58171e-13	6.3876e-12
MKX	411.143	-2.4038	0.334455	-7.18721	6.61289e-13	6.41432e-12
KIAA0825	339.827	-0.691096	0.0961588	-7.18703	6.62153e-13	6.41916e-12
ZNF263	596.861	-0.455025	0.0633188	-7.18624	6.65982e-13	6.45273e-12
RGL1	457.934	0.666062	0.09269	7.18591	6.67604e-13	6.46488e-12
SYDE2	730.737	-0.972465	0.135338	-7.18547	6.69779e-13	6.48238e-12
ASAH1	3084.3	-0.91907	0.127928	-7.18425	6.75761e-13	6.53668e-12
APH1B	460.83	-0.710153	0.0988774	-7.18216	6.8621e-13	6.63412e-12
C17orf51	88.8437	0.790255	0.110048	7.18101	6.9196e-13	6.68603e-12
BATF2	63.9593	1.47111	0.204931	7.17857	7.0445e-13	6.80298e-12
COLGALT1	1659.47	0.524865	0.0731186	7.17827	7.0599e-13	6.81412e-12
EVA1A	64.5542	0.951356	0.13261	7.17412	7.27759e-13	7.02039e-12
CCHCR1	254.213	0.752904	0.104972	7.17241	7.36873e-13	7.10441e-12
DRAXIN	10.5017	1.4691	0.20483	7.17229	7.37551e-13	7.10706e-12
PCNXL4	1619.34	-0.388287	0.0541403	-7.17187	7.39787e-13	7.1247e-12
FAHD2A	201.275	0.617489	0.0861036	7.17147	7.41986e-13	7.14197e-12
CKAP4	1073.59	0.640499	0.0893401	7.16922	7.54245e-13	7.256e-12
CSNK1A1	2968.91	-0.408667	0.0570075	-7.16864	7.57442e-13	7.28277e-12
GINS3	43.9415	0.72727	0.101457	7.16827	7.59489e-13	7.29847e-12
LGALS8	2494.94	-0.623024	0.0869283	-7.1671	7.66009e-13	7.35711e-12
KCNB2	9.0084	2.34542	0.327473	7.1622	7.93916e-13	7.62099e-12
TLR2	472	0.701776	0.0979916	7.1616	7.97427e-13	7.64709e-12
MTMR2	787.147	0.584976	0.0816825	7.16158	7.97504e-13	7.64709e-12
RRM2	470.283	0.932259	0.130193	7.16057	8.03414e-13	7.69956e-12
CLUAP1	345.413	-0.621514	0.0868302	-7.15781	8.19737e-13	7.85173e-12
ACTB	9646.21	0.635127	0.0887388	7.15726	8.23027e-13	7.87895e-12
CD24	325.865	1.43884	0.201053	7.15649	8.27709e-13	7.91946e-12
WNT3	166.118	-1.12636	0.157417	-7.15525	8.35225e-13	7.98704e-12
METRN	515.856	-1.13313	0.158417	-7.15284	8.50032e-13	8.12422e-12
CTSS	1289.1	0.859803	0.120234	7.15106	8.61082e-13	8.22537e-12
ABCC5	3951.27	-0.891445	0.124706	-7.14839	8.78005e-13	8.38247e-12
ACBD4	241.099	-0.642132	0.0898602	-7.1459	8.94074e-13	8.53126e-12
SDR39U1	392.534	-0.394826	0.0552629	-7.1445	9.03219e-13	8.61385e-12
FAM84B	2739.97	-0.834887	0.116866	-7.14397	9.06745e-13	8.6428e-12
GAN	474.858	0.540802	0.0757038	7.14366	9.08801e-13	8.65771e-12
CMPK1	3029.23	0.57714	0.0807994	7.14287	9.14007e-13	8.70259e-12
RNF217	1575.38	0.807022	0.112986	7.14265	9.15465e-13	8.71176e-12
SYAP1	2398.58	-0.695656	0.0974022	-7.1421	9.1916e-13	8.7422e-12
APCDD1L	22.0564	1.58395	0.221793	7.14158	9.22628e-13	8.77045e-12
ANKEF1	283.109	-0.710469	0.0994916	-7.141	9.26569e-13	8.80316e-12
POC5	139.612	-0.494434	0.0692434	-7.14052	9.29754e-13	8.82865e-12
LSR	1295.02	0.798463	0.111907	7.13505	9.67485e-13	9.18198e-12
CEP55	316.36	0.888032	0.124462	7.13497	9.681e-13	9.18287e-12
ANO1	2627.98	-1.07004	0.149973	-7.13489	9.68629e-13	9.18293e-12
SEC14L2	571.589	-1.36137	0.190828	-7.13402	9.74807e-13	9.23653e-12
SLC45A4	514.989	0.709003	0.0994057	7.13242	9.86208e-13	9.33953e-12
LIMD2	166.792	0.899641	0.126142	7.13197	9.89441e-13	9.36008e-12
NPAS1	8.10925	-1.35859	0.190493	-7.13201	9.89134e-13	9.36008e-12
PAPPA	298.436	1.20063	0.168363	7.13122	9.94841e-13	9.40611e-12
LSM2	65.0791	0.534614	0.0749701	7.13103	9.96235e-13	9.41424e-12
RP11-539I5.1	35.2374	-0.789732	0.110757	-7.13034	1.00124e-12	9.45647e-12
CLDN4	1294.3	0.825761	0.115836	7.12868	1.01333e-12	9.56549e-12
CCT4	583.268	0.487681	0.0684184	7.12792	1.01897e-12	9.6136e-12
RAPGEF1	1890.24	0.398235	0.0558759	7.12714	1.02476e-12	9.66308e-12
ATP1A2	54.141	-1.57618	0.221248	-7.12404	1.04806e-12	9.87747e-12
GALNT12	70.7823	1.13409	0.159205	7.12346	1.05254e-12	9.91434e-12
GPR157	255.074	0.811054	0.113859	7.12335	1.05335e-12	9.91669e-12
INCENP	572.008	0.720378	0.101165	7.1208	1.07306e-12	1.00959e-11
FAM174B	644.176	-0.873002	0.1226	-7.12073	1.07353e-12	1.00959e-11
CIRH1A	301.482	0.486728	0.0683569	7.12039	1.07621e-12	1.01157e-11
IQCJ	125.637	-2.52098	0.354285	-7.11568	1.11364e-12	1.04619e-11
NUDT16L1	154.529	-0.552153	0.0776135	-7.11414	1.12611e-12	1.05734e-11
KIAA1598	2884.87	-0.477797	0.0671655	-7.11373	1.12948e-12	1.05994e-11
UBE2B	864.455	-0.419638	0.059006	-7.11178	1.14553e-12	1.07443e-11
LZTFL1	805.599	-0.621654	0.087414	-7.11161	1.14695e-12	1.07519e-11
ECHDC1	745.279	0.663869	0.0933875	7.10876	1.17089e-12	1.09704e-11
IL2RG	285.224	1.17962	0.165949	7.1083	1.17483e-12	1.10015e-11
COL4A1	5943.34	0.603177	0.0848596	7.10794	1.17787e-12	1.10241e-11
MYL12A	1442.61	0.497237	0.0699737	7.10606	1.19406e-12	1.11697e-11
SFMBT1	630.674	-0.540477	0.0760634	-7.10561	1.19791e-12	1.11998e-11
USP40	1152.78	-0.374365	0.0526871	-7.10544	1.19939e-12	1.12077e-11
AP1S1	211.745	0.653727	0.0920161	7.10449	1.20765e-12	1.12789e-11
TXLNA	1337.87	0.411044	0.0578765	7.10209	1.22884e-12	1.14707e-11
PPM1A	3824.15	-0.502797	0.0708223	-7.09941	1.25287e-12	1.16888e-11
C2CD4A	44.4731	3.01479	0.424732	7.09809	1.26494e-12	1.17951e-11
COLCA1	97.8412	1.37364	0.19353	7.09783	1.26735e-12	1.18114e-11
PGPEP1	446.227	-0.572837	0.0807104	-7.09744	1.27089e-12	1.18381e-11
RAB12	759.817	0.516156	0.07278	7.092	1.32185e-12	1.23063e-11
IRX1	90.4241	1.87168	0.263977	7.09032	1.33802e-12	1.24438e-11
ANKRD42	634.297	-0.747131	0.105373	-7.09032	1.33804e-12	1.24438e-11
ATXN1L	1257.55	0.4692	0.0661822	7.08951	1.34589e-12	1.25102e-11
LINC01341	90.4422	-1.06868	0.150778	-7.08776	1.36297e-12	1.26557e-11
ORM1	33.8153	3.93816	0.555626	7.0878	1.36263e-12	1.26557e-11
P2RX4	383.947	-0.512555	0.0723179	-7.08753	1.36524e-12	1.267e-11
ATF3	84.14	1.12339	0.158569	7.08455	1.39502e-12	1.29396e-11
BLM	144.348	0.817973	0.115471	7.08379	1.40268e-12	1.30038e-11
MPC2	1012.32	-0.747397	0.105516	-7.08323	1.40835e-12	1.30495e-11
KARS	452.483	0.603479	0.0852366	7.08004	1.44117e-12	1.33465e-11
ABCC10	760.289	0.37673	0.053211	7.07993	1.44231e-12	1.33501e-11
RP11-1191J2.2	11.6839	-2.58178	0.364712	-7.07895	1.45255e-12	1.34378e-11
DTX2	491.526	0.538088	0.0760195	7.07829	1.45941e-12	1.34941e-11
CCDC114	46.7975	-1.33261	0.188332	-7.07589	1.48491e-12	1.37228e-11
CCDC96	52.4808	-1.00398	0.141924	-7.07405	1.50481e-12	1.38994e-11
TEX30	91.0769	0.708523	0.100206	7.07066	1.54194e-12	1.42349e-11
UBD	18.5786	2.33732	0.330648	7.0689	1.56169e-12	1.44096e-11
MVD	152.149	0.643232	0.0910118	7.06757	1.57674e-12	1.45409e-11
QPCT	91.3569	1.25145	0.177076	7.06728	1.58004e-12	1.45561e-11
NEK4	685.826	-0.406069	0.0574573	-7.06731	1.5797e-12	1.45561e-11
SMCO3	25.715	-2.50449	0.354457	-7.0657	1.59804e-12	1.47142e-11
FLVCR2	162.982	0.763358	0.108046	7.0651	1.60499e-12	1.47704e-11
ALG3	285.872	0.633745	0.0897052	7.06475	1.60901e-12	1.47997e-11
SOCS6	1893.96	-0.563153	0.0797176	-7.06435	1.61371e-12	1.48352e-11
ZNF711	223.603	1.23782	0.175232	7.06394	1.61851e-12	1.48715e-11
TRABD2A	22.6407	1.44807	0.205043	7.06229	1.63785e-12	1.50414e-11
TMBIM6	4069.13	-0.444349	0.0629203	-7.06209	1.64016e-12	1.50547e-11
PATL2	72.4327	1.0972	0.155371	7.06183	1.6433e-12	1.50757e-11
ADM2	188.913	1.05145	0.148931	7.06001	1.66485e-12	1.52655e-11
ATAD3A	209.54	0.745581	0.105609	7.05982	1.66721e-12	1.52712e-11
CCL3	47.0621	1.06402	0.150714	7.05986	1.66672e-12	1.52712e-11
PTPRK	2960.51	0.981295	0.139048	7.05723	1.69851e-12	1.55498e-11
ZC3H18	710.118	0.526695	0.0746341	7.05702	1.70109e-12	1.55653e-11
LINC01140	22.4602	1.33736	0.189538	7.05588	1.71517e-12	1.5686e-11
EML2	478.13	-0.54294	0.0769706	-7.05386	1.74025e-12	1.59072e-11
IL15	370.953	0.938368	0.133042	7.05316	1.74896e-12	1.59785e-11
PTAR1	6202.74	0.577693	0.0819241	7.05157	1.76913e-12	1.61544e-11
PANK3	9873.08	-0.664885	0.0943207	-7.0492	1.79954e-12	1.64235e-11
C19orf12	441.784	0.50986	0.0723364	7.04846	1.80911e-12	1.65023e-11
ERGIC1	3061.85	-0.634983	0.0901034	-7.04727	1.82462e-12	1.66352e-11
ACTL6A	381.81	0.576324	0.0817942	7.04603	1.84097e-12	1.67755e-11
DPY19L2P4	24.611	-2.73701	0.388462	-7.04575	1.84466e-12	1.68004e-11
MAP2K1	341.339	0.496821	0.0705563	7.04148	1.90211e-12	1.73147e-11
CCNG2	3030.8	-0.714654	0.101504	-7.04066	1.9133e-12	1.74076e-11
LCA5L	63.7138	-0.875359	0.124368	-7.03845	1.94392e-12	1.7677e-11
FOXM1	517.105	1.00595	0.142952	7.03695	1.96488e-12	1.78584e-11
NOS1AP	744.915	-1.3963	0.198441	-7.03635	1.9734e-12	1.79266e-11
KCNC1	51.1631	-2.73955	0.38955	-7.0326	2.0272e-12	1.83963e-11
HCST	58.4059	1.01798	0.144752	7.03261	2.02712e-12	1.83963e-11
C5orf49	26.2886	-1.52196	0.216424	-7.03232	2.03134e-12	1.84244e-11
HKR1	1109.41	-0.523088	0.0743958	-7.03114	2.04847e-12	1.85702e-11
SLC41A2	1116.39	0.790741	0.112469	7.03074	2.05439e-12	1.86142e-11
MIR3619	104.82	-0.880108	0.125213	-7.0289	2.08174e-12	1.88524e-11
HCAR1	235.393	-1.31835	0.187576	-7.02835	2.08985e-12	1.89161e-11
ZNF776	748.199	-0.660895	0.094069	-7.02564	2.13089e-12	1.92777e-11
C16orf74	89.5112	-1.07976	0.153697	-7.02522	2.13733e-12	1.9326e-11
TRAF1	467.223	0.764533	0.108889	7.02119	2.19985e-12	1.98811e-11
ZNF442	59.4658	-0.83435	0.118838	-7.02088	2.20468e-12	1.99146e-11
SPG11	2618.44	-0.333222	0.047463	-7.02067	2.2081e-12	1.99352e-11
RND3	810.724	0.953565	0.135827	7.02042	2.21198e-12	1.996e-11
HMGN4	472.697	0.468477	0.0667432	7.01909	2.23321e-12	2.01412e-11
MYL5	183.407	-0.743665	0.105971	-7.01763	2.25659e-12	2.03417e-11
LA16c-312E8.4	12.2112	-2.30766	0.328873	-7.01687	2.26891e-12	2.04423e-11
GPR55	14.9488	1.78129	0.253958	7.01412	2.31404e-12	2.08382e-11
BAZ2A	4046.16	-0.324334	0.0462654	-7.0103	2.37803e-12	2.14035e-11
SERPINB5	107.78	2.29709	0.327684	7.01008	2.38182e-12	2.14267e-11
SURF4	2087.14	0.425005	0.0606383	7.00885	2.40278e-12	2.16042e-11
RP11-517C16.2	43.6988	1.28159	0.182867	7.00831	2.41221e-12	2.16779e-11
YBX1P10	21.0322	0.886292	0.126506	7.00592	2.45361e-12	2.20387e-11
RP11-6O2.3	11.8724	2.11001	0.301204	7.00526	2.46536e-12	2.2133e-11
BTBD11	94.2609	1.19124	0.170062	7.00475	2.47434e-12	2.22023e-11
GPR56	1435.83	0.775425	0.110717	7.00368	2.4933e-12	2.2361e-11
FAM136A	128.095	0.582405	0.0831632	7.00316	2.50253e-12	2.24323e-11
DEPDC1	182.812	1.02974	0.147047	7.00282	2.50852e-12	2.24746e-11
CENPP	547.493	-1.09644	0.15659	-7.00196	2.52401e-12	2.26018e-11
CTD-2015H6.3	15.5026	-1.26089	0.180103	-7.00091	2.54301e-12	2.27604e-11
CD300E	38.9331	1.24471	0.177828	6.99952	2.56838e-12	2.29758e-11
TRAF3IP1	501.409	-0.483601	0.0691057	-6.99798	2.59671e-12	2.32174e-11
CCDC134	125.898	0.589213	0.0842015	6.99766	2.60276e-12	2.32597e-11
CXCR6	57.4042	1.45931	0.208612	6.99534	2.64613e-12	2.36353e-11
NRIP1	5892.77	-0.776722	0.111039	-6.99506	2.65147e-12	2.3671e-11
MCM7	905.868	0.635352	0.0908455	6.99377	2.67602e-12	2.3878e-11
CYP4B1	288.68	-1.96203	0.280558	-6.99331	2.68467e-12	2.3943e-11
HJURP	202.635	0.894584	0.127951	6.99163	2.71706e-12	2.42196e-11
SHMT2	518.982	0.673376	0.096316	6.99132	2.72307e-12	2.42609e-11
DPCD	94.9143	-0.603068	0.0862612	-6.99118	2.72576e-12	2.42727e-11
MCC	1114.01	-0.820737	0.117416	-6.99	2.74887e-12	2.44643e-11
BTN3A1	866.419	0.754365	0.107922	6.98991	2.75069e-12	2.44643e-11
BACH2	223.916	0.855006	0.122321	6.98987	2.75146e-12	2.44643e-11
PAIP2	1253.01	-0.472717	0.0676934	-6.98321	2.88514e-12	2.564e-11
SIDT1	915.764	-1.10762	0.158621	-6.9828	2.89352e-12	2.57015e-11
SEMA7A	90.0206	0.854372	0.122356	6.98265	2.89673e-12	2.57171e-11
AMFR	1657.65	-0.725909	0.10397	-6.98191	2.91192e-12	2.58389e-11
HELLPAR	37.5409	1.17492	0.168283	6.98179	2.9145e-12	2.58487e-11
SCCPDH	766.452	-0.903394	0.12941	-6.98085	2.93394e-12	2.60081e-11
ENOX2	195.714	0.459273	0.0657946	6.9804	2.94347e-12	2.60794e-11
PLA2G16	979.976	-1.0806	0.154854	-6.9782	2.98981e-12	2.64767e-11
IRF1	710.583	0.824454	0.118158	6.97756	3.00358e-12	2.65852e-11
BDP1	2955.86	-0.380568	0.0545485	-6.97669	3.02219e-12	2.67365e-11
PPP3R1	1884.14	0.482379	0.0691517	6.97566	3.04433e-12	2.69189e-11
CDCA2	102.853	1.12623	0.161468	6.97497	3.05945e-12	2.7039e-11
RAB6C-AS1	19.0623	-2.04253	0.292857	-6.97449	3.06974e-12	2.71163e-11
AR	3620.1	-1.26346	0.181189	-6.97317	3.09867e-12	2.73582e-11
TXNDC5	29.6224	0.99971	0.14339	6.97198	3.12521e-12	2.75786e-11
FAM101A	37.2963	1.40385	0.201399	6.97048	3.15864e-12	2.78596e-11
DDX18	508.617	0.378248	0.0542673	6.97008	3.16769e-12	2.79255e-11
GARS	1024.5	0.475107	0.0681919	6.96721	3.23298e-12	2.84868e-11
CYP21A1P	179.915	-1.78138	0.25582	-6.96341	3.32143e-12	2.92515e-11
[truncated: 15,606 more rows]

## Sheet: PRs ESR1 HIGH vs PRs ESR1 LOW
Gene ID	baseMean	log2FoldChange*	lfcSE	stat	pvalue	padj		* log2FC >0 suggests higher expression in PRs ESR1 LOW
ESR1	12193.6	-4.24783	0.151062	-28.1199	5.6029e-174	9.56135e-170
EN1	271.537	4.3412	0.233255	18.6114	2.59797e-77	2.21672e-73
FOXC1	493.276	3.43108	0.205955	16.6594	2.58608e-62	1.47105e-58
RP11-1220K2.2	274.836	4.59056	0.288369	15.919	4.67477e-57	1.99437e-53
CCDC170	304.308	-2.64105	0.167687	-15.7499	6.87872e-56	2.34771e-52
SLC39A6	10659.5	-2.58512	0.173319	-14.9154	2.61593e-50	7.44013e-47
GFRA1	957.61	-3.68332	0.249112	-14.7858	1.80949e-49	4.41128e-46
FDCSP	420.956	5.98519	0.406256	14.7326	3.98228e-49	8.49471e-46
AFF3	2267.93	-3.29891	0.225971	-14.5988	2.85951e-48	5.42194e-45
HORMAD1	82.0596	3.86873	0.265676	14.5618	4.91138e-48	7.61934e-45
POTEKP	1788.51	-4.69352	0.322211	-14.5666	4.58258e-48	7.61934e-45
THSD4	3706.54	-2.78629	0.191683	-14.536	7.17078e-48	1.01974e-44
CYP2B7P	1795.13	-5.08499	0.363271	-13.9978	1.60842e-44	2.11135e-41
MMP7	424.055	3.82773	0.275821	13.8776	8.65976e-44	1.05556e-40
TTYH1	102.975	5.19271	0.374679	13.8591	1.12077e-43	1.27507e-40
KCNC2	667.421	-6.92846	0.501454	-13.8167	2.02034e-43	2.15482e-40
RIMS4	177.418	-4.32182	0.314653	-13.7352	6.24957e-43	6.27346e-40
NR2E3	44.7096	-3.46024	0.255718	-13.5315	1.01966e-41	9.66697e-39
GATA3	7887.68	-2.2759	0.168364	-13.5178	1.22858e-41	1.10346e-38
PPP1R14C	71.7024	4.36577	0.32381	13.4825	1.98248e-41	1.69155e-38
ABCA13	95.8899	5.2317	0.389128	13.4447	3.30854e-41	2.68858e-38
GCNT2	354.353	2.26206	0.168587	13.4178	4.75753e-41	3.69033e-38
GRPR	294.977	-4.10811	0.306968	-13.3829	7.61306e-41	5.64856e-38
LINC01087	20.9667	-4.88664	0.371062	-13.1693	1.31759e-39	9.25368e-37
CLSTN2	1573.46	-3.53286	0.268308	-13.1672	1.35565e-39	9.25368e-37
C5AR2	108.029	-2.0678	0.157211	-13.153	1.63616e-39	1.07389e-36
ADAMTS15	751.991	-3.08577	0.235957	-13.0777	4.41704e-39	2.79173e-36
GABRP	2203.54	4.45621	0.344094	12.9506	2.33219e-38	1.42138e-35
ZNF552	2007.12	-2.06281	0.159913	-12.8996	4.52586e-38	2.66323e-35
CACNA2D2	323.262	-2.89376	0.22454	-12.8875	5.29262e-38	3.01062e-35
REPS2	2052.22	-2.34595	0.182935	-12.8239	1.20421e-37	6.62896e-35
DSC2	1731.83	1.85194	0.145258	12.7493	3.14481e-37	1.67707e-34
B3GNT5	440.343	1.82667	0.143653	12.7159	4.82348e-37	2.49432e-34
TBC1D9	8279.49	-2.0149	0.158669	-12.6988	6.00592e-37	3.01444e-34
HAPLN3	306.312	2.10479	0.168301	12.5061	6.91591e-36	3.372e-33
SOX11	898.067	3.02512	0.243633	12.4167	2.12051e-35	1.00518e-32
DNAJC12	143.841	-2.83021	0.22834	-12.3947	2.79056e-35	1.28705e-32
KLK6	91.5145	5.35781	0.432379	12.3915	2.90664e-35	1.30531e-32
PGR	4026.4	-3.62116	0.294729	-12.2864	1.07162e-34	4.68901e-32
SFT2D2	2022.1	1.50288	0.122594	12.259	1.50302e-34	6.41226e-32
C6orf211	1029.28	-2.12281	0.17369	-12.2219	2.37578e-34	9.88847e-32
SEZ6L	171.433	-4.77347	0.391995	-12.1774	4.10348e-34	1.66728e-31
SLC6A4	332.085	-5.16734	0.427362	-12.0912	1.17494e-33	4.66288e-31
KCNQ4	111.793	2.72523	0.225674	12.0759	1.41557e-33	5.49017e-31
IL6ST	7472.11	-1.49676	0.123993	-12.0713	1.49671e-33	5.67587e-31
RABEP1	1684.8	-1.13311	0.0941823	-12.031	2.44178e-33	9.05846e-31
NEK10	597.832	-2.73971	0.228729	-11.9779	4.63654e-33	1.68346e-30
CPB1	1811.78	-5.4955	0.460908	-11.9232	8.95975e-33	3.18538e-30
EVL	4360.57	-1.56127	0.131845	-11.8417	2.3762e-32	8.27549e-30
PLCD4	184.737	-2.5681	0.216961	-11.8367	2.52191e-32	8.60728e-30
TPRG1	1316.48	-3.11165	0.264099	-11.7822	4.82392e-32	1.61412e-29
FABP7	332.907	6.27191	0.533117	11.7646	5.94108e-32	1.91755e-29
RERG	780.353	-2.31303	0.196613	-11.7644	5.95547e-32	1.91755e-29
RDH10	813.428	2.27726	0.194061	11.7348	8.45659e-32	2.67244e-29
AC092667.2	16.7728	-4.10945	0.351599	-11.6879	1.47013e-31	4.44238e-29
POU5F1	31.4109	2.70773	0.231686	11.6871	1.48383e-31	4.44238e-29
FAM171A1	261.848	1.75468	0.150136	11.6873	1.4801e-31	4.44238e-29
ADCY1	1008.51	-2.91056	0.250084	-11.6383	2.63134e-31	7.74202e-29
UGT8	201.454	3.39436	0.291837	11.631	2.86572e-31	8.28874e-29
NKAIN1	206.241	-3.40528	0.293768	-11.5917	4.53857e-31	1.29084e-28
CCDC74A	466.45	-2.69259	0.233303	-11.5412	8.18218e-31	2.289e-28
SERPINA5	120.407	-3.62673	0.315933	-11.4794	1.6735e-30	4.60617e-28
DNAH17	181.277	3.35168	0.292348	11.4647	1.98478e-30	5.37622e-28
ARSG	640.276	-1.69617	0.14822	-11.4436	2.53163e-30	6.75036e-28
SHC4	209.761	3.52436	0.308108	11.4387	2.67822e-30	7.03135e-28
BMPR1B	5521.3	-3.78094	0.330818	-11.4291	2.99272e-30	7.738e-28
ARNTL2	308.118	1.58718	0.139329	11.3916	4.60299e-30	1.17239e-27
MTHFD1L	421.184	1.30169	0.114556	11.3629	6.40132e-30	1.60645e-27
STAC	45.599	2.37442	0.209036	11.3589	6.69802e-30	1.65655e-27
RP11-19E11.1	31.2141	4.68096	0.412292	11.3535	7.12442e-30	1.73683e-27
NAT1	1090.73	-2.89305	0.256391	-11.2837	1.57898e-29	3.79512e-27
KCNK5	138.269	2.46088	0.220031	11.1843	4.86826e-29	1.13804e-26
PSAT1	22.7133	3.06242	0.273797	11.185	4.82912e-29	1.13804e-26
TRIM2	1577.83	1.64002	0.147349	11.1302	8.94543e-29	2.06289e-26
SLC16A6	412.964	-2.05254	0.186011	-11.0345	2.60389e-28	5.92471e-26
GRIA2	916.816	-4.83916	0.439839	-11.0021	3.73229e-28	8.38048e-26
CXCL1	42.9969	3.03004	0.275649	10.9924	4.15759e-28	9.21419e-26
FRMD3	317.576	1.74605	0.159016	10.9804	4.74999e-28	1.03921e-25
LL22NC03-75H12.2	48.4506	-4.40593	0.401854	-10.964	5.69212e-28	1.22957e-25
FAM196A	150.014	-3.35283	0.305878	-10.9613	5.86322e-28	1.2507e-25
POTEI	32.597	-3.87367	0.353822	-10.9481	6.78824e-28	1.43014e-25
RAD17P1	18.2771	-3.44157	0.314801	-10.9325	8.05742e-28	1.67683e-25
PLEKHG1	845.494	1.28082	0.117417	10.9083	1.05233e-27	2.16361e-25
AGTR1	223.702	-3.5419	0.326984	-10.832	2.42774e-27	4.93207e-25
IGF2BP2	62.4661	2.57241	0.237884	10.8137	2.96449e-27	5.95164e-25
CST9	87.4157	-6.13627	0.567704	-10.8089	3.12283e-27	6.19663e-25
C1orf132	304.334	-1.20662	0.111698	-10.8026	3.34652e-27	6.56418e-25
PADI2	703.135	1.9459	0.180437	10.7844	4.08001e-27	7.91198e-25
RGS22	133.185	-2.51222	0.233314	-10.7675	4.89904e-27	9.3935e-25
RSU1	875.746	0.837692	0.0779587	10.7453	6.23341e-27	1.18192e-24
TLE3	2087.9	-0.722976	0.0672956	-10.7433	6.37414e-27	1.19533e-24
USB1	299.64	1.05529	0.0984198	10.7223	7.99561e-27	1.4831e-24
SEMA3F	1384.01	-1.31261	0.123193	-10.655	1.65286e-26	3.0329e-24
AGR3	166.235	-2.98162	0.280881	-10.6152	2.53121e-26	4.59523e-24
MFGE8	867.402	1.52945	0.14417	10.6086	2.71742e-26	4.88135e-24
PTX3	32.5517	2.99829	0.282773	10.6032	2.88064e-26	5.12064e-24
CYP27C1	56.6825	2.49399	0.235555	10.5877	3.39805e-26	5.97812e-24
ABAT	457.404	-1.64806	0.156213	-10.5501	5.07376e-26	8.83507e-24
CYP2A6	96.6511	-5.26652	0.500971	-10.5126	7.5551e-26	1.3023e-23
A2ML1	83.4295	4.28958	0.408191	10.5088	7.87247e-26	1.34344e-23
SLC2A12	62	2.45472	0.233642	10.5063	8.07703e-26	1.3647e-23
RBM24	162.592	-3.57597	0.340547	-10.5006	8.57896e-26	1.42055e-23
DCDC1	152.307	-2.27433	0.216586	-10.5008	8.56198e-26	1.42055e-23
PDXK	2615.1	0.914212	0.0870695	10.4998	8.65734e-26	1.42055e-23
TPSG1	56.1317	-4.27738	0.407785	-10.4893	9.67521e-26	1.57245e-23
NPY1R	2805.59	-3.70037	0.353297	-10.4738	1.13959e-25	1.83463e-23
FSIP1	808.551	-3.07543	0.293771	-10.4688	1.20159e-25	1.91636e-23
ANP32E	2049.34	1.20102	0.114771	10.4645	1.25784e-25	1.9875e-23
RARA	1551.37	-1.05317	0.100661	-10.4625	1.28471e-25	2.01134e-23
JRKL	264.475	1.05683	0.101043	10.4592	1.32922e-25	2.06211e-23
PFKP	753.272	1.58535	0.15159	10.4581	1.34534e-25	2.0683e-23
TLDC1	380.117	1.04946	0.100547	10.4375	1.67163e-25	2.54699e-23
PDZK1	43.8757	-3.72665	0.358271	-10.4018	2.43344e-25	3.63521e-23
ATL2	1569.2	1.08753	0.104553	10.4018	2.43356e-25	3.63521e-23
XBP1	8560.76	-1.21453	0.116768	-10.4011	2.44974e-25	3.63521e-23
PARD6B	2694.01	-1.9363	0.186712	-10.3705	3.378e-25	4.96945e-23
MAGED2	1798.23	-1.35281	0.130813	-10.3416	4.56998e-25	6.66552e-23
CDK6	3339.28	1.35344	0.130904	10.3392	4.6837e-25	6.7735e-23
GLIPR2	274.317	1.32397	0.128347	10.3156	5.99045e-25	8.59051e-23
RP5-1039K5.19	166.303	1.85817	0.180203	10.3115	6.25036e-25	8.88853e-23
NXNL2	23.8848	-2.73815	0.266069	-10.2911	7.72637e-25	1.08967e-22
BTG3	238.325	1.31548	0.128227	10.259	1.07794e-24	1.50779e-22
ATP11A	1364.1	0.902975	0.0882592	10.2309	1.44106e-24	1.99932e-22
ERICH3	60.9726	-3.19382	0.312667	-10.2148	1.70257e-24	2.32435e-22
VGLL1	44.6618	5.07242	0.49657	10.2149	1.7002e-24	2.32435e-22
LMO4	957.535	1.55142	0.15201	10.206	1.86303e-24	2.50336e-22
E2F3	179.563	1.0683	0.10467	10.2064	1.85702e-24	2.50336e-22
ELP2	2770.49	-1.52964	0.150244	-10.1811	2.40866e-24	3.21123e-22
MED13L	6453.02	-0.840076	0.0826718	-10.1616	2.94261e-24	3.89269e-22
ACE2	17.1554	3.33751	0.328942	10.1462	3.44537e-24	4.52271e-22
KRT81	151.368	3.86578	0.381277	10.139	3.70738e-24	4.82951e-22
SOD2	5462.31	1.23448	0.121928	10.1247	4.29511e-24	5.55273e-22
SOX10	177.023	4.07968	0.404174	10.0939	5.88097e-24	7.54577e-22
CHODL	27.9576	3.25819	0.323323	10.0772	6.96888e-24	8.87492e-22
CELSR1	7390.82	-1.52524	0.151458	-10.0704	7.46899e-24	9.44136e-22
LRBA	6663.86	-0.841528	0.0836355	-10.0618	8.14547e-24	1.02208e-21
TAT	745.849	-4.44377	0.441735	-10.0598	8.31561e-24	1.03581e-21
DACH1	910.171	-2.34958	0.233694	-10.0541	8.81356e-24	1.08988e-21
KCNE4	317.773	-2.6757	0.26615	-10.0534	8.87859e-24	1.09002e-21
MFI2	341.226	1.83717	0.18289	10.0452	9.64271e-24	1.17538e-21
DCHS2	86.1288	3.00992	0.300015	10.0326	1.09612e-23	1.32662e-21
GSDMC	113.149	2.51683	0.250948	10.0293	1.13316e-23	1.36179e-21
TNFRSF21	917.606	1.24019	0.12367	10.0283	1.14524e-23	1.36668e-21
FERMT1	56.9598	2.68807	0.268159	10.0242	1.19358e-23	1.41448e-21
MPPED1	28.2911	-5.41043	0.539882	-10.0215	1.22632e-23	1.44325e-21
ANXA9	107.153	-2.17704	0.217321	-10.0176	1.27558e-23	1.49094e-21
TGFA	99.3663	1.75465	0.175239	10.0129	1.33725e-23	1.5486e-21
POLR2F	25.4061	2.67992	0.267657	10.0125	1.34306e-23	1.5486e-21
LPIN1	1071.18	1.17401	0.118061	9.94411	2.67563e-23	3.04398e-21
LOXL4	87.769	2.16967	0.21818	9.94444	2.66681e-23	3.04398e-21
KLF5	521.32	1.94263	0.195465	9.93847	2.83141e-23	3.19987e-21
ZNF703	3187.01	-1.78669	0.179872	-9.93312	2.98764e-23	3.35421e-21
SCUBE2	1268.09	-2.6298	0.26527	-9.91366	3.63111e-23	4.04999e-21
PRKD3	1604.79	0.924767	0.0933206	9.90957	3.78282e-23	4.19181e-21
MSLN	260.235	3.74868	0.379017	9.89054	4.57537e-23	5.03734e-21
GREB1	1997.34	-2.18278	0.221302	-9.86336	6.00056e-23	6.56408e-21
ZSWIM4	823.67	0.980969	0.0995202	9.85698	6.39449e-23	6.95045e-21
ESYT3	53.107	2.09951	0.213204	9.84741	7.03356e-23	7.59669e-21
MID1	467.555	1.76462	0.17922	9.84616	7.12143e-23	7.64322e-21
GABRE	479.945	2.1407	0.217709	9.83285	8.12843e-23	8.66948e-21
PRRT3	172.054	-1.61409	0.164178	-9.8314	8.24682e-23	8.74112e-21
C2orf27A	41.0387	-2.05336	0.209012	-9.82413	8.86344e-23	9.28825e-21
DEGS2	244.592	-2.02886	0.20652	-9.82404	8.87188e-23	9.28825e-21
RP11-53O19.1	12.4117	-4.08297	0.415875	-9.81778	9.44e-23	9.82278e-21
ACADSB	710.534	-1.4559	0.148389	-9.81143	1.00531e-22	1.03974e-20
STOX2	345.803	1.76951	0.180427	9.80737	1.04656e-22	1.07588e-20
SLC25A48	90.8275	-3.28949	0.335618	-9.80131	1.11134e-22	1.13563e-20
MPP6	279.687	1.24903	0.127538	9.79335	1.20244e-22	1.21662e-20
KLK5	88.5276	4.03305	0.411824	9.79315	1.20485e-22	1.21662e-20
C6orf195	14.4241	2.28899	0.233885	9.7868	1.28296e-22	1.28786e-20
ARHGEF9	573.075	1.00016	0.102255	9.78108	1.35759e-22	1.35481e-20
[truncated: 16,894 more rows]
