# Supplementary material for: Molecular profiling of aromatase inhibitor sensitive and resistant ER+HER2- postmenopausal breast cancers
Source: Nat Commun. 2023 Jul 7;14:4017. doi: 10.1038/s41467-023-39613-z (PMC10328947; doi:10.1038/s41467-023-39613-z)
Supplement: Supplementary file 6 — Supplementary Data 2 [file 41467_2023_39613_MOESM6_ESM.xlsx]

## Sheet: BP_up_GRs_vs_PRs_HIGH
ID	GeneRatio	BgRatio	pvalue	p.adjust	qvalue
GOBP_ADAPTIVE_IMMUNE_RESPONSE	88/1053	411/12547	7.78661e-17	3.31787e-13	2.89662e-13
GOBP_REGULATION_OF_LYMPHOCYTE_ACTIVATION	84/1053	419/12547	2.25043e-14	3.19636e-11	2.79053e-11
GOBP_T_CELL_ACTIVATION	84/1053	419/12547	2.25043e-14	3.19636e-11	2.79053e-11
GOBP_IMMUNE_EFFECTOR_PROCESS	92/1053	499/12547	2.35056e-13	2.50393e-10	2.18602e-10
GOBP_POSITIVE_REGULATION_OF_CELL_ACTIVATION	70/1053	335/12547	4.55918e-13	3.88534e-10	3.39203e-10
GOBP_LEUKOCYTE_CELL_CELL_ADHESION	67/1053	315/12547	6.16515e-13	4.37828e-10	3.82239e-10
GOBP_LEUKOCYTE_PROLIFERATION	58/1053	261/12547	3.44577e-12	2.09749e-09	1.83118e-09
GOBP_ADAPTIVE_IMMUNE_RESPONSE_BASED_ON_SOMATIC_RECOMBINATION_OF_IMMUNE_RECEPTORS_BUILT_FROM_IMMUNOGLOBULIN_SUPERFAMILY_DOMAINS	60/1053	279/12547	6.32256e-12	3.36756e-09	2.93999e-09
GOBP_RESPONSE_TO_BACTERIUM	84/1053	466/12547	9.52735e-12	4.13864e-09	3.61318e-09
GOBP_ALPHA_BETA_T_CELL_ACTIVATION	38/1053	134/12547	9.71284e-12	4.13864e-09	3.61318e-09
GOBP_POSITIVE_REGULATION_OF_IMMUNE_RESPONSE	81/1053	443/12547	1.07766e-11	4.17448e-09	3.64446e-09
GOBP_POSITIVE_REGULATION_OF_CELL_CELL_ADHESION	55/1053	248/12547	1.37454e-11	4.88075e-09	4.26106e-09
GOBP_REGULATION_OF_CELL_CELL_ADHESION	72/1053	377/12547	1.97519e-11	6.47407e-09	5.65209e-09
GOBP_T_CELL_PROLIFERATION	43/1053	169/12547	2.22833e-11	6.78208e-09	5.92099e-09
GOBP_MONONUCLEAR_CELL_DIFFERENTIATION	70/1053	364/12547	2.7341e-11	7.76666e-09	6.78056e-09
GOBP_REGULATION_OF_LEUKOCYTE_PROLIFERATION	48/1053	204/12547	3.1244e-11	8.05436e-09	7.03173e-09
GOBP_POSITIVE_REGULATION_OF_LEUKOCYTE_CELL_CELL_ADHESION	49/1053	211/12547	3.21343e-11	8.05436e-09	7.03173e-09
GOBP_LEUKOCYTE_MEDIATED_IMMUNITY	66/1053	339/12547	5.89523e-11	1.39553e-08	1.21835e-08
GOBP_IMMUNE_RESPONSE_REGULATING_CELL_SURFACE_RECEPTOR_SIGNALING_PATHWAY	54/1053	252/12547	8.46148e-11	1.8976e-08	1.65667e-08
GOBP_ANTIGEN_RECEPTOR_MEDIATED_SIGNALING_PATHWAY	44/1053	187/12547	2.08725e-10	4.28606e-08	3.74188e-08
GOBP_NEGATIVE_REGULATION_OF_IMMUNE_SYSTEM_PROCESS	65/1053	341/12547	2.11235e-10	4.28606e-08	3.74188e-08
GOBP_TAXIS	82/1053	478/12547	2.22283e-10	4.30523e-08	3.75861e-08
GOBP_REGULATION_OF_T_CELL_ACTIVATION	57/1053	283/12547	3.21043e-10	5.94766e-08	5.19252e-08
GOBP_POSITIVE_REGULATION_OF_T_CELL_PROLIFERATION	27/1053	84/12547	4.48479e-10	7.96237e-08	6.95142e-08
GOBP_REGULATION_OF_DEFENSE_RESPONSE	83/1053	498/12547	7.37765e-10	1.22458e-07	1.0691e-07
GOBP_LYMPHOCYTE_MEDIATED_IMMUNITY	53/1053	259/12547	7.47218e-10	1.22458e-07	1.0691e-07
GOBP_POSITIVE_REGULATION_OF_LEUKOCYTE_PROLIFERATION	34/1053	128/12547	8.19945e-10	1.29399e-07	1.1297e-07
GOBP_POSITIVE_REGULATION_OF_CELL_ADHESION	69/1053	385/12547	9.49951e-10	1.44562e-07	1.26208e-07
GOBP_REGULATION_OF_T_CELL_PROLIFERATION	35/1053	138/12547	1.78898e-09	2.62857e-07	2.29483e-07
GOBP_LEUKOCYTE_DIFFERENTIATION	78/1053	468/12547	2.46062e-09	3.4949e-07	3.05116e-07
GOBP_POSITIVE_REGULATION_OF_RESPONSE_TO_EXTERNAL_STIMULUS	63/1053	348/12547	3.45905e-09	4.75452e-07	4.15086e-07
GOBP_POSITIVE_REGULATION_OF_CYTOKINE_PRODUCTION	68/1053	391/12547	4.59673e-09	6.12084e-07	5.3437e-07
GOBP_T_CELL_RECEPTOR_SIGNALING_PATHWAY	30/1053	112/12547	6.52346e-09	8.42317e-07	7.35372e-07
GOBP_IMMUNE_RESPONSE_REGULATING_SIGNALING_PATHWAY	67/1053	388/12547	8.05219e-09	9.90693e-07	8.64909e-07
GOBP_NEGATIVE_REGULATION_OF_CELL_ACTIVATION	39/1053	173/12547	8.13758e-09	9.90693e-07	8.64909e-07
GOBP_T_CELL_DIFFERENTIATION	46/1053	228/12547	1.58546e-08	1.87656e-06	1.6383e-06
GOBP_REGULATION_OF_ALPHA_BETA_T_CELL_ACTIVATION	25/1053	86/12547	1.98293e-08	2.28358e-06	1.99365e-06
GOBP_POSITIVE_REGULATION_OF_ALPHA_BETA_T_CELL_ACTIVATION	20/1053	59/12547	2.95289e-08	3.31113e-06	2.89073e-06
GOBP_LEUKOCYTE_MIGRATION	56/1053	312/12547	3.55257e-08	3.88141e-06	3.38861e-06
GOBP_CELL_ACTIVATION_INVOLVED_IN_IMMUNE_RESPONSE	46/1053	234/12547	3.6526e-08	3.89093e-06	3.39692e-06
GOBP_REGULATION_OF_LYMPHOCYTE_DIFFERENTIATION	35/1053	155/12547	4.52532e-08	4.70302e-06	4.1059e-06
GOBP_CELL_CHEMOTAXIS	47/1053	244/12547	5.00065e-08	5.07328e-06	4.42915e-06
GOBP_NATURAL_KILLER_CELL_ACTIVATION	20/1053	61/12547	5.60117e-08	5.55037e-06	4.84566e-06
GOBP_B_CELL_ACTIVATION	47/1053	248/12547	8.38122e-08	8.11645e-06	7.08594e-06
GOBP_ACTIVATION_OF_IMMUNE_RESPONSE	52/1053	291/12547	1.27163e-07	1.20409e-05	1.05122e-05
GOBP_CYTOKINE_MEDIATED_SIGNALING_PATHWAY	62/1053	377/12547	1.8328e-07	1.69773e-05	1.48218e-05
GOBP_CD4_POSITIVE_ALPHA_BETA_T_CELL_ACTIVATION	23/1053	83/12547	1.92106e-07	1.74162e-05	1.5205e-05
GOBP_RESPONSE_TO_MOLECULE_OF_BACTERIAL_ORIGIN	48/1053	267/12547	3.21967e-07	2.85813e-05	2.49525e-05
GOBP_REGULATION_OF_IMMUNE_EFFECTOR_PROCESS	49/1053	276/12547	3.59237e-07	3.12389e-05	2.72727e-05
GOBP_REGULATION_OF_T_CELL_DIFFERENTIATION	29/1053	128/12547	5.92575e-07	5.04993e-05	4.40876e-05
GOBP_MYELOID_LEUKOCYTE_ACTIVATION	38/1053	194/12547	6.14069e-07	5.10596e-05	4.45768e-05
GOBP_POSITIVE_REGULATION_OF_DEFENSE_RESPONSE	42/1053	225/12547	6.23116e-07	5.10596e-05	4.45768e-05
GOBP_REGULATION_OF_RESPONSE_TO_BIOTIC_STIMULUS	49/1053	282/12547	6.96357e-07	5.54301e-05	4.83924e-05
GOBP_NEGATIVE_REGULATION_OF_LYMPHOCYTE_ACTIVATION	29/1053	129/12547	7.04289e-07	5.54301e-05	4.83924e-05
GOBP_PHAGOCYTOSIS	43/1053	234/12547	7.15479e-07	5.54301e-05	4.83924e-05
GOBP_REGULATION_OF_INFLAMMATORY_RESPONSE	50/1053	292/12547	8.432e-07	6.41585e-05	5.60126e-05
GOBP_ALPHA_BETA_T_CELL_DIFFERENTIATION	24/1053	97/12547	1.02722e-06	7.67894e-05	6.70398e-05
GOBP_ALPHA_BETA_T_CELL_PROLIFERATION	13/1053	33/12547	1.11031e-06	8.15696e-05	7.12131e-05
GOBP_NEGATIVE_REGULATION_OF_CELL_ADHESION	43/1053	241/12547	1.62199e-06	0.000117141	0.000102268
GOBP_ANTIGEN_PROCESSING_AND_PRESENTATION	23/1053	93/12547	1.73213e-06	0.00012301	0.000107392
GOBP_TOLERANCE_INDUCTION	11/1053	25/12547	2.04578e-06	0.000142903	0.000124759
GOBP_POSITIVE_REGULATION_OF_LYMPHOCYTE_DIFFERENTIATION	23/1053	94/12547	2.11395e-06	0.000145283	0.000126837
GOBP_POSITIVE_REGULATION_OF_IMMUNE_EFFECTOR_PROCESS	37/1053	196/12547	2.17965e-06	0.00014742	0.000128703
GOBP_REGULATION_OF_REACTIVE_OXYGEN_SPECIES_METABOLIC_PROCESS	27/1053	122/12547	2.33221e-06	0.000155274	0.00013556
GOBP_POSITIVE_REGULATION_OF_LOCOMOTION	71/1053	487/12547	2.61325e-06	0.000171309	0.000149558
GOBP_PEPTIDYL_TYROSINE_MODIFICATION	52/1053	321/12547	2.84843e-06	0.000183896	0.000160548
GOBP_POSITIVE_REGULATION_OF_HEMOPOIESIS	29/1053	139/12547	3.52736e-06	0.00022433	0.000195847
GOBP_NEGATIVE_REGULATION_OF_CYTOKINE_PRODUCTION	40/1053	228/12547	5.70271e-06	0.000357342	0.000311972
GOBP_LYMPHOCYTE_ACTIVATION_INVOLVED_IN_IMMUNE_RESPONSE	31/1053	158/12547	6.32003e-06	0.000387414	0.000338226
GOBP_NEGATIVE_REGULATION_OF_IMMUNE_RESPONSE	29/1053	143/12547	6.36446e-06	0.000387414	0.000338226
GOBP_DIVALENT_INORGANIC_CATION_HOMEOSTASIS	58/1053	383/12547	6.79907e-06	0.00040239	0.0003513
GOBP_REGULATION_OF_LEUKOCYTE_DIFFERENTIATION	42/1053	246/12547	6.79936e-06	0.00040239	0.0003513
GOBP_MAST_CELL_ACTIVATION	16/1053	55/12547	6.97551e-06	0.000407083	0.000355398
GOBP_LEUKOCYTE_CHEMOTAXIS	34/1053	182/12547	7.06974e-06	0.000407083	0.000355398
GOBP_TUMOR_NECROSIS_FACTOR_SUPERFAMILY_CYTOKINE_PRODUCTION	29/1053	145/12547	8.45852e-06	0.000480557	0.000419542
GOBP_REGULATION_OF_CD4_POSITIVE_ALPHA_BETA_T_CELL_ACTIVATION	15/1053	50/12547	8.8813e-06	0.000493373	0.000430731
GOBP_CHRONIC_INFLAMMATORY_RESPONSE	8/1053	15/12547	9.03146e-06	0.000493373	0.000430731
GOBP_IMMUNOLOGICAL_SYNAPSE_FORMATION	8/1053	15/12547	9.03146e-06	0.000493373	0.000430731
GOBP_CD8_POSITIVE_ALPHA_BETA_T_CELL_ACTIVATION	10/1053	24/12547	1.09213e-05	0.00058906	0.000514269
GOBP_REGULATION_OF_B_CELL_ACTIVATION	29/1053	147/12547	1.11653e-05	0.000592342	0.000517135
GOBP_POSITIVE_REGULATION_OF_HYDROLASE_ACTIVITY	69/1053	489/12547	1.12602e-05	0.000592342	0.000517135
GOBP_REGULATION_OF_HEMOPOIESIS	49/1053	311/12547	1.1961e-05	0.000621535	0.000542621
GOBP_REGULATION_OF_CHEMOTAXIS	34/1053	187/12547	1.29505e-05	0.000656927	0.00057352
GOBP_REGULATION_OF_LEUKOCYTE_MEDIATED_IMMUNITY	34/1053	187/12547	1.29505e-05	0.000656927	0.00057352
GOBP_AXON_DEVELOPMENT	58/1053	393/12547	1.50141e-05	0.000752648	0.000657088
GOBP_CD4_POSITIVE_ALPHA_BETA_T_CELL_DIFFERENTIATION	18/1053	71/12547	1.57937e-05	0.000782524	0.00068317
GOBP_AMINOGLYCAN_BIOSYNTHETIC_PROCESS	18/1053	72/12547	1.94294e-05	0.000951596	0.000830776
GOBP_MYELOID_LEUKOCYTE_MIGRATION	32/1053	175/12547	2.0491e-05	0.000992183	0.00086621
GOBP_LEUKOCYTE_DEGRANULATION	17/1053	66/12547	2.16114e-05	0.00102859	0.000897992
GOBP_REGULATION_OF_ADAPTIVE_IMMUNE_RESPONSE	29/1053	152/12547	2.17256e-05	0.00102859	0.000897992
GOBP_DEFENSE_RESPONSE_TO_BACTERIUM	32/1053	176/12547	2.30756e-05	0.0010805	0.00094331
GOBP_GRANULOCYTE_MIGRATION	24/1053	115/12547	2.38508e-05	0.00110465	0.000964401
GOBP_CELL_RECOGNITION	29/1053	153/12547	2.47035e-05	0.00112087	0.000978557
GOBP_REGULATION_OF_CYTOSOLIC_CALCIUM_ION_CONCENTRATION	42/1053	259/12547	2.4727e-05	0.00112087	0.000978557
GOBP_GRANULOCYTE_CHEMOTAXIS	21/1053	94/12547	2.60592e-05	0.00116883	0.00102042
GOBP_RESPONSE_TO_CHEMOKINE	17/1053	67/12547	2.67256e-05	0.00118623	0.00103562
GOBP_NEURON_PROJECTION_GUIDANCE	33/1053	186/12547	2.90612e-05	0.00127331	0.00111164
GOBP_REGULATION_OF_CD8_POSITIVE_ALPHA_BETA_T_CELL_ACTIVATION	8/1053	17/12547	2.92852e-05	0.00127331	0.00111164
GOBP_ERK1_AND_ERK2_CASCADE	42/1053	261/12547	2.98166e-05	0.00128219	0.0011194
GOBP_MYELOID_CELL_ACTIVATION_INVOLVED_IN_IMMUNE_RESPONSE	19/1053	81/12547	3.03923e-05	0.00128219	0.0011194
GOBP_REGULATION_OF_PHAGOCYTOSIS	19/1053	81/12547	3.03923e-05	0.00128219	0.0011194
GOBP_B_CELL_RECEPTOR_SIGNALING_PATHWAY	20/1053	88/12547	3.09644e-05	0.00129352	0.00112929
GOBP_LEUKOCYTE_AGGREGATION	7/1053	13/12547	3.13991e-05	0.00129895	0.00113403
GOBP_POSITIVE_REGULATION_OF_ALPHA_BETA_T_CELL_DIFFERENTIATION	13/1053	43/12547	3.20484e-05	0.00130748	0.00114148
GOBP_REGULATION_OF_PRODUCTION_OF_MOLECULAR_MEDIATOR_OF_IMMUNE_RESPONSE	26/1053	132/12547	3.22191e-05	0.00130748	0.00114148
GOBP_POSITIVE_T_CELL_SELECTION	11/1053	32/12547	3.41898e-05	0.00137437	0.00119987
GOBP_B_CELL_MEDIATED_IMMUNITY	28/1053	148/12547	3.51179e-05	0.00139848	0.00122092
GOBP_MONONUCLEAR_CELL_MIGRATION	29/1053	156/12547	3.59944e-05	0.00142011	0.00123981
GOBP_T_CELL_SELECTION	13/1053	44/12547	4.20278e-05	0.00164294	0.00143434
GOBP_T_CELL_MEDIATED_IMMUNITY	20/1053	90/12547	4.36932e-05	0.00169251	0.00147762
GOBP_REGULATION_OF_INNATE_IMMUNE_RESPONSE	33/1053	190/12547	4.52263e-05	0.00173612	0.00151569
GOBP_PRODUCTION_OF_MOLECULAR_MEDIATOR_OF_IMMUNE_RESPONSE	34/1053	199/12547	4.92676e-05	0.00186072	0.00162448
GOBP_POSITIVE_REGULATION_OF_PHAGOCYTOSIS	15/1053	57/12547	4.97823e-05	0.00186072	0.00162448
GOBP_REGULATION_OF_ALPHA_BETA_T_CELL_DIFFERENTIATION	15/1053	57/12547	4.97823e-05	0.00186072	0.00162448
GOBP_NEGATIVE_REGULATION_OF_DEFENSE_RESPONSE	33/1053	191/12547	5.03747e-05	0.00186649	0.00162951
GOBP_NEGATIVE_T_CELL_SELECTION	6/1053	10/12547	5.38518e-05	0.00197812	0.00172697
GOBP_T_CELL_MEDIATED_CYTOTOXICITY	12/1053	40/12547	7.00365e-05	0.00255065	0.0022268
GOBP_POSITIVE_REGULATION_OF_ERK1_AND_ERK2_CASCADE	29/1053	162/12547	7.35378e-05	0.00265546	0.00231831
GOBP_AMINOGLYCAN_METABOLIC_PROCESS	22/1053	108/12547	7.55954e-05	0.00268468	0.00234382
GOBP_REGULATION_OF_T_CELL_APOPTOTIC_PROCESS	10/1053	29/12547	7.56071e-05	0.00268468	0.00234382
GOBP_POSITIVE_REGULATION_OF_GTPASE_ACTIVITY	37/1053	229/12547	7.99556e-05	0.00281563	0.00245814
GOBP_INTERLEUKIN_1_PRODUCTION	20/1053	94/12547	8.386e-05	0.00292891	0.00255704
GOBP_LEUKOCYTE_MIGRATION_INVOLVED_IN_INFLAMMATORY_RESPONSE	7/1053	15/12547	0.000101313	0.00350973	0.00306411
GOBP_CELL_KILLING	23/1053	118/12547	0.000106784	0.00364004	0.00317788
GOBP_NEGATIVE_REGULATION_OF_INFLAMMATORY_RESPONSE	23/1053	118/12547	0.000106784	0.00364004	0.00317788
GOBP_POSITIVE_REGULATION_OF_NERVOUS_SYSTEM_DEVELOPMENT	36/1053	224/12547	0.000110999	0.00375371	0.00327712
GOBP_REGULATED_EXOCYTOSIS	33/1053	199/12547	0.000114914	0.00385549	0.00336598
GOBP_REGULATION_OF_MAST_CELL_ACTIVATION	11/1053	36/12547	0.000116452	0.0038685	0.00337733
GOBP_REGULATION_OF_CD4_POSITIVE_ALPHA_BETA_T_CELL_DIFFERENTIATION	12/1053	42/12547	0.000118465	0.0038685	0.00337733
GOBP_REGULATION_OF_LEUKOCYTE_DEGRANULATION	12/1053	42/12547	0.000118465	0.0038685	0.00337733
GOBP_NEGATIVE_REGULATION_OF_IMMUNE_EFFECTOR_PROCESS	19/1053	89/12547	0.000119398	0.0038685	0.00337733
GOBP_POSITIVE_REGULATION_OF_ALPHA_BETA_T_CELL_PROLIFERATION	8/1053	20/12547	0.000120749	0.0038685	0.00337733
GOBP_THYMIC_T_CELL_SELECTION	8/1053	20/12547	0.000120749	0.0038685	0.00337733
GOBP_REGULATION_OF_LEUKOCYTE_MIGRATION	31/1053	183/12547	0.000122772	0.00390398	0.00340831
GOBP_REGULATION_OF_LEUKOCYTE_APOPTOTIC_PROCESS	17/1053	75/12547	0.000123895	0.00391049	0.00341399
GOBP_LEUKOCYTE_MEDIATED_CYTOTOXICITY	20/1053	97/12547	0.000132723	0.00415833	0.00363036
GOBP_CELLULAR_RESPONSE_TO_MOLECULE_OF_BACTERIAL_ORIGIN	29/1053	168/12547	0.000143239	0.00439059	0.00383314
GOBP_DENDRITIC_CELL_MIGRATION	10/1053	31/12547	0.000143364	0.00439059	0.00383314
GOBP_POSITIVE_REGULATION_OF_CD4_POSITIVE_ALPHA_BETA_T_CELL_ACTIVATION	10/1053	31/12547	0.000143364	0.00439059	0.00383314
GOBP_REGULATION_OF_GTPASE_ACTIVITY	46/1053	315/12547	0.000145051	0.00439059	0.00383314
GOBP_HUMORAL_IMMUNE_RESPONSE	28/1053	160/12547	0.000145678	0.00439059	0.00383314
GOBP_POSITIVE_REGULATION_OF_RESPONSE_TO_BIOTIC_STIMULUS	25/1053	136/12547	0.000146319	0.00439059	0.00383314
GOBP_LEUKOCYTE_APOPTOTIC_PROCESS	20/1053	98/12547	0.000153849	0.00458427	0.00400223
GOBP_INTERFERON_GAMMA_PRODUCTION	19/1053	91/12547	0.000162879	0.00478639	0.00417869
GOBP_POSITIVE_REGULATION_OF_TUMOR_NECROSIS_FACTOR_SUPERFAMILY_CYTOKINE_PRODUCTION	19/1053	91/12547	0.000162879	0.00478639	0.00417869
GOBP_NEGATIVE_REGULATION_OF_CELL_CELL_ADHESION	27/1053	153/12547	0.000164699	0.00480674	0.00419645
GOBP_POSITIVE_REGULATION_OF_CHEMOTAXIS	23/1053	122/12547	0.00018023	0.00522422	0.00456093
GOBP_CELL_MORPHOGENESIS_INVOLVED_IN_NEURON_DIFFERENTIATION	62/1053	467/12547	0.000186207	0.005361	0.00468034
GOBP_NEGATIVE_REGULATION_OF_LEUKOCYTE_APOPTOTIC_PROCESS	12/1053	44/12547	0.000193125	0.00552287	0.00482165
GOBP_REGULATION_OF_VASCULATURE_DEVELOPMENT	37/1053	239/12547	0.000196233	0.00557433	0.00486658
GOBP_B_CELL_DIFFERENTIATION	21/1053	108/12547	0.000217272	0.0061311	0.00535266
GOBP_POSITIVE_REGULATION_OF_INFLAMMATORY_RESPONSE	22/1053	116/12547	0.000225961	0.00633435	0.0055301
GOBP_REACTIVE_OXYGEN_SPECIES_METABOLIC_PROCESS	30/1053	181/12547	0.000232995	0.00648884	0.00566498
GOBP_POSITIVE_REGULATION_OF_B_CELL_ACTIVATION	20/1053	101/12547	0.000236029	0.00653064	0.00570147
GOBP_POSITIVE_REGULATION_OF_CELL_KILLING	12/1053	45/12547	0.000243495	0.00665085	0.00580642
GOBP_REGULATION_OF_GRANULOCYTE_CHEMOTAXIS	12/1053	45/12547	0.000243495	0.00665085	0.00580642
GOBP_REGULATION_OF_REGULATED_SECRETORY_PATHWAY	22/1053	117/12547	0.0002567	0.00696688	0.00608233
GOBP_REGULATION_OF_TOLERANCE_INDUCTION	7/1053	17/12547	0.000263566	0.00710794	0.00620548
GOBP_LYMPHOCYTE_MIGRATION	18/1053	87/12547	0.000270536	0.00725003	0.00632952
GOBP_MATURE_B_CELL_DIFFERENTIATION	9/1053	28/12547	0.000318211	0.00842173	0.00735246
GOBP_REGULATORY_T_CELL_DIFFERENTIATION	9/1053	28/12547	0.000318211	0.00842173	0.00735246
GOBP_NEGATIVE_REGULATION_OF_RESPONSE_TO_EXTERNAL_STIMULUS	45/1053	317/12547	0.000325517	0.00856127	0.00747429
GOBP_POSITIVE_REGULATION_OF_NEUROGENESIS	31/1053	193/12547	0.000327502	0.00856127	0.00747429
GOBP_ANTIGEN_PROCESSING_AND_PRESENTATION_OF_EXOGENOUS_PEPTIDE_ANTIGEN	10/1053	34/12547	0.000336048	0.00870971	0.00760388
GOBP_POSITIVE_REGULATION_OF_PRODUCTION_OF_MOLECULAR_MEDIATOR_OF_IMMUNE_RESPONSE	19/1053	96/12547	0.000337269	0.00870971	0.00760388
GOBP_POSITIVE_REGULATION_OF_REACTIVE_OXYGEN_SPECIES_METABOLIC_PROCESS	14/1053	60/12547	0.000349801	0.00889571	0.00776626
GOBP_CD8_POSITIVE_ALPHA_BETA_T_CELL_DIFFERENTIATION	6/1053	13/12547	0.000352822	0.00889571	0.00776626
GOBP_ESTABLISHMENT_OF_LYMPHOCYTE_POLARITY	6/1053	13/12547	0.000352822	0.00889571	0.00776626
GOBP_POSITIVE_THYMIC_T_CELL_SELECTION	6/1053	13/12547	0.000352822	0.00889571	0.00776626
GOBP_ANTIGEN_PROCESSING_AND_PRESENTATION_OF_ENDOGENOUS_ANTIGEN	8/1053	23/12547	0.000374265	0.00938085	0.00818981
GOBP_ANTIGEN_PROCESSING_AND_PRESENTATION_OF_ENDOGENOUS_PEPTIDE_ANTIGEN	7/1053	18/12547	0.000400208	0.00991446	0.00865566
GOBP_NEGATIVE_REGULATION_OF_T_CELL_APOPTOTIC_PROCESS	7/1053	18/12547	0.000400208	0.00991446	0.00865566
GOBP_NEUTROPHIL_CHEMOTAXIS	16/1053	75/12547	0.000405654	0.00999127	0.00872272
GOBP_RESPONSE_TO_VIRUS	44/1053	312/12547	0.000435799	0.0106721	0.00931708
GOBP_SECOND_MESSENGER_MEDIATED_SIGNALING	35/1053	232/12547	0.000474041	0.0114888	0.0100301
GOBP_MUCOPOLYSACCHARIDE_METABOLIC_PROCESS	16/1053	76/12547	0.000474542	0.0114888	0.0100301
GOBP_PRODUCTION_OF_MOLECULAR_MEDIATOR_INVOLVED_IN_INFLAMMATORY_RESPONSE	15/1053	69/12547	0.000492972	0.011813	0.0103131
GOBP_ANTIGEN_PROCESSING_AND_PRESENTATION_OF_PEPTIDE_ANTIGEN	13/1053	55/12547	0.000493478	0.011813	0.0103131
GOBP_DENDRITIC_CELL_CHEMOTAXIS	8/1053	24/12547	0.00052045	0.0123445	0.0107772
GOBP_NEGATIVE_REGULATION_OF_LEUKOCYTE_CELL_CELL_ADHESION	20/1053	107/12547	0.000521476	0.0123445	0.0107772
GOBP_CALCIUM_ION_TRANSPORT_INTO_CYTOSOL	23/1053	131/12547	0.000526277	0.0123893	0.0108163
GOBP_ACTIVATED_T_CELL_PROLIFERATION	10/1053	36/12547	0.000558199	0.0130686	0.0114093
GOBP_REGULATION_OF_T_CELL_MEDIATED_CYTOTOXICITY	9/1053	30/12547	0.000565571	0.0131688	0.0114968
GOBP_REGULATION_OF_LYMPHOCYTE_APOPTOTIC_PROCESS	12/1053	49/12547	0.000571176	0.0132271	0.0115477
GOBP_MEMBRANE_INVAGINATION	19/1053	100/12547	0.000576819	0.0132855	0.0115987
GOBP_NEGATIVE_REGULATION_OF_CYTOKINE_PRODUCTION_INVOLVED_IN_INFLAMMATORY_RESPONSE	7/1053	19/12547	0.00058806	0.0133805	0.0116817
GOBP_REGULATION_OF_ANTIGEN_PROCESSING_AND_PRESENTATION	7/1053	19/12547	0.00058806	0.0133805	0.0116817
GOBP_CELLULAR_RESPONSE_TO_LIPID	60/1053	468/12547	0.000590364	0.0133805	0.0116817
GOBP_ADENYLATE_CYCLASE_ACTIVATING_G_PROTEIN_COUPLED_RECEPTOR_SIGNALING_PATHWAY	17/1053	85/12547	0.000599937	0.0135256	0.0118083
GOBP_REGULATION_OF_VESICLE_MEDIATED_TRANSPORT	58/1053	450/12547	0.000634604	0.0142318	0.0124249
GOBP_NEGATIVE_REGULATION_OF_LYMPHOCYTE_DIFFERENTIATION	11/1053	43/12547	0.000646418	0.0144209	0.0125899
GOBP_CYTOKINE_PRODUCTION_INVOLVED_IN_IMMUNE_RESPONSE	17/1053	86/12547	0.000690476	0.0153235	0.013378
GOBP_CELLULAR_RESPONSE_TO_BIOTIC_STIMULUS	30/1053	193/12547	0.000711095	0.0156276	0.0136435
GOBP_INTERLEUKIN_2_PRODUCTION	13/1053	57/12547	0.000711514	0.0156276	0.0136435
GOBP_NEUTROPHIL_MIGRATION	18/1053	94/12547	0.000723638	0.0158124	0.0138048
GOBP_NEGATIVE_REGULATION_OF_ALPHA_BETA_T_CELL_ACTIVATION	9/1053	31/12547	0.000738291	0.0159688	0.0139413
GOBP_POSITIVE_REGULATION_OF_RECEPTOR_SIGNALING_PATHWAY_VIA_STAT	9/1053	31/12547	0.000738291	0.0159688	0.0139413
GOBP_ANTIMICROBIAL_HUMORAL_RESPONSE	11/1053	44/12547	0.000797515	0.0170764	0.0149083
GOBP_T_CELL_APOPTOTIC_PROCESS	11/1053	44/12547	0.000797515	0.0170764	0.0149083
GOBP_REGULATION_OF_NEURON_PROJECTION_DEVELOPMENT	50/1053	378/12547	0.000825887	0.0175955	0.0153615
GOBP_MEMBRANE_RAFT_ORGANIZATION	7/1053	20/12547	0.000839689	0.0176734	0.0154295
GOBP_DEFENSE_RESPONSE_TO_GRAM_POSITIVE_BACTERIUM	12/1053	51/12547	0.000840662	0.0176734	0.0154295
GOBP_REGULATION_OF_LEUKOCYTE_CHEMOTAXIS	19/1053	103/12547	0.000841983	0.0176734	0.0154295
GOBP_REGULATION_OF_MACROPHAGE_MIGRATION	10/1053	38/12547	0.000889822	0.0185859	0.0162262
GOBP_MYELOID_DENDRITIC_CELL_ACTIVATION	8/1053	26/12547	0.000950398	0.0197544	0.0172462
GOBP_LYMPHOCYTE_APOPTOTIC_PROCESS	14/1053	66/12547	0.000972441	0.0200094	0.0174689
GOBP_MAST_CELL_ACTIVATION_INVOLVED_IN_IMMUNE_RESPONSE	11/1053	45/12547	0.000976757	0.0200094	0.0174689
GOBP_POSITIVE_REGULATION_OF_EPITHELIAL_TO_MESENCHYMAL_TRANSITION	11/1053	45/12547	0.000976757	0.0200094	0.0174689
GOBP_POSITIVE_REGULATION_OF_EPITHELIAL_CELL_MIGRATION	23/1053	137/12547	0.000999508	0.0203775	0.0177903
GOBP_VASCULAR_PROCESS_IN_CIRCULATORY_SYSTEM	32/1053	215/12547	0.00102559	0.0208097	0.0181676
GOBP_OSSIFICATION	46/1053	344/12547	0.00104454	0.0210938	0.0184156
GOBP_NEGATIVE_REGULATION_OF_ALPHA_BETA_T_CELL_DIFFERENTIATION	7/1053	21/12547	0.00116914	0.0233883	0.0204188
GOBP_POSITIVE_REGULATION_OF_T_CELL_MEDIATED_CYTOTOXICITY	7/1053	21/12547	0.00116914	0.0233883	0.0204188
GOBP_NATURAL_KILLER_CELL_MEDIATED_IMMUNITY	12/1053	53/12547	0.00120868	0.0240664	0.0210108
GOBP_NATURAL_KILLER_CELL_ACTIVATION_INVOLVED_IN_IMMUNE_RESPONSE	5/1053	11/12547	0.00123953	0.024452	0.0213475
GOBP_POSITIVE_REGULATION_OF_TOLERANCE_INDUCTION	5/1053	11/12547	0.00123953	0.024452	0.0213475
GOBP_POSITIVE_REGULATION_OF_CD4_POSITIVE_ALPHA_BETA_T_CELL_DIFFERENTIATION	8/1053	27/12547	0.0012524	0.0244874	0.0213783
GOBP_REGULATION_OF_TRANS_SYNAPTIC_SIGNALING	46/1053	347/12547	0.00125282	0.0244874	0.0213783
GOBP_CD40_SIGNALING_PATHWAY	6/1053	16/12547	0.00132168	0.0257154	0.0224505
GOBP_CELLULAR_RESPONSE_TO_INTERFERON_GAMMA	17/1053	91/12547	0.00133898	0.0258164	0.0225386
GOBP_MYELOID_LEUKOCYTE_MEDIATED_IMMUNITY	17/1053	91/12547	0.00133898	0.0258164	0.0225386
GOBP_POSITIVE_REGULATION_OF_VASCULATURE_DEVELOPMENT	23/1053	140/12547	0.00135051	0.0259212	0.0226301
GOBP_NEGATIVE_REGULATION_OF_INTERLEUKIN_6_PRODUCTION	10/1053	40/12547	0.00136799	0.026139	0.0228202
GOBP_REGULATION_OF_LYMPHOCYTE_MEDIATED_IMMUNITY	22/1053	132/12547	0.00140447	0.0267163	0.0233242
GOBP_EXOCYTOSIS	41/1053	302/12547	0.00142947	0.0270636	0.0236274
GOBP_CYTOKINE_PRODUCTION_INVOLVED_IN_INFLAMMATORY_RESPONSE	11/1053	47/12547	0.00143543	0.0270636	0.0236274
GOBP_POSITIVE_REGULATION_OF_LEUKOCYTE_MEDIATED_IMMUNITY	19/1053	108/12547	0.00151607	0.0284581	0.0248449
GOBP_INFLAMMASOME_COMPLEX_ASSEMBLY	7/1053	22/12547	0.00159186	0.0297497	0.0259725
GOBP_ENDOCARDIAL_CUSHION_FORMATION	8/1053	28/12547	0.00162608	0.0298402	0.0260515
GOBP_REGULATION_OF_MAST_CELL_ACTIVATION_INVOLVED_IN_IMMUNE_RESPONSE	8/1053	28/12547	0.00162608	0.0298402	0.0260515
GOBP_NEGATIVE_REGULATION_OF_GROWTH	31/1053	212/12547	0.00162921	0.0298402	0.0260515
GOBP_NEGATIVE_REGULATION_OF_INNATE_IMMUNE_RESPONSE	13/1053	62/12547	0.00163172	0.0298402	0.0260515
GOBP_REGULATION_OF_LEUKOCYTE_MEDIATED_CYTOTOXICITY	13/1053	62/12547	0.00163172	0.0298402	0.0260515
GOBP_ANTIGEN_PROCESSING_AND_PRESENTATION_OF_EXOGENOUS_ANTIGEN	10/1053	41/12547	0.00167547	0.0303796	0.0265224
GOBP_LYMPHOCYTE_COSTIMULATION	10/1053	41/12547	0.00167547	0.0303796	0.0265224
GOBP_SMALL_GTPASE_MEDIATED_SIGNAL_TRANSDUCTION	57/1053	460/12547	0.00179386	0.0323884	0.0282761
GOBP_POSITIVE_REGULATION_OF_INNATE_IMMUNE_RESPONSE	19/1053	110/12547	0.00189194	0.0337008	0.029422
GOBP_POSITIVE_REGULATION_OF_INTERLEUKIN_17_PRODUCTION	6/1053	17/12547	0.00189883	0.0337008	0.029422
GOBP_ENDOCARDIAL_CUSHION_MORPHOGENESIS	9/1053	35/12547	0.0019061	0.0337008	0.029422
GOBP_NEGATIVE_REGULATION_OF_T_CELL_DIFFERENTIATION	9/1053	35/12547	0.0019061	0.0337008	0.029422
GOBP_POSITIVE_REGULATION_OF_B_CELL_PROLIFERATION	9/1053	35/12547	0.0019061	0.0337008	0.029422
GOBP_REGULATION_OF_EPITHELIAL_TO_MESENCHYMAL_TRANSITION	16/1053	86/12547	0.00191597	0.0337354	0.0294522
GOBP_T_CELL_TOLERANCE_INDUCTION	5/1053	12/12547	0.00197886	0.0345914	0.0301995
GOBP_CIRCULATORY_SYSTEM_PROCESS	57/1053	462/12547	0.00198082	0.0345914	0.0301995
GOBP_REGULATION_OF_B_CELL_PROLIFERATION	12/1053	56/12547	0.00200289	0.034834	0.0304112
GOBP_NEGATIVE_REGULATION_OF_LEUKOCYTE_PROLIFERATION	14/1053	71/12547	0.00204074	0.035348	0.03086
GOBP_REGULATION_OF_PHOSPHATIDYLINOSITOL_3_KINASE_ACTIVITY	11/1053	49/12547	0.0020571	0.0354871	0.0309815
GOBP_NEGATIVE_REGULATION_OF_LYMPHOCYTE_APOPTOTIC_PROCESS	8/1053	29/12547	0.00208273	0.035498	0.030991
GOBP_NEGATIVE_REGULATION_OF_PRODUCTION_OF_MOLECULAR_MEDIATOR_OF_IMMUNE_RESPONSE	8/1053	29/12547	0.00208273	0.035498	0.030991
GOBP_ZINC_ION_HOMEOSTASIS	8/1053	29/12547	0.00208273	0.035498	0.030991
GOBP_RESPONSE_TO_INTERFERON_GAMMA	19/1053	111/12547	0.0021076	0.0356842	0.0311536
GOBP_NATURAL_KILLER_CELL_DIFFERENTIATION	7/1053	23/12547	0.00212456	0.0356842	0.0311536
GOBP_NEGATIVE_REGULATION_OF_CD4_POSITIVE_ALPHA_BETA_T_CELL_ACTIVATION	7/1053	23/12547	0.00212456	0.0356842	0.0311536
GOBP_POSITIVE_REGULATION_OF_LEUKOCYTE_CHEMOTAXIS	15/1053	79/12547	0.00212715	0.0356842	0.0311536
GOBP_SEQUESTERING_OF_CALCIUM_ION	18/1053	103/12547	0.00215242	0.0359665	0.0314
GOBP_POSITIVE_REGULATION_OF_LYMPHOCYTE_MEDIATED_IMMUNITY	16/1053	87/12547	0.00216916	0.0361046	0.0315206
GOBP_AMEBOIDAL_TYPE_CELL_MIGRATION	48/1053	377/12547	0.00231787	0.0384298	0.0335505
GOBP_NEGATIVE_REGULATION_OF_REACTIVE_OXYGEN_SPECIES_METABOLIC_PROCESS	9/1053	36/12547	0.0023554	0.0387505	0.0338305
GOBP_SEMI_LUNAR_VALVE_DEVELOPMENT	9/1053	36/12547	0.0023554	0.0387505	0.0338305
GOBP_MAINTENANCE_OF_LOCATION_IN_CELL	27/1053	181/12547	0.0023653	0.0387637	0.033842
GOBP_CYTOSOLIC_CALCIUM_ION_TRANSPORT	23/1053	146/12547	0.00237743	0.0387717	0.033849
GOBP_POSITIVE_REGULATION_OF_GROWTH	29/1053	199/12547	0.00238399	0.0387717	0.033849
GOBP_CELL_JUNCTION_ASSEMBLY	45/1053	349/12547	0.00244695	0.0396444	0.0346109
GOBP_ENDOCARDIAL_CUSHION_DEVELOPMENT	10/1053	43/12547	0.00245785	0.0396701	0.0346333
GOBP_CHONDROITIN_SULFATE_PROTEOGLYCAN_METABOLIC_PROCESS	8/1053	30/12547	0.00263442	0.0420692	0.0367279
GOBP_RESPIRATORY_BURST	8/1053	30/12547	0.00263442	0.0420692	0.0367279
GOBP_REGULATION_OF_NERVOUS_SYSTEM_DEVELOPMENT	46/1053	360/12547	0.00263611	0.0420692	0.0367279
GOBP_RESPONSE_TO_NITRIC_OXIDE	6/1053	18/12547	0.00264815	0.0421035	0.0367578
GOBP_HEART_VALVE_DEVELOPMENT	12/1053	58/12547	0.00273841	0.0433768	0.0378694
GOBP_REGULATION_OF_MYELOID_LEUKOCYTE_MEDIATED_IMMUNITY	11/1053	51/12547	0.00288144	0.0454733	0.0396998
GOBP_PEPTIDYL_CYSTEINE_MODIFICATION	10/1053	44/12547	0.00294618	0.0463236	0.0404421
GOBP_BONE_TRABECULA_MORPHOGENESIS	5/1053	13/12547	0.00299513	0.0465776	0.0406638
GOBP_DENDRITIC_CELL_ANTIGEN_PROCESSING_AND_PRESENTATION	5/1053	13/12547	0.00299513	0.0465776	0.0406638
GOBP_HYALURONAN_BIOSYNTHETIC_PROCESS	5/1053	13/12547	0.00299513	0.0465776	0.0406638
GOBP_RECEPTOR_SIGNALING_PATHWAY_VIA_STAT	20/1053	123/12547	0.00305203	0.0471668	0.0411783
GOBP_REGULATION_OF_CELL_KILLING	14/1053	74/12547	0.00305516	0.0471668	0.0411783

## Sheet: BP_down_GRs_vs_PRs_HIGH
ID	GeneRatio	BgRatio	pvalue	p.adjust	qvalue	geneID
No categories with FDR < 0.05

## Sheet: HALL_up_GRs_vs_PRs_HIGH
ID	GeneRatio	BgRatio	pvalue	p.adjust	qvalue
HALLMARK_ALLOGRAFT_REJECTION	52/382	176/3841	6.01394e-14	3.00697e-12	2.53218e-12
HALLMARK_INTERFERON_GAMMA_RESPONSE	43/382	188/3841	6.98651e-08	1.74663e-06	1.47084e-06
HALLMARK_IL2_STAT5_SIGNALING	38/382	185/3841	7.14001e-06	0.000119	0.000100211
HALLMARK_IL6_JAK_STAT3_SIGNALING	18/382	75/3841	0.000278168	0.0034771	0.00292809
HALLMARK_INFLAMMATORY_RESPONSE	32/382	176/3841	0.000435963	0.00435963	0.00367127
HALLMARK_KRAS_SIGNALING_UP	31/382	171/3841	0.000564808	0.00470673	0.00396356
HALLMARK_COMPLEMENT	29/382	179/3841	0.00496394	0.0354567	0.0298583

## Sheet: HALL_down_GRs_vs_PRs_HIGH
ID	GeneRatio	BgRatio	pvalue	p.adjust	qvalue
HALLMARK_ESTROGEN_RESPONSE_EARLY	34/171	192/3841	8.17373e-13	3.92339e-11	3.87177e-11
HALLMARK_ESTROGEN_RESPONSE_LATE	28/171	184/3841	4.34051e-09	1.04172e-07	1.02802e-07

## Sheet: BP_up_GRs_vs_PRs_LOW
ID	GeneRatio	BgRatio	pvalue	p.adjust	qvalue
GOBP_ADAPTIVE_IMMUNE_RESPONSE	308/5062	443/12908	2.10954e-39	1.01954e-35	8.30938e-36
GOBP_REGULATION_OF_LYMPHOCYTE_ACTIVATION	284/5062	437/12908	1.62393e-28	3.92422e-25	3.19828e-25
GOBP_T_CELL_ACTIVATION	280/5062	433/12908	1.34268e-27	2.16306e-24	1.76292e-24
GOBP_LEUKOCYTE_CELL_CELL_ADHESION	216/5062	323/12908	2.51319e-24	3.03656e-21	2.47483e-21
GOBP_ADAPTIVE_IMMUNE_RESPONSE_BASED_ON_SOMATIC_RECOMBINATION_OF_IMMUNE_RECEPTORS_BUILT_FROM_IMMUNOGLOBULIN_SUPERFAMILY_DOMAINS	200/5062	295/12908	9.99537e-24	9.66152e-21	7.87424e-21
GOBP_POSITIVE_REGULATION_OF_IMMUNE_RESPONSE	284/5062	463/12908	1.08832e-22	8.76643e-20	7.14474e-20
GOBP_POSITIVE_REGULATION_OF_CELL_ACTIVATION	227/5062	351/12908	1.45033e-22	1.00135e-19	8.16109e-20
GOBP_REGULATION_OF_CELL_CELL_ADHESION	244/5062	387/12908	6.32975e-22	3.82396e-19	3.11657e-19
GOBP_LEUKOCYTE_MEDIATED_IMMUNITY	228/5062	358/12908	2.24197e-21	1.20394e-18	9.81224e-19
GOBP_LYMPHOCYTE_MEDIATED_IMMUNITY	185/5062	278/12908	1.22417e-20	5.6013e-18	4.56512e-18
GOBP_POSITIVE_REGULATION_OF_CYTOKINE_PRODUCTION	247/5062	399/12908	1.27487e-20	5.6013e-18	4.56512e-18
GOBP_LEUKOCYTE_PROLIFERATION	181/5062	271/12908	1.75736e-20	7.07776e-18	5.76845e-18
GOBP_IMMUNE_RESPONSE_REGULATING_SIGNALING_PATHWAY	248/5062	402/12908	2.06041e-20	7.65996e-18	6.24295e-18
GOBP_REGULATION_OF_T_CELL_ACTIVATION	191/5062	292/12908	5.47603e-20	1.8904e-17	1.5407e-17
GOBP_IMMUNE_RESPONSE_REGULATING_CELL_SURFACE_RECEPTOR_SIGNALING_PATHWAY	176/5062	265/12908	1.47943e-19	4.76672e-17	3.88493e-17
GOBP_RESPONSE_TO_BACTERIUM	291/5062	495/12908	2.45719e-19	7.42226e-17	6.04922e-17
GOBP_POSITIVE_REGULATION_OF_LEUKOCYTE_CELL_CELL_ADHESION	150/5062	218/12908	4.90912e-19	1.39563e-16	1.13746e-16
GOBP_LEUKOCYTE_DIFFERENTIATION	282/5062	480/12908	1.02765e-18	2.75924e-16	2.24881e-16
GOBP_POSITIVE_REGULATION_OF_CELL_CELL_ADHESION	169/5062	255/12908	1.09384e-18	2.78239e-16	2.26768e-16
GOBP_LEUKOCYTE_MIGRATION	203/5062	321/12908	1.19821e-18	2.89548e-16	2.35985e-16
GOBP_MONONUCLEAR_CELL_DIFFERENTIATION	229/5062	375/12908	3.656e-18	8.41401e-16	6.85751e-16
GOBP_REGULATION_OF_LEUKOCYTE_PROLIFERATION	144/5062	212/12908	1.52156e-17	3.3426e-15	2.72425e-15
GOBP_LEUKOCYTE_CHEMOTAXIS	131/5062	189/12908	3.33821e-17	6.77644e-15	5.52287e-15
GOBP_B_CELL_ACTIVATION	168/5062	259/12908	3.36509e-17	6.77644e-15	5.52287e-15
GOBP_ACTIVATION_OF_IMMUNE_RESPONSE	191/5062	305/12908	5.78996e-17	1.11932e-14	9.12254e-15
GOBP_NEGATIVE_REGULATION_OF_IMMUNE_SYSTEM_PROCESS	214/5062	354/12908	2.35487e-16	4.37735e-14	3.56758e-14
GOBP_POSITIVE_REGULATION_OF_CELL_ADHESION	233/5062	393/12908	2.7155e-16	4.86075e-14	3.96156e-14
GOBP_CELL_CHEMOTAXIS	161/5062	252/12908	1.2207e-15	2.10701e-13	1.71723e-13
GOBP_T_CELL_PROLIFERATION	120/5062	174/12908	1.30007e-15	2.16664e-13	1.76583e-13
GOBP_REGULATION_OF_INFLAMMATORY_RESPONSE	184/5062	303/12908	1.6672e-14	2.68585e-12	2.189e-12
GOBP_ANTIGEN_RECEPTOR_MEDIATED_SIGNALING_PATHWAY	129/5062	195/12908	1.73993e-14	2.7126e-12	2.2108e-12
GOBP_MYELOID_LEUKOCYTE_MIGRATION	123/5062	184/12908	2.20863e-14	3.33573e-12	2.71865e-12
GOBP_MONONUCLEAR_CELL_MIGRATION	111/5062	162/12908	3.08391e-14	4.51652e-12	3.68101e-12
GOBP_HUMORAL_IMMUNE_RESPONSE	120/5062	179/12908	3.34343e-14	4.75258e-12	3.87341e-12
GOBP_POSITIVE_REGULATION_OF_RESPONSE_TO_EXTERNAL_STIMULUS	208/5062	358/12908	1.95756e-13	2.70311e-11	2.20306e-11
GOBP_TAXIS	272/5062	493/12908	2.07314e-13	2.78319e-11	2.26833e-11
GOBP_CELL_ACTIVATION_INVOLVED_IN_IMMUNE_RESPONSE	148/5062	237/12908	2.68537e-13	3.50767e-11	2.85879e-11
GOBP_REGULATION_OF_T_CELL_PROLIFERATION	99/5062	143/12908	2.773e-13	3.52681e-11	2.87439e-11
GOBP_POSITIVE_REGULATION_OF_LEUKOCYTE_PROLIFERATION	94/5062	134/12908	3.17927e-13	3.93984e-11	3.21102e-11
GOBP_PRODUCTION_OF_MOLECULAR_MEDIATOR_OF_IMMUNE_RESPONSE	134/5062	210/12908	3.49653e-13	4.22469e-11	3.44317e-11
GOBP_REGULATION_OF_IMMUNE_EFFECTOR_PROCESS	174/5062	290/12908	3.98173e-13	4.69358e-11	3.82532e-11
GOBP_RESPONSE_TO_MOLECULE_OF_BACTERIAL_ORIGIN	166/5062	274/12908	4.327e-13	4.97914e-11	4.05805e-11
GOBP_B_CELL_MEDIATED_IMMUNITY	107/5062	159/12908	5.60791e-13	6.30303e-11	5.13704e-11
GOBP_CYTOKINE_MEDIATED_SIGNALING_PATHWAY	221/5062	390/12908	1.16886e-12	1.28388e-10	1.04638e-10
GOBP_REGULATION_OF_LEUKOCYTE_MIGRATION	122/5062	190/12908	2.1103e-12	2.26646e-10	1.84719e-10
GOBP_NEGATIVE_REGULATION_OF_CELL_ACTIVATION	115/5062	177/12908	2.85716e-12	3.00188e-10	2.44657e-10
GOBP_POSITIVE_REGULATION_OF_T_CELL_PROLIFERATION	67/5062	89/12908	4.34407e-12	4.467e-10	3.64065e-10
GOBP_PHAGOCYTOSIS	149/5062	245/12908	4.52783e-12	4.55896e-10	3.7156e-10
GOBP_REGULATION_OF_LEUKOCYTE_CHEMOTAXIS	77/5062	107/12908	5.60477e-12	5.52813e-10	4.50549e-10
GOBP_LYMPHOCYTE_ACTIVATION_INVOLVED_IN_IMMUNE_RESPONSE	106/5062	161/12908	5.94349e-12	5.74498e-10	4.68222e-10
GOBP_POSITIVE_REGULATION_OF_LOCOMOTION	269/5062	498/12908	6.84527e-12	6.4869e-10	5.28689e-10
GOBP_REGULATION_OF_B_CELL_ACTIVATION	102/5062	154/12908	8.62441e-12	8.01572e-10	6.5329e-10
GOBP_POSITIVE_REGULATION_OF_IMMUNE_EFFECTOR_PROCESS	127/5062	203/12908	1.10078e-11	1.00378e-09	8.18094e-10
GOBP_INTERFERON_GAMMA_PRODUCTION	69/5062	94/12908	1.56729e-11	1.40273e-09	1.14324e-09
GOBP_GRANULOCYTE_MIGRATION	84/5062	122/12908	2.77421e-11	2.43777e-09	1.98681e-09
GOBP_POSITIVE_REGULATION_OF_DEFENSE_RESPONSE	141/5062	233/12908	2.84405e-11	2.45452e-09	2.00046e-09
GOBP_GRANULOCYTE_CHEMOTAXIS	71/5062	99/12908	4.8795e-11	4.1373e-09	3.37194e-09
GOBP_CELLULAR_RESPONSE_TO_MOLECULE_OF_BACTERIAL_ORIGIN	110/5062	173/12908	6.25868e-11	5.21521e-09	4.25045e-09
GOBP_NEGATIVE_REGULATION_OF_IMMUNE_RESPONSE	99/5062	152/12908	7.55907e-11	6.19203e-09	5.04657e-09
GOBP_NEGATIVE_REGULATION_OF_LYMPHOCYTE_ACTIVATION	89/5062	133/12908	7.94868e-11	6.40266e-09	5.21824e-09
GOBP_ALPHA_BETA_T_CELL_ACTIVATION	92/5062	139/12908	9.56421e-11	7.57768e-09	6.17589e-09
GOBP_NEGATIVE_REGULATION_OF_DEFENSE_RESPONSE	123/5062	200/12908	1.18624e-10	9.24694e-09	7.53635e-09
GOBP_B_CELL_RECEPTOR_SIGNALING_PATHWAY	68/5062	95/12908	1.43826e-10	1.10335e-08	8.99246e-09
GOBP_NEGATIVE_REGULATION_OF_CELL_ADHESION	145/5062	245/12908	1.4755e-10	1.11423e-08	9.0811e-09
GOBP_LYMPHOCYTE_MIGRATION	66/5062	92/12908	2.29116e-10	1.70356e-08	1.38842e-08
GOBP_T_CELL_DIFFERENTIATION	140/5062	236/12908	2.43783e-10	1.78515e-08	1.45492e-08
GOBP_RESPONSE_TO_INTERFERON_GAMMA	79/5062	116/12908	2.48604e-10	1.79328e-08	1.46155e-08
GOBP_REGULATION_OF_LEUKOCYTE_MEDIATED_IMMUNITY	120/5062	197/12908	4.72695e-10	3.35961e-08	2.73812e-08
GOBP_NEUTROPHIL_CHEMOTAXIS	58/5062	79/12908	6.4911e-10	4.54659e-08	3.70552e-08
GOBP_CELLULAR_RESPONSE_TO_BIOTIC_STIMULUS	120/5062	198/12908	7.39748e-10	5.06852e-08	4.1309e-08
GOBP_MYELOID_LEUKOCYTE_ACTIVATION	119/5062	196/12908	7.44599e-10	5.06852e-08	4.1309e-08
GOBP_NEGATIVE_REGULATION_OF_CELL_CELL_ADHESION	99/5062	157/12908	1.09732e-09	7.36573e-08	6.00315e-08
GOBP_REGULATION_OF_RESPONSE_TO_BIOTIC_STIMULUS	165/5062	292/12908	1.15856e-09	7.6703e-08	6.25138e-08
GOBP_POSITIVE_REGULATION_OF_INTERFERON_GAMMA_PRODUCTION	49/5062	64/12908	1.23276e-09	8.05126e-08	6.56186e-08
GOBP_NEUTROPHIL_MIGRATION	69/5062	100/12908	1.40799e-09	9.0731e-08	7.39468e-08
GOBP_RESPONSE_TO_CHEMOKINE	54/5062	73/12908	1.59582e-09	1.01482e-07	8.27087e-08
GOBP_REGULATION_OF_ADAPTIVE_IMMUNE_RESPONSE	101/5062	162/12908	1.85388e-09	1.16361e-07	9.48356e-08
GOBP_B_CELL_PROLIFERATION	55/5062	75/12908	1.93404e-09	1.19836e-07	9.76679e-08
GOBP_TUMOR_NECROSIS_FACTOR_SUPERFAMILY_CYTOKINE_PRODUCTION	94/5062	149/12908	2.77604e-09	1.68233e-07	1.37112e-07
GOBP_DEFENSE_RESPONSE_TO_BACTERIUM	118/5062	197/12908	2.78475e-09	1.68233e-07	1.37112e-07
GOBP_CELLULAR_RESPONSE_TO_INTERFERON_GAMMA	66/5062	96/12908	4.04785e-09	2.41521e-07	1.96843e-07
GOBP_POSITIVE_REGULATION_OF_ALPHA_BETA_T_CELL_ACTIVATION	47/5062	62/12908	4.76413e-09	2.80793e-07	2.2885e-07
GOBP_POSITIVE_REGULATION_OF_PRODUCTION_OF_MOLECULAR_MEDIATOR_OF_IMMUNE_RESPONSE	68/5062	100/12908	4.83801e-09	2.81712e-07	2.29598e-07
GOBP_RESPONSE_TO_VIRUS	175/5062	318/12908	5.61447e-09	3.23032e-07	2.63275e-07
GOBP_POSITIVE_REGULATION_OF_LEUKOCYTE_CHEMOTAXIS	58/5062	82/12908	6.71806e-09	3.81981e-07	3.11319e-07
GOBP_ANTIGEN_PROCESSING_AND_PRESENTATION	65/5062	95/12908	7.17752e-09	4.0336e-07	3.28743e-07
GOBP_POSITIVE_REGULATION_OF_LEUKOCYTE_MEDIATED_IMMUNITY	74/5062	112/12908	7.27302e-09	4.04029e-07	3.29288e-07
GOBP_REGULATION_OF_LYMPHOCYTE_DIFFERENTIATION	98/5062	159/12908	7.66601e-09	4.21021e-07	3.43136e-07
GOBP_INTERLEUKIN_6_PRODUCTION	83/5062	130/12908	1.03459e-08	5.6182e-07	4.57889e-07
GOBP_REGULATION_OF_ALPHA_BETA_T_CELL_ACTIVATION	62/5062	90/12908	1.05651e-08	5.67346e-07	4.62393e-07
GOBP_POSITIVE_REGULATION_OF_B_CELL_ACTIVATION	71/5062	107/12908	1.11287e-08	5.91046e-07	4.81709e-07
GOBP_MONOCYTE_CHEMOTAXIS	40/5062	51/12908	1.23261e-08	6.4752e-07	5.27736e-07
GOBP_REGULATION_OF_LEUKOCYTE_DIFFERENTIATION	142/5062	251/12908	1.49337e-08	7.76071e-07	6.32506e-07
GOBP_NEGATIVE_REGULATION_OF_INFLAMMATORY_RESPONSE	80/5062	125/12908	1.62187e-08	8.25107e-07	6.72471e-07
GOBP_POSITIVE_REGULATION_OF_LEUKOCYTE_MIGRATION	80/5062	125/12908	1.62187e-08	8.25107e-07	6.72471e-07
GOBP_REGULATION_OF_PRODUCTION_OF_MOLECULAR_MEDIATOR_OF_IMMUNE_RESPONSE	86/5062	137/12908	1.83545e-08	9.24036e-07	7.53099e-07
GOBP_ENTRY_INTO_HOST	82/5062	130/12908	2.85288e-08	1.42144e-06	1.15849e-06
GOBP_CYTOKINE_PRODUCTION_INVOLVED_IN_IMMUNE_RESPONSE	60/5062	88/12908	3.31844e-08	1.63654e-06	1.33379e-06
GOBP_INTERLEUKIN_2_PRODUCTION	44/5062	59/12908	3.48592e-08	1.70176e-06	1.38695e-06
GOBP_B_CELL_DIFFERENTIATION	72/5062	111/12908	3.70276e-08	1.78955e-06	1.4585e-06
GOBP_POSITIVE_REGULATION_OF_ALPHA_BETA_T_CELL_PROLIFERATION	21/5062	22/12908	3.901e-08	1.86668e-06	1.52137e-06
GOBP_T_CELL_MEDIATED_IMMUNITY	64/5062	96/12908	4.45224e-08	2.10957e-06	1.71933e-06
GOBP_PEPTIDE_ANTIGEN_ASSEMBLY_WITH_MHC_PROTEIN_COMPLEX	18/5062	18/12908	4.72439e-08	2.21679e-06	1.80671e-06
GOBP_REGULATION_OF_MONONUCLEAR_CELL_MIGRATION	66/5062	100/12908	4.99686e-08	2.3221e-06	1.89254e-06
GOBP_POSITIVE_REGULATION_OF_CYTOKINE_PRODUCTION_INVOLVED_IN_IMMUNE_RESPONSE	46/5062	63/12908	5.13001e-08	2.36127e-06	1.92446e-06
GOBP_NEGATIVE_REGULATION_OF_LEUKOCYTE_PROLIFERATION	52/5062	74/12908	5.76095e-08	2.62667e-06	2.14076e-06
GOBP_T_CELL_ACTIVATION_INVOLVED_IN_IMMUNE_RESPONSE	61/5062	91/12908	6.761e-08	3.05383e-06	2.4889e-06
GOBP_POSITIVE_REGULATION_OF_INFLAMMATORY_RESPONSE	75/5062	118/12908	6.94094e-08	3.10607e-06	2.53148e-06
GOBP_IMMUNOGLOBULIN_PRODUCTION	82/5062	132/12908	7.67875e-08	3.40472e-06	2.77488e-06
GOBP_REGULATION_OF_LYMPHOCYTE_MEDIATED_IMMUNITY	87/5062	142/12908	7.79158e-08	3.42334e-06	2.79006e-06
GOBP_NEGATIVE_REGULATION_OF_LEUKOCYTE_CELL_CELL_ADHESION	70/5062	109/12908	1.03356e-07	4.50019e-06	3.66771e-06
GOBP_T_CELL_RECEPTOR_SIGNALING_PATHWAY	72/5062	113/12908	1.0913e-07	4.70917e-06	3.83802e-06
GOBP_CELL_KILLING	80/5062	129/12908	1.22619e-07	5.24439e-06	4.27424e-06
GOBP_NATURAL_KILLER_CELL_ACTIVATION	47/5062	66/12908	1.30717e-07	5.54171e-06	4.51655e-06
GOBP_POSITIVE_REGULATION_OF_ADAPTIVE_IMMUNE_RESPONSE	63/5062	96/12908	1.3784e-07	5.79286e-06	4.72124e-06
GOBP_NATURAL_KILLER_CELL_MEDIATED_IMMUNITY	43/5062	59/12908	1.53196e-07	6.38274e-06	5.202e-06
GOBP_REGULATION_OF_INNATE_IMMUNE_RESPONSE	113/5062	197/12908	1.63045e-07	6.73499e-06	5.48909e-06
GOBP_EXTERNAL_ENCAPSULATING_STRUCTURE_ORGANIZATION	147/5062	269/12908	1.65241e-07	6.76789e-06	5.5159e-06
GOBP_MACROPHAGE_ACTIVATION	58/5062	87/12908	1.89634e-07	7.70169e-06	6.27696e-06
GOBP_INFLAMMATORY_RESPONSE_TO_ANTIGENIC_STIMULUS	40/5062	54/12908	2.01029e-07	8.09646e-06	6.5987e-06
GOBP_LYMPHOCYTE_COSTIMULATION	33/5062	42/12908	2.22718e-07	8.89585e-06	7.25021e-06
GOBP_LYMPHOCYTE_CHEMOTAXIS	34/5062	44/12908	2.99811e-07	1.18769e-05	9.67984e-06
GOBP_REGULATION_OF_PHAGOCYTOSIS	56/5062	84/12908	3.0758e-07	1.2021e-05	9.79721e-06
GOBP_CHRONIC_INFLAMMATORY_RESPONSE	16/5062	16/12908	3.08421e-07	1.2021e-05	9.79721e-06
GOBP_NEGATIVE_REGULATION_OF_RESPONSE_TO_EXTERNAL_STIMULUS	174/5062	330/12908	3.31262e-07	1.28079e-05	1.04386e-05
GOBP_POSITIVE_REGULATION_OF_ERK1_AND_ERK2_CASCADE	99/5062	170/12908	3.52458e-07	1.35193e-05	1.10184e-05
GOBP_POSITIVE_REGULATION_OF_TUMOR_NECROSIS_FACTOR_SUPERFAMILY_CYTOKINE_PRODUCTION	61/5062	94/12908	3.9354e-07	1.49762e-05	1.22058e-05
GOBP_ERK1_AND_ERK2_CASCADE	146/5062	270/12908	4.23286e-07	1.59824e-05	1.30258e-05
GOBP_REGULATION_OF_HEMOPOIESIS	168/5062	318/12908	4.46823e-07	1.67403e-05	1.36435e-05
GOBP_T_CELL_MIGRATION	40/5062	55/12908	4.57906e-07	1.70235e-05	1.38744e-05
GOBP_REGULATION_OF_T_CELL_DIFFERENTIATION	80/5062	132/12908	4.90183e-07	1.80844e-05	1.4739e-05
GOBP_REGULATION_OF_B_CELL_PROLIFERATION	41/5062	57/12908	5.37023e-07	1.96624e-05	1.6025e-05
GOBP_RESPONSE_TO_FUNGUS	30/5062	38/12908	6.67607e-07	2.42597e-05	1.9772e-05
GOBP_NEGATIVE_REGULATION_OF_IMMUNE_EFFECTOR_PROCESS	61/5062	95/12908	6.80613e-07	2.45478e-05	2.00067e-05
GOBP_ALPHA_BETA_T_CELL_DIFFERENTIATION	63/5062	99/12908	7.17277e-07	2.56785e-05	2.09283e-05
GOBP_LEUKOCYTE_MEDIATED_CYTOTOXICITY	66/5062	105/12908	7.58382e-07	2.69353e-05	2.19525e-05
GOBP_T_CELL_SELECTION	34/5062	45/12908	7.63528e-07	2.69353e-05	2.19525e-05
GOBP_IMMUNOLOGICAL_SYNAPSE_FORMATION	15/5062	15/12908	7.87888e-07	2.75932e-05	2.24888e-05
GOBP_ALPHA_BETA_T_CELL_PROLIFERATION	28/5062	35/12908	9.73556e-07	3.38503e-05	2.75884e-05
GOBP_POSITIVE_REGULATION_OF_HYDROLASE_ACTIVITY	246/5062	496/12908	1.11378e-06	3.84494e-05	3.13367e-05
GOBP_PEPTIDYL_TYROSINE_MODIFICATION	170/5062	326/12908	1.1363e-06	3.89486e-05	3.17436e-05
GOBP_INTEGRIN_MEDIATED_SIGNALING_PATHWAY	61/5062	96/12908	1.15568e-06	3.90589e-05	3.18334e-05
GOBP_POSITIVE_REGULATION_OF_LYMPHOCYTE_DIFFERENTIATION	61/5062	96/12908	1.15568e-06	3.90589e-05	3.18334e-05
GOBP_REGULATION_OF_T_CELL_MEDIATED_IMMUNITY	50/5062	75/12908	1.31556e-06	4.41535e-05	3.59856e-05
GOBP_REGULATION_OF_INFLAMMATORY_RESPONSE_TO_ANTIGENIC_STIMULUS	29/5062	37/12908	1.35626e-06	4.52054e-05	3.68429e-05
GOBP_POSITIVE_REGULATION_OF_INTERLEUKIN_6_PRODUCTION	53/5062	81/12908	1.54007e-06	5.09806e-05	4.15497e-05
GOBP_CELLULAR_EXTRAVASATION	44/5062	64/12908	1.57785e-06	5.18757e-05	4.22793e-05
GOBP_POSITIVE_REGULATION_OF_RESPONSE_TO_BIOTIC_STIMULUS	84/5062	143/12908	1.63185e-06	5.32887e-05	4.34308e-05
GOBP_CD4_POSITIVE_ALPHA_BETA_T_CELL_ACTIVATION	56/5062	87/12908	1.72391e-06	5.5917e-05	4.5573e-05
GOBP_NEGATIVE_REGULATION_OF_CYTOKINE_PRODUCTION	128/5062	236/12908	1.73934e-06	5.60416e-05	4.56745e-05
GOBP_BIOLOGICAL_PROCESS_INVOLVED_IN_INTERACTION_WITH_HOST	95/5062	166/12908	1.76998e-06	5.66509e-05	4.61711e-05
GOBP_POSITIVE_REGULATION_OF_LYMPHOCYTE_MEDIATED_IMMUNITY	58/5062	91/12908	1.82113e-06	5.75738e-05	4.69233e-05
GOBP_ANTIGEN_PROCESSING_AND_PRESENTATION_OF_PEPTIDE_ANTIGEN	39/5062	55/12908	1.83455e-06	5.75738e-05	4.69233e-05
GOBP_INTERLEUKIN_12_PRODUCTION	39/5062	55/12908	1.83455e-06	5.75738e-05	4.69233e-05
GOBP_INTERLEUKIN_17_PRODUCTION	24/5062	29/12908	1.92234e-06	5.99399e-05	4.88517e-05
GOBP_VIRAL_PROCESS	187/5062	366/12908	1.98569e-06	6.07897e-05	4.95443e-05
GOBP_ANTIGEN_PROCESSING_AND_PRESENTATION_OF_EXOGENOUS_PEPTIDE_ANTIGEN	27/5062	34/12908	2.00369e-06	6.07897e-05	4.95443e-05
GOBP_POSITIVE_REGULATION_OF_CD4_POSITIVE_ALPHA_BETA_T_CELL_ACTIVATION	27/5062	34/12908	2.00369e-06	6.07897e-05	4.95443e-05
GOBP_POSITIVE_REGULATION_OF_INTERLEUKIN_2_PRODUCTION	27/5062	34/12908	2.00369e-06	6.07897e-05	4.95443e-05
GOBP_PEPTIDE_ANTIGEN_ASSEMBLY_WITH_MHC_CLASS_II_PROTEIN_COMPLEX	14/5062	14/12908	2.01249e-06	6.07897e-05	4.95443e-05
GOBP_POSITIVE_REGULATION_OF_HEMOPOIESIS	83/5062	142/12908	2.47981e-06	7.44406e-05	6.06699e-05
GOBP_ANTIGEN_PROCESSING_AND_PRESENTATION_OF_EXOGENOUS_PEPTIDE_ANTIGEN_VIA_MHC_CLASS_II	22/5062	26/12908	2.54939e-06	7.50759e-05	6.11876e-05
GOBP_BIOLOGICAL_PROCESS_INVOLVED_IN_SYMBIOTIC_INTERACTION	126/5062	233/12908	2.55852e-06	7.50759e-05	6.11876e-05
GOBP_REGULATION_OF_ANTIGEN_RECEPTOR_MEDIATED_SIGNALING_PATHWAY	42/5062	61/12908	2.56093e-06	7.50759e-05	6.11876e-05
GOBP_REGULATION_OF_SUBSTRATE_ADHESION_DEPENDENT_CELL_SPREADING	36/5062	50/12908	2.56311e-06	7.50759e-05	6.11876e-05
GOBP_VIRAL_LIFE_CYCLE	145/5062	275/12908	3.10697e-06	9.04576e-05	7.3724e-05
GOBP_REGULATION_OF_CHEMOTAXIS	106/5062	191/12908	3.31098e-06	9.58201e-05	7.80944e-05
GOBP_POSITIVE_REGULATION_OF_VIRAL_LIFE_CYCLE	18/5062	20/12908	3.55789e-06	0.000102353	8.34188e-05
GOBP_POSITIVE_REGULATION_OF_CD4_POSITIVE_ALPHA_BETA_T_CELL_DIFFERENTIATION	23/5062	28/12908	4.08983e-06	0.000116959	9.53232e-05
GOBP_REGULATION_OF_ALPHA_BETA_T_CELL_DIFFERENTIATION	40/5062	58/12908	4.15858e-06	0.000118226	9.63555e-05
GOBP_RESPONSE_TO_TUMOR_NECROSIS_FACTOR	114/5062	209/12908	4.40509e-06	0.000124502	0.00010147
GOBP_INTERLEUKIN_1_PRODUCTION	60/5062	97/12908	5.08955e-06	0.00014301	0.000116555
GOBP_DENDRITIC_CELL_ANTIGEN_PROCESSING_AND_PRESENTATION	13/5062	13/12908	5.13983e-06	0.000143589	0.000117026
GOBP_REGULATION_OF_T_HELPER_1_TYPE_IMMUNE_RESPONSE	21/5062	25/12908	5.54242e-06	0.000153946	0.000125467
GOBP_CELL_SUBSTRATE_ADHESION	167/5062	326/12908	5.67272e-06	0.000156664	0.000127683
GOBP_REGULATION_OF_CD4_POSITIVE_ALPHA_BETA_T_CELL_ACTIVATION	37/5062	53/12908	6.09451e-06	0.000167357	0.000136397
GOBP_REGULATION_OF_VIRAL_PROCESS	77/5062	132/12908	6.27452e-06	0.000171326	0.000139633
GOBP_POSITIVE_REGULATION_OF_ALPHA_BETA_T_CELL_DIFFERENTIATION	32/5062	44/12908	6.567e-06	0.000178305	0.000145321
GOBP_REGULATION_OF_PEPTIDYL_TYROSINE_PHOSPHORYLATION	116/5062	215/12908	7.27848e-06	0.000196519	0.000160165
GOBP_MYELOID_LEUKOCYTE_DIFFERENTIATION	102/5062	185/12908	7.41059e-06	0.000198974	0.000162166
GOBP_HUMORAL_IMMUNE_RESPONSE_MEDIATED_BY_CIRCULATING_IMMUNOGLOBULIN	51/5062	80/12908	7.48211e-06	0.000199785	0.000162827
GOBP_ACUTE_INFLAMMATORY_RESPONSE	53/5062	84/12908	7.78336e-06	0.000205557	0.000167531
GOBP_COMPLEMENT_ACTIVATION	53/5062	84/12908	7.78336e-06	0.000205557	0.000167531
GOBP_EOSINOPHIL_MIGRATION	15/5062	16/12908	7.9799e-06	0.000209602	0.000170828
GOBP_POSITIVE_REGULATION_OF_PHAGOCYTOSIS	40/5062	59/12908	8.03208e-06	0.000209833	0.000171016
GOBP_POSITIVE_REGULATION_OF_MAPK_CASCADE	201/5062	404/12908	8.19361e-06	0.000212902	0.000173517
GOBP_REGULATION_OF_MACROPHAGE_ACTIVATION	34/5062	48/12908	8.77315e-06	0.000226741	0.000184797
GOBP_POSITIVE_REGULATION_OF_PEPTIDYL_TYROSINE_PHOSPHORYLATION	86/5062	152/12908	9.94966e-06	0.00025578	0.000208464
GOBP_RESPONSE_TO_WOUNDING	228/5062	467/12908	1.11602e-05	0.000285383	0.000232591
GOBP_CD4_POSITIVE_ALPHA_BETA_T_CELL_DIFFERENTIATION	47/5062	73/12908	1.14745e-05	0.000291874	0.00023788
GOBP_POSITIVE_REGULATION_OF_INTERLEUKIN_1_BETA_PRODUCTION	37/5062	54/12908	1.2055e-05	0.000304211	0.000247936
GOBP_DENDRITIC_CELL_DIFFERENTIATION	31/5062	43/12908	1.23211e-05	0.000304211	0.000247936
GOBP_LEUKOCYTE_ADHESION_TO_VASCULAR_ENDOTHELIAL_CELL	31/5062	43/12908	1.23211e-05	0.000304211	0.000247936
GOBP_REGULATION_OF_CD4_POSITIVE_ALPHA_BETA_T_CELL_DIFFERENTIATION	31/5062	43/12908	1.23211e-05	0.000304211	0.000247936
GOBP_LEUKOCYTE_TETHERING_OR_ROLLING	23/5062	29/12908	1.23985e-05	0.000304211	0.000247936
GOBP_REGULATORY_T_CELL_DIFFERENTIATION	23/5062	29/12908	1.23985e-05	0.000304211	0.000247936
GOBP_DIVALENT_INORGANIC_CATION_HOMEOSTASIS	197/5062	397/12908	1.24001e-05	0.000304211	0.000247936
GOBP_REGULATION_OF_CELL_KILLING	51/5062	81/12908	1.25365e-05	0.000306005	0.000249398
GOBP_LEUKOCYTE_APOPTOTIC_PROCESS	60/5062	99/12908	1.27928e-05	0.000309138	0.000251951
GOBP_SUBSTRATE_ADHESION_DEPENDENT_CELL_SPREADING	60/5062	99/12908	1.27928e-05	0.000309138	0.000251951
GOBP_REGULATION_OF_CYTOSOLIC_CALCIUM_ION_CONCENTRATION	140/5062	270/12908	1.43154e-05	0.00034421	0.000280535
GOBP_IMMUNOGLOBULIN_PRODUCTION_INVOLVED_IN_IMMUNOGLOBULIN_MEDIATED_IMMUNE_RESPONSE	40/5062	60/12908	1.49928e-05	0.000358713	0.000292355
GOBP_INTERLEUKIN_10_PRODUCTION	34/5062	49/12908	1.78697e-05	0.000425439	0.000346737
GOBP_PRODUCTION_OF_MOLECULAR_MEDIATOR_INVOLVED_IN_INFLAMMATORY_RESPONSE	45/5062	70/12908	1.85998e-05	0.000440651	0.000359136
GOBP_POSITIVE_REGULATION_OF_INTERLEUKIN_17_PRODUCTION	16/5062	18/12908	1.88469e-05	0.000444327	0.000362131
GOBP_MEMBRANE_INVAGINATION	63/5062	106/12908	1.8939e-05	0.000444332	0.000362135
GOBP_REGULATION_OF_LEUKOCYTE_APOPTOTIC_PROCESS	48/5062	76/12908	1.98975e-05	0.000464564	0.000378625
GOBP_MITOTIC_CELL_CYCLE_PHASE_TRANSITION	191/5062	386/12908	2.0809e-05	0.000483509	0.000394065
GOBP_POSITIVE_T_CELL_SELECTION	25/5062	33/12908	2.14675e-05	0.000496422	0.000404589
GOBP_REGULATION_OF_CELL_MORPHOGENESIS	141/5062	274/12908	2.20467e-05	0.00050739	0.000413528
GOBP_REGULATION_OF_NEUTROPHIL_MIGRATION	30/5062	42/12908	2.29268e-05	0.000525144	0.000427998
GOBP_POSITIVE_REGULATION_OF_MONONUCLEAR_CELL_MIGRATION	38/5062	57/12908	2.44486e-05	0.000557358	0.000454253
GOBP_TISSUE_REMODELING	79/5062	140/12908	2.56244e-05	0.000581422	0.000473865
GOBP_NEGATIVE_REGULATION_OF_INNATE_IMMUNE_RESPONSE	41/5062	63/12908	2.82515e-05	0.000635068	0.000517588
GOBP_POSITIVE_REGULATION_OF_INTERLEUKIN_1_PRODUCTION	41/5062	63/12908	2.82515e-05	0.000635068	0.000517588
GOBP_ANTIGEN_PROCESSING_AND_PRESENTATION_OF_PEPTIDE_OR_POLYSACCHARIDE_ANTIGEN_VIA_MHC_CLASS_II	23/5062	30/12908	3.33525e-05	0.000742823	0.000605408
GOBP_RESPIRATORY_BURST	23/5062	30/12908	3.33525e-05	0.000742823	0.000605408
GOBP_DENDRITIC_CELL_APOPTOTIC_PROCESS	5062-11-01	11/12908	3.35138e-05	0.000742992	0.000605547
GOBP_NUCLEOSIDE_CATABOLIC_PROCESS	17/5062	20/12908	3.45818e-05	0.000759698	0.000619163
GOBP_POSITIVE_REGULATION_OF_CYTOKINE_PRODUCTION_INVOLVED_IN_INFLAMMATORY_RESPONSE	17/5062	20/12908	3.45818e-05	0.000759698	0.000619163
GOBP_TOLERANCE_INDUCTION	20/5062	25/12908	3.76624e-05	0.00082363	0.000671267
GOBP_REGULATION_OF_T_HELPER_CELL_DIFFERENTIATION	24/5062	32/12908	4.1943e-05	0.000913111	0.000744196
GOBP_MYELOID_CELL_DIFFERENTIATION	166/5062	333/12908	4.28622e-05	0.000928936	0.000757093
GOBP_LIPOPOLYSACCHARIDE_MEDIATED_SIGNALING_PATHWAY	38/5062	58/12908	4.41719e-05	0.000948812	0.000773292
GOBP_NEGATIVE_REGULATION_OF_LEUKOCYTE_MEDIATED_IMMUNITY	38/5062	58/12908	4.41719e-05	0.000948812	0.000773292
GOBP_POSITIVE_REGULATION_OF_BONE_RESORPTION	13/5062	14/12908	4.57953e-05	0.000979331	0.000798166
GOBP_REGULATION_OF_NATURAL_KILLER_CELL_ACTIVATION	25/5062	34/12908	5.08452e-05	0.00107778	0.000878406
GOBP_T_HELPER_17_TYPE_IMMUNE_RESPONSE	25/5062	34/12908	5.08452e-05	0.00107778	0.000878406
GOBP_B_CELL_ACTIVATION_INVOLVED_IN_IMMUNE_RESPONSE	44/5062	70/12908	5.17957e-05	0.00109314	0.00089092
GOBP_CELL_ADHESION_MEDIATED_BY_INTEGRIN	49/5062	80/12908	5.29509e-05	0.00110784	0.000902904
GOBP_CHEMOKINE_PRODUCTION	49/5062	80/12908	5.29509e-05	0.00110784	0.000902904
GOBP_POSITIVE_REGULATION_OF_MYELOID_LEUKOCYTE_CYTOKINE_PRODUCTION_INVOLVED_IN_IMMUNE_RESPONSE	18/5062	22/12908	5.45048e-05	0.00113544	0.000925395
GOBP_WOUND_HEALING	176/5062	357/12908	5.60676e-05	0.00116298	0.000947843
GOBP_REGULATION_OF_GRANULOCYTE_CHEMOTAXIS	32/5062	47/12908	5.6932e-05	0.00117177	0.000955006
GOBP_POSITIVE_REGULATION_OF_INNATE_IMMUNE_RESPONSE	66/5062	115/12908	5.69763e-05	0.00117177	0.000955006
GOBP_RESPONSE_TO_INTERLEUKIN_1	64/5062	111/12908	6.05627e-05	0.00124025	0.00101082
GOBP_MACROPHAGE_MIGRATION	33/5062	49/12908	6.12494e-05	0.00124902	0.00101797
GOBP_POSITIVE_REGULATION_OF_T_CELL_MEDIATED_IMMUNITY	34/5062	51/12908	6.52208e-05	0.00132442	0.00107942
GOBP_POSITIVE_REGULATION_OF_NEUTROPHIL_MIGRATION	22/5062	29/12908	6.59434e-05	0.00133349	0.00108681
GOBP_MICROGLIAL_CELL_ACTIVATION	27/5062	38/12908	6.87061e-05	0.0013745	0.00112023
GOBP_REGULATION_OF_NATURAL_KILLER_CELL_MEDIATED_IMMUNITY	27/5062	38/12908	6.87061e-05	0.0013745	0.00112023
GOBP_EXTRACELLULAR_MATRIX_DISASSEMBLY	35/5062	53/12908	6.88246e-05	0.0013745	0.00112023
GOBP_NEGATIVE_REGULATION_OF_TUMOR_NECROSIS_FACTOR_SUPERFAMILY_CYTOKINE_PRODUCTION	36/5062	55/12908	7.20489e-05	0.00143297	0.00116789
GOBP_POSITIVE_REGULATION_OF_CHEMOKINE_PRODUCTION	38/5062	59/12908	7.73479e-05	0.00151868	0.00123774
GOBP_MYELOID_LEUKOCYTE_MEDIATED_IMMUNITY	54/5062	91/12908	7.75363e-05	0.00151868	0.00123774
GOBP_NEGATIVE_REGULATION_OF_INFLAMMATORY_RESPONSE_TO_ANTIGENIC_STIMULUS	19/5062	24/12908	7.76151e-05	0.00151868	0.00123774
GOBP_POSITIVE_REGULATION_OF_INTERLEUKIN_4_PRODUCTION	19/5062	24/12908	7.76151e-05	0.00151868	0.00123774
GOBP_DENDRITIC_CELL_MIGRATION	23/5062	31/12908	8.11835e-05	0.0015821	0.00128943
GOBP_REGULATION_OF_BIOLOGICAL_PROCESS_INVOLVED_IN_SYMBIOTIC_INTERACTION	29/5062	42/12908	8.54923e-05	0.00164096	0.0013374
GOBP_REGULATION_OF_DENDRITIC_CELL_ANTIGEN_PROCESSING_AND_PRESENTATION	5062-10-01	10/12908	8.55624e-05	0.00164096	0.0013374
GOBP_REGULATION_OF_DENDRITIC_CELL_CHEMOTAXIS	5062-10-01	10/12908	8.55624e-05	0.00164096	0.0013374
GOBP_T_CELL_ACTIVATION_VIA_T_CELL_RECEPTOR_CONTACT_WITH_ANTIGEN_BOUND_TO_MHC_MOLECULE_ON_ANTIGEN_PRESENTING_CELL	5062-10-01	10/12908	8.55624e-05	0.00164096	0.0013374
GOBP_REGULATION_OF_VIRAL_ENTRY_INTO_HOST_CELL	24/5062	33/12908	9.65446e-05	0.00183701	0.00149718
GOBP_T_CELL_CYTOKINE_PRODUCTION	24/5062	33/12908	9.65446e-05	0.00183701	0.00149718
GOBP_PATTERN_RECOGNITION_RECEPTOR_SIGNALING_PATHWAY	85/5062	157/12908	9.86364e-05	0.00186945	0.00152362
GOBP_POSITIVE_REGULATION_OF_CHEMOTAXIS	70/5062	125/12908	0.000100144	0.00188555	0.00153674
GOBP_POSITIVE_REGULATION_OF_EPITHELIAL_TO_MESENCHYMAL_TRANSITION	31/5062	46/12908	0.000100266	0.00188555	0.00153674
GOBP_NEGATIVE_REGULATION_OF_MITOTIC_CELL_CYCLE_PHASE_TRANSITION	84/5062	155/12908	0.00010329	0.00193489	0.00157695
GOBP_EOSINOPHIL_CHEMOTAXIS	5062-12-01	13/12908	0.000108952	0.00203307	0.00165698
GOBP_CELL_CYCLE_G1_S_PHASE_TRANSITION	110/5062	212/12908	0.00010995	0.0020438	0.00166572
GOBP_MACROPHAGE_CHEMOTAXIS	25/5062	35/12908	0.000111649	0.00205172	0.00167217
GOBP_POSITIVE_REGULATION_OF_B_CELL_PROLIFERATION	25/5062	35/12908	0.000111649	0.00205172	0.00167217
GOBP_POSITIVE_REGULATION_OF_INTERLEUKIN_12_PRODUCTION	25/5062	35/12908	0.000111649	0.00205172	0.00167217
GOBP_REGULATION_OF_PEPTIDASE_ACTIVITY	170/5062	347/12908	0.000112935	0.00206748	0.00168502
GOBP_REGULATION_OF_LYMPHOCYTE_MIGRATION	34/5062	52/12908	0.000117645	0.00214559	0.00174868
GOBP_REGULATION_OF_DNA_BINDING_TRANSCRIPTION_FACTOR_ACTIVITY	186/5062	384/12908	0.000121596	0.0022093	0.0018006
GOBP_EPIDERMIS_DEVELOPMENT	125/5062	246/12908	0.000128922	0.00232831	0.0018976
GOBP_GLYCOSYL_COMPOUND_CATABOLIC_PROCESS	21/5062	28/12908	0.00012911	0.00232831	0.0018976
GOBP_REGULATION_OF_LEUKOCYTE_MEDIATED_CYTOTOXICITY	42/5062	68/12908	0.000136124	0.00244568	0.00199326
GOBP_T_HELPER_1_TYPE_IMMUNE_RESPONSE	28/5062	41/12908	0.000152712	0.00273355	0.00222787
GOBP_CELL_RECOGNITION	87/5062	163/12908	0.000159445	0.00284354	0.00231752
GOBP_NEGATIVE_REGULATION_OF_RESPONSE_TO_BIOTIC_STIMULUS	56/5062	97/12908	0.000163053	0.0028972	0.00236125
GOBP_NEGATIVE_REGULATION_OF_INTERFERON_GAMMA_PRODUCTION	23/5062	32/12908	0.000181465	0.00321252	0.00261824
GOBP_NEGATIVE_REGULATION_OF_LYMPHOCYTE_MEDIATED_IMMUNITY	31/5062	47/12908	0.000184226	0.0032495	0.00264838
GOBP_NEGATIVE_REGULATION_OF_MITOTIC_CELL_CYCLE	104/5062	201/12908	0.000191861	0.00335575	0.00273497
GOBP_ENDODERM_FORMATION	32/5062	49/12908	0.000192332	0.00335575	0.00273497
GOBP_POSITIVE_REGULATION_OF_CELL_KILLING	32/5062	49/12908	0.000192332	0.00335575	0.00273497
GOBP_HEMOSTASIS	99/5062	190/12908	0.000193683	0.00336717	0.00274428
GOBP_NUCLEOBASE_CONTAINING_SMALL_MOLECULE_CATABOLIC_PROCESS	19/5062	25/12908	0.000204132	0.00352601	0.00287373
GOBP_NEGATIVE_REGULATION_OF_T_CELL_PROLIFERATION	34/5062	53/12908	0.000205009	0.00352601	0.00287373
GOBP_RIBONUCLEOSIDE_MONOPHOSPHATE_METABOLIC_PROCESS	34/5062	53/12908	0.000205009	0.00352601	0.00287373
GOBP_REGULATION_OF_CELL_DEVELOPMENT	202/5062	424/12908	0.000206654	0.0035417	0.00288652
GOBP_T_CELL_DIFFERENTIATION_INVOLVED_IN_IMMUNE_RESPONSE	41/5062	67/12908	0.000217969	0.00372242	0.00303381
GOBP_POSITIVE_REGULATION_OF_CELL_DEVELOPMENT	130/5062	260/12908	0.000235706	0.00401116	0.00326914
GOBP_CELL_CYCLE_PHASE_TRANSITION	221/5062	469/12908	0.000237369	0.00401942	0.00327587
GOBP_POSITIVE_REGULATION_OF_LEUKOCYTE_ADHESION_TO_VASCULAR_ENDOTHELIAL_CELL	16/5062	20/12908	0.000239519	0.00401942	0.00327587
GOBP_REGULATION_OF_T_HELPER_17_TYPE_IMMUNE_RESPONSE	16/5062	20/12908	0.000239519	0.00401942	0.00327587
GOBP_THYMIC_T_CELL_SELECTION	16/5062	20/12908	0.000239519	0.00401942	0.00327587
GOBP_MYELOID_DENDRITIC_CELL_ACTIVATION	20/5062	27/12908	0.000250131	0.00418298	0.00340918
GOBP_POSITIVE_REGULATION_OF_DENDRITIC_CELL_CYTOKINE_PRODUCTION	5062-11-01	12/12908	0.000257786	0.00426672	0.00347742
GOBP_PYRIMIDINE_NUCLEOSIDE_CATABOLIC_PROCESS	5062-11-01	12/12908	0.000257786	0.00426672	0.00347742
GOBP_T_CELL_TOLERANCE_INDUCTION	5062-11-01	12/12908	0.000257786	0.00426672	0.00347742
GOBP_REGULATION_OF_CELL_SUBSTRATE_ADHESION	98/5062	189/12908	0.000261893	0.00431989	0.00352076
GOBP_ENDODERMAL_CELL_DIFFERENTIATION	27/5062	40/12908	0.000270026	0.0044389	0.00361775
GOBP_CELLULAR_RESPONSE_TO_INTERLEUKIN_1	51/5062	88/12908	0.000276049	0.00452253	0.00368591
GOBP_REGULATION_OF_CELL_SHAPE	75/5062	139/12908	0.000283241	0.00462468	0.00376916
GOBP_ANTIGEN_PROCESSING_AND_PRESENTATION_OF_EXOGENOUS_ANTIGEN	28/5062	42/12908	0.000287152	0.00465707	0.00379556
GOBP_REGULATION_OF_T_CELL_RECEPTOR_SIGNALING_PATHWAY	28/5062	42/12908	0.000287152	0.00465707	0.00379556
GOBP_DEFENSE_RESPONSE_TO_SYMBIONT	117/5062	232/12908	0.000306967	0.00494778	0.0040325
GOBP_POSITIVE_REGULATION_OF_PEPTIDASE_ACTIVITY	90/5062	172/12908	0.000307125	0.00494778	0.0040325
GOBP_NEGATIVE_REGULATION_OF_T_CELL_MEDIATED_IMMUNITY	17/5062	22/12908	0.000319892	0.00511933	0.00417231
GOBP_POSITIVE_REGULATION_OF_NATURAL_KILLER_CELL_ACTIVATION	17/5062	22/12908	0.000319892	0.00511933	0.00417231
GOBP_CYTOKINE_PRODUCTION_INVOLVED_IN_INFLAMMATORY_RESPONSE	31/5062	48/12908	0.000325547	0.00519263	0.00423205
GOBP_NUCLEOSIDE_MONOPHOSPHATE_METABOLIC_PROCESS	42/5062	70/12908	0.000337698	0.00536873	0.00437557
GOBP_ANTIMICROBIAL_HUMORAL_RESPONSE	33/5062	52/12908	0.000340979	0.00540088	0.00440178
GOBP_NIK_NF_KAPPAB_SIGNALING	64/5062	116/12908	0.000343073	0.00540088	0.00440178
GOBP_PLATELET_ACTIVATION	64/5062	116/12908	0.000343073	0.00540088	0.00440178
GOBP_LEUKOCYTE_DEGRANULATION	40/5062	66/12908	0.000346032	0.00542977	0.00442532
GOBP_NEGATIVE_REGULATION_OF_NATURAL_KILLER_CELL_MEDIATED_IMMUNITY	14/5062	17/12908	0.000351281	0.00549431	0.00447792
GOBP_TOLL_LIKE_RECEPTOR_SIGNALING_PATHWAY	62/5062	112/12908	0.000373527	0.00582341	0.00474614
GOBP_NEUROINFLAMMATORY_RESPONSE	23/5062	33/12908	0.000376781	0.00585525	0.00477209
GOBP_DENDRITIC_CELL_CHEMOTAXIS	18/5062	24/12908	0.000400781	0.00618841	0.00504362
GOBP_POSITIVE_REGULATION_OF_LEUKOCYTE_APOPTOTIC_PROCESS	18/5062	24/12908	0.000400781	0.00618841	0.00504362
GOBP_REGULATION_OF_HUMORAL_IMMUNE_RESPONSE	24/5062	35/12908	0.000412566	0.00635009	0.0051754
GOBP_REGULATION_OF_VASCULATURE_DEVELOPMENT	122/5062	245/12908	0.000444052	0.00681303	0.00555269
GOBP_MYELOID_CELL_ACTIVATION_INVOLVED_IN_IMMUNE_RESPONSE	47/5062	81/12908	0.000454717	0.00695457	0.00566805
GOBP_MAINTENANCE_OF_LOCATION	140/5062	286/12908	0.000456211	0.00695542	0.00566875
GOBP_GLIOGENESIS	125/5062	252/12908	0.000463954	0.00705122	0.00574682
GOBP_REGULATION_OF_MACROPHAGE_MIGRATION	26/5062	39/12908	0.000472365	0.00715655	0.00583267
GOBP_REGULATION_OF_NEUROBLAST_PROLIFERATION	19/5062	26/12908	0.000479106	0.00723599	0.00589741
GOBP_POSITIVE_REGULATION_OF_MYELOID_LEUKOCYTE_MEDIATED_IMMUNITY	15/5062	19/12908	0.000494262	0.00737274	0.00600887
GOBP_POSITIVE_REGULATION_OF_T_HELPER_CELL_DIFFERENTIATION	15/5062	19/12908	0.000494262	0.00737274	0.00600887
GOBP_PYRIMIDINE_NUCLEOSIDE_METABOLIC_PROCESS	15/5062	19/12908	0.000494262	0.00737274	0.00600887
GOBP_REGULATION_OF_ANTIGEN_PROCESSING_AND_PRESENTATION	15/5062	19/12908	0.000494262	0.00737274	0.00600887
GOBP_POSITIVE_REGULATION_OF_DNA_BINDING_TRANSCRIPTION_FACTOR_ACTIVITY	116/5062	232/12908	0.000496769	0.00738734	0.00602076
GOBP_SKIN_DEVELOPMENT	103/5062	203/12908	0.000517637	0.00767405	0.00625444
GOBP_SKELETAL_SYSTEM_DEVELOPMENT	208/5062	444/12908	0.000527236	0.00778729	0.00634673
GOBP_RECEPTOR_SIGNALING_PATHWAY_VIA_STAT	68/5062	126/12908	0.000528498	0.00778729	0.00634673
GOBP_CALCIUM_MEDIATED_SIGNALING	89/5062	172/12908	0.000535299	0.00786353	0.00640886
GOBP_CARDIAC_MUSCLE_TISSUE_MORPHOGENESIS	30/5062	47/12908	0.00054542	0.00798793	0.00651025
GOBP_PHAGOCYTOSIS_RECOGNITION	38/5062	63/12908	0.000552007	0.00800676	0.00652559
GOBP_DEFENSE_RESPONSE_TO_FUNGUS	20/5062	28/12908	0.000552683	0.00800676	0.00652559
GOBP_MATURE_B_CELL_DIFFERENTIATION	20/5062	28/12908	0.000552683	0.00800676	0.00652559
GOBP_NEGATIVE_REGULATION_OF_CELL_CYCLE_PHASE_TRANSITION	110/5062	219/12908	0.000553333	0.00800676	0.00652559
GOBP_REGULATION_OF_MYELOID_LEUKOCYTE_MEDIATED_IMMUNITY	32/5062	51/12908	0.000561522	0.008101	0.0066024
GOBP_STEM_CELL_DIFFERENTIATION	97/5062	190/12908	0.000566376	0.00814671	0.00663966
GOBP_POSITIVE_REGULATION_BY_SYMBIONT_OF_ENTRY_INTO_HOST	5062-10-01	11/12908	0.000606048	0.00869149	0.00708366
GOBP_REGULATION_OF_SIGNALING_RECEPTOR_ACTIVITY	71/5062	133/12908	0.000609676	0.00871765	0.00710498
GOBP_TYPE_I_INTERFERON_PRODUCTION	49/5062	86/12908	0.000620006	0.00873716	0.00712088
GOBP_B_CELL_HOMEOSTASIS	21/5062	30/12908	0.00062008	0.00873716	0.00712088
GOBP_INTERLEUKIN_4_PRODUCTION	21/5062	30/12908	0.00062008	0.00873716	0.00712088
GOBP_REGULATION_OF_NEUTROPHIL_CHEMOTAXIS	21/5062	30/12908	0.00062008	0.00873716	0.00712088
GOBP_VASCULAR_ENDOTHELIAL_GROWTH_FACTOR_PRODUCTION	21/5062	30/12908	0.00062008	0.00873716	0.00712088
GOBP_HOMEOSTASIS_OF_NUMBER_OF_CELLS	123/5062	249/12908	0.000630283	0.00885511	0.00721701
GOBP_DNA_UNWINDING_INVOLVED_IN_DNA_REPLICATION	16/5062	21/12908	0.000638554	0.00889375	0.0072485
GOBP_REGULATION_OF_B_CELL_RECEPTOR_SIGNALING_PATHWAY	16/5062	21/12908	0.000638554	0.00889375	0.0072485
GOBP_REGULATION_OF_LYMPHOCYTE_CHEMOTAXIS	16/5062	21/12908	0.000638554	0.00889375	0.0072485
GOBP_OSTEOCLAST_DIFFERENTIATION	48/5062	84/12908	0.000641691	0.00891175	0.00726318
GOBP_FC_RECEPTOR_MEDIATED_STIMULATORY_SIGNALING_PATHWAY	22/5062	32/12908	0.000680451	0.00939606	0.00765789
GOBP_POSITIVE_REGULATION_OF_RECEPTOR_SIGNALING_PATHWAY_VIA_STAT	22/5062	32/12908	0.000680451	0.00939606	0.00765789
GOBP_COLLAGEN_METABOLIC_PROCESS	46/5062	80/12908	0.000685454	0.00943817	0.00769221
GOBP_I_KAPPAB_KINASE_NF_KAPPAB_SIGNALING	131/5062	268/12908	0.00073455	0.0100855	0.00821976
GOBP_DENDRITIC_CELL_CYTOKINE_PRODUCTION	13/5062	16/12908	0.000745661	0.0100946	0.00822723
GOBP_DETECTION_OF_OTHER_ORGANISM	13/5062	16/12908	0.000745661	0.0100946	0.00822723
GOBP_LEUKOCYTE_MIGRATION_INVOLVED_IN_INFLAMMATORY_RESPONSE	13/5062	16/12908	0.000745661	0.0100946	0.00822723
GOBP_NITRIC_OXIDE_SYNTHASE_BIOSYNTHETIC_PROCESS	13/5062	16/12908	0.000745661	0.0100946	0.00822723
GOBP_REGULATION_OF_MICROGLIAL_CELL_ACTIVATION	13/5062	16/12908	0.000745661	0.0100946	0.00822723
GOBP_RAS_PROTEIN_SIGNAL_TRANSDUCTION	151/5062	314/12908	0.000754267	0.0101826	0.00829893
GOBP_NEGATIVE_REGULATION_OF_CELL_KILLING	17/5062	23/12908	0.000777433	0.0104273	0.00849835
GOBP_POSITIVE_REGULATION_OF_ANTIGEN_RECEPTOR_MEDIATED_SIGNALING_PATHWAY	17/5062	23/12908	0.000777433	0.0104273	0.00849835
GOBP_POSITIVE_REGULATION_OF_SUBSTRATE_ADHESION_DEPENDENT_CELL_SPREADING	24/5062	36/12908	0.000778864	0.0104273	0.00849835
GOBP_T_CELL_DIFFERENTIATION_IN_THYMUS	41/5062	70/12908	0.000792349	0.0105648	0.0086104
GOBP_REGULATION_OF_ACTIN_FILAMENT_BASED_PROCESS	163/5062	342/12908	0.000793505	0.0105648	0.0086104
GOBP_GLIAL_CELL_PROLIFERATION	25/5062	38/12908	0.000817001	0.0108477	0.008841
GOBP_REGULATION_OF_TISSUE_REMODELING	39/5062	66/12908	0.000831083	0.0110045	0.00896875
GOBP_RESPONSE_TO_LEUKEMIA_INHIBITORY_FACTOR	50/5062	89/12908	0.000850369	0.011229	0.0091518
GOBP_MUSCLE_ORGAN_MORPHOGENESIS	37/5062	62/12908	0.000865122	0.0113662	0.00926355
GOBP_RESPONSE_TO_MECHANICAL_STIMULUS	89/5062	174/12908	0.000865457	0.0113662	0.00926355
GOBP_CELL_CYCLE_DNA_REPLICATION	27/5062	42/12908	0.000872696	0.0113993	0.00929055
GOBP_NEGATIVE_REGULATION_OF_LEUKOCYTE_MIGRATION	27/5062	42/12908	0.000872696	0.0113993	0.00929055
GOBP_REGULATION_OF_CELL_MORPHOGENESIS_INVOLVED_IN_DIFFERENTIATION	49/5062	87/12908	0.000883954	0.0115152	0.00938504
GOBP_NEGATIVE_REGULATION_OF_INTERLEUKIN_6_PRODUCTION	28/5062	44/12908	0.000891162	0.0115469	0.00941083
GOBP_T_CELL_MEDIATED_CYTOTOXICITY	28/5062	44/12908	0.000891162	0.0115469	0.00941083
GOBP_POSITIVE_REGULATION_OF_T_CELL_CYTOKINE_PRODUCTION	18/5062	25/12908	0.000906448	0.0117135	0.00954666
GOBP_RESPONSE_TO_GAMMA_RADIATION	31/5062	50/12908	0.000915158	0.0117946	0.00961269
GOBP_REGENERATION	78/5062	150/12908	0.00095	0.012211	0.00995213
GOBP_LEUKOCYTE_HOMEOSTASIS	47/5062	83/12908	0.000953197	0.0122196	0.00995913
GOBP_CELL_DEATH_IN_RESPONSE_TO_OXIDATIVE_STRESS	46/5062	81/12908	0.000988708	0.0126413	0.0103028
GOBP_CELLULAR_NITROGEN_COMPOUND_CATABOLIC_PROCESS	186/5062	397/12908	0.001007	0.0127168	0.0103643
GOBP_NEGATIVE_REGULATION_OF_B_CELL_PROLIFERATION	14/5062	18/12908	0.00100776	0.0127168	0.0103643
GOBP_NEGATIVE_REGULATION_OF_INTERLEUKIN_12_PRODUCTION	14/5062	18/12908	0.00100776	0.0127168	0.0103643
GOBP_NEGATIVE_REGULATION_OF_LEUKOCYTE_CHEMOTAXIS	14/5062	18/12908	0.00100776	0.0127168	0.0103643
GOBP_NEGATIVE_REGULATION_OF_PHAGOCYTOSIS	14/5062	18/12908	0.00100776	0.0127168	0.0103643
GOBP_ACTIN_POLYMERIZATION_OR_DEPOLYMERIZATION	86/5062	168/12908	0.00101481	0.0127723	0.0104096
GOBP_REGULATION_OF_MACROPHAGE_CHEMOTAXIS	19/5062	27/12908	0.00102292	0.012841	0.0104655
GOBP_HYPERSENSITIVITY	5062-11-01	13/12908	0.00107637	0.0133731	0.0108992
GOBP_NEGATIVE_REGULATION_OF_MACROPHAGE_ACTIVATION	5062-11-01	13/12908	0.00107637	0.0133731	0.0108992
GOBP_POSITIVE_THYMIC_T_CELL_SELECTION	5062-11-01	13/12908	0.00107637	0.0133731	0.0108992
GOBP_RESPONSE_TO_INTERLEUKIN_7	5062-11-01	13/12908	0.00107637	0.0133731	0.0108992
GOBP_NEGATIVE_REGULATION_OF_VIRAL_PROCESS	43/5062	75/12908	0.00109758	0.0136015	0.0110854
GOBP_OSSIFICATION	166/5062	351/12908	0.00110093	0.0136081	0.0110908
GOBP_ANTIMICROBIAL_HUMORAL_IMMUNE_RESPONSE_MEDIATED_BY_ANTIMICROBIAL_PEPTIDE	20/5062	29/12908	0.00112549	0.0138409	0.0112805
GOBP_FC_GAMMA_RECEPTOR_SIGNALING_PATHWAY	20/5062	29/12908	0.00112549	0.0138409	0.0112805
GOBP_REGULATION_OF_NIK_NF_KAPPAB_SIGNALING	50/5062	90/12908	0.0011916	0.0146167	0.0119128
GOBP_ACUTE_PHASE_RESPONSE	21/5062	31/12908	0.00121371	0.0148503	0.0121032
GOBP_POSITIVE_REGULATION_OF_NEUROBLAST_PROLIFERATION	15/5062	20/12908	0.00125849	0.0153028	0.0124719
GOBP_RESPONSE_TO_PROTOZOAN	15/5062	20/12908	0.00125849	0.0153028	0.0124719
GOBP_POSITIVE_REGULATION_OF_KINASE_ACTIVITY	199/5062	429/12908	0.00126019	0.0153028	0.0124719
GOBP_CELLULAR_RESPONSE_TO_CHEMICAL_STRESS	141/5062	294/12908	0.00126846	0.0153646	0.0125223
GOBP_DETECTION_OF_BIOTIC_STIMULUS	22/5062	33/12908	0.00128779	0.0155209	0.0126497
GOBP_NUCLEOBASE_METABOLIC_PROCESS	22/5062	33/12908	0.00128779	0.0155209	0.0126497
GOBP_MAINTENANCE_OF_LOCATION_IN_CELL	94/5062	187/12908	0.00130242	0.0156583	0.0127616
GOBP_NEGATIVE_REGULATION_OF_B_CELL_ACTIVATION	23/5062	35/12908	0.00134834	0.01613	0.0131461
GOBP_NEGATIVE_REGULATION_OF_T_CELL_DIFFERENTIATION	23/5062	35/12908	0.00134834	0.01613	0.0131461
GOBP_SUPEROXIDE_METABOLIC_PROCESS	35/5062	59/12908	0.00137277	0.0163818	0.0133513
GOBP_RESPONSE_TO_TRANSFORMING_GROWTH_FACTOR_BETA	112/5062	228/12908	0.00137789	0.0164023	0.0133681
GOBP_DNA_REPLICATION_INITIATION	24/5062	37/12908	0.00139621	0.016539	0.0134794
GOBP_REGULATION_OF_T_CELL_MIGRATION	24/5062	37/12908	0.00139621	0.016539	0.0134794
GOBP_NEGATIVE_T_CELL_SELECTION	5062-09-01	10/12908	0.00141413	0.0166694	0.0135858
GOBP_POSITIVE_REGULATION_OF_T_HELPER_17_TYPE_IMMUNE_RESPONSE	5062-09-01	10/12908	0.00141413	0.0166694	0.0135858
GOBP_ANIMAL_ORGAN_REGENERATION	33/5062	55/12908	0.00142511	0.0167581	0.013658
GOBP_CELLULAR_DEFENSE_RESPONSE	26/5062	41/12908	0.00145803	0.0170622	0.0139058
GOBP_PURINE_NUCLEOSIDE_MONOPHOSPHATE_METABOLIC_PROCESS	26/5062	41/12908	0.00145803	0.0170622	0.0139058
GOBP_FC_RECEPTOR_SIGNALING_PATHWAY	31/5062	51/12908	0.0014633	0.0170824	0.0139223
GOBP_NEGATIVE_REGULATION_OF_LYMPHOCYTE_DIFFERENTIATION	27/5062	43/12908	0.00147411	0.0171263	0.0139581
GOBP_CELL_CELL_RECOGNITION	30/5062	49/12908	0.00147541	0.0171263	0.0139581
GOBP_REGULATION_OF_MORPHOGENESIS_OF_A_BRANCHING_STRUCTURE	29/5062	47/12908	0.00148184	0.0171263	0.0139581
GOBP_MYD88_DEPENDENT_TOLL_LIKE_RECEPTOR_SIGNALING_PATHWAY	16/5062	22/12908	0.00148832	0.0171263	0.0139581
GOBP_POSITIVE_REGULATION_OF_CARDIAC_MUSCLE_CELL_PROLIFERATION	16/5062	22/12908	0.00148832	0.0171263	0.0139581
GOBP_REGULATION_OF_WATER_LOSS_VIA_SKIN	16/5062	22/12908	0.00148832	0.0171263	0.0139581
GOBP_EPITHELIAL_CELL_APOPTOTIC_PROCESS	52/5062	95/12908	0.00150548	0.0172417	0.0140522
GOBP_TUMOR_NECROSIS_FACTOR_MEDIATED_SIGNALING_PATHWAY	52/5062	95/12908	0.00150548	0.0172417	0.0140522
GOBP_MUSCLE_CELL_PROLIFERATION	91/5062	181/12908	0.00153019	0.0174832	0.014249
GOBP_NEGATIVE_REGULATION_OF_INTERLEUKIN_10_PRODUCTION	5062-12-01	15/12908	0.00156369	0.0176986	0.0144245
GOBP_NUCLEOSIDE_MONOPHOSPHATE_CATABOLIC_PROCESS	5062-12-01	15/12908	0.00156369	0.0176986	0.0144245
GOBP_POSITIVE_REGULATION_OF_T_HELPER_1_TYPE_IMMUNE_RESPONSE	5062-12-01	15/12908	0.00156369	0.0176986	0.0144245
GOBP_RIBONUCLEOSIDE_CATABOLIC_PROCESS	5062-12-01	15/12908	0.00156369	0.0176986	0.0144245
GOBP_ACTIN_FILAMENT_POLYMERIZATION	73/5062	141/12908	0.00158596	0.017867	0.0145618
GOBP_POSITIVE_REGULATION_OF_NF_KAPPAB_TRANSCRIPTION_FACTOR_ACTIVITY	73/5062	141/12908	0.00158596	0.017867	0.0145618
GOBP_ORGANIC_CYCLIC_COMPOUND_CATABOLIC_PROCESS	197/5062	426/12908	0.00159328	0.0179078	0.014595
GOBP_AMEBOIDAL_TYPE_CELL_MIGRATION	179/5062	384/12908	0.00164638	0.0184617	0.0150465
GOBP_POSITIVE_REGULATION_OF_GRANULOCYTE_CHEMOTAXIS	17/5062	24/12908	0.00169216	0.0188873	0.0153934
GOBP_REGULATION_OF_MONOCYTE_CHEMOTAXIS	17/5062	24/12908	0.00169216	0.0188873	0.0153934
GOBP_REGULATION_OF_MITOTIC_CELL_CYCLE_PHASE_TRANSITION	132/5062	275/12908	0.00170841	0.0190247	0.0155053
GOBP_ACTIN_FILAMENT_ORGANIZATION	181/5062	389/12908	0.00172243	0.0191368	0.0155967
GOBP_CALCIUM_ION_TRANSPORT_INTO_CYTOSOL	71/5062	137/12908	0.00176228	0.0195347	0.015921
GOBP_RESPONSE_TO_OXYGEN_LEVELS	134/5062	280/12908	0.0018245	0.0201378	0.0164125
GOBP_NEGATIVE_REGULATION_OF_CELL_CYCLE	156/5062	331/12908	0.00182502	0.0201378	0.0164125
GOBP_REGULATION_OF_REACTIVE_OXYGEN_SPECIES_METABOLIC_PROCESS	65/5062	124/12908	0.00186723	0.0205565	0.0167538
GOBP_RESPONSE_TO_KETONE	83/5062	164/12908	0.00188707	0.0207277	0.0168933
GOBP_REGULATION_OF_ACTIN_FILAMENT_LENGTH	69/5062	133/12908	0.00195823	0.0214606	0.0174906
GOBP_REGULATION_OF_B_CELL_DIFFERENTIATION	19/5062	28/12908	0.00201564	0.0219901	0.0179222
GOBP_RIBONUCLEOSIDE_METABOLIC_PROCESS	19/5062	28/12908	0.00201564	0.0219901	0.0179222
GOBP_REGULATION_OF_TOLERANCE_INDUCTION	13/5062	17/12908	0.0020274	0.0220189	0.0179456
GOBP_TOLL_LIKE_RECEPTOR_2_SIGNALING_PATHWAY	13/5062	17/12908	0.0020274	0.0220189	0.0179456
GOBP_RIBONUCLEOSIDE_DIPHOSPHATE_METABOLIC_PROCESS	52/5062	96/12908	0.00204606	0.0221718	0.0180703
GOBP_HOMOTYPIC_CELL_CELL_ADHESION	45/5062	81/12908	0.00205102	0.0221758	0.0180735
GOBP_POSITIVE_REGULATION_OF_NIK_NF_KAPPAB_SIGNALING	35/5062	60/12908	0.00206304	0.0222559	0.0181388
GOBP_NEURON_DEATH	147/5062	311/12908	0.00210875	0.0226984	0.0184995
GOBP_MUSCLE_CELL_APOPTOTIC_PROCESS	34/5062	58/12908	0.00212021	0.0227711	0.0185587
GOBP_REGULATION_OF_PROTEIN_CONTAINING_COMPLEX_ASSEMBLY	162/5062	346/12908	0.00212648	0.0227877	0.0185723
GOBP_SEQUESTERING_OF_CALCIUM_ION	57/5062	107/12908	0.00214176	0.0229007	0.0186643
GOBP_POSITIVE_REGULATION_OF_VIRAL_PROCESS	33/5062	56/12908	0.00217488	0.0231874	0.0188979
GOBP_MESENCHYMAL_CELL_DIFFERENTIATION	107/5062	219/12908	0.00217816	0.0231874	0.0188979
GOBP_SECOND_MESSENGER_MEDIATED_SIGNALING	117/5062	242/12908	0.00222139	0.0235955	0.0192306
GOBP_POSITIVE_REGULATION_OF_LYMPHOCYTE_MIGRATION	21/5062	32/12908	0.00223175	0.0236536	0.019278
GOBP_SMALL_GTPASE_MEDIATED_SIGNAL_TRANSDUCTION	212/5062	464/12908	0.0022477	0.0237706	0.0193733
GOBP_NUCLEOSIDE_METABOLIC_PROCESS	31/5062	52/12908	0.00227358	0.0239918	0.0195536
GOBP_POSITIVE_REGULATION_OF_GTPASE_ACTIVITY	113/5062	233/12908	0.00229243	0.024104	0.0196451
GOBP_COLLAGEN_CATABOLIC_PROCESS	22/5062	34/12908	0.00230417	0.024104	0.0196451
GOBP_POSITIVE_REGULATION_OF_INTERLEUKIN_10_PRODUCTION	22/5062	34/12908	0.00230417	0.024104	0.0196451
GOBP_REGULATION_OF_T_CELL_MEDIATED_CYTOTOXICITY	22/5062	34/12908	0.00230417	0.024104	0.0196451
GOBP_EPHRIN_RECEPTOR_SIGNALING_PATHWAY	30/5062	50/12908	0.00231578	0.0241732	0.0197014
GOBP_NATURAL_KILLER_CELL_PROLIFERATION	5062-10-01	12/12908	0.00234736	0.0243289	0.0198283
GOBP_NEGATIVE_REGULATION_OF_CELL_MORPHOGENESIS_INVOLVED_IN_DIFFERENTIATION	5062-10-01	12/12908	0.00234736	0.0243289	0.0198283
GOBP_RIBONUCLEOSIDE_MONOPHOSPHATE_CATABOLIC_PROCESS	5062-10-01	12/12908	0.00234736	0.0243289	0.0198283
GOBP_REGULATION_OF_BONE_RESORPTION	23/5062	36/12908	0.00235587	0.0243289	0.0198283
GOBP_SUPEROXIDE_ANION_GENERATION	23/5062	36/12908	0.00235587	0.0243289	0.0198283
GOBP_REGULATION_OF_CELL_ADHESION_MEDIATED_BY_INTEGRIN	28/5062	46/12908	0.00238031	0.0245289	0.0199913
GOBP_CELLULAR_RESPONSE_TO_LIPID	218/5062	479/12908	0.00247991	0.0255009	0.0207835
GOBP_CELLULAR_RESPONSE_TO_VIRUS	38/5062	67/12908	0.00272133	0.0279239	0.0227583
GOBP_DETECTION_OF_EXTERNAL_BIOTIC_STIMULUS	15/5062	21/12908	0.00280834	0.0286344	0.0233374
GOBP_MEMBRANE_RAFT_ORGANIZATION	15/5062	21/12908	0.00280834	0.0286344	0.0233374
GOBP_POSITIVE_REGULATION_OF_NATURAL_KILLER_CELL_MEDIATED_IMMUNITY	15/5062	21/12908	0.00280834	0.0286344	0.0233374
GOBP_RHO_PROTEIN_SIGNAL_TRANSDUCTION	62/5062	119/12908	0.00283213	0.0287756	0.0234524
GOBP_POSITIVE_REGULATION_OF_PROTEIN_KINASE_ACTIVITY	165/5062	355/12908	0.0028341	0.0287756	0.0234524
GOBP_REGULATION_OF_BODY_FLUID_LEVELS	149/5062	318/12908	0.00301855	0.0305842	0.0249265
GOBP_LYMPHOCYTE_HOMEOSTASIS	35/5062	61/12908	0.0030327	0.0306632	0.0249909
GOBP_LAMELLIPODIUM_ORGANIZATION	43/5062	78/12908	0.00310631	0.031216	0.0254413
GOBP_NUCLEOTIDE_BINDING_DOMAIN_LEUCINE_RICH_REPEAT_CONTAINING_RECEPTOR_SIGNALING_PATHWAY	16/5062	23/12908	0.0031132	0.031216	0.0254413
GOBP_T_CELL_CHEMOTAXIS	16/5062	23/12908	0.0031132	0.031216	0.0254413
GOBP_T_HELPER_17_CELL_DIFFERENTIATION	16/5062	23/12908	0.0031132	0.031216	0.0254413
GOBP_COLLAGEN_FIBRIL_ORGANIZATION	34/5062	59/12908	0.00313673	0.0313549	0.0255546
GOBP_CELL_FATE_COMMITMENT	93/5062	189/12908	0.00314003	0.0313549	0.0255546
GOBP_REGULATION_OF_CYSTEINE_TYPE_ENDOPEPTIDASE_ACTIVITY	100/5062	205/12908	0.00316614	0.0315505	0.025714
GOBP_POSITIVE_REGULATION_OF_I_KAPPAB_KINASE_NF_KAPPAB_SIGNALING	89/5062	180/12908	0.00319364	0.031759	0.0258839
GOBP_POSITIVE_REGULATION_OF_LYMPHOCYTE_APOPTOTIC_PROCESS	5062-11-01	14/12908	0.00323414	0.0320299	0.0261047
GOBP_POSITIVE_REGULATION_OF_NITRIC_OXIDE_SYNTHASE_BIOSYNTHETIC_PROCESS	5062-11-01	14/12908	0.00323414	0.0320299	0.0261047
GOBP_MAST_CELL_ACTIVATION	32/5062	55/12908	0.00334098	0.0329566	0.02686
GOBP_CD8_POSITIVE_ALPHA_BETA_T_CELL_ACTIVATION	17/5062	25/12908	0.0033618	0.0329566	0.02686
GOBP_INTEGRIN_ACTIVATION	17/5062	25/12908	0.0033618	0.0329566	0.02686
GOBP_NEGATIVE_REGULATION_OF_INTERLEUKIN_2_PRODUCTION	17/5062	25/12908	0.0033618	0.0329566	0.02686
GOBP_REGULATION_OF_GLIAL_CELL_PROLIFERATION	17/5062	25/12908	0.0033618	0.0329566	0.02686
GOBP_DEFENSE_RESPONSE_TO_GRAM_POSITIVE_BACTERIUM	31/5062	53/12908	0.00343932	0.0336482	0.0274237
GOBP_NEGATIVE_REGULATION_OF_ADAPTIVE_IMMUNE_RESPONSE	30/5062	51/12908	0.00353362	0.0344314	0.028062
GOBP_REGULATION_OF_EPIDERMIS_DEVELOPMENT	30/5062	51/12908	0.00353362	0.0344314	0.028062
GOBP_REGULATION_OF_LEUKOCYTE_ADHESION_TO_VASCULAR_ENDOTHELIAL_CELL	18/5062	27/12908	0.00355806	0.0345998	0.0281993
GOBP_ZYMOGEN_ACTIVATION	29/5062	49/12908	0.00362251	0.0351558	0.0286524
GOBP_REACTIVE_OXYGEN_SPECIES_METABOLIC_PROCESS	90/5062	183/12908	0.00369159	0.0357544	0.0291402
GOBP_MYELOID_LEUKOCYTE_CYTOKINE_PRODUCTION	19/5062	29/12908	0.00370694	0.0358313	0.0292029
GOBP_IN_UTERO_EMBRYONIC_DEVELOPMENT	165/5062	357/12908	0.00374708	0.036147	0.0294602
GOBP_NEGATIVE_REGULATION_OF_ANTIGEN_RECEPTOR_MEDIATED_SIGNALING_PATHWAY	20/5062	31/12908	0.00381374	0.0367167	0.0299245
GOBP_REGULATION_OF_ACTIN_FILAMENT_ORGANIZATION	110/5062	229/12908	0.00383017	0.0368016	0.0299937
GOBP_POSITIVE_REGULATION_OF_FIBROBLAST_PROLIFERATION	26/5062	43/12908	0.00383934	0.0368165	0.0300059
GOBP_ODONTOGENESIS	56/5062	107/12908	0.00388497	0.0371338	0.0302645
GOBP_MACROPHAGE_DIFFERENTIATION	25/5062	41/12908	0.0038878	0.0371338	0.0302645
GOBP_RESPONSE_TO_TESTOSTERONE	23/5062	37/12908	0.00393244	0.0374124	0.0304915
GOBP_VENTRICULAR_CARDIAC_MUSCLE_TISSUE_MORPHOGENESIS	23/5062	37/12908	0.00393244	0.0374124	0.0304915
GOBP_CALCIUM_ION_TRANSPORT	155/5062	334/12908	0.00401083	0.0378516	0.0308494
GOBP_ANTIFUNGAL_INNATE_IMMUNE_RESPONSE	5062-12-01	16/12908	0.00401777	0.0378516	0.0308494
GOBP_CELL_CELL_ADHESION_MEDIATED_BY_INTEGRIN	5062-12-01	16/12908	0.00401777	0.0378516	0.0308494
GOBP_CELLULAR_RESPONSE_TO_LOW_DENSITY_LIPOPROTEIN_PARTICLE_STIMULUS	5062-12-01	16/12908	0.00401777	0.0378516	0.0308494
GOBP_PURINE_NUCLEOBASE_METABOLIC_PROCESS	5062-12-01	16/12908	0.00401777	0.0378516	0.0308494
GOBP_OSTEOBLAST_DIFFERENTIATION	98/5062	202/12908	0.00424181	0.0398846	0.0325064
GOBP_CYTOSOLIC_CALCIUM_ION_TRANSPORT	76/5062	152/12908	0.0042736	0.0401055	0.0326864
GOBP_POSITIVE_REGULATION_OF_REACTIVE_OXYGEN_SPECIES_METABOLIC_PROCESS	35/5062	62/12908	0.00436619	0.040895	0.0333298
GOBP_CELL_CYCLE_CHECKPOINT_SIGNALING	79/5062	159/12908	0.00447914	0.0418624	0.0341183
GOBP_INTRINSIC_APOPTOTIC_SIGNALING_PATHWAY	126/5062	267/12908	0.00448681	0.0418624	0.0341183
GOBP_ANTIGEN_PROCESSING_AND_PRESENTATION_OF_ENDOGENOUS_PEPTIDE_ANTIGEN	13/5062	18/12908	0.00467844	0.0431506	0.0351682
GOBP_GAMMA_DELTA_T_CELL_ACTIVATION	13/5062	18/12908	0.00467844	0.0431506	0.0351682
GOBP_GLUCOSE_6_PHOSPHATE_METABOLIC_PROCESS	13/5062	18/12908	0.00467844	0.0431506	0.0351682
GOBP_MYELOID_DENDRITIC_CELL_DIFFERENTIATION	13/5062	18/12908	0.00467844	0.0431506	0.0351682
GOBP_POSITIVE_REGULATION_OF_MACROPHAGE_CHEMOTAXIS	13/5062	18/12908	0.00467844	0.0431506	0.0351682
GOBP_RESPONSE_TO_MURAMYL_DIPEPTIDE	13/5062	18/12908	0.00467844	0.0431506	0.0351682
GOBP_REGULATION_OF_IMMUNOGLOBULIN_PRODUCTION	33/5062	58/12908	0.00471761	0.0434136	0.0353825
GOBP_REGULATION_OF_CELL_CYCLE_PHASE_TRANSITION	163/5062	354/12908	0.00472492	0.0434136	0.0353825
GOBP_REGULATION_OF_GTPASE_ACTIVITY	148/5062	319/12908	0.00490427	0.0449759	0.0366559
GOBP_NEGATIVE_REGULATION_OF_CELL_CYCLE_PROCESS	121/5062	256/12908	0.00494927	0.0453027	0.0369222
GOBP_NEGATIVE_REGULATION_OF_HYDROLASE_ACTIVITY	124/5062	263/12908	0.00496859	0.0453935	0.0369962
GOBP_POSITIVE_REGULATION_OF_CELL_SUBSTRATE_ADHESION	56/5062	108/12908	0.00502813	0.045539	0.0371148
GOBP_COMPLEMENT_DEPENDENT_CYTOTOXICITY	5062-09-01	11/12908	0.00505047	0.045539	0.0371148
GOBP_EXTRACELLULAR_MATRIX_CONSTITUENT_SECRETION	5062-09-01	11/12908	0.00505047	0.045539	0.0371148
GOBP_NK_T_CELL_ACTIVATION	5062-09-01	11/12908	0.00505047	0.045539	0.0371148
GOBP_POSITIVE_REGULATION_OF_PSEUDOPODIUM_ASSEMBLY	5062-09-01	11/12908	0.00505047	0.045539	0.0371148
GOBP_REGULATION_OF_CELL_CELL_ADHESION_MEDIATED_BY_INTEGRIN	5062-09-01	11/12908	0.00505047	0.045539	0.0371148
GOBP_T_HELPER_17_CELL_LINEAGE_COMMITMENT	5062-09-01	11/12908	0.00505047	0.045539	0.0371148
GOBP_POSITIVE_REGULATION_OF_GLIOGENESIS	31/5062	54/12908	0.00507427	0.0455835	0.0371511
GOBP_REGULATION_OF_STEM_CELL_DIFFERENTIATION	31/5062	54/12908	0.00507427	0.0455835	0.0371511
GOBP_ACUTE_INFLAMMATORY_RESPONSE_TO_ANTIGENIC_STIMULUS	14/5062	20/12908	0.0052154	0.0466778	0.0380429
GOBP_POSITIVE_REGULATION_OF_NATURAL_KILLER_CELL_MEDIATED_CYTOTOXICITY	14/5062	20/12908	0.0052154	0.0466778	0.0380429
GOBP_EPITHELIAL_TO_MESENCHYMAL_TRANSITION	72/5062	144/12908	0.00531684	0.0474978	0.0387112
GOBP_REGULATION_OF_B_CELL_MEDIATED_IMMUNITY	29/5062	50/12908	0.00542705	0.0483037	0.039368
GOBP_REGULATION_OF_LYMPHOCYTE_APOPTOTIC_PROCESS	29/5062	50/12908	0.00542705	0.0483037	0.039368
GOBP_MESENCHYME_DEVELOPMENT	122/5062	259/12908	0.00550174	0.0488785	0.0398365
GOBP_CELLULAR_RESPONSE_TO_MECHANICAL_STIMULUS	37/5062	67/12908	0.00563541	0.0497143	0.0405177
GOBP_ENDODERM_DEVELOPMENT	37/5062	67/12908	0.00563541	0.0497143	0.0405177
GOBP_LYMPHOCYTE_APOPTOTIC_PROCESS	37/5062	67/12908	0.00563541	0.0497143	0.0405177
GOBP_CARDIAC_ATRIUM_MORPHOGENESIS	15/5062	22/12908	0.00563696	0.0497143	0.0405177

## Sheet: BP_down_GRs_vs_PRs_LOW
ID	GeneRatio	BgRatio	pvalue	p.adjust	qvalue
GOBP_CILIUM_ORGANIZATION	149/3154	331/12908	1.03651e-16	4.88197e-13	4.88197e-13
GOBP_AXONEME_ASSEMBLY	36/3154	54/12908	6.18146e-11	1.45573e-07	1.45573e-07
GOBP_MICROTUBULE_BASED_MOVEMENT	122/3154	304/12908	7.06544e-10	8.60289e-07	8.60289e-07
GOBP_INTRACILIARY_TRANSPORT	26/3154	35/12908	7.30607e-10	8.60289e-07	8.60289e-07
GOBP_MICROTUBULE_BASED_TRANSPORT	80/3154	180/12908	2.80823e-09	2.64535e-06	2.64535e-06
GOBP_CILIUM_MOVEMENT	56/3154	112/12908	3.92909e-09	3.08434e-06	3.08434e-06
GOBP_MOTILE_CILIUM_ASSEMBLY	27/3154	40/12908	1.0416e-08	7.00846e-06	7.00846e-06
GOBP_MICROTUBULE_BUNDLE_FORMATION	45/3154	85/12908	1.38321e-08	8.14366e-06	8.14366e-06
GOBP_EXTRACELLULAR_TRANSPORT	22/3154	37/12908	5.85461e-06	0.00306391	0.00306391
GOBP_TRANSPORT_ALONG_MICROTUBULE	58/3154	146/12908	2.8688e-05	0.0135121	0.0135121
GOBP_SPERM_MOTILITY	33/3154	72/12908	5.8904e-05	0.0252216	0.0252216
GOBP_PROTEIN_LOCALIZATION_TO_CILIUM	30/3154	65/12908	0.000107585	0.042227	0.042227
GOBP_ORGANIC_ACID_CATABOLIC_PROCESS	76/3154	212/12908	0.000119048	0.043132	0.043132
GOBP_NON_MOTILE_CILIUM_ASSEMBLY	27/3154	57/12908	0.000136509	0.0459257	0.0459257
GOBP_CILIUM_OR_FLAGELLUM_DEPENDENT_CELL_MOTILITY	39/3154	93/12908	0.000146968	0.0461481	0.0461481

## Sheet: HALL_up_GRs_vs_PRs_LOW
ID	GeneRatio	BgRatio	pvalue	p.adjust	qvalue
HALLMARK_ALLOGRAFT_REJECTION	150/1867	181/3901	1.86328e-23	9.31639e-22	6.47244e-22
HALLMARK_INTERFERON_GAMMA_RESPONSE	145/1867	190/3901	2.13396e-16	5.3349e-15	3.70635e-15
HALLMARK_INFLAMMATORY_RESPONSE	139/1867	185/3901	9.02991e-15	1.50499e-13	1.04557e-13
HALLMARK_TNFA_SIGNALING_VIA_NFKB	130/1867	194/3901	2.69688e-08	3.37109e-07	2.34202e-07
HALLMARK_E2F_TARGETS	130/1867	195/3901	4.35016e-08	4.35016e-07	3.02222e-07
HALLMARK_G2M_CHECKPOINT	122/1867	189/3901	1.63517e-06	1.36264e-05	9.46678e-06
HALLMARK_EPITHELIAL_MESENCHYMAL_TRANSITION	124/1867	195/3901	4.24023e-06	3.02873e-05	2.10417e-05
HALLMARK_IL6_JAK_STAT3_SIGNALING	55/1867	76/3901	1.04715e-05	6.54467e-05	4.54682e-05
HALLMARK_INTERFERON_ALPHA_RESPONSE	63/1867	93/3901	7.09332e-05	0.000394073	0.000273777
HALLMARK_MTORC1_SIGNALING	118/1867	194/3901	0.000136088	0.00068044	0.000472727
HALLMARK_KRAS_SIGNALING_UP	107/1867	178/3901	0.000524697	0.00234494	0.00162912
HALLMARK_COMPLEMENT	110/1867	184/3901	0.00058801	0.00234494	0.00162912
HALLMARK_IL2_STAT5_SIGNALING	111/1867	186/3901	0.000609684	0.00234494	0.00162912
HALLMARK_HYPOXIA	104/1867	179/3901	0.00314279	0.0112243	0.00779791
HALLMARK_GLYCOLYSIS	106/1867	187/3901	0.00817795	0.0272598	0.0189384

## Sheet: HALL_down_GRs_vs_PRs_LOW
ID	GeneRatio	BgRatio	pvalue	p.adjust	qvalue
HALLMARK_ESTROGEN_RESPONSE_EARLY	106/791	193/3901	7.75418e-28	3.79955e-26	3.34654e-26
HALLMARK_ESTROGEN_RESPONSE_LATE	92/791	189/3901	2.55469e-19	6.259e-18	5.51276e-18
HALLMARK_FATTY_ACID_METABOLISM	44/791	145/3901	0.00221176	0.0291062	0.0256359
HALLMARK_BILE_ACID_METABOLISM	31/791	94/3901	0.00237601	0.0291062	0.0256359
