# Supplementary material for: Molecular profiling of aromatase inhibitor sensitive and resistant ER+HER2- postmenopausal breast cancers
Source: Nat Commun. 2023 Jul 7;14:4017. doi: 10.1038/s41467-023-39613-z (PMC10328947; doi:10.1038/s41467-023-39613-z)
Supplement: Supplementary file 7 — Supplementary Data 3 [file 41467_2023_39613_MOESM7_ESM.xlsx]

## Sheet: Gain GRs vs PRs E-HIGH
Chromosome	Start	End	Cytoband	GRs with gain	GRs without gain	PRs ESR1 HIGH with gain	PRs ESR1 HIGH without gain	p value fisher-exact	adjusted p value (FDR)
chr1	0	2300000	p36.33	17	157	14	101	0.562708	0.974841
chr1	2300000	5300000	p36.32	5	169	4	111	0.744746	1
chr1	5300000	7100000	p36.31	4	170	6	109	0.203521	0.832509
chr1	7100000	9100000	p36.23	26	148	25	90	0.156975	0.767735
chr1	9100000	12500000	p36.22	17	157	21	94	0.0495472	0.486304
chr1	12500000	15900000	p36.21	4	170	1	114	0.651387	0.99638
chr1	15900000	20100000	p36.13	11	163	6	109	0.8018	1
chr1	20100000	23600000	p36.12	14	160	12	103	0.531887	0.967732
chr1	23600000	27600000	p36.11	19	155	12	103	1	1
chr1	27600000	29900000	p35.3	26	148	20	95	0.623564	0.979909
chr1	29900000	32300000	p35.2	51	123	33	82	1	1
chr1	32300000	34300000	p35.1	19	155	14	101	0.850435	1
chr1	34300000	39600000	p34.3	14	160	7	108	0.645983	0.99409
chr1	39600000	43700000	p34.2	30	144	22	93	0.7548	1
chr1	43700000	46300000	p34.1	33	141	28	87	0.303734	0.868592
chr1	46300000	50200000	p33	15	159	14	101	0.326169	0.892353
chr1	50200000	55600000	p32.3	28	146	28	87	0.0949902	0.633582
chr1	55600000	58500000	p32.2	10	164	13	102	0.118934	0.688524
chr1	58500000	60800000	p32.1	24	150	19	96	0.612856	0.974841
chr1	60800000	68500000	p31.3	22	152	20	95	0.306953	0.868592
chr1	68500000	69300000	p31.2	9	165	10	105	0.332052	0.892353
chr1	69300000	84400000	p31.1	20	154	10	105	0.555562	0.969352
chr1	84400000	87900000	p22.3	20	154	12	103	0.849704	1
chr1	87900000	91500000	p22.2	21	153	16	99	0.719836	1
chr1	91500000	94300000	p22.1	35	139	23	92	1	1
chr1	94300000	99300000	p21.3	16	158	12	103	0.839414	1
chr1	99300000	101800000	p21.2	30	144	18	97	0.74973	1
chr1	101800000	106700000	p21.1	15	159	11	104	0.835018	1
chr1	106700000	111200000	p13.3	60	114	30	85	0.153784	0.758755
chr1	111200000	115500000	p13.2	58	116	40	75	0.801042	1
chr1	115500000	117200000	p13.1	54	120	27	88	0.181985	0.811316
chr1	117200000	120400000	p12	59	115	26	89	0.0477317	0.477878
chr1	120400000	121700000	p11.2	77	97	46	69	0.543568	0.967732
chr1	121700000	123400000	p11.1	51	123	30	85	0.593951	0.974841
chr1	123400000	125100000	q11	51	123	30	85	0.593951	0.974841
chr1	125100000	143200000	q12	51	123	30	85	0.593951	0.974841
chr1	143200000	147500000	q21.1	110	64	75	40	0.802488	1
chr1	147500000	150600000	q21.2	133	41	87	28	0.888704	1
chr1	150600000	155100000	q21.3	112	62	74	41	1	1
chr1	155100000	156600000	q22	132	42	90	25	0.671352	1
chr1	156600000	159100000	q23.1	96	78	69	46	0.466801	0.96167
chr1	159100000	160500000	q23.2	107	67	72	43	0.901738	1
chr1	160500000	165500000	q23.3	114	60	76	39	1	1
chr1	165500000	167200000	q24.1	112	62	75	40	0.900591	1
chr1	167200000	170900000	q24.2	117	57	81	34	0.606206	0.974841
chr1	170900000	173000000	q24.3	117	57	80	35	0.700613	1
chr1	173000000	176100000	q25.1	118	56	78	37	1	1
chr1	176100000	180300000	q25.2	120	54	79	36	1	1
chr1	180300000	185800000	q25.3	118	56	75	40	0.702288	1
chr1	185800000	190800000	q31.1	117	57	76	39	0.89862	1
chr1	190800000	193800000	q31.2	125	49	81	34	0.792328	1
chr1	193800000	198700000	q31.3	122	52	76	39	0.518286	0.967732
chr1	198700000	207100000	q32.1	132	42	83	32	0.494021	0.96167
chr1	207100000	211300000	q32.2	119	55	74	41	0.52405	0.967732
chr1	211300000	214400000	q32.3	130	44	79	36	0.284196	0.866848
chr1	214400000	223900000	q41	124	50	75	40	0.300545	0.868592
chr1	223900000	224400000	q42.11	123	51	78	37	0.604451	0.974841
chr1	224400000	226800000	q42.12	124	50	79	36	0.69383	1
chr1	226800000	230500000	q42.13	117	57	75	40	0.799223	1
chr1	230500000	234600000	q42.2	115	59	74	41	0.801057	1
chr1	234600000	236400000	q42.3	121	53	85	30	0.506798	0.967732
chr1	236400000	243500000	q43	103	71	70	45	0.80713	1
chr1	243500000	248956422	q44	109	65	72	43	1	1
chr10	0	3000000	p15.3	16	158	16	99	0.25134	0.856942
chr10	3000000	3800000	p15.2	34	140	27	88	0.462701	0.96167
chr10	3800000	6600000	p15.1	39	135	31	84	0.401945	0.925613
chr10	6600000	12200000	p14	36	138	37	78	0.0376002	0.409745
chr10	12200000	17300000	p13	24	150	24	91	0.145672	0.737897
chr10	17300000	18300000	p12.33	29	145	29	86	0.0983373	0.634923
chr10	18300000	18400000	p12.32	34	140	30	85	0.196099	0.832509
chr10	18400000	22300000	p12.31	43	131	30	85	0.78423	1
chr10	22300000	24300000	p12.2	35	139	34	81	0.0687079	0.555102
chr10	24300000	29300000	p12.1	32	142	29	86	0.185907	0.811316
chr10	29300000	31100000	p11.23	44	130	32	83	0.682783	1
chr10	31100000	34200000	p11.22	44	130	30	85	0.89121	1
chr10	34200000	38000000	p11.21	18	156	15	100	0.571397	0.974841
chr10	38000000	39800000	p11.1	24	150	19	96	0.612856	0.974841
chr10	39800000	41600000	q11.1	11	62	7	53	0.619106	0.979909
chr10	41600000	45500000	q11.21	11	163	8	107	0.81377	1
chr10	45500000	48600000	q11.22	17	157	18	97	0.144054	0.737897
chr10	48600000	51100000	q11.23	8	166	7	108	0.596921	0.974841
chr10	51100000	59400000	q21.1	9	165	7	108	0.795596	1
chr10	59400000	62800000	q21.2	39	135	30	85	0.484058	0.96167
chr10	62800000	68800000	q21.3	22	152	14	101	1	1
chr10	68800000	73100000	q22.1	29	145	17	98	0.743714	1
chr10	73100000	75900000	q22.2	80	94	56	59	0.71816	1
chr10	75900000	80300000	q22.3	15	159	13	102	0.542934	0.967732
chr10	80300000	86100000	q23.1	12	162	9	106	0.818829	1
chr10	86100000	87700000	q23.2	40	134	33	82	0.333013	0.892353
chr10	87700000	91100000	q23.31	38	136	29	86	0.569358	0.974841
chr10	91100000	92300000	q23.32	33	141	31	84	0.114053	0.678735
chr10	92300000	95300000	q23.33	16	158	14	101	0.435856	0.950244
chr10	95300000	97500000	q24.1	13	161	10	105	0.824841	1
chr10	97500000	100100000	q24.2	9	165	5	110	1	1
chr10	100100000	101200000	q24.31	23	151	16	99	0.862255	1
chr10	101200000	103100000	q24.32	23	151	19	96	0.496091	0.96167
chr10	103100000	104000000	q24.33	18	156	16	99	0.358502	0.905296
chr10	104000000	110100000	q25.1	4	170	6	109	0.203521	0.832509
chr10	110100000	113100000	q25.2	9	165	5	110	1	1
chr10	113100000	117300000	q25.3	20	154	9	106	0.424042	0.942192
chr10	117300000	119900000	q26.11	8	166	6	109	0.787853	1
chr10	119900000	121400000	q26.12	11	163	7	108	1	1
chr10	121400000	125700000	q26.13	10	164	5	110	0.787853	1
chr10	125700000	128800000	q26.2	10	164	7	108	1	1
chr10	128800000	133797422	q26.3	7	167	6	109	0.773248	1
chr11	0	2800000	p15.5	13	161	6	109	0.628682	0.981667
chr11	2800000	11700000	p15.4	23	151	13	102	0.717397	1
chr11	11700000	13800000	p15.3	32	142	15	100	0.256967	0.866309
chr11	13800000	16900000	p15.2	33	141	14	101	0.144265	0.737897
chr11	16900000	22000000	p15.1	29	145	12	103	0.168741	0.790993
chr11	22000000	26200000	p14.3	25	149	13	102	0.482599	0.96167
chr11	26200000	27200000	p14.2	26	148	13	102	0.482104	0.96167
chr11	27200000	31000000	p14.1	30	144	15	100	0.408013	0.926343
chr11	31000000	36400000	p13	56	118	27	88	0.113564	0.678735
chr11	36400000	43400000	p12	29	145	15	100	0.503819	0.967732
chr11	43400000	48800000	p11.2	33	141	20	95	0.758868	1
chr11	48800000	51000000	p11.12	18	156	13	102	0.847059	1
chr11	51000000	53400000	p11.11	11	105	7	72	1	1
chr11	53400000	55800000	q11	13	161	9	106	1	1
chr11	55800000	60100000	q12.1	31	143	17	98	0.52318	0.967732
chr11	60100000	61900000	q12.2	40	134	27	88	1	1
chr11	61900000	63600000	q12.3	36	138	26	89	0.769997	1
chr11	63600000	66100000	q13.1	41	133	29	86	0.779996	1
chr11	66100000	68700000	q13.2	88	86	52	63	0.4012	0.925613
chr11	68700000	70500000	q13.3	84	90	35	80	0.00330712	0.0879486
chr11	70500000	75500000	q13.4	63	111	42	73	1	1
chr11	75500000	77400000	q13.5	68	106	38	77	0.320248	0.892353
chr11	77400000	85900000	q14.1	42	132	22	93	0.385418	0.925613
chr11	85900000	88600000	q14.2	24	150	19	96	0.612856	0.974841
chr11	88600000	93000000	q14.3	18	156	9	106	0.539909	0.967732
chr11	93000000	97400000	q21	23	151	13	102	0.717397	1
chr11	97400000	102300000	q22.1	14	160	5	110	0.237234	0.834242
chr11	102300000	103000000	q22.2	17	157	7	108	0.383952	0.925613
chr11	103000000	110600000	q22.3	13	161	4	111	0.204736	0.832509
chr11	110600000	112700000	q23.1	9	165	6	109	1	1
chr11	112700000	114600000	q23.2	9	165	4	111	0.574104	0.974841
chr11	114600000	121300000	q23.3	14	160	5	110	0.237234	0.834242
chr11	121300000	124000000	q24.1	12	162	4	111	0.295279	0.868592
chr11	124000000	127900000	q24.2	12	162	2	113	0.0522313	0.488448
chr11	127900000	130900000	q24.3	20	154	6	109	0.09188	0.633582
chr11	130900000	135086622	q25	9	165	2	113	0.209565	0.832509
chr12	0	3200000	p13.33	38	136	31	84	0.327185	0.892353
chr12	3200000	5300000	p13.32	33	141	23	92	0.879545	1
chr12	5300000	10000000	p13.31	61	113	48	67	0.266346	0.866309
chr12	10000000	12600000	p13.2	54	120	41	74	0.443987	0.950508
chr12	12600000	14600000	p13.1	59	115	42	73	0.705714	1
chr12	14600000	19800000	p12.3	52	122	41	74	0.30718	0.868592
chr12	19800000	21100000	p12.2	52	122	37	78	0.697692	1
chr12	21100000	26300000	p12.1	58	116	38	77	1	1
chr12	26300000	27600000	p11.23	60	114	42	73	0.801545	1
chr12	27600000	30500000	p11.22	52	122	33	82	0.89531	1
chr12	30500000	33200000	p11.21	75	99	52	63	0.80874	1
chr12	33200000	35500000	p11.1	24	150	13	102	0.59277	0.974841
chr12	35500000	37800000	q11	34	140	19	96	0.539019	0.967732
chr12	37800000	46000000	q12	44	130	27	88	0.780989	1
chr12	46000000	48700000	q13.11	53	121	32	83	0.692985	1
chr12	48700000	51100000	q13.12	76	98	55	60	0.546415	0.969352
chr12	51100000	54500000	q13.13	72	102	49	66	0.903143	1
chr12	54500000	56200000	q13.2	69	105	48	67	0.806664	1
chr12	56200000	57700000	q13.3	75	99	51	64	0.903631	1
chr12	57700000	62700000	q14.1	64	110	36	79	0.377431	0.925613
chr12	62700000	64700000	q14.2	81	93	53	62	1	1
chr12	64700000	67300000	q14.3	73	101	46	69	0.807305	1
chr12	67300000	71100000	q15	81	93	53	62	1	1
chr12	71100000	75300000	q21.1	54	120	34	81	0.896168	1
chr12	75300000	79900000	q21.2	64	110	43	72	1	1
chr12	79900000	86300000	q21.31	58	116	40	75	0.801042	1
chr12	86300000	88600000	q21.32	74	100	41	74	0.270084	0.866309
chr12	88600000	92200000	q21.33	81	93	51	64	0.719338	1
chr12	92200000	95800000	q22	86	88	50	65	0.337605	0.892353
chr12	95800000	101200000	q23.1	59	115	30	85	0.193024	0.827787
chr12	101200000	103500000	q23.2	53	121	25	90	0.106695	0.672572
chr12	103500000	108600000	q23.3	55	119	25	90	0.0807201	0.602569
chr12	108600000	111300000	q24.11	89	85	53	62	0.403528	0.925613
chr12	111300000	111900000	q24.12	89	85	54	61	0.548092	0.969352
chr12	111900000	113900000	q24.13	53	121	27	88	0.227228	0.83417
chr12	113900000	116400000	q24.21	93	81	41	74	0.00376702	0.0915923
chr12	116400000	117700000	q24.22	73	101	39	76	0.177281	0.803187
chr12	117700000	120300000	q24.23	49	125	22	93	0.0942725	0.633582
chr12	120300000	125400000	q24.31	61	113	35	80	0.445655	0.950508
chr12	125400000	128700000	q24.32	11	163	6	109	0.8018	1
chr12	128700000	133275309	q24.33	17	157	8	107	0.522533	0.967732
chr13	0	4600000	p13	0	0	0	0	1	1
chr13	4600000	10100000	p12	0	0	0	0	1	1
chr13	10100000	16500000	p11.2	0	0	0	0	1	1
chr13	16500000	17700000	p11.1	0	0	0	0	1	1
chr13	17700000	18900000	q11	5	169	0	115	0.160897	0.77777
chr13	18900000	22600000	q12.11	10	164	10	105	0.351909	0.905296
chr13	22600000	24900000	q12.12	9	165	7	108	0.795596	1
chr13	24900000	27200000	q12.13	10	164	6	109	1	1
chr13	27200000	28300000	q12.2	16	158	13	102	0.555868	0.969352
chr13	28300000	31600000	q12.3	11	163	7	108	1	1
chr13	31600000	33400000	q13.1	18	156	12	103	1	1
chr13	33400000	34900000	q13.2	17	157	11	104	1	1
chr13	34900000	39500000	q13.3	9	165	9	106	0.456797	0.96167
chr13	39500000	44600000	q14.11	18	156	15	100	0.571397	0.974841
chr13	44600000	45200000	q14.12	18	156	13	102	0.847059	1
chr13	45200000	46700000	q14.13	17	157	13	102	0.696933	1
chr13	46700000	50300000	q14.2	15	159	14	101	0.326169	0.892353
chr13	50300000	54700000	q14.3	8	166	6	109	0.787853	1
chr13	54700000	59000000	q21.1	3	171	5	110	0.27246	0.866309
chr13	59000000	61800000	q21.2	4	170	5	110	0.491002	0.96167
chr13	61800000	65200000	q21.31	4	170	4	111	0.717056	1
chr13	65200000	68100000	q21.32	6	168	5	110	0.758469	1
chr13	68100000	72800000	q21.33	18	156	11	104	1	1
chr13	72800000	74900000	q22.1	16	158	13	102	0.555868	0.969352
chr13	74900000	76700000	q22.2	10	164	9	106	0.479646	0.96167
chr13	76700000	78500000	q22.3	5	169	9	106	0.0895771	0.633582
chr13	78500000	87100000	q31.1	11	163	13	102	0.190241	0.821803
chr13	87100000	89400000	q31.2	5	169	11	104	0.01856	0.24679
chr13	89400000	94400000	q31.3	11	163	12	103	0.266887	0.866309
chr13	94400000	97500000	q32.1	11	163	11	104	0.366618	0.914932
chr13	97500000	98700000	q32.2	10	164	12	103	0.174684	0.803187
chr13	98700000	101100000	q32.3	9	165	11	104	0.162155	0.77777
chr13	101100000	104200000	q33.1	6	168	10	105	0.067895	0.555102
chr13	104200000	106400000	q33.2	6	168	10	105	0.067895	0.555102
chr13	106400000	109600000	q33.3	6	168	9	106	0.111562	0.678139
chr13	109600000	114364328	q34	5	169	8	107	0.145487	0.737897
chr14	0	3600000	p13	0	0	0	0	1	1
chr14	3600000	8000000	p12	0	0	0	0	1	1
chr14	8000000	16100000	p11.2	0	0	0	0	1	1
chr14	16100000	17200000	p11.1	0	0	0	0	1	1
chr14	17200000	18200000	q11.1	0	0	0	0	1	1
chr14	18200000	24100000	q11.2	38	136	24	91	0.884447	1
chr14	24100000	32900000	q12	37	137	21	94	0.55266	0.969352
chr14	32900000	34800000	q13.1	57	117	32	83	0.435116	0.950244
chr14	34800000	36100000	q13.2	59	115	32	83	0.302238	0.868592
chr14	36100000	37400000	q13.3	57	117	25	90	0.0461373	0.473046
chr14	37400000	43000000	q21.1	29	145	23	92	0.532105	0.967732
chr14	43000000	46700000	q21.2	35	139	24	91	0.882496	1
chr14	46700000	50400000	q21.3	25	149	12	103	0.372025	0.915009
chr14	50400000	53600000	q22.1	51	123	27	88	0.283001	0.866309
chr14	53600000	55000000	q22.2	34	140	17	98	0.345811	0.905296
chr14	55000000	57600000	q22.3	26	148	14	101	0.602524	0.974841
chr14	57600000	61600000	q23.1	31	143	15	100	0.32586	0.892353
chr14	61600000	64300000	q23.2	33	141	16	99	0.336686	0.892353
chr14	64300000	67400000	q23.3	34	140	13	102	0.0736908	0.564963
chr14	67400000	69800000	q24.1	77	97	42	73	0.222359	0.83417
chr14	69800000	73300000	q24.2	22	152	11	104	0.456089	0.96167
chr14	73300000	78800000	q24.3	27	147	17	98	1	1
chr14	78800000	83100000	q31.1	16	158	5	110	0.164692	0.782979
chr14	83100000	84400000	q31.2	14	160	5	110	0.237234	0.834242
chr14	84400000	89300000	q31.3	13	161	4	111	0.204736	0.832509
chr14	89300000	91400000	q32.11	17	157	5	110	0.113245	0.678735
chr14	91400000	94200000	q32.12	15	159	8	107	0.66339	1
chr14	94200000	95800000	q32.13	12	162	2	113	0.0522313	0.488448
chr14	95800000	100900000	q32.2	12	162	2	113	0.0522313	0.488448
chr14	100900000	102700000	q32.31	36	138	19	96	0.444787	0.950508
chr14	102700000	103500000	q32.32	39	135	31	84	0.401945	0.925613
chr14	103500000	107043718	q32.33	11	163	6	109	0.8018	1
chr15	0	4200000	p13	0	0	0	0	1	1
chr15	4200000	9700000	p12	0	0	0	0	1	1
chr15	9700000	17500000	p11.2	0	0	0	0	1	1
chr15	17500000	19000000	p11.1	0	0	0	0	1	1
chr15	19000000	20500000	q11.1	17	157	11	104	1	1
chr15	20500000	25500000	q11.2	8	166	6	109	0.787853	1
chr15	25500000	27800000	q12	5	169	2	113	0.706653	1
chr15	27800000	30000000	q13.1	3	171	0	115	0.278763	0.866309
chr15	30000000	30900000	q13.2	3	171	0	115	0.278763	0.866309
chr15	30900000	33400000	q13.3	3	171	0	115	0.278763	0.866309
chr15	33400000	39800000	q14	21	153	7	108	0.106501	0.672572
chr15	39800000	42500000	q15.1	54	120	32	83	0.600477	0.974841
chr15	42500000	43300000	q15.2	50	124	31	84	0.78985	1
chr15	43300000	44500000	q15.3	52	122	31	84	0.690461	1
chr15	44500000	49200000	q21.1	27	147	11	104	0.158334	0.769954
chr15	49200000	52600000	q21.2	32	142	18	97	0.634413	0.985334
chr15	52600000	58800000	q21.3	31	143	19	96	0.874096	1
chr15	58800000	59000000	q22.1	46	128	32	83	0.788549	1
chr15	59000000	63400000	q22.2	36	138	19	96	0.444787	0.950508
chr15	63400000	66900000	q22.31	35	139	24	91	0.882496	1
chr15	66900000	67000000	q22.32	29	145	18	97	0.871698	1
chr15	67000000	67200000	q22.33	29	145	18	97	0.871698	1
chr15	67200000	72400000	q23	33	141	16	99	0.336686	0.892353
chr15	72400000	74900000	q24.1	26	148	13	102	0.482104	0.96167
chr15	74900000	76300000	q24.2	25	149	14	101	0.725422	1
chr15	76300000	78000000	q24.3	24	150	13	102	0.59277	0.974841
chr15	78000000	81400000	q25.1	14	160	8	107	0.823186	1
chr15	81400000	84700000	q25.2	13	161	11	104	0.523001	0.967732
chr15	84700000	88500000	q25.3	12	162	13	102	0.205478	0.832509
chr15	88500000	93800000	q26.1	42	132	25	90	0.671352	1
chr15	93800000	98000000	q26.2	17	157	12	103	0.844371	1
chr15	98000000	101991189	q26.3	18	156	13	102	0.847059	1
chr16	0	7800000	p13.3	82	92	45	70	0.185639	0.811316
chr16	7800000	10400000	p13.2	81	93	36	79	0.0103842	0.17337
chr16	10400000	12500000	p13.13	91	83	47	68	0.070998	0.555102
chr16	12500000	14700000	p13.12	79	95	36	79	0.0196421	0.25716
chr16	14700000	16700000	p13.11	79	95	35	80	0.0137807	0.202196
chr16	16700000	21200000	p12.3	91	83	43	72	0.0158704	0.226923
chr16	21200000	24200000	p12.2	89	85	42	73	0.0159993	0.226923
chr16	24200000	28500000	p12.1	74	100	35	80	0.0471192	0.477362
chr16	28500000	35300000	p11.2	78	96	42	73	0.180518	0.811316
chr16	35300000	36800000	p11.1	35	139	19	96	0.537805	0.967732
chr16	36800000	38400000	q11.1	16	75	4	46	0.137441	0.731015
chr16	38400000	47000000	q11.2	26	148	9	106	0.0962989	0.634923
chr16	47000000	52600000	q12.1	12	162	7	108	1	1
chr16	52600000	56000000	q12.2	20	154	17	98	0.47293	0.96167
chr16	56000000	57300000	q13	6	168	12	103	0.023467	0.289426
chr16	57300000	66600000	q21	2	172	2	113	0.651387	0.99638
chr16	66600000	70800000	q22.1	9	165	4	111	0.574104	0.974841
chr16	70800000	72800000	q22.2	4	170	2	113	1	1
chr16	72800000	74100000	q22.3	3	171	1	114	1	1
chr16	74100000	79200000	q23.1	6	168	2	113	0.484043	0.96167
chr16	79200000	81600000	q23.2	6	168	3	112	1	1
chr16	81600000	84100000	q23.3	5	169	2	113	0.706653	1
chr16	84100000	87000000	q24.1	4	170	2	113	1	1
chr16	87000000	88700000	q24.2	6	168	3	112	1	1
chr16	88700000	90338345	q24.3	13	161	7	108	0.81377	1
chr17	0	3400000	p13.3	19	155	8	107	0.305645	0.868592
chr17	3400000	6500000	p13.2	28	146	14	101	0.397269	0.925613
chr17	6500000	10800000	p13.1	10	164	1	114	0.0547899	0.490802
chr17	10800000	16100000	p12	8	166	3	112	0.535053	0.967732
chr17	16100000	22700000	p11.2	22	152	11	104	0.456089	0.96167
chr17	22700000	25100000	p11.1	18	156	9	106	0.539909	0.967732
chr17	25100000	27400000	q11.1	34	140	25	90	0.657452	1
chr17	27400000	33500000	q11.2	63	111	42	73	1	1
chr17	33500000	39800000	q12	23	151	17	98	0.73002	1
chr17	39800000	40200000	q21.1	76	98	47	68	0.715542	1
chr17	40200000	42800000	q21.2	52	122	33	82	0.89531	1
chr17	42800000	46800000	q21.31	45	129	26	89	0.578068	0.974841
chr17	46800000	49300000	q21.32	71	103	49	66	0.807691	1
chr17	49300000	52100000	q21.33	80	94	52	63	0.904661	1
chr17	52100000	59500000	q22	79	95	55	60	0.71859	1
chr17	59500000	60200000	q23.1	99	75	65	50	1	1
chr17	60200000	63100000	q23.2	93	81	61	54	1	1
chr17	63100000	64600000	q23.3	101	73	66	49	1	1
chr17	64600000	66200000	q24.1	89	85	57	58	0.810971	1
chr17	66200000	69100000	q24.2	82	92	60	55	0.470877	0.96167
chr17	69100000	72900000	q24.3	70	104	41	74	0.460288	0.96167
chr17	72900000	76800000	q25.1	77	97	46	69	0.543568	0.967732
chr17	76800000	77200000	q25.2	75	99	45	70	0.542981	0.967732
chr17	77200000	83257441	q25.3	70	104	41	74	0.460288	0.96167
chr18	0	2900000	p11.32	35	139	24	91	0.882496	1
chr18	2900000	7200000	p11.31	14	160	13	102	0.410377	0.926343
chr18	7200000	8500000	p11.23	21	153	12	103	0.70983	1
chr18	8500000	10900000	p11.22	28	146	22	93	0.527762	0.967732
chr18	10900000	15400000	p11.21	28	146	17	98	0.868721	1
chr18	15400000	18500000	p11.1	27	147	14	101	0.492755	0.96167
chr18	18500000	21500000	q11.1	66	108	41	74	0.710718	1
chr18	21500000	27500000	q11.2	40	134	20	95	0.300202	0.868592
chr18	27500000	35100000	q12.1	24	150	14	101	0.725843	1
chr18	35100000	39500000	q12.2	22	152	13	102	0.85433	1
chr18	39500000	45900000	q12.3	23	151	15	100	1	1
chr18	45900000	50700000	q21.1	19	155	11	104	0.844371	1
chr18	50700000	56200000	q21.2	21	153	14	101	1	1
chr18	56200000	58600000	q21.31	22	152	10	105	0.341971	0.900983
chr18	58600000	61300000	q21.32	20	154	10	105	0.555562	0.969352
chr18	61300000	63900000	q21.33	26	148	14	101	0.602524	0.974841
chr18	63900000	69100000	q22.1	21	153	9	106	0.325036	0.892353
chr18	69100000	71000000	q22.2	19	155	9	106	0.423544	0.942192
chr18	71000000	75400000	q22.3	18	156	9	106	0.539909	0.967732
chr18	75400000	80373285	q23	11	163	5	110	0.602695	0.974841
chr19	0	6900000	p13.3	23	151	15	100	1	1
chr19	6900000	12600000	p13.2	23	151	15	100	1	1
chr19	12600000	13800000	p13.13	31	143	14	101	0.246167	0.851578
chr19	13800000	16100000	p13.12	27	147	12	103	0.291163	0.868592
chr19	16100000	19900000	p13.11	29	145	16	99	0.619862	0.979909
chr19	19900000	24200000	p12	16	158	6	109	0.260926	0.866309
chr19	24200000	26200000	p11	32	142	17	98	0.522152	0.967732
chr19	26200000	28100000	q11	14	160	7	108	0.645983	0.99409
chr19	28100000	31900000	q12	12	162	5	110	0.449866	0.95709
chr19	31900000	35100000	q13.11	26	148	16	99	0.865787	1
chr19	35100000	37800000	q13.12	33	141	21	94	1	1
chr19	37800000	38200000	q13.13	28	146	21	94	0.634504	0.985334
chr19	38200000	42900000	q13.2	31	143	19	96	0.874096	1
chr19	42900000	44700000	q13.31	32	142	21	94	1	1
chr19	44700000	47500000	q13.32	44	130	25	90	0.573205	0.974841
chr19	47500000	50900000	q13.33	53	121	31	84	0.596877	0.974841
chr19	50900000	53100000	q13.41	26	148	15	100	0.731832	1
chr19	53100000	55800000	q13.42	27	147	13	102	0.384943	0.925613
chr19	55800000	58617616	q13.43	34	140	16	99	0.266432	0.866309
chr2	0	4400000	p25.3	3	171	8	107	0.0292654	0.341162
chr2	4400000	6900000	p25.2	2	172	9	106	0.00823401	0.151393
chr2	6900000	12000000	p25.1	8	166	14	101	0.0228452	0.285901
chr2	12000000	16500000	p24.3	5	169	8	107	0.145487	0.737897
chr2	16500000	19000000	p24.2	2	172	8	107	0.0162903	0.227262
chr2	19000000	23800000	p24.1	2	172	5	110	0.118882	0.688524
chr2	23800000	27700000	p23.3	11	163	24	91	0.000346681	0.0190734
chr2	27700000	29800000	p23.2	10	164	18	97	0.00758577	0.143455
chr2	29800000	31800000	p23.1	5	169	9	106	0.0895771	0.633582
chr2	31800000	36300000	p22.3	4	170	16	99	0.000208088	0.0170938
chr2	36300000	38300000	p22.2	18	156	31	84	0.000358606	0.0190734
chr2	38300000	41500000	p22.1	16	158	24	91	0.00836133	0.151393
chr2	41500000	47500000	p21	19	155	29	86	0.00198153	0.0654699
chr2	47500000	52600000	p16.3	18	156	25	90	0.0108033	0.176799
chr2	52600000	54700000	p16.2	28	146	37	78	0.00233089	0.0708424
chr2	54700000	61000000	p16.1	12	162	23	92	0.00143181	0.052977
chr2	61000000	63900000	p15	50	124	55	60	0.00115679	0.0468774
chr2	63900000	68400000	p14	10	164	23	92	0.000269576	0.0190734
chr2	68400000	71300000	p13.3	19	155	29	86	0.00198153	0.0654699
chr2	71300000	73300000	p13.2	8	166	18	97	0.00258875	0.0759664
chr2	73300000	74800000	p13.1	12	162	23	92	0.00143181	0.052977
chr2	74800000	83100000	p12	5	169	14	101	0.00278491	0.0789986
chr2	83100000	91800000	p11.2	18	156	29	86	0.00105766	0.0450035
chr2	91800000	93900000	p11.1	6	168	13	102	0.0134441	0.200718
chr2	93900000	96000000	q11.1	11	163	17	98	0.024332	0.291642
chr2	96000000	102100000	q11.2	10	164	15	100	0.0345442	0.386805
chr2	102100000	105300000	q12.1	7	167	10	105	0.125812	0.699778
chr2	105300000	106700000	q12.2	5	169	7	108	0.23074	0.83417
chr2	106700000	108700000	q12.3	4	170	5	110	0.491002	0.96167
chr2	108700000	112200000	q13	18	156	24	91	0.0166526	0.22857
chr2	112200000	118100000	q14.1	5	169	6	109	0.354984	0.905296
chr2	118100000	121600000	q14.2	7	167	5	110	1	1
chr2	121600000	129100000	q14.3	5	169	6	109	0.354984	0.905296
chr2	129100000	131700000	q21.1	8	166	7	108	0.596921	0.974841
chr2	131700000	134300000	q21.2	7	167	8	107	0.289593	0.868592
chr2	134300000	136100000	q21.3	14	160	22	93	0.00636393	0.12912
chr2	136100000	141500000	q22.1	11	163	11	104	0.366618	0.914932
chr2	141500000	143400000	q22.2	22	152	18	97	0.489978	0.96167
chr2	143400000	147900000	q22.3	19	155	12	103	1	1
chr2	147900000	149000000	q23.1	13	161	14	101	0.21619	0.83417
chr2	149000000	149600000	q23.2	17	157	17	98	0.198521	0.832509
chr2	149600000	154000000	q23.3	16	158	17	98	0.18547	0.811316
chr2	154000000	158900000	q24.1	31	143	27	88	0.293565	0.868592
chr2	158900000	162900000	q24.2	37	137	35	80	0.0952979	0.633582
chr2	162900000	168900000	q24.3	19	155	25	90	0.0184087	0.24679
chr2	168900000	177100000	q31.1	35	139	34	81	0.0687079	0.555102
chr2	177100000	179700000	q31.2	21	153	28	87	0.00986632	0.171352
chr2	179700000	182100000	q31.3	25	149	32	83	0.00638317	0.12912
chr2	182100000	188500000	q32.1	15	159	24	91	0.00442784	0.0966178
chr2	188500000	191100000	q32.2	53	121	54	61	0.00606573	0.129048
chr2	191100000	196600000	q32.3	13	161	23	92	0.00310973	0.0853672
chr2	196600000	202500000	q33.1	20	154	27	88	0.00893513	0.158412
chr2	202500000	204100000	q33.2	57	117	46	69	0.212682	0.832509
chr2	204100000	208200000	q33.3	11	163	17	98	0.024332	0.291642
chr2	208200000	214500000	q34	41	133	23	92	0.562997	0.974841
chr2	214500000	220700000	q35	42	132	26	89	0.779181	1
chr2	220700000	224300000	q36.1	35	139	30	85	0.2516	0.856942
chr2	224300000	225200000	q36.2	55	119	31	84	0.431982	0.950182
chr2	225200000	230100000	q36.3	21	153	23	92	0.0934807	0.633582
chr2	230100000	234700000	q37.1	26	148	32	83	0.01039	0.17337
chr2	234700000	236400000	q37.2	6	168	10	105	0.067895	0.555102
chr2	236400000	242193529	q37.3	4	170	7	108	0.121389	0.693304
chr20	0	5100000	p13	61	113	41	74	1	1
chr20	5100000	9200000	p12.3	46	128	28	87	0.783257	1
chr20	9200000	12000000	p12.2	49	125	31	84	0.893398	1
chr20	12000000	17900000	p12.1	54	120	39	76	0.609684	0.974841
chr20	17900000	21300000	p11.23	55	119	41	74	0.52405	0.967732
chr20	21300000	22300000	p11.22	44	130	28	87	0.890252	1
chr20	22300000	25700000	p11.21	38	136	25	90	1	1
chr20	25700000	28100000	p11.1	48	126	35	80	0.598479	0.974841
chr20	28100000	30400000	q11.1	45	129	35	80	0.421926	0.942192
chr20	30400000	33500000	q11.21	77	97	51	64	1	1
chr20	33500000	35800000	q11.22	85	89	62	53	0.403528	0.925613
chr20	35800000	39000000	q11.23	76	98	56	59	0.469281	0.96167
chr20	39000000	43100000	q12	68	106	52	63	0.330118	0.892353
chr20	43100000	43500000	q13.11	64	110	51	64	0.220366	0.83417
chr20	43500000	47800000	q13.12	74	100	63	52	0.0539538	0.490438
chr20	47800000	51200000	q13.13	92	82	69	46	0.276321	0.866309
chr20	51200000	56400000	q13.2	80	94	58	57	0.472642	0.96167
chr20	56400000	57800000	q13.31	72	102	49	66	0.903143	1
chr20	57800000	59700000	q13.32	73	101	49	66	1	1
chr20	59700000	64444167	q13.33	51	123	31	84	0.691155	1
chr21	0	3100000	p13	0	0	0	0	1	1
chr21	3100000	7000000	p12	2	172	3	112	0.389928	0.925613
chr21	7000000	10900000	p11.2	5	169	5	110	0.525957	0.967732
chr21	10900000	12000000	p11.1	5	157	4	107	1	1
chr21	12000000	13000000	q11.1	6	168	5	110	0.758469	1
chr21	13000000	15000000	q11.2	15	159	13	102	0.542934	0.967732
chr21	15000000	22600000	q21.1	15	159	11	104	0.835018	1
chr21	22600000	25500000	q21.2	11	163	12	103	0.266887	0.866309
chr21	25500000	30200000	q21.3	13	161	13	102	0.297001	0.868592
chr21	30200000	34400000	q22.11	15	159	17	98	0.1256	0.699778
chr21	34400000	36400000	q22.12	43	131	30	85	0.78423	1
chr21	36400000	38300000	q22.13	30	144	25	90	0.361001	0.90891
chr21	38300000	41200000	q22.2	14	160	13	102	0.410377	0.926343
chr21	41200000	46709983	q22.3	14	160	13	102	0.410377	0.926343
chr22	0	4300000	p13	0	0	0	0	1	1
chr22	4300000	9400000	p12	0	0	0	0	1	1
chr22	9400000	13700000	p11.2	7	167	4	111	1	1
chr22	13700000	15000000	p11.1	6	162	4	111	1	1
chr22	15000000	17400000	q11.1	13	161	2	113	0.0325927	0.369818
chr22	17400000	21700000	q11.21	11	163	5	110	0.602695	0.974841
chr22	21700000	23100000	q11.22	7	167	4	111	1	1
chr22	23100000	25500000	q11.23	10	164	5	110	0.787853	1
chr22	25500000	29200000	q12.1	25	149	11	104	0.27622	0.866309
chr22	29200000	31800000	q12.2	37	137	36	79	0.0717523	0.555102
chr22	31800000	37200000	q12.3	6	168	6	109	0.550909	0.969352
chr22	37200000	40600000	q13.1	19	155	16	99	0.465547	0.96167
chr22	40600000	43800000	q13.2	14	160	12	103	0.531887	0.967732
chr22	43800000	48100000	q13.31	5	169	6	109	0.354984	0.905296
chr22	48100000	49100000	q13.32	3	171	5	110	0.27246	0.866309
chr22	49100000	50818468	q13.33	19	155	13	102	1	1
chr3	0	2800000	p26.3	17	157	17	98	0.198521	0.832509
chr3	2800000	4000000	p26.2	15	159	16	99	0.17611	0.803187
chr3	4000000	8100000	p26.1	17	157	18	97	0.144054	0.737897
chr3	8100000	11600000	p25.3	18	156	21	94	0.0774909	0.588792
chr3	11600000	13200000	p25.2	15	159	18	97	0.0880492	0.633582
chr3	13200000	16300000	p25.1	15	159	19	96	0.0608033	0.533439
chr3	16300000	23800000	p24.3	13	161	16	99	0.108141	0.676675
chr3	23800000	26300000	p24.2	18	156	17	98	0.273484	0.866309
chr3	26300000	30800000	p24.1	15	159	15	100	0.24222	0.841344
chr3	30800000	32000000	p23	28	146	31	84	0.0362357	0.400475
chr3	32000000	36400000	p22.3	21	153	17	98	0.594182	0.974841
chr3	36400000	39300000	p22.2	15	159	18	97	0.0880492	0.633582
chr3	39300000	43600000	p22.1	22	152	19	96	0.391174	0.925613
chr3	43600000	44100000	p21.33	14	160	11	104	0.673388	1
chr3	44100000	44200000	p21.32	14	160	11	104	0.673388	1
chr3	44200000	50600000	p21.31	26	148	20	95	0.623564	0.979909
chr3	50600000	52300000	p21.2	16	158	16	99	0.25134	0.856942
chr3	52300000	54400000	p21.1	12	162	15	100	0.0984839	0.634923
chr3	54400000	58600000	p14.3	39	135	34	81	0.213062	0.832509
chr3	58600000	63800000	p14.2	20	154	12	103	0.849704	1
chr3	63800000	69700000	p14.1	30	144	21	94	0.875201	1
chr3	69700000	74100000	p13	60	114	41	74	0.899837	1
chr3	74100000	79800000	p12.3	14	160	12	103	0.531887	0.967732
chr3	79800000	83500000	p12.2	19	155	12	103	1	1
chr3	83500000	87100000	p12.1	17	157	13	102	0.696933	1
chr3	87100000	87800000	p11.2	13	161	15	100	0.154247	0.758755
chr3	87800000	90900000	p11.1	13	161	13	102	0.297001	0.868592
chr3	90900000	94000000	q11.1	18	156	14	101	0.702691	1
chr3	94000000	98600000	q11.2	22	152	14	101	1	1
chr3	98600000	100300000	q12.1	25	149	19	96	0.619979	0.979909
chr3	100300000	101200000	q12.2	49	125	33	82	1	1
chr3	101200000	103100000	q12.3	49	125	34	81	0.792328	1
chr3	103100000	106500000	q13.11	42	132	32	83	0.494021	0.96167
chr3	106500000	108200000	q13.12	42	132	29	86	0.889236	1
chr3	108200000	111600000	q13.13	15	159	13	102	0.542934	0.967732
chr3	111600000	113700000	q13.2	34	140	29	86	0.308287	0.868592
chr3	113700000	117600000	q13.31	20	154	22	93	0.0880071	0.633582
chr3	117600000	119300000	q13.32	13	161	10	105	0.824841	1
chr3	119300000	122200000	q13.33	25	149	22	93	0.329147	0.892353
chr3	122200000	124100000	q21.1	24	150	20	95	0.408486	0.926343
chr3	124100000	126100000	q21.2	22	152	20	95	0.306953	0.868592
chr3	126100000	129500000	q21.3	23	151	26	89	0.0537824	0.490438
chr3	129500000	134000000	q22.1	19	155	18	97	0.281273	0.866309
chr3	134000000	136000000	q22.2	20	154	16	99	0.587155	0.974841
chr3	136000000	139000000	q22.3	20	154	21	94	0.122229	0.693446
chr3	139000000	143100000	q23	28	146	26	89	0.169166	0.790993
chr3	143100000	149200000	q24	34	140	28	87	0.380179	0.925613
chr3	149200000	152300000	q25.1	52	122	35	80	1	1
chr3	152300000	155300000	q25.2	31	143	27	88	0.293565	0.868592
chr3	155300000	157300000	q25.31	33	141	34	81	0.0459411	0.473046
chr3	157300000	159300000	q25.32	29	145	29	86	0.0983373	0.634923
chr3	159300000	161000000	q25.33	32	142	35	80	0.0224543	0.285203
chr3	161000000	167900000	q26.1	37	137	28	87	0.566619	0.974841
chr3	167900000	171200000	q26.2	59	115	45	70	0.38283	0.925613
chr3	171200000	176000000	q26.31	60	114	49	66	0.174238	0.803187
chr3	176000000	179300000	q26.32	66	108	52	63	0.224164	0.83417
chr3	179300000	183000000	q26.33	46	128	42	73	0.0892689	0.633582
chr3	183000000	184800000	q27.1	44	130	41	74	0.0654776	0.555102
chr3	184800000	186300000	q27.2	35	139	35	80	0.0502876	0.486304
chr3	186300000	188200000	q27.3	42	132	36	79	0.222952	0.83417
chr3	188200000	192600000	q28	53	121	41	74	0.371547	0.915009
chr3	192600000	198295559	q29	58	116	47	68	0.212443	0.832509
chr4	0	4500000	p16.3	9	165	6	109	1	1
chr4	4500000	6000000	p16.2	7	167	5	110	1	1
chr4	6000000	11300000	p16.1	5	169	5	110	0.525957	0.967732
chr4	11300000	15000000	p15.33	8	166	4	111	0.768548	1
chr4	15000000	17700000	p15.32	9	165	6	109	1	1
chr4	17700000	21300000	p15.31	11	163	5	110	0.602695	0.974841
chr4	21300000	27700000	p15.2	22	152	6	109	0.0423071	0.444486
chr4	27700000	35800000	p15.1	28	146	8	107	0.027965	0.33053
chr4	35800000	41200000	p14	66	108	41	74	0.710718	1
chr4	41200000	44600000	p13	13	161	6	109	0.628682	0.981667
chr4	44600000	48200000	p12	19	155	13	102	1	1
chr4	48200000	50000000	p11	34	140	24	91	0.880849	1
chr4	50000000	51800000	q11	11	163	8	107	0.81377	1
chr4	51800000	58500000	q12	12	162	11	104	0.506238	0.967732
chr4	58500000	65500000	q13.1	12	162	10	105	0.652155	0.99638
chr4	65500000	69400000	q13.2	21	153	12	103	0.70983	1
chr4	69400000	75300000	q13.3	25	149	16	99	1	1
chr4	75300000	78000000	q21.1	27	147	15	100	0.611925	0.974841
chr4	78000000	81500000	q21.21	22	152	11	104	0.456089	0.96167
chr4	81500000	83200000	q21.22	26	148	15	100	0.731832	1
chr4	83200000	86000000	q21.23	34	140	18	97	0.437185	0.950244
chr4	86000000	87100000	q21.3	41	133	25	90	0.775568	1
chr4	87100000	92800000	q22.1	23	151	14	101	0.85861	1
chr4	92800000	94200000	q22.2	24	150	12	103	0.468674	0.96167
chr4	94200000	97900000	q22.3	33	141	18	97	0.530033	0.967732
chr4	97900000	100100000	q23	35	139	18	97	0.356346	0.905296
chr4	100100000	106700000	q24	33	141	19	96	0.641338	0.991338
chr4	106700000	113200000	q25	33	141	17	98	0.427751	0.946321
chr4	113200000	119900000	q26	24	150	10	105	0.262787	0.866309
chr4	119900000	122800000	q27	15	159	7	108	0.501753	0.967732
chr4	122800000	127900000	q28.1	24	150	19	96	0.612856	0.974841
chr4	127900000	130100000	q28.2	18	156	16	99	0.358502	0.905296
chr4	130100000	138500000	q28.3	16	158	9	106	0.831426	1
chr4	138500000	140600000	q31.1	34	140	20	95	0.758114	1
chr4	140600000	145900000	q31.21	32	142	20	95	0.876649	1
chr4	145900000	147500000	q31.22	28	146	17	98	0.868721	1
chr4	147500000	150200000	q31.23	28	146	16	99	0.738329	1
chr4	150200000	154600000	q31.3	35	139	22	93	0.880849	1
chr4	154600000	160800000	q32.1	25	149	11	104	0.27622	0.866309
chr4	160800000	163600000	q32.2	17	157	8	107	0.522533	0.967732
chr4	163600000	169200000	q32.3	18	156	8	107	0.403128	0.925613
chr4	169200000	171000000	q33	20	154	8	107	0.228338	0.83417
chr4	171000000	175400000	q34.1	16	158	6	109	0.260926	0.866309
chr4	175400000	176600000	q34.2	21	153	7	108	0.106501	0.672572
chr4	176600000	182300000	q34.3	13	161	7	108	0.81377	1
chr4	182300000	186200000	q35.1	15	159	8	107	0.66339	1
chr4	186200000	190214555	q35.2	9	165	4	111	0.574104	0.974841
chr5	0	4400000	p15.33	19	155	18	97	0.281273	0.866309
chr5	4400000	6300000	p15.32	21	153	19	96	0.300268	0.868592
chr5	6300000	9900000	p15.31	24	150	22	93	0.251746	0.856942
chr5	9900000	15000000	p15.2	39	135	26	89	1	1
chr5	15000000	18400000	p15.1	42	132	30	85	0.781335	1
chr5	18400000	23300000	p14.3	41	133	29	86	0.779996	1
chr5	23300000	24600000	p14.2	38	136	27	88	0.774501	1
chr5	24600000	28900000	p14.1	37	137	27	88	0.666621	1
chr5	28900000	33800000	p13.3	41	133	29	86	0.779996	1
chr5	33800000	38400000	p13.2	51	123	38	77	0.517352	0.967732
chr5	38400000	42500000	p13.1	47	127	34	81	0.688671	1
chr5	42500000	46100000	p12	63	111	44	71	0.803543	1
chr5	46100000	48800000	p11	39	135	31	84	0.401945	0.925613
chr5	48800000	51400000	q11.1	46	128	38	77	0.236167	0.834242
chr5	51400000	59600000	q11.2	66	108	42	73	0.9012	1
chr5	59600000	63600000	q12.1	62	112	42	73	0.900801	1
chr5	63600000	63900000	q12.2	34	140	24	91	0.880849	1
chr5	63900000	67400000	q12.3	88	86	52	63	0.4012	0.925613
chr5	67400000	69100000	q13.1	97	77	59	56	0.471772	0.96167
chr5	69100000	74000000	q13.2	51	123	27	88	0.283001	0.866309
chr5	74000000	77600000	q13.3	52	122	25	90	0.136547	0.730825
chr5	77600000	82100000	q14.1	51	123	24	91	0.131647	0.726303
chr5	82100000	83500000	q14.2	49	125	21	94	0.0679503	0.555102
chr5	83500000	93000000	q14.3	46	128	24	91	0.326811	0.892353
chr5	93000000	98900000	q15	53	121	27	88	0.227228	0.83417
chr5	98900000	103400000	q21.1	43	131	25	90	0.574817	0.974841
chr5	103400000	105100000	q21.2	44	130	28	87	0.890252	1
chr5	105100000	110200000	q21.3	43	131	26	89	0.778244	1
chr5	110200000	112200000	q22.1	40	134	19	96	0.232851	0.834242
chr5	112200000	113800000	q22.2	42	132	22	93	0.385418	0.925613
chr5	113800000	115900000	q22.3	39	135	20	95	0.371228	0.915009
chr5	115900000	122100000	q23.1	41	133	21	94	0.308243	0.868592
chr5	122100000	127900000	q23.2	50	124	30	85	0.687635	1
chr5	127900000	131200000	q23.3	47	127	23	92	0.207122	0.832509
chr5	131200000	136900000	q31.1	53	121	26	89	0.177437	0.803187
chr5	136900000	140100000	q31.2	53	121	32	83	0.692985	1
chr5	140100000	145100000	q31.3	47	127	27	88	0.582143	0.974841
chr5	145100000	150400000	q32	37	137	23	92	0.882496	1
chr5	150400000	153300000	q33.1	30	144	15	100	0.408013	0.926343
chr5	153300000	156300000	q33.2	34	140	19	96	0.539019	0.967732
chr5	156300000	160500000	q33.3	32	142	16	99	0.337647	0.892353
chr5	160500000	169000000	q34	35	139	18	97	0.356346	0.905296
chr5	169000000	173300000	q35.1	34	140	16	99	0.266432	0.866309
chr5	173300000	177100000	q35.2	31	143	18	97	0.749061	1
chr5	177100000	181538259	q35.3	27	147	14	101	0.492755	0.96167
chr6	0	2300000	p25.3	12	162	14	101	0.143745	0.737897
chr6	2300000	4200000	p25.2	28	146	22	93	0.527762	0.967732
chr6	4200000	7100000	p25.1	21	153	21	94	0.172768	0.803187
chr6	7100000	10600000	p24.3	28	146	23	92	0.432104	0.950182
chr6	10600000	11600000	p24.2	39	135	30	85	0.484058	0.96167
chr6	11600000	13400000	p24.1	39	135	34	81	0.213062	0.832509
chr6	13400000	15200000	p23	39	135	35	80	0.132288	0.726303
chr6	15200000	25200000	p22.3	45	129	39	76	0.1476	0.743243
chr6	25200000	27100000	p22.2	39	135	34	81	0.213062	0.832509
chr6	27100000	30500000	p22.1	25	149	12	103	0.372025	0.915009
chr6	30500000	32100000	p21.33	29	145	21	94	0.752254	1
chr6	32100000	33500000	p21.32	33	141	26	89	0.459839	0.96167
chr6	33500000	36600000	p21.31	62	112	52	63	0.111146	0.678139
chr6	36600000	40500000	p21.2	55	119	42	73	0.445326	0.950508
chr6	40500000	46200000	p21.1	41	133	37	78	0.13616	0.730825
chr6	46200000	51800000	p12.3	21	153	23	92	0.0934807	0.633582
chr6	51800000	53000000	p12.2	26	148	26	89	0.117658	0.688524
chr6	53000000	57200000	p12.1	35	139	35	80	0.0502876	0.486304
chr6	57200000	58500000	p11.2	22	152	24	91	0.0713369	0.555102
chr6	58500000	59800000	p11.1	12	78	12	45	0.255086	0.864852
chr6	59800000	62600000	q11.1	19	155	13	102	1	1
chr6	62600000	62700000	q11.2	18	156	13	102	0.847059	1
chr6	62700000	69200000	q12	16	158	14	101	0.435856	0.950244
chr6	69200000	75200000	q13	18	156	15	100	0.571397	0.974841
chr6	75200000	83200000	q14.1	15	159	15	100	0.24222	0.841344
chr6	83200000	84200000	q14.2	10	164	18	97	0.00758577	0.143455
chr6	84200000	87300000	q14.3	7	167	14	101	0.0110791	0.177893
chr6	87300000	92500000	q15	11	163	20	95	0.003594	0.0899557
chr6	92500000	98900000	q16.1	11	163	20	95	0.003594	0.0899557
chr6	98900000	100000000	q16.2	9	165	19	96	0.00200025	0.0654699
chr6	100000000	105000000	q16.3	11	163	24	91	0.000346681	0.0190734
chr6	105000000	114200000	q21	23	151	42	73	5.83556e-06	0.00103806
chr6	114200000	117900000	q22.1	13	161	25	90	0.000628199	0.0314469
chr6	117900000	118100000	q22.2	13	161	28	87	0.000105472	0.00997298
chr6	118100000	125800000	q22.31	15	159	30	85	0.000102611	0.00997298
chr6	125800000	126800000	q22.32	11	163	29	86	8.12431e-06	0.0011523
chr6	126800000	130000000	q22.33	13	161	33	82	2.29282e-06	0.000897133
chr6	130000000	130900000	q23.1	18	156	37	78	6.09908e-06	0.00103806
chr6	130900000	134700000	q23.2	18	156	38	77	3.16263e-06	0.000897133
chr6	134700000	138300000	q23.3	32	142	44	71	0.000220954	0.0170938
chr6	138300000	142200000	q24.1	35	139	46	69	0.000293699	0.0190734
chr6	142200000	145100000	q24.2	41	133	43	72	0.0123211	0.187236
chr6	145100000	148500000	q24.3	26	148	37	78	0.000747129	0.0353226
chr6	148500000	152100000	q25.1	43	131	55	60	7.47725e-05	0.0090902
chr6	152100000	155200000	q25.2	16	158	37	78	1.70344e-06	0.000897133
chr6	155200000	160600000	q25.3	53	121	55	60	0.00416404	0.095817
chr6	160600000	164100000	q26	13	161	14	101	0.21619	0.83417
chr6	164100000	170805979	q27	16	158	18	97	0.134616	0.729668
chr7	0	2800000	p22.3	27	147	22	93	0.428124	0.946321
chr7	2800000	4500000	p22.2	35	139	21	94	0.762099	1
chr7	4500000	7200000	p22.1	69	105	44	71	0.902044	1
chr7	7200000	13700000	p21.3	45	129	24	91	0.397937	0.925613
chr7	13700000	16500000	p21.2	52	122	27	88	0.280845	0.866309
chr7	16500000	20900000	p21.1	66	108	41	74	0.710718	1
chr7	20900000	25500000	p15.3	30	144	23	92	0.641615	0.991338
chr7	25500000	27900000	p15.2	35	139	24	91	0.882496	1
chr7	27900000	28800000	p15.1	34	140	27	88	0.462701	0.96167
chr7	28800000	34900000	p14.3	29	145	21	94	0.752254	1
chr7	34900000	37100000	p14.2	29	145	24	91	0.437715	0.950244
chr7	37100000	43300000	p14.1	36	138	24	91	1	1
chr7	43300000	45400000	p13	33	141	21	94	1	1
chr7	45400000	49000000	p12.3	32	142	16	99	0.337647	0.892353
chr7	49000000	50500000	p12.2	25	149	13	102	0.482599	0.96167
chr7	50500000	53900000	p12.1	31	143	15	100	0.32586	0.892353
chr7	53900000	58100000	p11.2	27	147	18	97	1	1
chr7	58100000	60100000	p11.1	22	152	18	97	0.489978	0.96167
chr7	60100000	62100000	q11.1	20	154	14	101	0.85433	1
chr7	62100000	67500000	q11.21	62	112	41	74	1	1
chr7	67500000	72700000	q11.22	30	144	17	98	0.627871	0.981667
chr7	72700000	77900000	q11.23	52	122	33	82	0.89531	1
chr7	77900000	86700000	q21.11	56	118	29	86	0.235789	0.834242
chr7	86700000	88500000	q21.12	41	133	24	91	0.666574	1
chr7	88500000	91500000	q21.13	43	131	26	89	0.778244	1
chr7	91500000	93300000	q21.2	49	125	30	85	0.787635	1
chr7	93300000	98400000	q21.3	37	137	25	90	1	1
chr7	98400000	104200000	q22.1	30	144	26	89	0.28845	0.868592
chr7	104200000	104900000	q22.2	22	152	18	97	0.489978	0.96167
chr7	104900000	107800000	q22.3	45	129	35	80	0.421926	0.942192
chr7	107800000	115000000	q31.1	33	141	29	86	0.241769	0.841344
chr7	115000000	117700000	q31.2	36	138	29	86	0.389963	0.925613
chr7	117700000	121400000	q31.31	33	141	22	93	1	1
chr7	121400000	124100000	q31.32	39	135	25	90	1	1
chr7	124100000	127500000	q31.33	23	151	19	96	0.496091	0.96167
chr7	127500000	129600000	q32.1	31	143	26	89	0.365341	0.914932
chr7	129600000	130800000	q32.2	43	131	32	83	0.584917	0.974841
chr7	130800000	132900000	q32.3	29	145	19	96	1	1
chr7	132900000	138500000	q33	28	146	22	93	0.527762	0.967732
chr7	138500000	143400000	q34	40	134	29	86	0.674597	1
chr7	143400000	148200000	q35	31	143	21	94	1	1
chr7	148200000	152800000	q36.1	40	134	30	85	0.576371	0.974841
chr7	152800000	155200000	q36.2	13	161	7	108	0.81377	1
chr7	155200000	159345973	q36.3	14	160	9	106	1	1
chr8	0	2300000	p23.3	3	171	3	112	0.685144	1
chr8	2300000	6300000	p23.2	19	155	6	109	0.133195	0.726597
chr8	6300000	12800000	p23.1	24	150	11	104	0.357683	0.905296
chr8	12800000	19200000	p22	27	147	17	98	1	1
chr8	19200000	23500000	p21.3	21	153	8	107	0.168511	0.790993
chr8	23500000	27500000	p21.2	28	146	11	104	0.117953	0.688524
chr8	27500000	29000000	p21.1	44	130	28	87	0.890252	1
chr8	29000000	36700000	p12	36	138	19	96	0.444787	0.950508
chr8	36700000	38500000	p11.23	75	99	54	61	0.546902	0.969352
chr8	38500000	39900000	p11.22	71	103	41	74	0.390894	0.925613
chr8	39900000	43200000	p11.21	74	100	40	75	0.219101	0.83417
chr8	43200000	45200000	p11.1	71	103	42	73	0.53823	0.967732
chr8	45200000	47200000	q11.1	50	124	29	86	0.589987	0.974841
chr8	47200000	51300000	q11.21	75	99	42	73	0.273497	0.866309
chr8	51300000	51700000	q11.22	81	93	46	69	0.278968	0.866309
chr8	51700000	54600000	q11.23	81	93	45	70	0.227378	0.83417
chr8	54600000	60600000	q12.1	83	91	49	66	0.401651	0.925613
chr8	60600000	61300000	q12.2	90	84	51	64	0.231333	0.83417
chr8	61300000	65100000	q12.3	89	85	49	66	0.185726	0.811316
chr8	65100000	67100000	q13.1	111	63	73	42	1	1
chr8	67100000	69600000	q13.2	100	74	63	52	0.716424	1
chr8	69600000	72000000	q13.3	99	75	62	53	0.630362	0.982487
chr8	72000000	74600000	q21.11	100	74	59	56	0.334608	0.892353
chr8	74600000	74700000	q21.12	102	72	60	55	0.332792	0.892353
chr8	74700000	83500000	q21.13	101	73	65	50	0.809044	1
chr8	83500000	85900000	q21.2	102	72	69	46	0.902748	1
chr8	85900000	92300000	q21.3	100	74	67	48	0.903826	1
chr8	92300000	97900000	q22.1	107	67	73	42	0.804377	1
chr8	97900000	100500000	q22.2	118	56	83	32	0.51397	0.967732
chr8	100500000	105100000	q22.3	115	59	82	33	0.369367	0.915009
chr8	105100000	109500000	q23.1	110	64	71	44	0.805086	1
chr8	109500000	111100000	q23.2	107	67	68	47	0.713309	1
chr8	111100000	116700000	q23.3	114	60	74	41	0.899837	1
chr8	116700000	118300000	q24.11	121	53	78	37	0.795836	1
chr8	118300000	121500000	q24.12	120	54	79	36	1	1
chr8	121500000	126300000	q24.13	118	56	78	37	1	1
chr8	126300000	130400000	q24.21	115	59	77	38	0.899401	1
chr8	130400000	135400000	q24.22	107	67	67	48	0.624102	0.979909
chr8	135400000	138900000	q24.23	91	83	45	70	0.0307193	0.353271
chr8	138900000	145138636	q24.3	87	87	44	71	0.054173	0.490438
chr9	0	2200000	p24.3	9	165	8	107	0.61203	0.974841
chr9	2200000	4600000	p24.2	10	164	8	107	0.804449	1
chr9	4600000	9000000	p24.1	20	154	19	96	0.224368	0.83417
chr9	9000000	14200000	p23	7	167	8	107	0.289593	0.868592
chr9	14200000	16600000	p22.3	8	166	7	108	0.596921	0.974841
chr9	16600000	18500000	p22.2	7	167	7	108	0.419308	0.941507
chr9	18500000	19900000	p22.1	8	166	7	108	0.596921	0.974841
chr9	19900000	25600000	p21.3	11	163	7	108	1	1
chr9	25600000	28000000	p21.2	8	166	5	110	1	1
chr9	28000000	33200000	p21.1	11	163	6	109	0.8018	1
chr9	33200000	36300000	p13.3	31	143	28	87	0.183283	0.811316
chr9	36300000	37900000	p13.2	27	147	25	90	0.21099	0.832509
chr9	37900000	39000000	p13.1	13	161	13	102	0.297001	0.868592
chr9	39000000	40000000	p12	11	163	8	107	0.81377	1
chr9	40000000	42200000	p11.2	13	161	15	100	0.154247	0.758755
chr9	42200000	43000000	p11.1	24	150	18	97	0.733712	1
chr9	43000000	45500000	q11	27	147	19	96	0.870066	1
chr9	45500000	61500000	q12	8	166	5	110	1	1
chr9	61500000	65000000	q13	13	161	9	106	1	1
chr9	65000000	69300000	q21.11	12	162	10	105	0.652155	0.99638
chr9	69300000	71300000	q21.12	7	167	5	110	1	1
chr9	71300000	76600000	q21.13	7	167	6	109	0.773248	1
chr9	76600000	78500000	q21.2	9	165	6	109	1	1
chr9	78500000	81500000	q21.31	10	164	9	106	0.479646	0.96167
chr9	81500000	84300000	q21.32	6	168	9	106	0.111562	0.678139
chr9	84300000	87800000	q21.33	5	169	6	109	0.354984	0.905296
chr9	87800000	89200000	q22.1	6	168	7	108	0.385711	0.925613
chr9	89200000	91200000	q22.2	6	168	8	107	0.262013	0.866309
chr9	91200000	93900000	q22.31	11	163	13	102	0.190241	0.821803
chr9	93900000	96500000	q22.32	7	167	9	106	0.193572	0.827787
chr9	96500000	99800000	q22.33	4	170	7	108	0.121389	0.693304
chr9	99800000	105400000	q31.1	4	170	8	107	0.0701961	0.555102
chr9	105400000	108500000	q31.2	6	168	11	104	0.0403193	0.428896
chr9	108500000	112100000	q31.3	15	159	17	98	0.1256	0.699778
chr9	112100000	114900000	q32	19	155	22	93	0.0586965	0.52032
chr9	114900000	119800000	q33.1	5	169	7	108	0.23074	0.83417
chr9	119800000	123100000	q33.2	12	162	21	94	0.00418303	0.095817
chr9	123100000	127500000	q33.3	14	160	24	91	0.00226071	0.0708424
chr9	127500000	130600000	q34.11	19	155	26	89	0.0122325	0.187236
chr9	130600000	131100000	q34.12	6	168	15	100	0.00427855	0.095817
chr9	131100000	133100000	q34.13	4	170	14	101	0.0009328	0.0417796
chr9	133100000	134500000	q34.2	4	170	12	103	0.00652429	0.12912
chr9	134500000	138394717	q34.3	6	168	9	106	0.111562	0.678139
chrX	0	4400000	p22.33	4	170	6	109	0.203521	0.832509
chrX	4400000	6100000	p22.32	7	167	7	108	0.419308	0.941507
chrX	6100000	9600000	p22.31	15	159	12	103	0.680908	1
chrX	9600000	17400000	p22.2	11	163	9	106	0.641865	0.991338
chrX	17400000	19200000	p22.13	11	163	10	105	0.491653	0.96167
chrX	19200000	21900000	p22.12	13	161	12	103	0.398987	0.925613
chrX	21900000	24900000	p22.11	12	162	12	103	0.286946	0.868592
chrX	24900000	29300000	p21.3	8	166	13	102	0.0380374	0.409745
chrX	29300000	31500000	p21.2	13	161	15	100	0.154247	0.758755
chrX	31500000	37800000	p21.1	8	166	9	106	0.309264	0.868592
chrX	37800000	42500000	p11.4	17	157	14	101	0.562708	0.974841
chrX	42500000	47600000	p11.3	26	148	20	95	0.623564	0.979909
chrX	47600000	50100000	p11.23	7	167	11	104	0.0798765	0.601548
chrX	50100000	54800000	p11.22	4	170	11	104	0.012013	0.187236
chrX	54800000	58100000	p11.21	4	170	10	105	0.0219545	0.28308
chrX	58100000	61000000	p11.1	3	171	6	109	0.162683	0.77777
chrX	61000000	63800000	q11.1	3	171	4	111	0.441862	0.950508
chrX	63800000	65400000	q11.2	2	172	3	112	0.389928	0.925613
chrX	65400000	68500000	q12	3	171	7	108	0.0950398	0.633582
chrX	68500000	73000000	q13.1	4	170	8	107	0.0701961	0.555102
chrX	73000000	74700000	q13.2	2	172	6	109	0.0623699	0.5416
chrX	74700000	76800000	q13.3	2	172	4	111	0.219917	0.83417
chrX	76800000	85400000	q21.1	5	169	6	109	0.354984	0.905296
chrX	85400000	87000000	q21.2	4	170	6	109	0.203521	0.832509
chrX	87000000	92700000	q21.31	5	169	5	110	0.525957	0.967732
chrX	92700000	94300000	q21.32	8	166	7	108	0.596921	0.974841
chrX	94300000	99100000	q21.33	9	165	7	108	0.795596	1
chrX	99100000	103300000	q22.1	10	164	7	108	1	1
chrX	103300000	104500000	q22.2	5	169	6	109	0.354984	0.905296
chrX	104500000	109400000	q22.3	4	170	4	111	0.717056	1
chrX	109400000	117400000	q23	6	168	6	109	0.550909	0.969352
chrX	117400000	121800000	q24	11	163	10	105	0.491653	0.96167
chrX	121800000	129500000	q25	8	166	10	105	0.213263	0.832509
chrX	129500000	131300000	q26.1	5	169	8	107	0.145487	0.737897
chrX	131300000	134500000	q26.2	8	166	9	106	0.309264	0.868592
chrX	134500000	138900000	q26.3	5	169	7	108	0.23074	0.83417
chrX	138900000	141200000	q27.1	5	169	7	108	0.23074	0.83417
chrX	141200000	143000000	q27.2	3	171	7	108	0.0950398	0.633582
chrX	143000000	148000000	q27.3	5	169	6	109	0.354984	0.905296
chrX	148000000	156040895	q28	10	164	8	107	0.804449	1

## Sheet: Loss GRs vs PRs E-HIGH
Chromosome	Start	End	Cytoband	GRs with loss	GRs without loss	PRs ESR1 HIGH with loss	PRs ESR1 HIGH without loss	p value fisher-exact	adjusted p value (FDR)
chr1	0	2300000	p36.33	54	120	34	81	0.896168	1
chr1	2300000	5300000	p36.32	104	70	71	44	0.805976	1
chr1	5300000	7100000	p36.31	98	76	60	55	0.546415	0.966734
chr1	7100000	9100000	p36.23	41	133	29	86	0.779996	1
chr1	9100000	12500000	p36.22	47	127	36	79	0.429578	0.912522
chr1	12500000	15900000	p36.21	58	116	46	69	0.261795	0.753288
chr1	15900000	20100000	p36.13	37	137	26	89	0.88438	1
chr1	20100000	23600000	p36.12	35	139	23	92	1	1
chr1	23600000	27600000	p36.11	36	138	29	86	0.389963	0.875617
chr1	27600000	29900000	p35.3	32	142	28	87	0.238133	0.721179
chr1	29900000	32300000	p35.2	24	150	15	100	1	1
chr1	32300000	34300000	p35.1	34	140	25	90	0.657452	1
chr1	34300000	39600000	p34.3	31	143	19	96	0.874096	1
chr1	39600000	43700000	p34.2	19	155	12	103	1	1
chr1	43700000	46300000	p34.1	18	156	7	108	0.2853	0.761098
chr1	46300000	50200000	p33	23	151	16	99	0.862255	1
chr1	50200000	55600000	p32.3	21	153	13	102	1	1
chr1	55600000	58500000	p32.2	28	146	20	95	0.871881	1
chr1	58500000	60800000	p32.1	26	148	18	97	0.868721	1
chr1	60800000	68500000	p31.3	26	148	13	102	0.482104	0.940248
chr1	68500000	69300000	p31.2	35	139	17	98	0.27618	0.761098
chr1	69300000	84400000	p31.1	27	147	16	99	0.738891	1
chr1	84400000	87900000	p22.3	27	147	14	101	0.492755	0.940248
chr1	87900000	91500000	p22.2	26	148	15	100	0.731832	1
chr1	91500000	94300000	p22.1	23	151	13	102	0.717397	1
chr1	94300000	99300000	p21.3	24	150	16	99	1	1
chr1	99300000	101800000	p21.2	21	153	15	100	0.856415	1
chr1	101800000	106700000	p21.1	27	147	17	98	1	1
chr1	106700000	111200000	p13.3	19	155	13	102	1	1
chr1	111200000	115500000	p13.2	13	161	13	102	0.297001	0.763588
chr1	115500000	117200000	p13.1	12	162	14	101	0.143745	0.613697
chr1	117200000	120400000	p12	11	163	13	102	0.190241	0.671764
chr1	120400000	121700000	p11.2	15	159	11	104	0.835018	1
chr1	121700000	123400000	p11.1	37	137	28	87	0.566619	0.980067
chr1	123400000	125100000	q11	37	137	28	87	0.566619	0.980067
chr1	125100000	143200000	q12	37	137	28	87	0.566619	0.980067
chr1	143200000	147500000	q21.1	10	164	3	112	0.256505	0.753288
chr1	147500000	150600000	q21.2	1	173	0	115	1	1
chr1	150600000	155100000	q21.3	3	171	2	113	1	1
chr1	155100000	156600000	q22	0	174	0	115	1	1
chr1	156600000	159100000	q23.1	8	166	4	111	0.768548	1
chr1	159100000	160500000	q23.2	5	169	4	111	0.744746	1
chr1	160500000	165500000	q23.3	1	173	0	115	1	1
chr1	165500000	167200000	q24.1	1	173	1	114	1	1
chr1	167200000	170900000	q24.2	0	174	0	115	1	1
chr1	170900000	173000000	q24.3	0	174	0	115	1	1
chr1	173000000	176100000	q25.1	1	173	0	115	1	1
chr1	176100000	180300000	q25.2	1	173	0	115	1	1
chr1	180300000	185800000	q25.3	0	174	0	115	1	1
chr1	185800000	190800000	q31.1	0	174	0	115	1	1
chr1	190800000	193800000	q31.2	0	174	0	115	1	1
chr1	193800000	198700000	q31.3	2	172	0	115	0.519175	0.956387
chr1	198700000	207100000	q32.1	0	174	0	115	1	1
chr1	207100000	211300000	q32.2	3	171	1	114	1	1
chr1	211300000	214400000	q32.3	1	173	0	115	1	1
chr1	214400000	223900000	q41	2	172	0	115	0.519175	0.956387
chr1	223900000	224400000	q42.11	3	171	0	115	0.278763	0.761098
chr1	224400000	226800000	q42.12	3	171	0	115	0.278763	0.761098
chr1	226800000	230500000	q42.13	5	169	0	115	0.160897	0.623618
chr1	230500000	234600000	q42.2	6	168	0	115	0.0844346	0.495544
chr1	234600000	236400000	q42.3	6	168	0	115	0.0844346	0.495544
chr1	236400000	243500000	q43	13	161	4	111	0.204736	0.691153
chr1	243500000	248956422	q44	10	164	2	113	0.132998	0.593093
chr10	0	3000000	p15.3	40	134	43	72	0.011367	0.235934
chr10	3000000	3800000	p15.2	6	168	19	96	0.000168641	0.071461
chr10	3800000	6600000	p15.1	2	172	11	104	0.000987574	0.0818245
chr10	6600000	12200000	p14	8	166	10	105	0.213263	0.711713
chr10	12200000	17300000	p13	6	168	9	106	0.111562	0.555201
chr10	17300000	18300000	p12.33	4	170	7	108	0.121389	0.561425
chr10	18300000	18400000	p12.32	4	170	8	107	0.0701961	0.44699
chr10	18400000	22300000	p12.31	3	171	8	107	0.0292654	0.336552
chr10	22300000	24300000	p12.2	2	172	11	104	0.000987574	0.0818245
chr10	24300000	29300000	p12.1	8	166	11	104	0.143748	0.613697
chr10	29300000	31100000	p11.23	3	171	8	107	0.0292654	0.336552
chr10	31100000	34200000	p11.22	3	171	8	107	0.0292654	0.336552
chr10	34200000	38000000	p11.21	7	167	13	102	0.0305449	0.337581
chr10	38000000	39800000	p11.1	9	165	13	102	0.0695247	0.44699
chr10	39800000	41600000	q11.1	7	66	12	48	0.133812	0.593093
chr10	41600000	45500000	q11.21	8	166	19	96	0.000861749	0.0818245
chr10	45500000	48600000	q11.22	7	167	16	99	0.00336489	0.124501
chr10	48600000	51100000	q11.23	15	159	23	92	0.00716845	0.196785
chr10	51100000	59400000	q21.1	10	164	19	96	0.004449	0.135218
chr10	59400000	62800000	q21.2	6	168	13	102	0.0134441	0.2442
chr10	62800000	68800000	q21.3	6	168	16	99	0.00135929	0.0889813
chr10	68800000	73100000	q22.1	7	167	13	102	0.0305449	0.337581
chr10	73100000	75900000	q22.2	3	171	7	108	0.0950398	0.510053
chr10	75900000	80300000	q22.3	18	156	18	97	0.204618	0.691153
chr10	80300000	86100000	q23.1	31	143	35	80	0.0149469	0.260157
chr10	86100000	87700000	q23.2	13	161	23	92	0.00310973	0.124501
chr10	87700000	91100000	q23.31	15	159	18	97	0.0880492	0.499891
chr10	91100000	92300000	q23.32	13	161	16	99	0.108141	0.554076
chr10	92300000	95300000	q23.33	14	160	17	98	0.081619	0.495544
chr10	95300000	97500000	q24.1	14	160	18	97	0.0551249	0.417251
chr10	97500000	100100000	q24.2	14	160	20	95	0.0240367	0.319613
chr10	100100000	101200000	q24.31	12	162	18	97	0.0286955	0.336552
chr10	101200000	103100000	q24.32	12	162	16	99	0.0662541	0.44699
chr10	103100000	104000000	q24.33	13	161	19	96	0.0211258	0.310745
chr10	104000000	110100000	q25.1	36	138	30	85	0.317315	0.784985
chr10	110100000	113100000	q25.2	14	160	21	94	0.0155911	0.260157
chr10	113100000	117300000	q25.3	10	164	19	96	0.004449	0.135218
chr10	117300000	119900000	q26.11	15	159	24	91	0.00442784	0.135218
chr10	119900000	121400000	q26.12	14	160	21	94	0.0155911	0.260157
chr10	121400000	125700000	q26.13	14	160	23	92	0.00381639	0.135218
chr10	125700000	128800000	q26.2	15	159	24	91	0.00442784	0.135218
chr10	128800000	133797422	q26.3	80	94	57	58	0.630354	1
chr11	0	2800000	p15.5	37	137	35	80	0.0952979	0.510053
chr11	2800000	11700000	p15.4	31	143	27	88	0.293565	0.763588
chr11	11700000	13800000	p15.3	15	159	20	95	0.0282616	0.336552
chr11	13800000	16900000	p15.2	15	159	19	96	0.0608033	0.439247
chr11	16900000	22000000	p15.1	13	161	17	98	0.0509755	0.405422
chr11	22000000	26200000	p14.3	17	157	18	97	0.144054	0.613697
chr11	26200000	27200000	p14.2	19	155	17	98	0.365249	0.849205
chr11	27200000	31000000	p14.1	20	154	15	100	0.715281	1
chr11	31000000	36400000	p13	13	161	8	107	1	1
chr11	36400000	43400000	p12	14	160	14	101	0.309885	0.777913
chr11	43400000	48800000	p11.2	20	154	8	107	0.228338	0.714037
chr11	48800000	51000000	p11.12	49	125	30	85	0.787635	1
chr11	51000000	53400000	p11.11	46	70	26	53	0.367224	0.849205
chr11	53400000	55800000	q11	58	116	33	82	0.439256	0.912522
chr11	55800000	60100000	q12.1	41	133	19	96	0.182481	0.671764
chr11	60100000	61900000	q12.2	31	143	14	101	0.246167	0.737911
chr11	61900000	63600000	q12.3	38	136	18	97	0.224942	0.714037
chr11	63600000	66100000	q13.1	44	130	21	94	0.195414	0.681144
chr11	66100000	68700000	q13.2	16	158	12	103	0.839414	1
chr11	68700000	70500000	q13.3	16	158	23	92	0.013009	0.2442
chr11	70500000	75500000	q13.4	35	139	14	101	0.10854	0.554076
chr11	75500000	77400000	q13.5	30	144	13	102	0.180484	0.670708
chr11	77400000	85900000	q14.1	58	116	26	89	0.0635746	0.443459
chr11	85900000	88600000	q14.2	71	103	32	83	0.0247482	0.32401
chr11	88600000	93000000	q14.3	80	94	40	75	0.0676349	0.44699
chr11	93000000	97400000	q21	86	88	44	71	0.0703838	0.44699
chr11	97400000	102300000	q22.1	89	85	46	69	0.071251	0.449145
chr11	102300000	103000000	q22.2	83	91	38	77	0.0150009	0.260157
chr11	103000000	110600000	q22.3	89	85	41	74	0.0111983	0.235934
chr11	110600000	112700000	q23.1	96	78	45	70	0.00832714	0.202468
chr11	112700000	114600000	q23.2	99	75	51	64	0.0412587	0.364789
chr11	114600000	121300000	q23.3	99	75	50	65	0.0304518	0.337581
chr11	121300000	124000000	q24.1	98	76	50	65	0.0408418	0.364789
chr11	124000000	127900000	q24.2	100	74	51	64	0.0309823	0.338024
chr11	127900000	130900000	q24.3	87	87	52	63	0.471093	0.932326
chr11	130900000	135086622	q25	112	62	71	44	0.708668	1
chr12	0	3200000	p13.33	16	158	6	109	0.260926	0.753288
chr12	3200000	5300000	p13.32	20	154	11	104	0.699472	1
chr12	5300000	10000000	p13.31	12	162	5	110	0.449866	0.912522
chr12	10000000	12600000	p13.2	18	156	7	108	0.2853	0.761098
chr12	12600000	14600000	p13.1	21	153	9	106	0.325036	0.794843
chr12	14600000	19800000	p12.3	17	157	9	106	0.676544	1
chr12	19800000	21100000	p12.2	12	162	6	109	0.627381	1
chr12	21100000	26300000	p12.1	11	163	7	108	1	1
chr12	26300000	27600000	p11.23	7	167	4	111	1	1
chr12	27600000	30500000	p11.22	8	166	6	109	0.787853	1
chr12	30500000	33200000	p11.21	5	169	4	111	0.744746	1
chr12	33200000	35500000	p11.1	31	143	22	93	0.87673	1
chr12	35500000	37800000	q11	27	147	16	99	0.738891	1
chr12	37800000	46000000	q12	6	168	5	110	0.758469	1
chr12	46000000	48700000	q13.11	3	171	4	111	0.441862	0.912522
chr12	48700000	51100000	q13.12	3	171	5	110	0.27246	0.760572
chr12	51100000	54500000	q13.13	3	171	5	110	0.27246	0.760572
chr12	54500000	56200000	q13.2	2	172	5	110	0.118882	0.556115
chr12	56200000	57700000	q13.3	2	172	5	110	0.118882	0.556115
chr12	57700000	62700000	q14.1	6	168	6	109	0.550909	0.968644
chr12	62700000	64700000	q14.2	2	172	4	111	0.219917	0.714037
chr12	64700000	67300000	q14.3	4	170	6	109	0.203521	0.691153
chr12	67300000	71100000	q15	1	173	8	107	0.00321749	0.124501
chr12	71100000	75300000	q21.1	6	168	4	111	1	1
chr12	75300000	79900000	q21.2	4	170	4	111	0.717056	1
chr12	79900000	86300000	q21.31	5	169	7	108	0.23074	0.714037
chr12	86300000	88600000	q21.32	3	171	8	107	0.0292654	0.336552
chr12	88600000	92200000	q21.33	2	172	7	108	0.0320679	0.341122
chr12	92200000	95800000	q22	2	172	7	108	0.0320679	0.341122
chr12	95800000	101200000	q23.1	9	165	8	107	0.61203	1
chr12	101200000	103500000	q23.2	11	163	12	103	0.266887	0.760572
chr12	103500000	108600000	q23.3	8	166	13	102	0.0380374	0.364789
chr12	108600000	111300000	q24.11	5	169	10	105	0.0541854	0.417251
chr12	111300000	111900000	q24.12	5	169	8	107	0.145487	0.613697
chr12	111900000	113900000	q24.13	18	156	21	94	0.0774909	0.484888
chr12	113900000	116400000	q24.21	9	165	13	102	0.0695247	0.44699
chr12	116400000	117700000	q24.22	9	165	14	101	0.0441519	0.364789
chr12	117700000	120300000	q24.23	15	159	17	98	0.1256	0.566487
chr12	120300000	125400000	q24.31	11	163	16	99	0.0384468	0.364789
chr12	125400000	128700000	q24.32	70	104	55	60	0.225844	0.714037
chr12	128700000	133275309	q24.33	70	104	55	60	0.225844	0.714037
chr13	0	4600000	p13	0	0	0	0	1	1
chr13	4600000	10100000	p12	0	0	0	0	1	1
chr13	10100000	16500000	p11.2	0	0	0	0	1	1
chr13	16500000	17700000	p11.1	0	0	0	0	1	1
chr13	17700000	18900000	q11	99	75	54	61	0.117541	0.556115
chr13	18900000	22600000	q12.11	69	105	32	83	0.0440599	0.364789
chr13	22600000	24900000	q12.12	69	105	36	79	0.169875	0.642505
chr13	24900000	27200000	q12.13	68	106	38	77	0.320248	0.789946
chr13	27200000	28300000	q12.2	62	112	32	83	0.199639	0.690623
chr13	28300000	31600000	q12.3	63	111	35	80	0.37432	0.854012
chr13	31600000	33400000	q13.1	64	110	37	78	0.451253	0.912522
chr13	33400000	34900000	q13.2	67	107	41	74	0.709552	1
chr13	34900000	39500000	q13.3	66	108	40	75	0.619368	1
chr13	39500000	44600000	q14.11	58	116	38	77	1	1
chr13	44600000	45200000	q14.12	61	113	35	80	0.445655	0.912522
chr13	45200000	46700000	q14.13	61	113	38	77	0.800285	1
chr13	46700000	50300000	q14.2	61	113	37	78	0.703482	1
chr13	50300000	54700000	q14.3	68	106	42	73	0.711067	1
chr13	54700000	59000000	q21.1	67	107	43	72	0.901738	1
chr13	59000000	61800000	q21.2	66	108	42	73	0.9012	1
chr13	61800000	65200000	q21.31	68	106	42	73	0.711067	1
chr13	65200000	68100000	q21.32	66	108	42	73	0.9012	1
chr13	68100000	72800000	q21.33	60	114	40	75	1	1
chr13	72800000	74900000	q22.1	59	115	33	82	0.369367	0.851524
chr13	74900000	76700000	q22.2	62	112	36	79	0.525783	0.956387
chr13	76700000	78500000	q22.3	58	116	38	77	1	1
chr13	78500000	87100000	q31.1	63	111	37	78	0.528493	0.956909
chr13	87100000	89400000	q31.2	63	111	33	82	0.203343	0.691153
chr13	89400000	94400000	q31.3	60	114	35	80	0.523258	0.956387
chr13	94400000	97500000	q32.1	61	113	37	78	0.703482	1
chr13	97500000	98700000	q32.2	60	114	37	78	0.704471	1
chr13	98700000	101100000	q32.3	59	115	36	79	0.70177	1
chr13	101100000	104200000	q33.1	63	111	39	76	0.707824	1
chr13	104200000	106400000	q33.2	62	112	39	76	0.801796	1
chr13	106400000	109600000	q33.3	66	108	39	76	0.533034	0.956988
chr13	109600000	114364328	q34	85	89	49	66	0.335546	0.802106
chr14	0	3600000	p13	0	0	0	0	1	1
chr14	3600000	8000000	p12	0	0	0	0	1	1
chr14	8000000	16100000	p11.2	0	0	0	0	1	1
chr14	16100000	17200000	p11.1	0	0	0	0	1	1
chr14	17200000	18200000	q11.1	0	0	0	0	1	1
chr14	18200000	24100000	q11.2	13	161	14	101	0.21619	0.714037
chr14	24100000	32900000	q12	16	158	14	101	0.435856	0.912522
chr14	32900000	34800000	q13.1	9	165	9	106	0.456797	0.912522
chr14	34800000	36100000	q13.2	11	163	9	106	0.641865	1
chr14	36100000	37400000	q13.3	11	163	13	102	0.190241	0.671764
chr14	37400000	43000000	q21.1	20	154	16	99	0.587155	0.989443
chr14	43000000	46700000	q21.2	17	157	15	100	0.444928	0.912522
chr14	46700000	50400000	q21.3	28	146	20	95	0.871881	1
chr14	50400000	53600000	q22.1	11	163	14	101	0.0911067	0.499891
chr14	53600000	55000000	q22.2	14	160	18	97	0.0551249	0.417251
chr14	55000000	57600000	q22.3	20	154	23	92	0.0624547	0.439247
chr14	57600000	61600000	q23.1	20	154	19	96	0.224368	0.714037
chr14	61600000	64300000	q23.2	25	149	19	96	0.619979	1
chr14	64300000	67400000	q23.3	24	150	24	91	0.145672	0.613697
chr14	67400000	69800000	q24.1	25	149	20	95	0.510424	0.948407
chr14	69800000	73300000	q24.2	35	139	29	86	0.31473	0.782917
chr14	73300000	78800000	q24.3	38	136	31	84	0.327185	0.795528
chr14	78800000	83100000	q31.1	42	132	35	80	0.277018	0.761098
chr14	83100000	84400000	q31.2	42	132	36	79	0.222952	0.714037
chr14	84400000	89300000	q31.3	43	131	40	75	0.0838834	0.495544
chr14	89300000	91400000	q32.11	37	137	37	78	0.0400667	0.364789
chr14	91400000	94200000	q32.12	44	130	40	75	0.0869714	0.499891
chr14	94200000	95800000	q32.13	43	131	40	75	0.0838834	0.495544
chr14	95800000	100900000	q32.2	49	125	41	74	0.195561	0.681144
chr14	100900000	102700000	q32.31	32	142	28	87	0.238133	0.721179
chr14	102700000	103500000	q32.32	31	143	26	89	0.365341	0.849205
chr14	103500000	107043718	q32.33	75	99	59	56	0.186202	0.671764
chr15	0	4200000	p13	0	0	0	0	1	1
chr15	4200000	9700000	p12	0	0	0	0	1	1
chr15	9700000	17500000	p11.2	0	0	0	0	1	1
chr15	17500000	19000000	p11.1	0	0	0	0	1	1
chr15	19000000	20500000	q11.1	99	75	67	48	0.90332	1
chr15	20500000	25500000	q11.2	103	71	72	43	0.623227	1
chr15	25500000	27800000	q12	111	63	79	36	0.447762	0.912522
chr15	27800000	30000000	q13.1	121	53	88	27	0.227228	0.714037
chr15	30000000	30900000	q13.2	122	52	88	27	0.280845	0.761098
chr15	30900000	33400000	q13.3	123	51	87	28	0.418799	0.90337
chr15	33400000	39800000	q14	66	108	50	65	0.391179	0.876034
chr15	39800000	42500000	q15.1	19	155	11	104	0.844371	1
chr15	42500000	43300000	q15.2	19	155	11	104	0.844371	1
chr15	43300000	44500000	q15.3	18	156	13	102	0.847059	1
chr15	44500000	49200000	q21.1	24	150	19	96	0.612856	1
chr15	49200000	52600000	q21.2	17	157	15	100	0.444928	0.912522
chr15	52600000	58800000	q21.3	18	156	13	102	0.847059	1
chr15	58800000	59000000	q22.1	13	161	10	105	0.824841	1
chr15	59000000	63400000	q22.2	17	157	13	102	0.696933	1
chr15	63400000	66900000	q22.31	18	156	11	104	1	1
chr15	66900000	67000000	q22.32	17	157	12	103	0.844371	1
chr15	67000000	67200000	q22.33	17	157	12	103	0.844371	1
chr15	67200000	72400000	q23	20	154	13	102	1	1
chr15	72400000	74900000	q24.1	18	156	10	105	0.68967	1
chr15	74900000	76300000	q24.2	17	157	10	105	0.838325	1
chr15	76300000	78000000	q24.3	17	157	11	104	1	1
chr15	78000000	81400000	q25.1	21	153	16	99	0.719836	1
chr15	81400000	84700000	q25.2	21	153	16	99	0.719836	1
chr15	84700000	88500000	q25.3	25	149	22	93	0.329147	0.795837
chr15	88500000	93800000	q26.1	20	154	14	101	0.85433	1
chr15	93800000	98000000	q26.2	25	149	15	100	0.862255	1
chr15	98000000	101991189	q26.3	25	149	18	97	0.8661	1
chr16	0	7800000	p13.3	14	160	9	106	1	1
chr16	7800000	10400000	p13.2	16	158	14	101	0.435856	0.912522
chr16	10400000	12500000	p13.13	3	171	6	109	0.162683	0.623618
chr16	12500000	14700000	p13.12	7	167	8	107	0.289593	0.762984
chr16	14700000	16700000	p13.11	7	167	4	111	1	1
chr16	16700000	21200000	p12.3	4	170	4	111	0.717056	1
chr16	21200000	24200000	p12.2	3	171	4	111	0.441862	0.912522
chr16	24200000	28500000	p12.1	14	160	19	96	0.0366472	0.364789
chr16	28500000	35300000	p11.2	56	118	38	77	0.898439	1
chr16	35300000	36800000	p11.1	84	90	51	64	0.548086	0.967678
chr16	36800000	38400000	q11.1	55	36	29	21	0.858091	1
chr16	38400000	47000000	q11.2	83	91	45	70	0.183247	0.671764
chr16	47000000	52600000	q12.1	99	75	59	56	0.398393	0.884214
chr16	52600000	56000000	q12.2	96	78	50	65	0.0554047	0.417251
chr16	56000000	57300000	q13	103	71	52	63	0.0222743	0.310745
chr16	57300000	66600000	q21	109	65	63	52	0.220837	0.714037
chr16	66600000	70800000	q22.1	108	66	59	56	0.088315	0.499891
chr16	70800000	72800000	q22.2	109	65	61	54	0.11357	0.556115
chr16	72800000	74100000	q22.3	109	65	61	54	0.11357	0.556115
chr16	74100000	79200000	q23.1	110	64	65	50	0.270228	0.760572
chr16	79200000	81600000	q23.2	113	61	66	49	0.21672	0.714037
chr16	81600000	84100000	q23.3	112	62	67	48	0.323111	0.793422
chr16	84100000	87000000	q24.1	113	61	68	47	0.323522	0.793422
chr16	87000000	88700000	q24.2	110	64	70	45	0.711077	1
chr16	88700000	90338345	q24.3	102	72	58	57	0.184898	0.671764
chr17	0	3400000	p13.3	66	108	59	56	0.0290971	0.336552
chr17	3400000	6500000	p13.2	75	99	60	55	0.148793	0.617671
chr17	6500000	10800000	p13.1	92	82	82	33	0.0020989	0.119077
chr17	10800000	16100000	p12	77	97	72	43	0.00263727	0.124501
chr17	16100000	22700000	p11.2	57	117	57	58	0.00477202	0.140034
chr17	22700000	25100000	p11.1	78	96	64	51	0.0922243	0.499891
chr17	25100000	27400000	q11.1	47	127	36	79	0.429578	0.912522
chr17	27400000	33500000	q11.2	19	155	20	95	0.158654	0.623618
chr17	33500000	39800000	q12	85	89	64	51	0.280361	0.761098
chr17	39800000	40200000	q21.1	18	156	22	93	0.0380311	0.364789
chr17	40200000	42800000	q21.2	34	140	30	85	0.196099	0.681144
chr17	42800000	46800000	q21.31	50	124	37	78	0.600513	0.997847
chr17	46800000	49300000	q21.32	13	161	15	100	0.154247	0.623618
chr17	49300000	52100000	q21.33	3	171	14	101	0.000419865	0.071461
chr17	52100000	59500000	q22	9	165	13	102	0.0695247	0.44699
chr17	59500000	60200000	q23.1	1	173	8	107	0.00321749	0.124501
chr17	60200000	63100000	q23.2	1	173	9	106	0.00135669	0.0889813
chr17	63100000	64600000	q23.3	1	173	8	107	0.00321749	0.124501
chr17	64600000	66200000	q24.1	2	172	9	106	0.00823401	0.202468
chr17	66200000	69100000	q24.2	2	172	9	106	0.00823401	0.202468
chr17	69100000	72900000	q24.3	7	167	12	103	0.0497588	0.403283
chr17	72900000	76800000	q25.1	9	165	14	101	0.0441519	0.364789
chr17	76800000	77200000	q25.2	5	169	12	103	0.0100294	0.230676
chr17	77200000	83257441	q25.3	9	165	14	101	0.0441519	0.364789
chr18	0	2900000	p11.32	27	147	24	91	0.271218	0.760572
chr18	2900000	7200000	p11.31	54	120	34	81	0.896168	1
chr18	7200000	8500000	p11.23	46	128	31	84	1	1
chr18	8500000	10900000	p11.22	30	144	26	89	0.28845	0.762984
chr18	10900000	15400000	p11.21	28	146	22	93	0.527762	0.956909
chr18	15400000	18500000	p11.1	34	140	26	89	0.555457	0.972621
chr18	18500000	21500000	q11.1	14	160	11	104	0.673388	1
chr18	21500000	27500000	q11.2	24	150	18	97	0.733712	1
chr18	27500000	35100000	q12.1	27	147	21	94	0.628435	1
chr18	35100000	39500000	q12.2	32	142	28	87	0.238133	0.721179
chr18	39500000	45900000	q12.3	28	146	24	91	0.348453	0.828307
chr18	45900000	50700000	q21.1	31	143	27	88	0.293565	0.763588
chr18	50700000	56200000	q21.2	35	139	28	87	0.466972	0.926543
chr18	56200000	58600000	q21.31	25	149	24	91	0.153658	0.623618
chr18	58600000	61300000	q21.32	24	150	26	89	0.0578785	0.432058
chr18	61300000	63900000	q21.33	23	151	22	93	0.187781	0.671764
chr18	63900000	69100000	q22.1	24	150	24	91	0.145672	0.613697
chr18	69100000	71000000	q22.2	27	147	24	91	0.271218	0.760572
chr18	71000000	75400000	q22.3	28	146	30	85	0.050542	0.405422
chr18	75400000	80373285	q23	76	98	48	67	0.808379	1
chr19	0	6900000	p13.3	32	142	14	101	0.189549	0.671764
chr19	6900000	12600000	p13.2	34	140	14	101	0.108687	0.554076
chr19	12600000	13800000	p13.13	19	155	6	109	0.133195	0.593093
chr19	13800000	16100000	p13.12	20	154	5	110	0.0523362	0.41239
chr19	16100000	19900000	p13.11	15	159	6	109	0.35677	0.838534
chr19	19900000	24200000	p12	40	134	24	91	0.772486	1
chr19	24200000	26200000	p11	20	154	17	98	0.47293	0.933791
chr19	26200000	28100000	q11	66	108	46	69	0.805242	1
chr19	28100000	31900000	q12	84	90	54	61	0.904301	1
chr19	31900000	35100000	q13.11	39	135	27	88	0.88646	1
chr19	35100000	37800000	q13.12	14	160	5	110	0.237234	0.721179
chr19	37800000	38200000	q13.13	16	158	7	108	0.382568	0.870496
chr19	38200000	42900000	q13.2	15	159	11	104	0.835018	1
chr19	42900000	44700000	q13.31	11	163	10	105	0.491653	0.940248
chr19	44700000	47500000	q13.32	11	163	7	108	1	1
chr19	47500000	50900000	q13.33	9	165	6	109	1	1
chr19	50900000	53100000	q13.41	11	163	10	105	0.491653	0.940248
chr19	53100000	55800000	q13.42	9	165	9	106	0.456797	0.912522
chr19	55800000	58617616	q13.43	10	164	8	107	0.804449	1
chr2	0	4400000	p25.3	58	116	34	81	0.521543	0.956387
chr2	4400000	6900000	p25.2	58	116	35	80	0.699716	1
chr2	6900000	12000000	p25.1	21	153	10	105	0.439428	0.912522
chr2	12000000	16500000	p24.3	22	152	14	101	1	1
chr2	16500000	19000000	p24.2	24	150	15	100	1	1
chr2	19000000	23800000	p24.1	48	126	27	88	0.493879	0.940248
chr2	23800000	27700000	p23.3	22	152	10	105	0.341971	0.815175
chr2	27700000	29800000	p23.2	16	158	10	105	1	1
chr2	29800000	31800000	p23.1	21	153	16	99	0.719836	1
chr2	31800000	36300000	p22.3	18	156	15	100	0.571397	0.982268
chr2	36300000	38300000	p22.2	14	160	9	106	1	1
chr2	38300000	41500000	p22.1	13	161	13	102	0.297001	0.763588
chr2	41500000	47500000	p21	11	163	8	107	0.81377	1
chr2	47500000	52600000	p16.3	10	164	8	107	0.804449	1
chr2	52600000	54700000	p16.2	7	167	7	108	0.419308	0.90337
chr2	54700000	61000000	p16.1	15	159	8	107	0.66339	1
chr2	61000000	63900000	p15	6	168	4	111	1	1
chr2	63900000	68400000	p14	13	161	13	102	0.297001	0.763588
chr2	68400000	71300000	p13.3	9	165	5	110	1	1
chr2	71300000	73300000	p13.2	11	163	7	108	1	1
chr2	73300000	74800000	p13.1	8	166	5	110	1	1
chr2	74800000	83100000	p12	27	147	12	103	0.291163	0.763588
chr2	83100000	91800000	p11.2	11	163	6	109	0.8018	1
chr2	91800000	93900000	p11.1	28	146	18	97	1	1
chr2	93900000	96000000	q11.1	10	164	7	108	1	1
chr2	96000000	102100000	q11.2	7	167	5	110	1	1
chr2	102100000	105300000	q12.1	22	152	13	102	0.85433	1
chr2	105300000	106700000	q12.2	26	148	19	96	0.742131	1
chr2	106700000	108700000	q12.3	25	149	18	97	0.8661	1
chr2	108700000	112200000	q13	7	167	5	110	1	1
chr2	112200000	118100000	q14.1	35	139	27	88	0.558638	0.976182
chr2	118100000	121600000	q14.2	18	156	17	98	0.273484	0.760572
chr2	121600000	129100000	q14.3	20	154	25	90	0.0210103	0.310745
chr2	129100000	131700000	q21.1	18	156	20	95	0.108732	0.554076
chr2	131700000	134300000	q21.2	17	157	22	93	0.0337251	0.354322
chr2	134300000	136100000	q21.3	8	166	14	101	0.0228452	0.313568
chr2	136100000	141500000	q22.1	12	162	19	96	0.0116931	0.236924
chr2	141500000	143400000	q22.2	7	167	12	103	0.0497588	0.403283
chr2	143400000	147900000	q22.3	7	167	15	100	0.00615459	0.174585
chr2	147900000	149000000	q23.1	7	167	11	104	0.0798765	0.495544
chr2	149000000	149600000	q23.2	6	168	11	104	0.0403193	0.364789
chr2	149600000	154000000	q23.3	5	169	9	106	0.0895771	0.499891
chr2	154000000	158900000	q24.1	6	168	11	104	0.0403193	0.364789
chr2	158900000	162900000	q24.2	5	169	8	107	0.145487	0.613697
chr2	162900000	168900000	q24.3	6	168	9	106	0.111562	0.555201
chr2	168900000	177100000	q31.1	3	171	8	107	0.0292654	0.336552
chr2	177100000	179700000	q31.2	5	169	7	108	0.23074	0.714037
chr2	179700000	182100000	q31.3	7	167	8	107	0.289593	0.762984
chr2	182100000	188500000	q32.1	6	168	6	109	0.550909	0.968644
chr2	188500000	191100000	q32.2	4	170	4	111	0.717056	1
chr2	191100000	196600000	q32.3	7	167	9	106	0.193572	0.680701
chr2	196600000	202500000	q33.1	10	164	9	106	0.479646	0.940248
chr2	202500000	204100000	q33.2	4	170	6	109	0.203521	0.691153
chr2	204100000	208200000	q33.3	4	170	7	108	0.121389	0.561425
chr2	208200000	214500000	q34	4	170	9	106	0.0396176	0.364789
chr2	214500000	220700000	q35	5	169	10	105	0.0541854	0.417251
chr2	220700000	224300000	q36.1	8	166	12	103	0.062047	0.439247
chr2	224300000	225200000	q36.2	4	170	11	104	0.012013	0.237745
chr2	225200000	230100000	q36.3	22	152	17	98	0.60268	0.997847
chr2	230100000	234700000	q37.1	11	163	13	102	0.190241	0.671764
chr2	234700000	236400000	q37.2	10	164	22	93	0.000512356	0.0726692
chr2	236400000	242193529	q37.3	26	148	32	83	0.01039	0.232681
chr20	0	5100000	p13	14	160	11	104	0.673388	1
chr20	5100000	9200000	p12.3	21	153	13	102	1	1
chr20	9200000	12000000	p12.2	13	161	12	103	0.398987	0.884214
chr20	12000000	17900000	p12.1	14	160	14	101	0.309885	0.777913
chr20	17900000	21300000	p11.23	11	163	12	103	0.266887	0.760572
chr20	21300000	22300000	p11.22	29	145	21	94	0.752254	1
chr20	22300000	25700000	p11.21	29	145	21	94	0.752254	1
chr20	25700000	28100000	p11.1	16	158	17	98	0.18547	0.671764
chr20	28100000	30400000	q11.1	23	151	12	103	0.581529	0.988148
chr20	30400000	33500000	q11.21	6	168	4	111	1	1
chr20	33500000	35800000	q11.22	3	171	2	113	1	1
chr20	35800000	39000000	q11.23	4	170	0	115	0.153879	0.623618
chr20	39000000	43100000	q12	7	167	1	114	0.151457	0.623618
chr20	43100000	43500000	q13.11	9	165	4	111	0.574104	0.982268
chr20	43500000	47800000	q13.12	3	171	1	114	1	1
chr20	47800000	51200000	q13.13	1	173	0	115	1	1
chr20	51200000	56400000	q13.2	6	168	8	107	0.262013	0.753288
chr20	56400000	57800000	q13.31	15	159	12	103	0.680908	1
chr20	57800000	59700000	q13.32	19	155	13	102	1	1
chr20	59700000	64444167	q13.33	52	122	30	85	0.507754	0.945511
chr21	0	3100000	p13	0	0	0	0	1	1
chr21	3100000	7000000	p12	132	42	91	24	0.568424	0.981195
chr21	7000000	10900000	p11.2	107	67	63	52	0.273468	0.760572
chr21	10900000	12000000	p11.1	76	86	47	64	0.460985	0.918731
chr21	12000000	13000000	q11.1	76	98	47	68	0.715542	1
chr21	13000000	15000000	q11.2	56	118	39	76	0.79863	1
chr21	15000000	22600000	q21.1	27	147	26	89	0.161854	0.623618
chr21	22600000	25500000	q21.2	22	152	21	94	0.237011	0.721179
chr21	25500000	30200000	q21.3	21	153	13	102	1	1
chr21	30200000	34400000	q22.11	21	153	12	103	0.70983	1
chr21	34400000	36400000	q22.12	18	156	13	102	0.847059	1
chr21	36400000	38300000	q22.13	20	154	11	104	0.699472	1
chr21	38300000	41200000	q22.2	32	142	23	92	0.760829	1
chr21	41200000	46709983	q22.3	27	147	16	99	0.738891	1
chr22	0	4300000	p13	0	0	0	0	1	1
chr22	4300000	9400000	p12	0	0	0	0	1	1
chr22	9400000	13700000	p11.2	77	97	49	66	0.809342	1
chr22	13700000	15000000	p11.1	72	96	49	66	1	1
chr22	15000000	17400000	q11.1	59	115	41	74	0.801057	1
chr22	17400000	21700000	q11.21	55	119	30	85	0.356676	0.838534
chr22	21700000	23100000	q11.22	58	116	36	79	0.797739	1
chr22	23100000	25500000	q11.23	56	118	38	77	0.898439	1
chr22	25500000	29200000	q12.1	60	114	41	74	0.899837	1
chr22	29200000	31800000	q12.2	51	123	28	87	0.418799	0.90337
chr22	31800000	37200000	q12.3	72	102	49	66	0.903143	1
chr22	37200000	40600000	q13.1	54	120	30	85	0.427463	0.912522
chr22	40600000	43800000	q13.2	65	109	36	79	0.315025	0.782917
chr22	43800000	48100000	q13.31	75	99	49	66	1	1
chr22	48100000	49100000	q13.32	94	80	63	52	0.904661	1
chr22	49100000	50818468	q13.33	78	96	49	66	0.718322	1
chr3	0	2800000	p26.3	18	156	7	108	0.2853	0.761098
chr3	2800000	4000000	p26.2	20	154	6	109	0.09188	0.499891
chr3	4000000	8100000	p26.1	14	160	8	107	0.823186	1
chr3	8100000	11600000	p25.3	11	163	4	111	0.41782	0.90337
chr3	11600000	13200000	p25.2	11	163	3	112	0.173535	0.653443
chr3	13200000	16300000	p25.1	11	163	4	111	0.41782	0.90337
chr3	16300000	23800000	p24.3	17	157	6	109	0.187981	0.671764
chr3	23800000	26300000	p24.2	18	156	9	106	0.539909	0.961218
chr3	26300000	30800000	p24.1	20	154	11	104	0.699472	1
chr3	30800000	32000000	p23	18	156	9	106	0.539909	0.961218
chr3	32000000	36400000	p22.3	28	146	16	99	0.738329	1
chr3	36400000	39300000	p22.2	23	151	12	103	0.581529	0.988148
chr3	39300000	43600000	p22.1	24	150	11	104	0.357683	0.838534
chr3	43600000	44100000	p21.33	30	144	14	101	0.315559	0.782917
chr3	44100000	44200000	p21.32	30	144	14	101	0.315559	0.782917
chr3	44200000	50600000	p21.31	27	147	16	99	0.738891	1
chr3	50600000	52300000	p21.2	31	143	16	99	0.41874	0.90337
chr3	52300000	54400000	p21.1	32	142	17	98	0.522152	0.956387
chr3	54400000	58600000	p14.3	27	147	15	100	0.611925	1
chr3	58600000	63800000	p14.2	31	143	21	94	1	1
chr3	63800000	69700000	p14.1	34	140	19	96	0.539019	0.961218
chr3	69700000	74100000	p13	29	145	19	96	1	1
chr3	74100000	79800000	p12.3	29	145	16	99	0.619862	1
chr3	79800000	83500000	p12.2	20	154	14	101	0.85433	1
chr3	83500000	87100000	p12.1	19	155	10	105	0.689733	1
chr3	87100000	87800000	p11.2	15	159	7	108	0.501753	0.945511
chr3	87800000	90900000	p11.1	15	159	7	108	0.501753	0.945511
chr3	90900000	94000000	q11.1	8	166	7	108	0.596921	0.99409
chr3	94000000	98600000	q11.2	9	165	7	108	0.795596	1
chr3	98600000	100300000	q12.1	13	161	5	110	0.329212	0.795837
chr3	100300000	101200000	q12.2	6	168	2	113	0.484043	0.940248
chr3	101200000	103100000	q12.3	5	169	2	113	0.706653	1
chr3	103100000	106500000	q13.11	6	168	2	113	0.484043	0.940248
chr3	106500000	108200000	q13.12	7	167	5	110	1	1
chr3	108200000	111600000	q13.13	29	145	12	103	0.168741	0.641063
chr3	111600000	113700000	q13.2	7	167	3	112	0.744746	1
chr3	113700000	117600000	q13.31	15	159	7	108	0.501753	0.945511
chr3	117600000	119300000	q13.32	28	146	12	103	0.223163	0.714037
chr3	119300000	122200000	q13.33	4	170	3	112	1	1
chr3	122200000	124100000	q21.1	6	168	4	111	1	1
chr3	124100000	126100000	q21.2	6	168	8	107	0.262013	0.753288
chr3	126100000	129500000	q21.3	16	158	9	106	0.831426	1
chr3	129500000	134000000	q22.1	8	166	7	108	0.596921	0.99409
chr3	134000000	136000000	q22.2	11	163	8	107	0.81377	1
chr3	136000000	139000000	q22.3	8	166	8	107	0.436469	0.912522
chr3	139000000	143100000	q23	9	165	8	107	0.61203	1
chr3	143100000	149200000	q24	4	170	4	111	0.717056	1
chr3	149200000	152300000	q25.1	2	172	3	112	0.389928	0.875617
chr3	152300000	155300000	q25.2	4	170	3	112	1	1
chr3	155300000	157300000	q25.31	2	172	1	114	1	1
chr3	157300000	159300000	q25.32	4	170	2	113	1	1
chr3	159300000	161000000	q25.33	2	172	3	112	0.389928	0.875617
chr3	161000000	167900000	q26.1	4	170	5	110	0.491002	0.940248
chr3	167900000	171200000	q26.2	1	173	0	115	1	1
chr3	171200000	176000000	q26.31	1	173	1	114	1	1
chr3	176000000	179300000	q26.32	2	172	1	114	1	1
chr3	179300000	183000000	q26.33	1	173	1	114	1	1
chr3	183000000	184800000	q27.1	1	173	0	115	1	1
chr3	184800000	186300000	q27.2	3	171	2	113	1	1
chr3	186300000	188200000	q27.3	8	166	3	112	0.535053	0.95859
chr3	188200000	192600000	q28	4	170	4	111	0.717056	1
chr3	192600000	198295559	q29	3	171	2	113	1	1
chr4	0	4500000	p16.3	12	162	22	93	0.00245773	0.124501
chr4	4500000	6000000	p16.2	19	155	29	86	0.00198153	0.119077
chr4	6000000	11300000	p16.1	18	156	31	84	0.000358606	0.071461
chr4	11300000	15000000	p15.33	16	158	28	87	0.000698181	0.0818245
chr4	15000000	17700000	p15.32	16	158	31	84	0.000134367	0.071461
chr4	17700000	21300000	p15.31	18	156	29	86	0.00105766	0.0818245
chr4	21300000	27700000	p15.2	10	164	23	92	0.000269576	0.071461
chr4	27700000	35800000	p15.1	10	164	16	99	0.0211959	0.310745
chr4	35800000	41200000	p14	9	165	11	104	0.162155	0.623618
chr4	41200000	44600000	p13	20	154	18	97	0.374173	0.854012
chr4	44600000	48200000	p12	13	161	12	103	0.398987	0.884214
chr4	48200000	50000000	p11	4	170	3	112	1	1
chr4	50000000	51800000	q11	11	163	14	101	0.0911067	0.499891
chr4	51800000	58500000	q12	9	165	13	102	0.0695247	0.44699
chr4	58500000	65500000	q13.1	14	160	16	99	0.118688	0.556115
chr4	65500000	69400000	q13.2	7	167	14	101	0.0110791	0.235934
chr4	69400000	75300000	q13.3	4	170	8	107	0.0701961	0.44699
chr4	75300000	78000000	q21.1	6	168	8	107	0.262013	0.753288
chr4	78000000	81500000	q21.21	11	163	10	105	0.491653	0.940248
chr4	81500000	83200000	q21.22	11	163	11	104	0.366618	0.849205
chr4	83200000	86000000	q21.23	9	165	10	105	0.332052	0.79599
chr4	86000000	87100000	q21.3	8	166	9	106	0.309264	0.777913
chr4	87100000	92800000	q22.1	10	164	11	104	0.251051	0.744404
chr4	92800000	94200000	q22.2	9	165	14	101	0.0441519	0.364789
chr4	94200000	97900000	q22.3	10	164	12	103	0.174684	0.654873
chr4	97900000	100100000	q23	9	165	12	103	0.107388	0.554076
chr4	100100000	106700000	q24	9	165	10	105	0.332052	0.79599
chr4	106700000	113200000	q25	4	170	8	107	0.0701961	0.44699
chr4	113200000	119900000	q26	5	169	11	104	0.01856	0.287174
chr4	119900000	122800000	q27	12	162	18	97	0.0286955	0.336552
chr4	122800000	127900000	q28.1	3	171	10	105	0.00749156	0.199229
chr4	127900000	130100000	q28.2	4	170	10	105	0.0219545	0.310745
chr4	130100000	138500000	q28.3	6	168	12	103	0.023467	0.31699
chr4	138500000	140600000	q31.1	4	170	9	106	0.0396176	0.364789
chr4	140600000	145900000	q31.21	4	170	9	106	0.0396176	0.364789
chr4	145900000	147500000	q31.22	5	169	9	106	0.0895771	0.499891
chr4	147500000	150200000	q31.23	5	169	8	107	0.145487	0.613697
chr4	150200000	154600000	q31.3	6	168	11	104	0.0403193	0.364789
chr4	154600000	160800000	q32.1	9	165	12	103	0.107388	0.554076
chr4	160800000	163600000	q32.2	10	164	13	102	0.118934	0.556115
chr4	163600000	169200000	q32.3	11	163	14	101	0.0911067	0.499891
chr4	169200000	171000000	q33	15	159	19	96	0.0608033	0.439247
chr4	171000000	175400000	q34.1	14	160	17	98	0.081619	0.495544
chr4	175400000	176600000	q34.2	13	161	20	95	0.013292	0.2442
chr4	176600000	182300000	q34.3	19	155	20	95	0.158654	0.623618
chr4	182300000	186200000	q35.1	15	159	17	98	0.1256	0.566487
chr4	186200000	190214555	q35.2	51	123	29	86	0.502681	0.945511
chr5	0	4400000	p15.33	45	129	29	86	1	1
chr5	4400000	6300000	p15.32	44	130	29	86	1	1
chr5	6300000	9900000	p15.31	42	132	28	87	1	1
chr5	9900000	15000000	p15.2	21	153	13	102	1	1
chr5	15000000	18400000	p15.1	11	163	10	105	0.491653	0.940248
chr5	18400000	23300000	p14.3	8	166	12	103	0.062047	0.439247
chr5	23300000	24600000	p14.2	14	160	12	103	0.531887	0.956948
chr5	24600000	28900000	p14.1	18	156	10	105	0.68967	1
chr5	28900000	33800000	p13.3	15	159	11	104	0.835018	1
chr5	33800000	38400000	p13.2	5	169	6	109	0.354984	0.838534
chr5	38400000	42500000	p13.1	9	165	4	111	0.574104	0.982268
chr5	42500000	46100000	p12	4	170	3	112	1	1
chr5	46100000	48800000	p11	18	156	11	104	1	1
chr5	48800000	51400000	q11.1	12	162	5	110	0.449866	0.912522
chr5	51400000	59600000	q11.2	15	159	10	105	1	1
chr5	59600000	63600000	q12.1	14	160	8	107	0.823186	1
chr5	63600000	63900000	q12.2	22	152	12	103	0.709605	1
chr5	63900000	67400000	q12.3	9	165	7	108	0.795596	1
chr5	67400000	69100000	q13.1	6	168	5	110	0.758469	1
chr5	69100000	74000000	q13.2	38	136	27	88	0.774501	1
chr5	74000000	77600000	q13.3	9	165	8	107	0.61203	1
chr5	77600000	82100000	q14.1	7	167	7	108	0.419308	0.90337
chr5	82100000	83500000	q14.2	7	167	8	107	0.289593	0.762984
chr5	83500000	93000000	q14.3	9	165	7	108	0.795596	1
chr5	93000000	98900000	q15	10	164	7	108	1	1
chr5	98900000	103400000	q21.1	9	165	9	106	0.456797	0.912522
chr5	103400000	105100000	q21.2	9	165	5	110	1	1
chr5	105100000	110200000	q21.3	9	165	6	109	1	1
chr5	110200000	112200000	q22.1	11	163	9	106	0.641865	1
chr5	112200000	113800000	q22.2	9	165	6	109	1	1
chr5	113800000	115900000	q22.3	10	164	9	106	0.479646	0.940248
chr5	115900000	122100000	q23.1	9	165	9	106	0.456797	0.912522
chr5	122100000	127900000	q23.2	8	166	7	108	0.596921	0.99409
chr5	127900000	131200000	q23.3	9	165	8	107	0.61203	1
chr5	131200000	136900000	q31.1	6	168	9	106	0.111562	0.555201
chr5	136900000	140100000	q31.2	8	166	7	108	0.596921	0.99409
chr5	140100000	145100000	q31.3	9	165	9	106	0.456797	0.912522
chr5	145100000	150400000	q32	8	166	9	106	0.309264	0.777913
chr5	150400000	153300000	q33.1	10	164	11	104	0.251051	0.744404
chr5	153300000	156300000	q33.2	6	168	9	106	0.111562	0.555201
chr5	156300000	160500000	q33.3	8	166	11	104	0.143748	0.613697
chr5	160500000	169000000	q34	8	166	15	100	0.013487	0.2442
chr5	169000000	173300000	q35.1	12	162	17	98	0.0438836	0.364789
chr5	173300000	177100000	q35.2	24	150	17	98	0.863915	1
chr5	177100000	181538259	q35.3	23	151	21	94	0.247127	0.737911
chr6	0	2300000	p25.3	39	135	25	90	1	1
chr6	2300000	4200000	p25.2	16	158	8	107	0.663906	1
chr6	4200000	7100000	p25.1	17	157	10	105	0.838325	1
chr6	7100000	10600000	p24.3	16	158	10	105	1	1
chr6	10600000	11600000	p24.2	14	160	7	108	0.645983	1
chr6	11600000	13400000	p24.1	14	160	7	108	0.645983	1
chr6	13400000	15200000	p23	13	161	7	108	0.81377	1
chr6	15200000	25200000	p22.3	13	161	6	109	0.628682	1
chr6	25200000	27100000	p22.2	14	160	9	106	1	1
chr6	27100000	30500000	p22.1	57	117	43	72	0.449621	0.912522
chr6	30500000	32100000	p21.33	68	106	52	63	0.330118	0.795837
chr6	32100000	33500000	p21.32	67	107	48	67	0.624102	1
chr6	33500000	36600000	p21.31	11	163	9	106	0.641865	1
chr6	36600000	40500000	p21.2	14	160	17	98	0.081619	0.495544
chr6	40500000	46200000	p21.1	15	159	13	102	0.542934	0.962577
chr6	46200000	51800000	p12.3	17	157	13	102	0.696933	1
chr6	51800000	53000000	p12.2	17	157	13	102	0.696933	1
chr6	53000000	57200000	p12.1	15	159	12	103	0.680908	1
chr6	57200000	58500000	p11.2	21	153	14	101	1	1
chr6	58500000	59800000	p11.1	22	68	14	43	1	1
chr6	59800000	62600000	q11.1	34	140	23	92	1	1
chr6	62600000	62700000	q11.2	33	141	22	93	1	1
chr6	62700000	69200000	q12	33	141	20	95	0.758868	1
chr6	69200000	75200000	q13	35	139	20	95	0.64678	1
chr6	75200000	83200000	q14.1	43	131	26	89	0.778244	1
chr6	83200000	84200000	q14.2	51	123	28	87	0.418799	0.90337
chr6	84200000	87300000	q14.3	56	118	38	77	0.898439	1
chr6	87300000	92500000	q15	46	128	27	88	0.583859	0.989443
chr6	92500000	98900000	q16.1	48	126	27	88	0.493879	0.940248
chr6	98900000	100000000	q16.2	50	124	26	89	0.276261	0.761098
chr6	100000000	105000000	q16.3	51	123	27	88	0.283001	0.761098
chr6	105000000	114200000	q21	42	132	26	89	0.779181	1
chr6	114200000	117900000	q22.1	42	132	29	86	0.889236	1
chr6	117900000	118100000	q22.2	42	132	27	88	1	1
chr6	118100000	125800000	q22.31	39	135	20	95	0.371228	0.851524
chr6	125800000	126800000	q22.32	41	133	20	95	0.239943	0.724084
chr6	126800000	130000000	q22.33	43	131	20	95	0.148569	0.617671
chr6	130000000	130900000	q23.1	36	138	19	96	0.444787	0.912522
chr6	130900000	134700000	q23.2	34	140	21	94	0.87863	1
chr6	134700000	138300000	q23.3	27	147	17	98	1	1
chr6	138300000	142200000	q24.1	30	144	17	98	0.627871	1
chr6	142200000	145100000	q24.2	27	147	17	98	1	1
chr6	145100000	148500000	q24.3	32	142	17	98	0.522152	0.956387
chr6	148500000	152100000	q25.1	38	136	19	96	0.293173	0.763588
chr6	152100000	155200000	q25.2	46	128	22	93	0.159758	0.623618
chr6	155200000	160600000	q25.3	38	136	16	99	0.12257	0.56382
chr6	160600000	164100000	q26	53	121	29	86	0.353575	0.838141
chr6	164100000	170805979	q27	52	122	30	85	0.507754	0.945511
chr7	0	2800000	p22.3	21	153	19	96	0.300268	0.769664
chr7	2800000	4500000	p22.2	15	159	14	101	0.326169	0.79533
chr7	4500000	7200000	p22.1	9	165	8	107	0.61203	1
chr7	7200000	13700000	p21.3	14	160	7	108	0.645983	1
chr7	13700000	16500000	p21.2	8	166	8	107	0.436469	0.912522
chr7	16500000	20900000	p21.1	6	168	8	107	0.262013	0.753288
chr7	20900000	25500000	p15.3	19	155	9	106	0.423544	0.910192
chr7	25500000	27900000	p15.2	6	168	4	111	1	1
chr7	27900000	28800000	p15.1	4	170	4	111	0.717056	1
chr7	28800000	34900000	p14.3	11	163	5	110	0.602695	0.997847
chr7	34900000	37100000	p14.2	5	169	5	110	0.525957	0.956387
chr7	37100000	43300000	p14.1	2	172	5	110	0.118882	0.556115
chr7	43300000	45400000	p13	7	167	5	110	1	1
chr7	45400000	49000000	p12.3	18	156	12	103	1	1
chr7	49000000	50500000	p12.2	29	145	15	100	0.503819	0.945511
chr7	50500000	53900000	p12.1	25	149	16	99	1	1
chr7	53900000	58100000	p11.2	36	138	25	90	0.883259	1
chr7	58100000	60100000	p11.1	38	136	27	88	0.774501	1
chr7	60100000	62100000	q11.1	44	130	36	79	0.284196	0.761098
chr7	62100000	67500000	q11.21	18	156	13	102	0.847059	1
chr7	67500000	72700000	q11.22	28	146	15	100	0.504616	0.945511
chr7	72700000	77900000	q11.23	5	169	5	110	0.525957	0.956387
chr7	77900000	86700000	q21.11	9	165	9	106	0.456797	0.912522
chr7	86700000	88500000	q21.12	9	165	9	106	0.456797	0.912522
chr7	88500000	91500000	q21.13	9	165	12	103	0.107388	0.554076
chr7	91500000	93300000	q21.2	9	165	11	104	0.162155	0.623618
chr7	93300000	98400000	q21.3	13	161	14	101	0.21619	0.714037
chr7	98400000	104200000	q22.1	15	159	17	98	0.1256	0.566487
chr7	104200000	104900000	q22.2	33	141	28	87	0.303734	0.776208
chr7	104900000	107800000	q22.3	15	159	16	99	0.17611	0.657322
chr7	107800000	115000000	q31.1	15	159	18	97	0.0880492	0.499891
chr7	115000000	117700000	q31.2	17	157	15	100	0.444928	0.912522
chr7	117700000	121400000	q31.31	20	154	15	100	0.715281	1
chr7	121400000	124100000	q31.32	14	160	14	101	0.309885	0.777913
chr7	124100000	127500000	q31.33	19	155	15	100	0.581742	0.988148
chr7	127500000	129600000	q32.1	14	160	12	103	0.531887	0.956948
chr7	129600000	130800000	q32.2	11	163	11	104	0.366618	0.849205
chr7	130800000	132900000	q32.3	12	162	13	102	0.205478	0.691153
chr7	132900000	138500000	q33	14	160	12	103	0.531887	0.956948
chr7	138500000	143400000	q34	14	160	14	101	0.309885	0.777913
chr7	143400000	148200000	q35	17	157	15	100	0.444928	0.912522
chr7	148200000	152800000	q36.1	14	160	15	100	0.22952	0.714037
chr7	152800000	155200000	q36.2	75	99	52	63	0.80874	1
chr7	155200000	159345973	q36.3	74	100	50	65	0.903708	1
chr8	0	2300000	p23.3	131	43	84	31	0.681563	1
chr8	2300000	6300000	p23.2	111	63	74	41	1	1
chr8	6300000	12800000	p23.1	92	82	60	55	1	1
chr8	12800000	19200000	p22	84	90	47	68	0.22926	0.714037
chr8	19200000	23500000	p21.3	89	85	60	55	0.904565	1
chr8	23500000	27500000	p21.2	81	93	55	60	0.904244	1
chr8	27500000	29000000	p21.1	77	97	47	68	0.627626	1
chr8	29000000	36700000	p12	74	100	43	72	0.394506	0.881168
chr8	36700000	38500000	p11.23	36	138	15	100	0.115135	0.556115
chr8	38500000	39900000	p11.22	35	139	22	93	0.880849	1
chr8	39900000	43200000	p11.21	24	150	24	91	0.145672	0.613697
chr8	43200000	45200000	p11.1	20	154	19	96	0.224368	0.714037
chr8	45200000	47200000	q11.1	38	136	28	87	0.668367	1
chr8	47200000	51300000	q11.21	21	153	13	102	1	1
chr8	51300000	51700000	q11.22	15	159	11	104	0.835018	1
chr8	51700000	54600000	q11.23	14	160	13	102	0.410377	0.90337
chr8	54600000	60600000	q12.1	13	161	13	102	0.297001	0.763588
chr8	60600000	61300000	q12.2	7	167	10	105	0.125812	0.566487
chr8	61300000	65100000	q12.3	14	160	16	99	0.118688	0.556115
chr8	65100000	67100000	q13.1	3	171	5	110	0.27246	0.760572
chr8	67100000	69600000	q13.2	3	171	6	109	0.162683	0.623618
chr8	69600000	72000000	q13.3	1	173	4	111	0.0835959	0.495544
chr8	72000000	74600000	q21.11	2	172	6	109	0.0623699	0.439247
chr8	74600000	74700000	q21.12	2	172	5	110	0.118882	0.556115
chr8	74700000	83500000	q21.13	2	172	6	109	0.0623699	0.439247
chr8	83500000	85900000	q21.2	2	172	4	111	0.219917	0.714037
chr8	85900000	92300000	q21.3	2	172	3	112	0.389928	0.875617
chr8	92300000	97900000	q22.1	1	173	6	109	0.017179	0.270728
chr8	97900000	100500000	q22.2	1	173	1	114	1	1
chr8	100500000	105100000	q22.3	1	173	1	114	1	1
chr8	105100000	109500000	q23.1	2	172	2	113	0.651387	1
chr8	109500000	111100000	q23.2	1	173	2	113	0.565247	0.980067
chr8	111100000	116700000	q23.3	2	172	1	114	1	1
chr8	116700000	118300000	q24.11	2	172	2	113	0.651387	1
chr8	118300000	121500000	q24.12	2	172	1	114	1	1
chr8	121500000	126300000	q24.13	1	173	2	113	0.565247	0.980067
chr8	126300000	130400000	q24.21	5	169	4	111	0.744746	1
chr8	130400000	135400000	q24.22	7	167	6	109	0.773248	1
chr8	135400000	138900000	q24.23	26	148	25	90	0.156975	0.623618
chr8	138900000	145138636	q24.3	17	157	24	91	0.00981907	0.230676
chr9	0	2200000	p24.3	44	130	25	90	0.573205	0.982268
chr9	2200000	4600000	p24.2	43	131	26	89	0.778244	1
chr9	4600000	9000000	p24.1	42	132	20	95	0.18973	0.671764
chr9	9000000	14200000	p23	50	124	24	91	0.168376	0.641063
chr9	14200000	16600000	p22.3	51	123	30	85	0.593951	0.99409
chr9	16600000	18500000	p22.2	53	121	30	85	0.506798	0.945511
chr9	18500000	19900000	p22.1	55	119	33	82	0.695398	1
chr9	19900000	25600000	p21.3	52	122	39	76	0.518286	0.956387
chr9	25600000	28000000	p21.2	49	125	29	86	0.684826	1
chr9	28000000	33200000	p21.1	48	126	29	86	0.685406	1
chr9	33200000	36300000	p13.3	32	142	15	100	0.256967	0.753288
chr9	36300000	37900000	p13.2	35	139	15	100	0.152539	0.623618
chr9	37900000	39000000	p13.1	46	128	30	85	1	1
chr9	39000000	40000000	p12	58	116	36	79	0.797739	1
chr9	40000000	42200000	p11.2	56	118	34	81	0.697672	1
chr9	42200000	43000000	p11.1	46	128	26	89	0.489992	0.940248
chr9	43000000	45500000	q11	43	131	24	91	0.479275	0.940248
chr9	45500000	61500000	q12	71	103	46	69	0.903223	1
chr9	61500000	65000000	q13	59	115	41	74	0.801057	1
chr9	65000000	69300000	q21.11	51	123	26	89	0.223568	0.714037
chr9	69300000	71300000	q21.12	45	129	25	90	0.483889	0.940248
chr9	71300000	76600000	q21.13	40	134	19	96	0.232851	0.717959
chr9	76600000	78500000	q21.2	40	134	16	99	0.0679522	0.44699
chr9	78500000	81500000	q21.31	37	137	15	100	0.0860136	0.499891
chr9	81500000	84300000	q21.32	36	138	16	99	0.16088	0.623618
chr9	84300000	87800000	q21.33	37	137	18	97	0.284338	0.761098
chr9	87800000	89200000	q22.1	42	132	22	93	0.385418	0.874641
chr9	89200000	91200000	q22.2	40	134	17	98	0.0976472	0.519361
chr9	91200000	93900000	q22.31	38	136	14	101	0.0420188	0.364789
chr9	93900000	96500000	q22.32	43	131	21	94	0.246885	0.737911
chr9	96500000	99800000	q22.33	45	129	22	93	0.202168	0.691153
chr9	99800000	105400000	q31.1	46	128	22	93	0.159758	0.623618
chr9	105400000	108500000	q31.2	39	135	20	95	0.371228	0.851524
chr9	108500000	112100000	q31.3	35	139	16	99	0.208211	0.697588
chr9	112100000	114900000	q32	32	142	15	100	0.256967	0.753288
chr9	114900000	119800000	q33.1	50	124	32	83	0.89466	1
chr9	119800000	123100000	q33.2	33	141	12	103	0.0674501	0.44699
chr9	123100000	127500000	q33.3	32	142	11	104	0.0433059	0.364789
chr9	127500000	130600000	q34.11	38	136	12	103	0.0165205	0.265262
chr9	130600000	131100000	q34.12	82	92	34	81	0.00325286	0.124501
chr9	131100000	133100000	q34.13	86	88	41	74	0.022022	0.310745
chr9	133100000	134500000	q34.2	90	84	45	70	0.0408436	0.364789
chr9	134500000	138394717	q34.3	103	71	58	57	0.148641	0.617671
chrX	0	4400000	p22.33	79	95	69	46	0.0165032	0.265262
chrX	4400000	6100000	p22.32	57	117	40	75	0.799223	1
chrX	6100000	9600000	p22.31	41	133	26	89	0.887554	1
chrX	9600000	17400000	p22.2	40	134	28	87	0.88743	1
chrX	17400000	19200000	p22.13	34	140	26	89	0.555457	0.972621
chrX	19200000	21900000	p22.12	31	143	24	91	0.54262	0.962577
chrX	21900000	24900000	p22.11	30	144	23	92	0.641615	1
chrX	24900000	29300000	p21.3	34	140	25	90	0.657452	1
chrX	29300000	31500000	p21.2	31	143	21	94	1	1
chrX	31500000	37800000	p21.1	36	138	25	90	0.883259	1
chrX	37800000	42500000	p11.4	34	140	25	90	0.657452	1
chrX	42500000	47600000	p11.3	30	144	18	97	0.74973	1
chrX	47600000	50100000	p11.23	36	138	19	96	0.444787	0.912522
chrX	50100000	54800000	p11.22	36	138	23	92	1	1
chrX	54800000	58100000	p11.21	40	134	22	93	0.467082	0.926543
chrX	58100000	61000000	p11.1	43	131	25	90	0.574817	0.982268
chrX	61000000	63800000	q11.1	40	134	26	89	1	1
chrX	63800000	65400000	q11.2	43	131	30	85	0.78423	1
chrX	65400000	68500000	q12	38	136	24	91	0.884447	1
chrX	68500000	73000000	q13.1	34	140	24	91	0.880849	1
chrX	73000000	74700000	q13.2	35	139	24	91	0.882496	1
chrX	74700000	76800000	q13.3	43	131	34	81	0.415043	0.90337
chrX	76800000	85400000	q21.1	33	141	24	91	0.762979	1
chrX	85400000	87000000	q21.2	33	141	24	91	0.762979	1
chrX	87000000	92700000	q21.31	34	140	25	90	0.657452	1
chrX	92700000	94300000	q21.32	34	140	23	92	1	1
chrX	94300000	99100000	q21.33	34	140	22	93	1	1
chrX	99100000	103300000	q22.1	36	138	22	93	0.766662	1
chrX	103300000	104500000	q22.2	37	137	25	90	1	1
chrX	104500000	109400000	q22.3	38	136	23	92	0.769327	1
chrX	109400000	117400000	q23	37	137	23	92	0.882496	1
chrX	117400000	121800000	q24	37	137	26	89	0.88438	1
chrX	121800000	129500000	q25	39	135	25	90	1	1
chrX	129500000	131300000	q26.1	41	133	26	89	0.887554	1
chrX	131300000	134500000	q26.2	39	135	25	90	1	1
chrX	134500000	138900000	q26.3	42	132	33	82	0.412545	0.90337
chrX	138900000	141200000	q27.1	44	130	33	82	0.586954	0.989443
chrX	141200000	143000000	q27.2	45	129	33	82	0.59168	0.99409
chrX	143000000	148000000	q27.3	43	131	33	82	0.495743	0.94169
chrX	148000000	156040895	q28	43	131	32	83	0.584917	0.989443

## Sheet: Gain GRs vs PRs E-LOW
Chromosome	Start	End	Cytoband	GRs with gain	GRs without gain	PRs ESR1 LOW with gain	PRs ESR1 LOW without gain	p value fisher-exact	adjusted p value (FDR)
chr1	0	2300000	p36.33	17	157	11	41	0.0516932	0.183296
chr1	2300000	5300000	p36.32	5	169	1	51	1	1
chr1	5300000	7100000	p36.31	4	170	2	50	0.62318	0.855774
chr1	7100000	9100000	p36.23	26	148	6	46	0.653584	0.875905
chr1	9100000	12500000	p36.22	17	157	6	46	0.793868	0.959633
chr1	12500000	15900000	p36.21	4	170	1	51	1	1
chr1	15900000	20100000	p36.13	11	163	5	47	0.536549	0.783196
chr1	20100000	23600000	p36.12	14	160	8	44	0.178794	0.410119
chr1	23600000	27600000	p36.11	19	155	9	43	0.233957	0.482076
chr1	27600000	29900000	p35.3	26	148	13	39	0.0983227	0.285572
chr1	29900000	32300000	p35.2	51	123	15	37	1	1
chr1	32300000	34300000	p35.1	19	155	8	44	0.464033	0.727241
chr1	34300000	39600000	p34.3	14	160	10	42	0.0367235	0.147846
chr1	39600000	43700000	p34.2	30	144	14	38	0.16101	0.380609
chr1	43700000	46300000	p34.1	33	141	15	37	0.174962	0.40681
chr1	46300000	50200000	p33	15	159	6	46	0.586382	0.831685
chr1	50200000	55600000	p32.3	28	146	17	35	0.0162586	0.0781699
chr1	55600000	58500000	p32.2	10	164	8	44	0.0376264	0.14893
chr1	58500000	60800000	p32.1	24	150	13	39	0.0852012	0.254408
chr1	60800000	68500000	p31.3	22	152	13	39	0.0471343	0.175067
chr1	68500000	69300000	p31.2	9	165	8	44	0.0302681	0.128791
chr1	69300000	84400000	p31.1	20	154	9	43	0.343212	0.593645
chr1	84400000	87900000	p22.3	20	154	9	43	0.343212	0.593645
chr1	87900000	91500000	p22.2	21	153	10	42	0.248868	0.497152
chr1	91500000	94300000	p22.1	35	139	14	38	0.338085	0.591982
chr1	94300000	99300000	p21.3	16	158	9	43	0.128871	0.337491
chr1	99300000	101800000	p21.2	30	144	12	40	0.416019	0.674347
chr1	101800000	106700000	p21.1	15	159	6	46	0.586382	0.831685
chr1	106700000	111200000	p13.3	60	114	12	40	0.130703	0.339051
chr1	111200000	115500000	p13.2	58	116	16	36	0.866424	0.994535
chr1	115500000	117200000	p13.1	54	120	11	41	0.221411	0.464388
chr1	117200000	120400000	p12	59	115	10	42	0.0582729	0.193585
chr1	120400000	121700000	p11.2	77	97	18	34	0.262992	0.511774
chr1	121700000	123400000	p11.1	51	123	17	35	0.730612	0.921335
chr1	123400000	125100000	q11	51	123	17	35	0.730612	0.921335
chr1	125100000	143200000	q12	51	123	17	35	0.730612	0.921335
chr1	143200000	147500000	q21.1	110	64	34	18	0.86987	0.994535
chr1	147500000	150600000	q21.2	133	41	37	15	0.466208	0.729308
chr1	150600000	155100000	q21.3	112	62	37	15	0.4077	0.673695
chr1	155100000	156600000	q22	132	42	39	13	1	1
chr1	156600000	159100000	q23.1	96	78	33	19	0.339203	0.591982
chr1	159100000	160500000	q23.2	107	67	33	19	0.871343	0.994535
chr1	160500000	165500000	q23.3	114	60	36	16	0.738316	0.921335
chr1	165500000	167200000	q24.1	112	62	36	16	0.618575	0.855774
chr1	167200000	170900000	q24.2	117	57	38	14	0.497568	0.764314
chr1	170900000	173000000	q24.3	117	57	37	15	0.73466	0.921335
chr1	173000000	176100000	q25.1	118	56	37	15	0.734686	0.921335
chr1	176100000	180300000	q25.2	120	54	36	16	1	1
chr1	180300000	185800000	q25.3	118	56	36	16	1	1
chr1	185800000	190800000	q31.1	117	57	34	18	0.867045	0.994535
chr1	190800000	193800000	q31.2	125	49	37	15	1	1
chr1	193800000	198700000	q31.3	122	52	35	17	0.732785	0.921335
chr1	198700000	207100000	q32.1	132	42	39	13	1	1
chr1	207100000	211300000	q32.2	119	55	31	21	0.246342	0.494427
chr1	211300000	214400000	q32.3	130	44	35	17	0.291395	0.543809
chr1	214400000	223900000	q41	124	50	34	18	0.490884	0.756779
chr1	223900000	224400000	q42.11	123	51	34	18	0.494678	0.76125
chr1	224400000	226800000	q42.12	124	50	34	18	0.490884	0.756779
chr1	226800000	230500000	q42.13	117	57	32	20	0.505466	0.768128
chr1	230500000	234600000	q42.2	115	59	32	20	0.619493	0.855774
chr1	234600000	236400000	q42.3	121	53	35	17	0.864415	0.994535
chr1	236400000	243500000	q43	103	71	31	21	1	1
chr1	243500000	248956422	q44	109	65	33	19	1	1
chr10	0	3000000	p15.3	16	158	16	36	0.000376985	0.00616951
chr10	3000000	3800000	p15.2	34	140	22	30	0.00161604	0.0159912
chr10	3800000	6600000	p15.1	39	135	25	27	0.000707979	0.00838379
chr10	6600000	12200000	p14	36	138	23	29	0.00113772	0.0121025
chr10	12200000	17300000	p13	24	150	21	31	9.92819e-05	0.00312922
chr10	17300000	18300000	p12.33	29	145	21	31	0.000569339	0.00757042
chr10	18300000	18400000	p12.32	34	140	22	30	0.00161604	0.0159912
chr10	18400000	22300000	p12.31	43	131	24	28	0.00518926	0.0341177
chr10	22300000	24300000	p12.2	35	139	20	32	0.00969519	0.0535753
chr10	24300000	29300000	p12.1	32	142	20	32	0.00441656	0.0310619
chr10	29300000	31100000	p11.23	44	130	23	29	0.0146704	0.0721646
chr10	31100000	34200000	p11.22	44	130	23	29	0.0146704	0.0721646
chr10	34200000	38000000	p11.21	18	156	19	33	5.39096e-05	0.00208532
chr10	38000000	39800000	p11.1	24	150	20	32	0.000226931	0.00429152
chr10	39800000	41600000	q11.1	11	62	11	15	0.00650656	0.0389537
chr10	41600000	45500000	q11.21	11	163	11	41	0.00553261	0.0341177
chr10	45500000	48600000	q11.22	17	157	10	42	0.0861589	0.255475
chr10	48600000	51100000	q11.23	8	166	5	47	0.182382	0.416105
chr10	51100000	59400000	q21.1	9	165	5	47	0.32149	0.57719
chr10	59400000	62800000	q21.2	39	135	11	41	1	1
chr10	62800000	68800000	q21.3	22	152	13	39	0.0471343	0.175067
chr10	68800000	73100000	q22.1	29	145	11	41	0.534405	0.783196
chr10	73100000	75900000	q22.2	80	94	26	26	0.637371	0.862903
chr10	75900000	80300000	q22.3	15	159	3	49	0.770456	0.939339
chr10	80300000	86100000	q23.1	12	162	4	48	0.766291	0.937979
chr10	86100000	87700000	q23.2	40	134	13	39	0.852168	0.994535
chr10	87700000	91100000	q23.31	38	136	10	42	0.847019	0.994535
chr10	91100000	92300000	q23.32	33	141	11	41	0.694855	0.904162
chr10	92300000	95300000	q23.33	16	158	10	42	0.07926	0.244349
chr10	95300000	97500000	q24.1	13	161	7	45	0.262532	0.511774
chr10	97500000	100100000	q24.2	9	165	5	47	0.32149	0.57719
chr10	100100000	101200000	q24.31	23	151	7	45	1	1
chr10	101200000	103100000	q24.32	23	151	8	44	0.652612	0.875905
chr10	103100000	104000000	q24.33	18	156	8	44	0.326698	0.582852
chr10	104000000	110100000	q25.1	4	170	2	50	0.62318	0.855774
chr10	110100000	113100000	q25.2	9	165	2	50	1	1
chr10	113100000	117300000	q25.3	20	154	4	48	0.609006	0.852408
chr10	117300000	119900000	q26.11	8	166	3	49	0.718357	0.921335
chr10	119900000	121400000	q26.12	11	163	2	50	0.737394	0.921335
chr10	121400000	125700000	q26.13	10	164	2	50	0.738006	0.921335
chr10	125700000	128800000	q26.2	10	164	4	48	0.742662	0.921335
chr10	128800000	133797422	q26.3	7	167	4	48	0.281619	0.529047
chr11	0	2800000	p15.5	13	161	2	50	0.529629	0.783196
chr11	2800000	11700000	p15.4	23	151	4	48	0.338817	0.591982
chr11	11700000	13800000	p15.3	32	142	5	47	0.198516	0.441298
chr11	13800000	16900000	p15.2	33	141	5	47	0.140492	0.352707
chr11	16900000	22000000	p15.1	29	145	6	46	0.512422	0.77455
chr11	22000000	26200000	p14.3	25	149	4	48	0.245441	0.494427
chr11	26200000	27200000	p14.2	26	148	4	48	0.244478	0.494427
chr11	27200000	31000000	p14.1	30	144	5	47	0.273527	0.522835
chr11	31000000	36400000	p13	56	118	11	41	0.165936	0.389012
chr11	36400000	43400000	p12	29	145	3	49	0.0673592	0.216309
chr11	43400000	48800000	p11.2	33	141	11	41	0.694855	0.904162
chr11	48800000	51000000	p11.12	18	156	5	47	1	1
chr11	51000000	53400000	p11.11	11	105	3	31	1	1
chr11	53400000	55800000	q11	13	161	3	49	1	1
chr11	55800000	60100000	q12.1	31	143	5	47	0.197071	0.441298
chr11	60100000	61900000	q12.2	40	134	10	42	0.703901	0.910865
chr11	61900000	63600000	q12.3	36	138	9	43	0.694407	0.904162
chr11	63600000	66100000	q13.1	41	133	11	41	0.851502	0.994535
chr11	66100000	68700000	q13.2	88	86	14	38	0.00263223	0.0217479
chr11	68700000	70500000	q13.3	84	90	11	41	0.000431114	0.00636973
chr11	70500000	75500000	q13.4	63	111	17	35	0.741617	0.921335
chr11	75500000	77400000	q13.5	68	106	16	36	0.32773	0.58347
chr11	77400000	85900000	q14.1	42	132	7	45	0.125447	0.337491
chr11	85900000	88600000	q14.2	24	150	9	43	0.509244	0.771352
chr11	88600000	93000000	q14.3	18	156	5	47	1	1
chr11	93000000	97400000	q21	23	151	6	46	1	1
chr11	97400000	102300000	q22.1	14	160	7	45	0.275855	0.522835
chr11	102300000	103000000	q22.2	17	157	8	44	0.312229	0.56775
chr11	103000000	110600000	q22.3	13	161	4	48	1	1
chr11	110600000	112700000	q23.1	9	165	4	48	0.502481	0.767704
chr11	112700000	114600000	q23.2	9	165	3	49	1	1
chr11	114600000	121300000	q23.3	14	160	3	49	0.768239	0.937979
chr11	121300000	124000000	q24.1	12	162	2	50	0.531221	0.783196
chr11	124000000	127900000	q24.2	12	162	2	50	0.531221	0.783196
chr11	127900000	130900000	q24.3	20	154	5	47	0.806015	0.968812
chr11	130900000	135086622	q25	9	165	0	52	0.122552	0.331085
chr12	0	3200000	p13.33	38	136	21	31	0.0112685	0.0591943
chr12	3200000	5300000	p13.32	33	141	13	39	0.334059	0.591027
chr12	5300000	10000000	p13.31	61	113	22	30	0.412561	0.674347
chr12	10000000	12600000	p13.2	54	120	15	37	0.864287	0.994535
chr12	12600000	14600000	p13.1	59	115	15	37	0.613719	0.855774
chr12	14600000	19800000	p12.3	52	122	14	38	0.731108	0.921335
chr12	19800000	21100000	p12.2	52	122	19	33	0.396466	0.65897
chr12	21100000	26300000	p12.1	58	116	17	35	1	1
chr12	26300000	27600000	p11.23	60	114	20	32	0.622417	0.855774
chr12	27600000	30500000	p11.22	52	122	13	39	0.601126	0.846951
chr12	30500000	33200000	p11.21	75	99	28	24	0.204857	0.448159
chr12	33200000	35500000	p11.1	24	150	8	44	0.821204	0.984289
chr12	35500000	37800000	q11	34	140	7	45	0.413202	0.674347
chr12	37800000	46000000	q12	44	130	9	43	0.267491	0.516179
chr12	46000000	48700000	q13.11	53	121	9	43	0.0763947	0.23727
chr12	48700000	51100000	q13.12	76	98	16	36	0.109231	0.305775
chr12	51100000	54500000	q13.13	72	102	15	37	0.108137	0.304717
chr12	54500000	56200000	q13.2	69	105	12	40	0.0323973	0.135148
chr12	56200000	57700000	q13.3	75	99	14	38	0.0371955	0.147913
chr12	57700000	62700000	q14.1	64	110	9	43	0.0106938	0.0579646
chr12	62700000	64700000	q14.2	81	93	12	40	0.00237088	0.02038
chr12	64700000	67300000	q14.3	73	101	12	40	0.0145809	0.0721646
chr12	67300000	71100000	q15	81	93	12	40	0.00237088	0.02038
chr12	71100000	75300000	q21.1	54	120	8	44	0.0328347	0.135226
chr12	75300000	79900000	q21.2	64	110	9	43	0.0106938	0.0579646
chr12	79900000	86300000	q21.31	58	116	5	47	0.000672539	0.00829464
chr12	86300000	88600000	q21.32	74	100	10	42	0.00297603	0.0239602
chr12	88600000	92200000	q21.33	81	93	14	38	0.0158541	0.0770962
chr12	92200000	95800000	q22	86	88	14	38	0.0042715	0.0308055
chr12	95800000	101200000	q23.1	59	115	5	47	0.000401455	0.00632664
chr12	101200000	103500000	q23.2	53	121	6	46	0.00654568	0.0389537
chr12	103500000	108600000	q23.3	55	119	6	46	0.00408266	0.0298837
chr12	108600000	111300000	q24.11	89	85	15	37	0.00667934	0.039473
chr12	111300000	111900000	q24.12	89	85	18	34	0.0404115	0.156319
chr12	111900000	113900000	q24.13	53	121	8	44	0.0333867	0.135943
chr12	113900000	116400000	q24.21	93	81	10	42	1.30283e-05	0.00110871
chr12	116400000	117700000	q24.22	73	101	7	45	0.000117529	0.00318263
chr12	117700000	120300000	q24.23	49	125	5	47	0.00521829	0.0341177
chr12	120300000	125400000	q24.31	61	113	10	42	0.0403216	0.156319
chr12	125400000	128700000	q24.32	11	163	2	50	0.737394	0.921335
chr12	128700000	133275309	q24.33	17	157	4	48	0.789843	0.957488
chr13	0	4600000	p13	0	0	0	0	1	1
chr13	4600000	10100000	p12	0	0	0	0	1	1
chr13	10100000	16500000	p11.2	0	0	0	0	1	1
chr13	16500000	17700000	p11.1	0	0	0	0	1	1
chr13	17700000	18900000	q11	5	169	3	49	0.389345	0.649671
chr13	18900000	22600000	q12.11	10	164	6	46	0.212921	0.458723
chr13	22600000	24900000	q12.12	9	165	4	48	0.502481	0.767704
chr13	24900000	27200000	q12.13	10	164	4	48	0.742662	0.921335
chr13	27200000	28300000	q12.2	16	158	6	46	0.599937	0.846678
chr13	28300000	31600000	q12.3	11	163	5	47	0.536549	0.783196
chr13	31600000	33400000	q13.1	18	156	6	46	0.799907	0.965561
chr13	33400000	34900000	q13.2	17	157	6	46	0.793868	0.959633
chr13	34900000	39500000	q13.3	9	165	6	46	0.117691	0.318964
chr13	39500000	44600000	q14.11	18	156	7	45	0.614094	0.855774
chr13	44600000	45200000	q14.12	18	156	8	44	0.326698	0.582852
chr13	45200000	46700000	q14.13	17	157	8	44	0.312229	0.56775
chr13	46700000	50300000	q14.2	15	159	6	46	0.586382	0.831685
chr13	50300000	54700000	q14.3	8	166	2	50	1	1
chr13	54700000	59000000	q21.1	3	171	3	49	0.136453	0.345601
chr13	59000000	61800000	q21.2	4	170	4	48	0.0843453	0.252739
chr13	61800000	65200000	q21.31	4	170	4	48	0.0843453	0.252739
chr13	65200000	68100000	q21.32	6	168	4	48	0.243879	0.494427
chr13	68100000	72800000	q21.33	18	156	5	47	1	1
chr13	72800000	74900000	q22.1	16	158	9	43	0.128871	0.337491
chr13	74900000	76700000	q22.2	10	164	6	46	0.212921	0.458723
chr13	76700000	78500000	q22.3	5	169	7	45	0.00722593	0.0415491
chr13	78500000	87100000	q31.1	11	163	8	44	0.048412	0.176818
chr13	87100000	89400000	q31.2	5	169	9	43	0.000761721	0.008643
chr13	89400000	94400000	q31.3	11	163	11	41	0.00553261	0.0341177
chr13	94400000	97500000	q32.1	11	163	12	40	0.00121988	0.0128163
chr13	97500000	98700000	q32.2	10	164	11	41	0.0019795	0.0175475
chr13	98700000	101100000	q32.3	9	165	13	39	0.000127156	0.00318263
chr13	101100000	104200000	q33.1	6	168	9	43	0.00156177	0.0158223
chr13	104200000	106400000	q33.2	6	168	10	42	0.000500092	0.0069767
chr13	106400000	109600000	q33.3	6	168	10	42	0.000500092	0.0069767
chr13	109600000	114364328	q34	5	169	8	44	0.00241378	0.0205413
chr14	0	3600000	p13	0	0	0	0	1	1
chr14	3600000	8000000	p12	0	0	0	0	1	1
chr14	8000000	16100000	p11.2	0	0	0	0	1	1
chr14	16100000	17200000	p11.1	0	0	0	0	1	1
chr14	17200000	18200000	q11.1	0	0	0	0	1	1
chr14	18200000	24100000	q11.2	38	136	8	44	0.432194	0.689012
chr14	24100000	32900000	q12	37	137	5	47	0.0678667	0.216309
chr14	32900000	34800000	q13.1	57	117	9	43	0.0368312	0.147846
chr14	34800000	36100000	q13.2	59	115	10	42	0.0582729	0.193585
chr14	36100000	37400000	q13.3	57	117	6	46	0.0025048	0.0211048
chr14	37400000	43000000	q21.1	29	145	3	49	0.0673592	0.216309
chr14	43000000	46700000	q21.2	35	139	4	48	0.0378804	0.149242
chr14	46700000	50400000	q21.3	25	149	4	48	0.245441	0.494427
chr14	50400000	53600000	q22.1	51	123	7	45	0.0288695	0.124081
chr14	53600000	55000000	q22.2	34	140	7	45	0.413202	0.674347
chr14	55000000	57600000	q22.3	26	148	3	49	0.0996553	0.286509
chr14	57600000	61600000	q23.1	31	143	5	47	0.197071	0.441298
chr14	61600000	64300000	q23.2	33	141	8	44	0.68309	0.899861
chr14	64300000	67400000	q23.3	34	140	5	47	0.141501	0.353131
chr14	67400000	69800000	q24.1	77	97	14	38	0.035526	0.143965
chr14	69800000	73300000	q24.2	22	152	5	47	0.634957	0.862903
chr14	73300000	78800000	q24.3	27	147	5	47	0.367412	0.625336
chr14	78800000	83100000	q31.1	16	158	3	49	0.57505	0.825241
chr14	83100000	84400000	q31.2	14	160	3	49	0.768239	0.937979
chr14	84400000	89300000	q31.3	13	161	3	49	1	1
chr14	89300000	91400000	q32.11	17	157	3	49	0.577805	0.827799
chr14	91400000	94200000	q32.12	15	159	4	48	1	1
chr14	94200000	95800000	q32.13	12	162	2	50	0.531221	0.783196
chr14	95800000	100900000	q32.2	12	162	3	49	1	1
chr14	100900000	102700000	q32.31	36	138	7	45	0.3152	0.57193
chr14	102700000	103500000	q32.32	39	135	11	41	1	1
chr14	103500000	107043718	q32.33	11	163	3	49	1	1
chr15	0	4200000	p13	0	0	0	0	1	1
chr15	4200000	9700000	p12	0	0	0	0	1	1
chr15	9700000	17500000	p11.2	0	0	0	0	1	1
chr15	17500000	19000000	p11.1	0	0	0	0	1	1
chr15	19000000	20500000	q11.1	17	157	9	43	0.14258	0.354782
chr15	20500000	25500000	q11.2	8	166	7	45	0.0495071	0.180045
chr15	25500000	27800000	q12	5	169	4	48	0.216691	0.459859
chr15	27800000	30000000	q13.1	3	171	0	52	1	1
chr15	30000000	30900000	q13.2	3	171	0	52	1	1
chr15	30900000	33400000	q13.3	3	171	0	52	1	1
chr15	33400000	39800000	q14	21	153	1	51	0.0316398	0.133294
chr15	39800000	42500000	q15.1	54	120	7	45	0.0125311	0.0639283
chr15	42500000	43300000	q15.2	50	124	8	44	0.0695427	0.220824
chr15	43300000	44500000	q15.3	52	122	8	44	0.0482015	0.176808
chr15	44500000	49200000	q21.1	27	147	3	49	0.100569	0.287196
chr15	49200000	52600000	q21.2	32	142	7	45	0.531407	0.783196
chr15	52600000	58800000	q21.3	31	143	7	45	0.532166	0.783196
chr15	58800000	59000000	q22.1	46	128	14	38	1	1
chr15	59000000	63400000	q22.2	36	138	9	43	0.694407	0.904162
chr15	63400000	66900000	q22.31	35	139	13	39	0.445285	0.705656
chr15	66900000	67000000	q22.32	29	145	9	43	1	1
chr15	67000000	67200000	q22.33	29	145	9	43	1	1
chr15	67200000	72400000	q23	33	141	9	43	1	1
chr15	72400000	74900000	q24.1	26	148	10	42	0.517355	0.780619
chr15	74900000	76300000	q24.2	25	149	10	42	0.38902	0.649671
chr15	76300000	78000000	q24.3	24	150	10	42	0.377177	0.636089
chr15	78000000	81400000	q25.1	14	160	7	45	0.275855	0.522835
chr15	81400000	84700000	q25.2	13	161	7	45	0.262532	0.511774
chr15	84700000	88500000	q25.3	12	162	6	46	0.378963	0.636089
chr15	88500000	93800000	q26.1	42	132	12	40	1	1
chr15	93800000	98000000	q26.2	17	157	10	42	0.0861589	0.255475
chr15	98000000	101991189	q26.3	18	156	9	43	0.221151	0.464388
chr16	0	7800000	p13.3	82	92	10	42	0.000343874	0.00573798
chr16	7800000	10400000	p13.2	81	93	9	43	0.000165407	0.00343321
chr16	10400000	12500000	p13.13	91	83	12	40	0.000225615	0.00429152
chr16	12500000	14700000	p13.12	79	95	10	42	0.000637884	0.00810208
chr16	14700000	16700000	p13.11	79	95	9	43	0.000301403	0.00523457
chr16	16700000	21200000	p12.3	91	83	11	41	6.38234e-05	0.00222309
chr16	21200000	24200000	p12.2	89	85	10	42	5.20132e-05	0.00208532
chr16	24200000	28500000	p12.1	74	100	9	43	0.000933943	0.0101896
chr16	28500000	35300000	p11.2	78	96	12	40	0.00581599	0.0353529
chr16	35300000	36800000	p11.1	35	139	7	45	0.316935	0.57261
chr16	36800000	38400000	q11.1	16	75	3	20	0.760121	0.932079
chr16	38400000	47000000	q11.2	26	148	9	43	0.666345	0.881897
chr16	47000000	52600000	q12.1	12	162	3	49	1	1
chr16	52600000	56000000	q12.2	20	154	10	42	0.164592	0.386927
chr16	56000000	57300000	q13	6	168	8	44	0.00461652	0.0319403
chr16	57300000	66600000	q21	2	172	3	49	0.0813627	0.247284
chr16	66600000	70800000	q22.1	9	165	6	46	0.117691	0.318964
chr16	70800000	72800000	q22.2	4	170	4	48	0.0843453	0.252739
chr16	72800000	74100000	q22.3	3	171	3	49	0.136453	0.345601
chr16	74100000	79200000	q23.1	6	168	5	47	0.132274	0.339051
chr16	79200000	81600000	q23.2	6	168	5	47	0.132274	0.339051
chr16	81600000	84100000	q23.3	5	169	6	46	0.020285	0.0933109
chr16	84100000	87000000	q24.1	4	170	6	46	0.011223	0.0591943
chr16	87000000	88700000	q24.2	6	168	5	47	0.132274	0.339051
chr16	88700000	90338345	q24.3	13	161	12	40	0.00410858	0.0298837
chr17	0	3400000	p13.3	19	155	6	46	1	1
chr17	3400000	6500000	p13.2	28	146	9	43	0.832574	0.985425
chr17	6500000	10800000	p13.1	10	164	4	48	0.742662	0.921335
chr17	10800000	16100000	p12	8	166	3	49	0.718357	0.921335
chr17	16100000	22700000	p11.2	22	152	4	48	0.458584	0.722695
chr17	22700000	25100000	p11.1	18	156	0	52	0.0156408	0.0764959
chr17	25100000	27400000	q11.1	34	140	2	50	0.00468685	0.0321654
chr17	27400000	33500000	q11.2	63	111	14	38	0.245701	0.494427
chr17	33500000	39800000	q12	23	151	5	47	0.6336	0.862721
chr17	39800000	40200000	q21.1	76	98	17	35	0.198948	0.441298
chr17	40200000	42800000	q21.2	52	122	11	41	0.290135	0.543809
chr17	42800000	46800000	q21.31	45	129	10	42	0.363297	0.620815
chr17	46800000	49300000	q21.32	71	103	15	37	0.143551	0.356158
chr17	49300000	52100000	q21.33	80	94	19	33	0.266183	0.514822
chr17	52100000	59500000	q22	79	95	19	33	0.269624	0.519117
chr17	59500000	60200000	q23.1	99	75	27	25	0.529585	0.783196
chr17	60200000	63100000	q23.2	93	81	27	25	0.875164	0.994535
chr17	63100000	64600000	q23.3	101	73	28	24	0.633609	0.862721
chr17	64600000	66200000	q24.1	89	85	27	25	1	1
chr17	66200000	69100000	q24.2	82	92	28	24	0.431542	0.689012
chr17	69100000	72900000	q24.3	70	104	25	27	0.339468	0.591982
chr17	72900000	76800000	q25.1	77	97	26	26	0.526556	0.783196
chr17	76800000	77200000	q25.2	75	99	25	27	0.529585	0.783196
chr17	77200000	83257441	q25.3	70	104	23	29	0.632436	0.862721
chr18	0	2900000	p11.32	35	139	14	38	0.338085	0.591982
chr18	2900000	7200000	p11.31	14	160	9	43	0.0668511	0.216309
chr18	7200000	8500000	p11.23	21	153	9	43	0.353664	0.60679
chr18	8500000	10900000	p11.22	28	146	9	43	0.832574	0.985425
chr18	10900000	15400000	p11.21	28	146	9	43	0.832574	0.985425
chr18	15400000	18500000	p11.1	27	147	7	45	0.827287	0.984803
chr18	18500000	21500000	q11.1	66	108	16	36	0.412224	0.674347
chr18	21500000	27500000	q11.2	40	134	6	46	0.0795356	0.244349
chr18	27500000	35100000	q12.1	24	150	5	47	0.489673	0.756779
chr18	35100000	39500000	q12.2	22	152	3	49	0.212102	0.458723
chr18	39500000	45900000	q12.3	23	151	2	50	0.0762022	0.23727
chr18	45900000	50700000	q21.1	19	155	3	49	0.423269	0.6822
chr18	50700000	56200000	q21.2	21	153	2	50	0.115926	0.318964
chr18	56200000	58600000	q21.31	22	152	1	51	0.0328929	0.135226
chr18	58600000	61300000	q21.32	20	154	1	51	0.0525121	0.184393
chr18	61300000	63900000	q21.33	26	148	4	48	0.244478	0.494427
chr18	63900000	69100000	q22.1	21	153	3	49	0.303646	0.56112
chr18	69100000	71000000	q22.2	19	155	2	50	0.173798	0.405211
chr18	71000000	75400000	q22.3	18	156	2	50	0.175477	0.406895
chr18	75400000	80373285	q23	11	163	1	51	0.304627	0.56112
chr19	0	6900000	p13.3	23	151	11	41	0.185163	0.420198
chr19	6900000	12600000	p13.2	23	151	10	42	0.272409	0.522118
chr19	12600000	13800000	p13.13	31	143	13	39	0.317594	0.57261
chr19	13800000	16100000	p13.12	27	147	12	40	0.213957	0.459792
chr19	16100000	19900000	p13.11	29	145	13	39	0.221765	0.464388
chr19	19900000	24200000	p12	16	158	9	43	0.128871	0.337491
chr19	24200000	26200000	p11	32	142	12	40	0.433163	0.689012
chr19	26200000	28100000	q11	14	160	12	40	0.00552953	0.0341177
chr19	28100000	31900000	q12	12	162	12	40	0.00327092	0.0255372
chr19	31900000	35100000	q13.11	26	148	15	37	0.0383966	0.149888
chr19	35100000	37800000	q13.12	33	141	20	32	0.00514788	0.0341177
chr19	37800000	38200000	q13.13	28	146	18	34	0.005689	0.0348298
chr19	38200000	42900000	q13.2	31	143	15	37	0.114823	0.318288
chr19	42900000	44700000	q13.31	32	142	14	38	0.237908	0.489033
chr19	44700000	47500000	q13.32	44	130	17	35	0.291395	0.543809
chr19	47500000	50900000	q13.33	53	121	17	35	0.864415	0.994535
chr19	50900000	53100000	q13.41	26	148	9	43	0.666345	0.881897
chr19	53100000	55800000	q13.42	27	147	9	43	0.829227	0.985425
chr19	55800000	58617616	q13.43	34	140	9	43	0.841454	0.992707
chr2	0	4400000	p25.3	3	171	9	43	0.000124324	0.00318263
chr2	4400000	6900000	p25.2	2	172	10	42	9.03576e-06	0.000961179
chr2	6900000	12000000	p25.1	8	166	11	41	0.000628675	0.00810208
chr2	12000000	16500000	p24.3	5	169	11	41	6.53082e-05	0.00222309
chr2	16500000	19000000	p24.2	2	172	10	42	9.03576e-06	0.000961179
chr2	19000000	23800000	p24.1	2	172	8	44	0.000153086	0.00334042
chr2	23800000	27700000	p23.3	11	163	14	38	0.000146877	0.00328927
chr2	27700000	29800000	p23.2	10	164	12	40	0.000709322	0.00838379
chr2	29800000	31800000	p23.1	5	169	11	41	6.53082e-05	0.00222309
chr2	31800000	36300000	p22.3	4	170	11	41	2.47884e-05	0.00150678
chr2	36300000	38300000	p22.2	18	156	18	34	0.000122102	0.00318263
chr2	38300000	41500000	p22.1	16	158	15	37	0.000868035	0.00971971
chr2	41500000	47500000	p21	19	155	18	34	0.000169869	0.00344187
chr2	47500000	52600000	p16.3	18	156	17	35	0.000295548	0.00523457
chr2	52600000	54700000	p16.2	28	146	19	33	0.00298446	0.0239602
chr2	54700000	61000000	p16.1	12	162	18	34	2.52955e-06	0.000424656
chr2	61000000	63900000	p15	50	124	34	18	2.99405e-06	0.000424656
chr2	63900000	68400000	p14	10	164	18	34	5.45927e-07	0.000154861
chr2	68400000	71300000	p13.3	19	155	19	33	6.84571e-05	0.00224065
chr2	71300000	73300000	p13.2	8	166	18	34	9.21627e-08	3.92152e-05
chr2	73300000	74800000	p13.1	12	162	18	34	2.52955e-06	0.000424656
chr2	74800000	83100000	p12	5	169	17	35	1.52746e-08	1.29987e-05
chr2	83100000	91800000	p11.2	18	156	18	34	0.000122102	0.00318263
chr2	91800000	93900000	p11.1	6	168	13	39	1.23004e-05	0.00110871
chr2	93900000	96000000	q11.1	11	163	13	39	0.000434129	0.00636973
chr2	96000000	102100000	q11.2	10	164	13	39	0.000241306	0.00436918
chr2	102100000	105300000	q12.1	7	167	11	41	0.000322018	0.00548075
chr2	105300000	106700000	q12.2	5	169	9	43	0.000761721	0.008643
chr2	106700000	108700000	q12.3	4	170	8	44	0.00113244	0.0121025
chr2	108700000	112200000	q13	18	156	10	42	0.0968033	0.282122
chr2	112200000	118100000	q14.1	5	169	7	45	0.00722593	0.0415491
chr2	118100000	121600000	q14.2	7	167	7	45	0.0210637	0.0957773
chr2	121600000	129100000	q14.3	5	169	7	45	0.00722593	0.0415491
chr2	129100000	131700000	q21.1	8	166	6	46	0.0959769	0.280675
chr2	131700000	134300000	q21.2	7	167	6	46	0.0809065	0.246779
chr2	134300000	136100000	q21.3	14	160	12	40	0.00552953	0.0341177
chr2	136100000	141500000	q22.1	11	163	6	46	0.232879	0.482076
chr2	141500000	143400000	q22.2	22	152	8	44	0.642806	0.86555
chr2	143400000	147900000	q22.3	19	155	7	45	0.623478	0.855774
chr2	147900000	149000000	q23.1	13	161	7	45	0.262532	0.511774
chr2	149000000	149600000	q23.2	17	157	7	45	0.447473	0.707805
chr2	149600000	154000000	q23.3	16	158	9	43	0.128871	0.337491
chr2	154000000	158900000	q24.1	31	143	9	43	1	1
chr2	158900000	162900000	q24.2	37	137	14	38	0.449799	0.710164
chr2	162900000	168900000	q24.3	19	155	12	40	0.0370064	0.147852
chr2	168900000	177100000	q31.1	35	139	11	41	0.846577	0.994535
chr2	177100000	179700000	q31.2	21	153	9	43	0.353664	0.60679
chr2	179700000	182100000	q31.3	25	149	9	43	0.65898	0.880364
chr2	182100000	188500000	q32.1	15	159	10	42	0.0431993	0.163389
chr2	188500000	191100000	q32.2	53	121	20	32	0.311925	0.56775
chr2	191100000	196600000	q32.3	13	161	12	40	0.00410858	0.0298837
chr2	196600000	202500000	q33.1	20	154	16	36	0.00197456	0.0175475
chr2	202500000	204100000	q33.2	57	117	20	32	0.505466	0.768128
chr2	204100000	208200000	q33.3	11	163	11	41	0.00553261	0.0341177
chr2	208200000	214500000	q34	41	133	10	42	0.575002	0.825241
chr2	214500000	220700000	q35	42	132	9	43	0.348845	0.602164
chr2	220700000	224300000	q36.1	35	139	10	42	1	1
chr2	224300000	225200000	q36.2	55	119	12	40	0.299595	0.555458
chr2	225200000	230100000	q36.3	21	153	9	43	0.353664	0.60679
chr2	230100000	234700000	q37.1	26	148	7	45	1	1
chr2	234700000	236400000	q37.2	6	168	4	48	0.243879	0.494427
chr2	236400000	242193529	q37.3	4	170	3	49	0.200684	0.441298
chr20	0	5100000	p13	61	113	12	40	0.128647	0.337491
chr20	5100000	9200000	p12.3	46	128	9	43	0.201557	0.442075
chr20	9200000	12000000	p12.2	49	125	11	41	0.373273	0.63278
chr20	12000000	17900000	p12.1	54	120	10	42	0.115412	0.318881
chr20	17900000	21300000	p11.23	55	119	9	43	0.053507	0.185855
chr20	21300000	22300000	p11.22	44	130	7	45	0.0891061	0.263296
chr20	22300000	25700000	p11.21	38	136	8	44	0.432194	0.689012
chr20	25700000	28100000	p11.1	48	126	12	40	0.593771	0.839368
chr20	28100000	30400000	q11.1	45	129	13	39	1	1
chr20	30400000	33500000	q11.21	77	97	18	34	0.262992	0.511774
chr20	33500000	35800000	q11.22	85	89	21	31	0.342489	0.593645
chr20	35800000	39000000	q11.23	76	98	16	36	0.109231	0.305775
chr20	39000000	43100000	q12	68	106	10	42	0.00801322	0.0454617
chr20	43100000	43500000	q13.11	64	110	10	42	0.018722	0.089008
chr20	43500000	47800000	q13.12	74	100	11	41	0.00546873	0.0341177
chr20	47800000	51200000	q13.13	92	82	15	37	0.0025884	0.0215953
chr20	51200000	56400000	q13.2	80	94	14	38	0.0162331	0.0781699
chr20	56400000	57800000	q13.31	72	102	12	40	0.0215044	0.0963171
chr20	57800000	59700000	q13.32	73	101	11	41	0.00844887	0.0473026
chr20	59700000	64444167	q13.33	51	123	10	42	0.212051	0.458723
chr21	0	3100000	p13	0	0	0	0	1	1
chr21	3100000	7000000	p12	2	172	0	52	1	1
chr21	7000000	10900000	p11.2	5	169	5	47	0.0528695	0.184393
chr21	10900000	12000000	p11.1	5	157	5	46	0.0617494	0.203676
chr21	12000000	13000000	q11.1	6	168	5	47	0.132274	0.339051
chr21	13000000	15000000	q11.2	15	159	10	42	0.0431993	0.163389
chr21	15000000	22600000	q21.1	15	159	14	38	0.00146807	0.0152357
chr21	22600000	25500000	q21.2	11	163	14	38	0.000146877	0.00328927
chr21	25500000	30200000	q21.3	13	161	10	42	0.0195087	0.0917233
chr21	30200000	34400000	q22.11	15	159	13	39	0.00337302	0.0256289
chr21	34400000	36400000	q22.12	43	131	13	39	1	1
chr21	36400000	38300000	q22.13	30	144	12	40	0.416019	0.674347
chr21	38300000	41200000	q22.2	14	160	7	45	0.275855	0.522835
chr21	41200000	46709983	q22.3	14	160	8	44	0.178794	0.410119
chr22	0	4300000	p13	0	0	0	0	1	1
chr22	4300000	9400000	p12	0	0	0	0	1	1
chr22	9400000	13700000	p11.2	7	167	0	52	0.356551	0.610512
chr22	13700000	15000000	p11.1	6	162	0	50	0.340429	0.592443
chr22	15000000	17400000	q11.1	13	161	0	52	0.0428277	0.163389
chr22	17400000	21700000	q11.21	11	163	0	52	0.0725356	0.228621
chr22	21700000	23100000	q11.22	7	167	2	50	1	1
chr22	23100000	25500000	q11.23	10	164	2	50	0.738006	0.921335
chr22	25500000	29200000	q12.1	25	149	8	44	0.825706	0.984803
chr22	29200000	31800000	q12.2	37	137	15	37	0.264005	0.511774
chr22	31800000	37200000	q12.3	6	168	1	51	1	1
chr22	37200000	40600000	q13.1	19	155	7	45	0.623478	0.855774
chr22	40600000	43800000	q13.2	14	160	6	46	0.414878	0.674347
chr22	43800000	48100000	q13.31	5	169	5	47	0.0528695	0.184393
chr22	48100000	49100000	q13.32	3	171	2	50	0.324864	0.582019
chr22	49100000	50818468	q13.33	19	155	9	43	0.233957	0.482076
chr3	0	2800000	p26.3	17	157	11	41	0.0516932	0.183296
chr3	2800000	4000000	p26.2	15	159	11	41	0.0231052	0.102409
chr3	4000000	8100000	p26.1	17	157	11	41	0.0516932	0.183296
chr3	8100000	11600000	p25.3	18	156	13	39	0.0109953	0.0591943
chr3	11600000	13200000	p25.2	15	159	13	39	0.00337302	0.0256289
chr3	13200000	16300000	p25.1	15	159	13	39	0.00337302	0.0256289
chr3	16300000	23800000	p24.3	13	161	13	39	0.00192414	0.0175475
chr3	23800000	26300000	p24.2	18	156	11	41	0.056832	0.193456
chr3	26300000	30800000	p24.1	15	159	12	40	0.0125453	0.0639283
chr3	30800000	32000000	p23	28	146	15	37	0.0458416	0.171855
chr3	32000000	36400000	p22.3	21	153	10	42	0.248868	0.497152
chr3	36400000	39300000	p22.2	15	159	10	42	0.0431993	0.163389
chr3	39300000	43600000	p22.1	22	152	10	42	0.258303	0.508834
chr3	43600000	44100000	p21.33	14	160	8	44	0.178794	0.410119
chr3	44100000	44200000	p21.32	14	160	8	44	0.178794	0.410119
chr3	44200000	50600000	p21.31	26	148	9	43	0.666345	0.881897
chr3	50600000	52300000	p21.2	16	158	7	45	0.432445	0.689012
chr3	52300000	54400000	p21.1	12	162	6	46	0.378963	0.636089
chr3	54400000	58600000	p14.3	39	135	10	42	0.704288	0.910865
chr3	58600000	63800000	p14.2	20	154	4	48	0.609006	0.852408
chr3	63800000	69700000	p14.1	30	144	7	45	0.66999	0.885345
chr3	69700000	74100000	p13	60	114	15	37	0.50467	0.768128
chr3	74100000	79800000	p12.3	14	160	7	45	0.275855	0.522835
chr3	79800000	83500000	p12.2	19	155	5	47	1	1
chr3	83500000	87100000	p12.1	17	157	5	47	1	1
chr3	87100000	87800000	p11.2	13	161	5	47	0.570582	0.821599
chr3	87800000	90900000	p11.1	13	161	9	43	0.0578305	0.193585
chr3	90900000	94000000	q11.1	18	156	11	41	0.056832	0.193456
chr3	94000000	98600000	q11.2	22	152	10	42	0.258303	0.508834
chr3	98600000	100300000	q12.1	25	149	12	40	0.140502	0.352707
chr3	100300000	101200000	q12.2	49	125	15	37	1	1
chr3	101200000	103100000	q12.3	49	125	14	38	1	1
chr3	103100000	106500000	q13.11	42	132	15	37	0.585256	0.831685
chr3	106500000	108200000	q13.12	42	132	15	37	0.585256	0.831685
chr3	108200000	111600000	q13.13	15	159	12	40	0.0125453	0.0639283
chr3	111600000	113700000	q13.2	34	140	13	39	0.437003	0.693824
chr3	113700000	117600000	q13.31	20	154	13	39	0.0237955	0.104922
chr3	117600000	119300000	q13.32	13	161	9	43	0.0578305	0.193585
chr3	119300000	122200000	q13.33	25	149	12	40	0.140502	0.352707
chr3	122200000	124100000	q21.1	24	150	10	42	0.377177	0.636089
chr3	124100000	126100000	q21.2	22	152	10	42	0.258303	0.508834
chr3	126100000	129500000	q21.3	23	151	10	42	0.272409	0.522118
chr3	129500000	134000000	q22.1	19	155	10	42	0.153902	0.370956
chr3	134000000	136000000	q22.2	20	154	10	42	0.164592	0.386927
chr3	136000000	139000000	q22.3	20	154	11	41	0.105352	0.298848
chr3	139000000	143100000	q23	28	146	15	37	0.0458416	0.171855
chr3	143100000	149200000	q24	34	140	17	35	0.0584624	0.193585
chr3	149200000	152300000	q25.1	52	122	22	30	0.128889	0.337491
chr3	152300000	155300000	q25.2	31	143	20	32	0.00399239	0.0298029
chr3	155300000	157300000	q25.31	33	141	23	29	0.00042715	0.00636973
chr3	157300000	159300000	q25.32	29	145	21	31	0.000569339	0.00757042
chr3	159300000	161000000	q25.33	32	142	22	30	0.00074049	0.00863229
chr3	161000000	167900000	q26.1	37	137	21	31	0.0105256	0.057789
chr3	167900000	171200000	q26.2	59	115	23	29	0.190809	0.430712
chr3	171200000	176000000	q26.31	60	114	23	29	0.251011	0.499089
chr3	176000000	179300000	q26.32	66	108	24	28	0.333491	0.591027
chr3	179300000	183000000	q26.33	46	128	20	32	0.117448	0.318964
chr3	183000000	184800000	q27.1	44	130	19	33	0.116746	0.318964
chr3	184800000	186300000	q27.2	35	139	19	33	0.0249845	0.109597
chr3	186300000	188200000	q27.3	42	132	18	34	0.153126	0.370956
chr3	188200000	192600000	q28	53	121	20	32	0.311925	0.56775
chr3	192600000	198295559	q29	58	116	25	27	0.0707445	0.223805
chr4	0	4500000	p16.3	9	165	2	50	1	1
chr4	4500000	6000000	p16.2	7	167	2	50	1	1
chr4	6000000	11300000	p16.1	5	169	2	50	0.662289	0.880637
chr4	11300000	15000000	p15.33	8	166	1	51	0.688306	0.90254
chr4	15000000	17700000	p15.32	9	165	1	51	0.46076	0.724781
chr4	17700000	21300000	p15.31	11	163	1	51	0.304627	0.56112
chr4	21300000	27700000	p15.2	22	152	1	51	0.0328929	0.135226
chr4	27700000	35800000	p15.1	28	146	1	51	0.00436774	0.0310619
chr4	35800000	41200000	p14	66	108	13	39	0.0987279	0.285774
chr4	41200000	44600000	p13	13	161	2	50	0.529629	0.783196
chr4	44600000	48200000	p12	19	155	10	42	0.153902	0.370956
chr4	48200000	50000000	p11	34	140	16	36	0.0908525	0.267528
chr4	50000000	51800000	q11	11	163	6	46	0.232879	0.482076
chr4	51800000	58500000	q12	12	162	7	45	0.155324	0.37234
chr4	58500000	65500000	q13.1	12	162	6	46	0.378963	0.636089
chr4	65500000	69400000	q13.2	21	153	5	47	0.805533	0.968812
chr4	69400000	75300000	q13.3	25	149	8	44	0.825706	0.984803
chr4	75300000	78000000	q21.1	27	147	8	44	1	1
chr4	78000000	81500000	q21.21	22	152	8	44	0.642806	0.86555
chr4	81500000	83200000	q21.22	26	148	6	46	0.653584	0.875905
chr4	83200000	86000000	q21.23	34	140	5	47	0.141501	0.353131
chr4	86000000	87100000	q21.3	41	133	7	45	0.127451	0.337491
chr4	87100000	92800000	q22.1	23	151	5	47	0.6336	0.862721
chr4	92800000	94200000	q22.2	24	150	7	45	1	1
chr4	94200000	97900000	q22.3	33	141	6	46	0.295517	0.549209
chr4	97900000	100100000	q23	35	139	8	44	0.547866	0.796981
chr4	100100000	106700000	q24	33	141	7	45	0.41451	0.674347
chr4	106700000	113200000	q25	33	141	7	45	0.41451	0.674347
chr4	113200000	119900000	q26	24	150	5	47	0.489673	0.756779
chr4	119900000	122800000	q27	15	159	2	50	0.372125	0.632092
chr4	122800000	127900000	q28.1	24	150	3	49	0.146592	0.361595
chr4	127900000	130100000	q28.2	18	156	3	49	0.420723	0.680676
chr4	130100000	138500000	q28.3	16	158	5	47	1	1
chr4	138500000	140600000	q31.1	34	140	7	45	0.413202	0.674347
chr4	140600000	145900000	q31.21	32	142	8	44	0.684271	0.900023
chr4	145900000	147500000	q31.22	28	146	7	45	0.82742	0.984803
chr4	147500000	150200000	q31.23	28	146	8	44	1	1
chr4	150200000	154600000	q31.3	35	139	10	42	1	1
chr4	154600000	160800000	q32.1	25	149	8	44	0.825706	0.984803
chr4	160800000	163600000	q32.2	17	157	4	48	0.789843	0.957488
chr4	163600000	169200000	q32.3	18	156	5	47	1	1
chr4	169200000	171000000	q33	20	154	4	48	0.609006	0.852408
chr4	171000000	175400000	q34.1	16	158	5	47	1	1
chr4	175400000	176600000	q34.2	21	153	5	47	0.805533	0.968812
chr4	176600000	182300000	q34.3	13	161	5	47	0.570582	0.821599
chr4	182300000	186200000	q35.1	15	159	5	47	0.785256	0.954647
chr4	186200000	190214555	q35.2	9	165	6	46	0.117691	0.318964
chr5	0	4400000	p15.33	19	155	8	44	0.464033	0.727241
chr5	4400000	6300000	p15.32	21	153	7	45	0.811611	0.974162
chr5	6300000	9900000	p15.31	24	150	7	45	1	1
chr5	9900000	15000000	p15.2	39	135	11	41	1	1
chr5	15000000	18400000	p15.1	42	132	12	40	1	1
chr5	18400000	23300000	p14.3	41	133	13	39	0.853877	0.994535
chr5	23300000	24600000	p14.2	38	136	13	39	0.705656	0.91125
chr5	24600000	28900000	p14.1	37	137	12	40	0.848173	0.994535
chr5	28900000	33800000	p13.3	41	133	14	38	0.712794	0.919073
chr5	33800000	38400000	p13.2	51	123	14	38	0.86173	0.994535
chr5	38400000	42500000	p13.1	47	127	12	40	0.719171	0.921335
chr5	42500000	46100000	p12	63	111	12	40	0.093633	0.274764
chr5	46100000	48800000	p11	39	135	10	42	0.704288	0.910865
chr5	48800000	51400000	q11.1	46	128	7	45	0.0622277	0.203676
chr5	51400000	59600000	q11.2	66	108	7	45	0.000690127	0.00838379
chr5	59600000	63600000	q12.1	62	112	6	46	0.000895994	0.00990248
chr5	63600000	63900000	q12.2	34	140	6	46	0.218497	0.461392
chr5	63900000	67400000	q12.3	88	86	11	41	0.000206455	0.00408589
chr5	67400000	69100000	q13.1	97	77	12	40	3.3018e-05	0.00165284
chr5	69100000	74000000	q13.2	51	123	10	42	0.212051	0.458723
chr5	74000000	77600000	q13.3	52	122	10	42	0.157625	0.376794
chr5	77600000	82100000	q14.1	51	123	9	43	0.107189	0.303049
chr5	82100000	83500000	q14.2	49	125	7	45	0.042856	0.163389
chr5	83500000	93000000	q14.3	46	128	7	45	0.0622277	0.203676
chr5	93000000	98900000	q15	53	121	6	46	0.00654568	0.0389537
chr5	98900000	103400000	q21.1	43	131	7	45	0.126372	0.337491
chr5	103400000	105100000	q21.2	44	130	8	44	0.188011	0.425525
chr5	105100000	110200000	q21.3	43	131	7	45	0.126372	0.337491
chr5	110200000	112200000	q22.1	40	134	7	45	0.173593	0.405211
chr5	112200000	113800000	q22.2	42	132	6	46	0.0549297	0.190021
chr5	113800000	115900000	q22.3	39	135	6	46	0.112574	0.314101
chr5	115900000	122100000	q23.1	41	133	6	46	0.0788041	0.243863
chr5	122100000	127900000	q23.2	50	124	5	47	0.00518453	0.0341177
chr5	127900000	131200000	q23.3	47	127	5	47	0.00831935	0.0468859
chr5	131200000	136900000	q31.1	53	121	5	47	0.00196005	0.0175475
chr5	136900000	140100000	q31.2	53	121	9	43	0.0763947	0.23727
chr5	140100000	145100000	q31.3	47	127	8	44	0.0990912	0.285853
chr5	145100000	150400000	q32	37	137	6	46	0.158077	0.376818
chr5	150400000	153300000	q33.1	30	144	6	46	0.392605	0.65383
chr5	153300000	156300000	q33.2	34	140	6	46	0.218497	0.461392
chr5	156300000	160500000	q33.3	32	142	6	46	0.295579	0.549209
chr5	160500000	169000000	q34	35	139	8	44	0.547866	0.796981
chr5	169000000	173300000	q35.1	34	140	8	44	0.549853	0.798326
chr5	173300000	177100000	q35.2	31	143	7	45	0.532166	0.783196
chr5	177100000	181538259	q35.3	27	147	10	42	0.526128	0.783196
chr6	0	2300000	p25.3	12	162	11	41	0.00681133	0.0399755
chr6	2300000	4200000	p25.2	28	146	13	39	0.154311	0.370956
chr6	4200000	7100000	p25.1	21	153	11	41	0.113887	0.316725
chr6	7100000	10600000	p24.3	28	146	13	39	0.154311	0.370956
chr6	10600000	11600000	p24.2	39	135	18	34	0.100485	0.287196
chr6	11600000	13400000	p24.1	39	135	19	33	0.0475211	0.175067
chr6	13400000	15200000	p23	39	135	19	33	0.0475211	0.175067
chr6	15200000	25200000	p22.3	45	129	21	31	0.0555249	0.191302
chr6	25200000	27100000	p22.2	39	135	20	32	0.0299836	0.128221
chr6	27100000	30500000	p22.1	25	149	11	41	0.280187	0.529047
chr6	30500000	32100000	p21.33	29	145	12	40	0.3084	0.566097
chr6	32100000	33500000	p21.32	33	141	13	39	0.334059	0.591027
chr6	33500000	36600000	p21.31	62	112	24	28	0.194076	0.436927
chr6	36600000	40500000	p21.2	55	119	21	31	0.246342	0.494427
chr6	40500000	46200000	p21.1	41	133	21	31	0.0214536	0.0963171
chr6	46200000	51800000	p12.3	21	153	18	34	0.000550827	0.00756055
chr6	51800000	53000000	p12.2	26	148	17	35	0.00792831	0.0452818
chr6	53000000	57200000	p12.1	35	139	21	31	0.00547392	0.0341177
chr6	57200000	58500000	p11.2	22	152	14	38	0.0179978	0.0860455
chr6	58500000	59800000	p11.1	12	78	11	17	0.00511287	0.0341177
chr6	59800000	62600000	q11.1	19	155	13	39	0.0211588	0.0957773
chr6	62600000	62700000	q11.2	18	156	12	40	0.0332808	0.135943
chr6	62700000	69200000	q12	16	158	11	41	0.0276457	0.119424
chr6	69200000	75200000	q13	18	156	11	41	0.056832	0.193456
chr6	75200000	83200000	q14.1	15	159	11	41	0.0231052	0.102409
chr6	83200000	84200000	q14.2	10	164	11	41	0.0019795	0.0175475
chr6	84200000	87300000	q14.3	7	167	9	43	0.00292679	0.0239491
chr6	87300000	92500000	q15	11	163	16	36	1.45712e-05	0.00112728
chr6	92500000	98900000	q16.1	11	163	14	38	0.000146877	0.00328927
chr6	98900000	100000000	q16.2	9	165	14	38	3.93479e-05	0.00186028
chr6	100000000	105000000	q16.3	11	163	13	39	0.000434129	0.00636973
chr6	105000000	114200000	q21	23	151	22	30	1.63928e-05	0.00116253
chr6	114200000	117900000	q22.1	13	161	13	39	0.00192414	0.0175475
chr6	117900000	118100000	q22.2	13	161	14	38	0.0004511	0.00650655
chr6	118100000	125800000	q22.31	15	159	15	37	0.000653786	0.00818194
chr6	125800000	126800000	q22.32	11	163	14	38	0.000146877	0.00328927
chr6	126800000	130000000	q22.33	13	161	16	36	5.2448e-05	0.00208532
chr6	130000000	130900000	q23.1	18	156	18	34	0.000122102	0.00318263
chr6	130900000	134700000	q23.2	18	156	18	34	0.000122102	0.00318263
chr6	134700000	138300000	q23.3	32	142	20	32	0.00441656	0.0310619
chr6	138300000	142200000	q24.1	35	139	17	35	0.0633696	0.206619
chr6	142200000	145100000	q24.2	41	133	22	30	0.0129336	0.0652157
chr6	145100000	148500000	q24.3	26	148	15	37	0.0383966	0.149888
chr6	148500000	152100000	q25.1	43	131	18	34	0.159862	0.380006
chr6	152100000	155200000	q25.2	16	158	14	38	0.00204162	0.0179116
chr6	155200000	160600000	q25.3	53	121	17	35	0.864415	0.994535
chr6	160600000	164100000	q26	13	161	10	42	0.0195087	0.0917233
chr6	164100000	170805979	q27	16	158	8	44	0.206945	0.451565
chr7	0	2800000	p22.3	27	147	13	39	0.146148	0.361545
chr7	2800000	4500000	p22.2	35	139	14	38	0.338085	0.591982
chr7	4500000	7200000	p22.1	69	105	22	30	0.74935	0.924282
chr7	7200000	13700000	p21.3	45	129	18	34	0.222099	0.464388
chr7	13700000	16500000	p21.2	52	122	17	35	0.732785	0.921335
chr7	16500000	20900000	p21.1	66	108	18	34	0.744598	0.922347
chr7	20900000	25500000	p15.3	30	144	13	39	0.229325	0.477153
chr7	25500000	27900000	p15.2	35	139	12	40	0.697628	0.906384
chr7	27900000	28800000	p15.1	34	140	10	42	1	1
chr7	28800000	34900000	p14.3	29	145	9	43	1	1
chr7	34900000	37100000	p14.2	29	145	9	43	1	1
chr7	37100000	43300000	p14.1	36	138	10	42	1	1
chr7	43300000	45400000	p13	33	141	11	41	0.694855	0.904162
chr7	45400000	49000000	p12.3	32	142	10	42	0.842226	0.992707
chr7	49000000	50500000	p12.2	25	149	9	43	0.65898	0.880364
chr7	50500000	53900000	p12.1	31	143	8	44	0.834991	0.986913
chr7	53900000	58100000	p11.2	27	147	11	41	0.397806	0.659908
chr7	58100000	60100000	p11.1	22	152	10	42	0.258303	0.508834
chr7	60100000	62100000	q11.1	20	154	8	44	0.474663	0.741172
chr7	62100000	67500000	q11.21	62	112	17	35	0.742698	0.921335
chr7	67500000	72700000	q11.22	30	144	14	38	0.16101	0.380609
chr7	72700000	77900000	q11.23	52	122	20	32	0.308659	0.566097
chr7	77900000	86700000	q21.11	56	118	19	33	0.615449	0.855774
chr7	86700000	88500000	q21.12	41	133	13	39	0.853877	0.994535
chr7	88500000	91500000	q21.13	43	131	13	39	1	1
chr7	91500000	93300000	q21.2	49	125	17	35	0.60243	0.847384
chr7	93300000	98400000	q21.3	37	137	15	37	0.264005	0.511774
chr7	98400000	104200000	q22.1	30	144	15	37	0.0761461	0.23727
chr7	104200000	104900000	q22.2	22	152	8	44	0.642806	0.86555
chr7	104900000	107800000	q22.3	45	129	13	39	1	1
chr7	107800000	115000000	q31.1	33	141	12	40	0.554015	0.801815
chr7	115000000	117700000	q31.2	36	138	11	41	1	1
chr7	117700000	121400000	q31.31	33	141	9	43	1	1
chr7	121400000	124100000	q31.32	39	135	11	41	1	1
chr7	124100000	127500000	q31.33	23	151	11	41	0.185163	0.420198
chr7	127500000	129600000	q32.1	31	143	13	39	0.317594	0.57261
chr7	129600000	130800000	q32.2	43	131	15	37	0.588636	0.833493
chr7	130800000	132900000	q32.3	29	145	10	42	0.678208	0.894814
chr7	132900000	138500000	q33	28	146	14	38	0.102769	0.292496
chr7	138500000	143400000	q34	40	134	13	39	0.852168	0.994535
chr7	143400000	148200000	q35	31	143	12	40	0.422761	0.6822
chr7	148200000	152800000	q36.1	40	134	14	38	0.580609	0.830417
chr7	152800000	155200000	q36.2	13	161	9	43	0.0578305	0.193585
chr7	155200000	159345973	q36.3	14	160	11	41	0.0204092	0.0933778
chr8	0	2300000	p23.3	3	171	0	52	1	1
chr8	2300000	6300000	p23.2	19	155	1	51	0.0509157	0.182824
chr8	6300000	12800000	p23.1	24	150	2	50	0.0499646	0.180936
chr8	12800000	19200000	p22	27	147	5	47	0.367412	0.625336
chr8	19200000	23500000	p21.3	21	153	1	51	0.0316398	0.133294
chr8	23500000	27500000	p21.2	28	146	2	50	0.0201552	0.0933109
chr8	27500000	29000000	p21.1	44	130	5	47	0.0202236	0.0933109
chr8	29000000	36700000	p12	36	138	3	49	0.0115418	0.060258
chr8	36700000	38500000	p11.23	75	99	10	42	0.00182774	0.0175475
chr8	38500000	39900000	p11.22	71	103	11	41	0.0131358	0.065756
chr8	39900000	43200000	p11.21	74	100	16	36	0.147779	0.363468
chr8	43200000	45200000	p11.1	71	103	19	33	0.630532	0.862721
chr8	45200000	47200000	q11.1	50	124	14	38	0.862156	0.994535
chr8	47200000	51300000	q11.21	75	99	23	29	1	1
chr8	51300000	51700000	q11.22	81	93	25	27	0.875164	0.994535
chr8	51700000	54600000	q11.23	81	93	26	26	0.751949	0.924282
chr8	54600000	60600000	q12.1	83	91	23	29	0.751886	0.924282
chr8	60600000	61300000	q12.2	90	84	29	23	0.637798	0.862903
chr8	61300000	65100000	q12.3	89	85	29	23	0.635781	0.862903
chr8	65100000	67100000	q13.1	111	63	34	18	0.870565	0.994535
chr8	67100000	69600000	q13.2	100	74	30	22	1	1
chr8	69600000	72000000	q13.3	99	75	30	22	1	1
chr8	72000000	74600000	q21.11	100	74	31	21	0.873152	0.994535
chr8	74600000	74700000	q21.12	102	72	30	22	1	1
chr8	74700000	83500000	q21.13	101	73	32	20	0.748578	0.924282
chr8	83500000	85900000	q21.2	102	72	32	20	0.749704	0.924282
chr8	85900000	92300000	q21.3	100	74	34	18	0.337864	0.591982
chr8	92300000	97900000	q22.1	107	67	33	19	0.871343	0.994535
chr8	97900000	100500000	q22.2	118	56	37	15	0.734686	0.921335
chr8	100500000	105100000	q22.3	115	59	38	14	0.400217	0.662617
chr8	105100000	109500000	q23.1	110	64	36	16	0.5094	0.771352
chr8	109500000	111100000	q23.2	107	67	37	15	0.250482	0.499089
chr8	111100000	116700000	q23.3	114	60	35	17	0.868677	0.994535
chr8	116700000	118300000	q24.11	121	53	35	17	0.864415	0.994535
chr8	118300000	121500000	q24.12	120	54	35	17	0.865363	0.994535
chr8	121500000	126300000	q24.13	118	56	35	17	1	1
chr8	126300000	130400000	q24.21	115	59	35	17	1	1
chr8	130400000	135400000	q24.22	107	67	32	20	1	1
chr8	135400000	138900000	q24.23	91	83	28	24	0.875331	0.994535
chr8	138900000	145138636	q24.3	87	87	29	23	0.528176	0.783196
chr9	0	2200000	p24.3	9	165	12	40	0.000391777	0.0062906
chr9	2200000	4600000	p24.2	10	164	13	39	0.000241306	0.00436918
chr9	4600000	9000000	p24.1	20	154	16	36	0.00197456	0.0175475
chr9	9000000	14200000	p23	7	167	13	39	2.90529e-05	0.00154525
chr9	14200000	16600000	p22.3	8	166	14	38	1.85933e-05	0.00121715
chr9	16600000	18500000	p22.2	7	167	13	39	2.90529e-05	0.00154525
chr9	18500000	19900000	p22.1	8	166	11	41	0.000628675	0.00810208
chr9	19900000	25600000	p21.3	11	163	15	37	4.73491e-05	0.00208532
chr9	25600000	28000000	p21.2	8	166	10	42	0.0018407	0.0175475
chr9	28000000	33200000	p21.1	11	163	10	42	0.011238	0.0591943
chr9	33200000	36300000	p13.3	31	143	18	34	0.0129512	0.0652157
chr9	36300000	37900000	p13.2	27	147	17	35	0.00911768	0.0507133
chr9	37900000	39000000	p13.1	13	161	13	39	0.00192414	0.0175475
chr9	39000000	40000000	p12	11	163	11	41	0.00553261	0.0341177
chr9	40000000	42200000	p11.2	13	161	15	37	0.000157596	0.00335285
chr9	42200000	43000000	p11.1	24	150	12	40	0.130407	0.339051
chr9	43000000	45500000	q11	27	147	14	38	0.0676797	0.216309
chr9	45500000	61500000	q12	8	166	5	47	0.182382	0.416105
chr9	61500000	65000000	q13	13	161	9	43	0.0578305	0.193585
chr9	65000000	69300000	q21.11	12	162	12	40	0.00327092	0.0255372
chr9	69300000	71300000	q21.12	7	167	5	47	0.152979	0.370956
chr9	71300000	76600000	q21.13	7	167	4	48	0.281619	0.529047
chr9	76600000	78500000	q21.2	9	165	4	48	0.502481	0.767704
chr9	78500000	81500000	q21.31	10	164	4	48	0.742662	0.921335
chr9	81500000	84300000	q21.32	6	168	3	49	0.433145	0.689012
chr9	84300000	87800000	q21.33	5	169	3	49	0.389345	0.649671
chr9	87800000	89200000	q22.1	6	168	4	48	0.243879	0.494427
chr9	89200000	91200000	q22.2	6	168	5	47	0.132274	0.339051
chr9	91200000	93900000	q22.31	11	163	5	47	0.536549	0.783196
chr9	93900000	96500000	q22.32	7	167	6	46	0.0809065	0.246779
chr9	96500000	99800000	q22.33	4	170	6	46	0.011223	0.0591943
chr9	99800000	105400000	q31.1	4	170	5	47	0.0320463	0.134342
chr9	105400000	108500000	q31.2	6	168	9	43	0.00156177	0.0158223
chr9	108500000	112100000	q31.3	15	159	12	40	0.0125453	0.0639283
chr9	112100000	114900000	q32	19	155	11	41	0.0648228	0.21055
chr9	114900000	119800000	q33.1	5	169	6	46	0.020285	0.0933109
chr9	119800000	123100000	q33.2	12	162	12	40	0.00327092	0.0255372
chr9	123100000	127500000	q33.3	14	160	12	40	0.00552953	0.0341177
chr9	127500000	130600000	q34.11	19	155	10	42	0.153902	0.370956
chr9	130600000	131100000	q34.12	6	168	8	44	0.00461652	0.0319403
chr9	131100000	133100000	q34.13	4	170	7	45	0.00367139	0.0276492
chr9	133100000	134500000	q34.2	4	170	3	49	0.200684	0.441298
chr9	134500000	138394717	q34.3	6	168	1	51	1	1
chrX	0	4400000	p22.33	4	170	3	49	0.200684	0.441298
chrX	4400000	6100000	p22.32	7	167	5	47	0.152979	0.370956
chrX	6100000	9600000	p22.31	15	159	5	47	0.785256	0.954647
chrX	9600000	17400000	p22.2	11	163	5	47	0.536549	0.783196
chrX	17400000	19200000	p22.13	11	163	4	48	0.752676	0.924282
chrX	19200000	21900000	p22.12	13	161	4	48	1	1
chrX	21900000	24900000	p22.11	12	162	5	47	0.550667	0.798326
chrX	24900000	29300000	p21.3	8	166	3	49	0.718357	0.921335
chrX	29300000	31500000	p21.2	13	161	5	47	0.570582	0.821599
chrX	31500000	37800000	p21.1	8	166	1	51	0.688306	0.90254
chrX	37800000	42500000	p11.4	17	157	5	47	1	1
chrX	42500000	47600000	p11.3	26	148	5	47	0.490264	0.756779
chrX	47600000	50100000	p11.23	7	167	4	48	0.281619	0.529047
chrX	50100000	54800000	p11.22	4	170	2	50	0.62318	0.855774
chrX	54800000	58100000	p11.21	4	170	3	49	0.200684	0.441298
chrX	58100000	61000000	p11.1	3	171	1	51	1	1
chrX	61000000	63800000	q11.1	3	171	3	49	0.136453	0.345601
chrX	63800000	65400000	q11.2	2	172	2	50	0.227463	0.474439
chrX	65400000	68500000	q12	3	171	3	49	0.136453	0.345601
chrX	68500000	73000000	q13.1	4	170	4	48	0.0843453	0.252739
chrX	73000000	74700000	q13.2	2	172	4	48	0.026272	0.114069
chrX	74700000	76800000	q13.3	2	172	4	48	0.026272	0.114069
chrX	76800000	85400000	q21.1	5	169	4	48	0.216691	0.459859
chrX	85400000	87000000	q21.2	4	170	3	49	0.200684	0.441298
chrX	87000000	92700000	q21.31	5	169	2	50	0.662289	0.880637
chrX	92700000	94300000	q21.32	8	166	2	50	1	1
chrX	94300000	99100000	q21.33	9	165	2	50	1	1
chrX	99100000	103300000	q22.1	10	164	2	50	0.738006	0.921335
chrX	103300000	104500000	q22.2	5	169	2	50	0.662289	0.880637
chrX	104500000	109400000	q22.3	4	170	2	50	0.62318	0.855774
chrX	109400000	117400000	q23	6	168	3	49	0.433145	0.689012
chrX	117400000	121800000	q24	11	163	5	47	0.536549	0.783196
chrX	121800000	129500000	q25	8	166	4	48	0.478632	0.744636
chrX	129500000	131300000	q26.1	5	169	4	48	0.216691	0.459859
chrX	131300000	134500000	q26.2	8	166	4	48	0.478632	0.744636
chrX	134500000	138900000	q26.3	5	169	4	48	0.216691	0.459859
chrX	138900000	141200000	q27.1	5	169	5	47	0.0528695	0.184393
chrX	141200000	143000000	q27.2	3	171	4	48	0.0508124	0.182824
chrX	143000000	148000000	q27.3	5	169	4	48	0.216691	0.459859
chrX	148000000	156040895	q28	10	164	4	48	0.742662	0.921335

## Sheet: Loss GRs vs PRs E-LOW
Chromosome	Start	End	Cytoband	GRs with loss	GRs without loss	PRs ESR1 LOW with loss	PRs ESR1 LOW without loss	p value fisher-exact	adjusted p value (FDR)
chr1	0	2300000	p36.33	54	120	7	45	0.0125311	0.106559
chr1	2300000	5300000	p36.32	104	70	23	29	0.0563303	0.231375
chr1	5300000	7100000	p36.31	98	76	23	29	0.153947	0.390828
chr1	7100000	9100000	p36.23	41	133	13	39	0.853877	1
chr1	9100000	12500000	p36.22	47	127	13	39	0.858997	1
chr1	12500000	15900000	p36.21	58	116	16	36	0.866424	1
chr1	15900000	20100000	p36.13	37	137	11	41	1	1
chr1	20100000	23600000	p36.12	35	139	9	43	0.841913	1
chr1	23600000	27600000	p36.11	36	138	11	41	1	1
chr1	27600000	29900000	p35.3	32	142	9	43	1	1
chr1	29900000	32300000	p35.2	24	150	4	48	0.338121	0.600712
chr1	32300000	34300000	p35.1	34	140	11	41	0.84365	1
chr1	34300000	39600000	p34.3	31	143	6	46	0.392964	0.654229
chr1	39600000	43700000	p34.2	19	155	3	49	0.423269	0.681351
chr1	43700000	46300000	p34.1	18	156	3	49	0.420723	0.681351
chr1	46300000	50200000	p33	23	151	7	45	1	1
chr1	50200000	55600000	p32.3	21	153	4	48	0.458836	0.710237
chr1	55600000	58500000	p32.2	28	146	7	45	0.82742	1
chr1	58500000	60800000	p32.1	26	148	6	46	0.653584	0.875905
chr1	60800000	68500000	p31.3	26	148	8	44	1	1
chr1	68500000	69300000	p31.2	35	139	10	42	1	1
chr1	69300000	84400000	p31.1	27	147	9	43	0.829227	1
chr1	84400000	87900000	p22.3	27	147	11	41	0.397806	0.659908
chr1	87900000	91500000	p22.2	26	148	11	41	0.291272	0.554525
chr1	91500000	94300000	p22.1	23	151	9	43	0.497661	0.742999
chr1	94300000	99300000	p21.3	24	150	9	43	0.509244	0.753681
chr1	99300000	101800000	p21.2	21	153	9	43	0.353664	0.611724
chr1	101800000	106700000	p21.1	27	147	10	42	0.526128	0.773904
chr1	106700000	111200000	p13.3	19	155	8	44	0.464033	0.710237
chr1	111200000	115500000	p13.2	13	161	7	45	0.262532	0.521997
chr1	115500000	117200000	p13.1	12	162	6	46	0.378963	0.638609
chr1	117200000	120400000	p12	11	163	5	47	0.536549	0.773904
chr1	120400000	121700000	p11.2	15	159	4	48	1	1
chr1	121700000	123400000	p11.1	37	137	8	44	0.431057	0.682604
chr1	123400000	125100000	q11	37	137	8	44	0.431057	0.682604
chr1	125100000	143200000	q12	37	137	8	44	0.431057	0.682604
chr1	143200000	147500000	q21.1	10	164	2	50	0.738006	0.947275
chr1	147500000	150600000	q21.2	1	173	0	52	1	1
chr1	150600000	155100000	q21.3	3	171	0	52	1	1
chr1	155100000	156600000	q22	0	174	0	52	1	1
chr1	156600000	159100000	q23.1	8	166	2	50	1	1
chr1	159100000	160500000	q23.2	5	169	1	51	1	1
chr1	160500000	165500000	q23.3	1	173	1	51	0.408024	0.669033
chr1	165500000	167200000	q24.1	1	173	2	50	0.133177	0.366777
chr1	167200000	170900000	q24.2	0	174	1	51	0.230088	0.488293
chr1	170900000	173000000	q24.3	0	174	1	51	0.230088	0.488293
chr1	173000000	176100000	q25.1	1	173	0	52	1	1
chr1	176100000	180300000	q25.2	1	173	0	52	1	1
chr1	180300000	185800000	q25.3	0	174	0	52	1	1
chr1	185800000	190800000	q31.1	0	174	0	52	1	1
chr1	190800000	193800000	q31.2	0	174	0	52	1	1
chr1	193800000	198700000	q31.3	2	172	0	52	1	1
chr1	198700000	207100000	q32.1	0	174	0	52	1	1
chr1	207100000	211300000	q32.2	3	171	1	51	1	1
chr1	211300000	214400000	q32.3	1	173	0	52	1	1
chr1	214400000	223900000	q41	2	172	0	52	1	1
chr1	223900000	224400000	q42.11	3	171	0	52	1	1
chr1	224400000	226800000	q42.12	3	171	0	52	1	1
chr1	226800000	230500000	q42.13	5	169	0	52	0.591778	0.818867
chr1	230500000	234600000	q42.2	6	168	2	50	1	1
chr1	234600000	236400000	q42.3	6	168	1	51	1	1
chr1	236400000	243500000	q43	13	161	2	50	0.529629	0.773904
chr1	243500000	248956422	q44	10	164	1	51	0.463859	0.710237
chr10	0	3000000	p15.3	40	134	12	40	1	1
chr10	3000000	3800000	p15.2	6	168	5	47	0.132274	0.366661
chr10	3800000	6600000	p15.1	2	172	3	49	0.0813627	0.283769
chr10	6600000	12200000	p14	8	166	3	49	0.718357	0.928497
chr10	12200000	17300000	p13	6	168	2	50	1	1
chr10	17300000	18300000	p12.33	4	170	3	49	0.200684	0.450197
chr10	18300000	18400000	p12.32	4	170	3	49	0.200684	0.450197
chr10	18400000	22300000	p12.31	3	171	3	49	0.136453	0.368641
chr10	22300000	24300000	p12.2	2	172	4	48	0.026272	0.165971
chr10	24300000	29300000	p12.1	8	166	4	48	0.478632	0.722191
chr10	29300000	31100000	p11.23	3	171	2	50	0.324864	0.589026
chr10	31100000	34200000	p11.22	3	171	2	50	0.324864	0.589026
chr10	34200000	38000000	p11.21	7	167	4	48	0.281619	0.539771
chr10	38000000	39800000	p11.1	9	165	3	49	1	1
chr10	39800000	41600000	q11.1	7	66	2	24	1	1
chr10	41600000	45500000	q11.21	8	166	7	45	0.0495071	0.212781
chr10	45500000	48600000	q11.22	7	167	6	46	0.0809065	0.283769
chr10	48600000	51100000	q11.23	15	159	6	46	0.586382	0.816712
chr10	51100000	59400000	q21.1	10	164	6	46	0.212921	0.470638
chr10	59400000	62800000	q21.2	6	168	4	48	0.243879	0.502521
chr10	62800000	68800000	q21.3	6	168	5	47	0.132274	0.366661
chr10	68800000	73100000	q22.1	7	167	9	43	0.00292679	0.0436965
chr10	73100000	75900000	q22.2	3	171	4	48	0.0508124	0.217293
chr10	75900000	80300000	q22.3	18	156	11	41	0.056832	0.231375
chr10	80300000	86100000	q23.1	31	143	13	39	0.317594	0.587548
chr10	86100000	87700000	q23.2	13	161	8	44	0.102432	0.326477
chr10	87700000	91100000	q23.31	15	159	9	43	0.119898	0.359627
chr10	91100000	92300000	q23.32	13	161	8	44	0.102432	0.326477
chr10	92300000	95300000	q23.33	14	160	7	45	0.275855	0.535966
chr10	95300000	97500000	q24.1	14	160	8	44	0.178794	0.429814
chr10	97500000	100100000	q24.2	14	160	10	42	0.0367235	0.184688
chr10	100100000	101200000	q24.31	12	162	9	43	0.0308223	0.172807
chr10	101200000	103100000	q24.32	12	162	9	43	0.0308223	0.172807
chr10	103100000	104000000	q24.33	13	161	11	41	0.00900266	0.0841897
chr10	104000000	110100000	q25.1	36	138	13	39	0.565623	0.806273
chr10	110100000	113100000	q25.2	14	160	12	40	0.00552953	0.0595981
chr10	113100000	117300000	q25.3	10	164	11	41	0.0019795	0.0366208
chr10	117300000	119900000	q26.11	15	159	11	41	0.0231052	0.162326
chr10	119900000	121400000	q26.12	14	160	12	40	0.00552953	0.0595981
chr10	121400000	125700000	q26.13	14	160	12	40	0.00552953	0.0595981
chr10	125700000	128800000	q26.2	15	159	13	39	0.00337302	0.0455626
chr10	128800000	133797422	q26.3	80	94	23	29	0.874711	1
chr11	0	2800000	p15.5	37	137	21	31	0.0105256	0.0952905
chr11	2800000	11700000	p15.4	31	143	17	35	0.032287	0.172807
chr11	11700000	13800000	p15.3	15	159	10	42	0.0431993	0.199797
chr11	13800000	16900000	p15.2	15	159	10	42	0.0431993	0.199797
chr11	16900000	22000000	p15.1	13	161	10	42	0.0195087	0.14312
chr11	22000000	26200000	p14.3	17	157	9	43	0.14258	0.372194
chr11	26200000	27200000	p14.2	19	155	8	44	0.464033	0.710237
chr11	27200000	31000000	p14.1	20	154	10	42	0.164592	0.410756
chr11	31000000	36400000	p13	13	161	5	47	0.570582	0.811982
chr11	36400000	43400000	p12	14	160	10	42	0.0367235	0.184688
chr11	43400000	48800000	p11.2	20	154	9	43	0.343212	0.602213
chr11	48800000	51000000	p11.12	49	125	11	41	0.373273	0.634764
chr11	51000000	53400000	p11.11	46	70	9	25	0.22442	0.48636
chr11	53400000	55800000	q11	58	116	11	41	0.122135	0.359627
chr11	55800000	60100000	q12.1	41	133	8	44	0.252445	0.512094
chr11	60100000	61900000	q12.2	31	143	6	46	0.392964	0.654229
chr11	61900000	63600000	q12.3	38	136	6	46	0.113289	0.351858
chr11	63600000	66100000	q13.1	44	130	6	46	0.0373283	0.184688
chr11	66100000	68700000	q13.2	16	158	6	46	0.599937	0.825184
chr11	68700000	70500000	q13.3	16	158	12	40	0.0144034	0.116122
chr11	70500000	75500000	q13.4	35	139	3	49	0.018524	0.13828
chr11	75500000	77400000	q13.5	30	144	4	48	0.121082	0.359627
chr11	77400000	85900000	q14.1	58	116	10	42	0.0587273	0.231375
chr11	85900000	88600000	q14.2	71	103	10	42	0.00485635	0.0582078
chr11	88600000	93000000	q14.3	80	94	12	40	0.00361395	0.0473387
chr11	93000000	97400000	q21	86	88	12	40	0.000768438	0.0251516
chr11	97400000	102300000	q22.1	89	85	13	39	0.000854607	0.0263821
chr11	102300000	103000000	q22.2	83	91	13	39	0.00394223	0.0500722
chr11	103000000	110600000	q22.3	89	85	17	35	0.0261184	0.165971
chr11	110600000	112700000	q23.1	96	78	19	33	0.0263291	0.165971
chr11	112700000	114600000	q23.2	99	75	22	30	0.0811365	0.283769
chr11	114600000	121300000	q23.3	99	75	21	31	0.0404731	0.193498
chr11	121300000	124000000	q24.1	98	76	21	31	0.0570847	0.231375
chr11	124000000	127900000	q24.2	100	74	24	28	0.15692	0.395086
chr11	127900000	130900000	q24.3	87	87	22	30	0.347135	0.605851
chr11	130900000	135086622	q25	112	62	30	22	0.415534	0.678223
chr12	0	3200000	p13.33	16	158	3	49	0.57505	0.815443
chr12	3200000	5300000	p13.32	20	154	6	46	1	1
chr12	5300000	10000000	p13.31	12	162	4	48	0.766291	0.970143
chr12	10000000	12600000	p13.2	18	156	6	46	0.799907	0.992304
chr12	12600000	14600000	p13.1	21	153	6	46	1	1
chr12	14600000	19800000	p12.3	17	157	3	49	0.577805	0.815443
chr12	19800000	21100000	p12.2	12	162	2	50	0.531221	0.773904
chr12	21100000	26300000	p12.1	11	163	2	50	0.737394	0.947275
chr12	26300000	27600000	p11.23	7	167	2	50	1	1
chr12	27600000	30500000	p11.22	8	166	4	48	0.478632	0.722191
chr12	30500000	33200000	p11.21	5	169	2	50	0.662289	0.882016
chr12	33200000	35500000	p11.1	31	143	9	43	1	1
chr12	35500000	37800000	q11	27	147	7	45	0.827287	1
chr12	37800000	46000000	q12	6	168	5	47	0.132274	0.366661
chr12	46000000	48700000	q13.11	3	171	7	45	0.00162801	0.034517
chr12	48700000	51100000	q13.12	3	171	6	46	0.00546602	0.0595981
chr12	51100000	54500000	q13.13	3	171	7	45	0.00162801	0.034517
chr12	54500000	56200000	q13.2	2	172	6	46	0.00221905	0.0377682
chr12	56200000	57700000	q13.3	2	172	6	46	0.00221905	0.0377682
chr12	57700000	62700000	q14.1	6	168	5	47	0.132274	0.366661
chr12	62700000	64700000	q14.2	2	172	5	47	0.0078667	0.0760746
chr12	64700000	67300000	q14.3	4	170	5	47	0.0320463	0.172807
chr12	67300000	71100000	q15	1	173	5	47	0.00273034	0.0425808
chr12	71100000	75300000	q21.1	6	168	6	46	0.033344	0.173245
chr12	75300000	79900000	q21.2	4	170	5	47	0.0320463	0.172807
chr12	79900000	86300000	q21.31	5	169	5	47	0.0528695	0.22496
chr12	86300000	88600000	q21.32	3	171	3	49	0.136453	0.368641
chr12	88600000	92200000	q21.33	2	172	2	50	0.227463	0.48636
chr12	92200000	95800000	q22	2	172	2	50	0.227463	0.48636
chr12	95800000	101200000	q23.1	9	165	5	47	0.32149	0.589026
chr12	101200000	103500000	q23.2	11	163	4	48	0.752676	0.956011
chr12	103500000	108600000	q23.3	8	166	4	48	0.478632	0.722191
chr12	108600000	111300000	q24.11	5	169	3	49	0.389345	0.650947
chr12	111300000	111900000	q24.12	5	169	2	50	0.662289	0.882016
chr12	111900000	113900000	q24.13	18	156	7	45	0.614094	0.833484
chr12	113900000	116400000	q24.21	9	165	6	46	0.117691	0.357695
chr12	116400000	117700000	q24.22	9	165	7	45	0.0601558	0.233756
chr12	117700000	120300000	q24.23	15	159	7	45	0.295621	0.561548
chr12	120300000	125400000	q24.31	11	163	9	43	0.0234619	0.162326
chr12	125400000	128700000	q24.32	70	104	21	31	1	1
chr12	128700000	133275309	q24.33	70	104	21	31	1	1
chr13	0	4600000	p13	0	0	0	0	1	1
chr13	4600000	10100000	p12	0	0	0	0	1	1
chr13	10100000	16500000	p11.2	0	0	0	0	1	1
chr13	16500000	17700000	p11.1	0	0	0	0	1	1
chr13	17700000	18900000	q11	99	75	22	30	0.0811365	0.283769
chr13	18900000	22600000	q12.11	69	105	14	38	0.103564	0.328854
chr13	22600000	24900000	q12.12	69	105	15	37	0.191376	0.447419
chr13	24900000	27200000	q12.13	68	106	14	38	0.138996	0.370546
chr13	27200000	28300000	q12.2	62	112	13	39	0.180792	0.430963
chr13	28300000	31600000	q12.3	63	111	14	38	0.245701	0.505051
chr13	31600000	33400000	q13.1	64	110	12	40	0.0935808	0.308672
chr13	33400000	34900000	q13.2	67	107	12	40	0.0469905	0.208913
chr13	34900000	39500000	q13.3	66	108	13	39	0.0987279	0.319458
chr13	39500000	44600000	q14.11	58	116	13	39	0.308312	0.578081
chr13	44600000	45200000	q14.12	61	113	12	40	0.128647	0.366661
chr13	45200000	46700000	q14.13	61	113	13	39	0.238135	0.499144
chr13	46700000	50300000	q14.2	61	113	15	37	0.50381	0.746938
chr13	50300000	54700000	q14.3	68	106	15	37	0.193771	0.450197
chr13	54700000	59000000	q21.1	67	107	16	36	0.330548	0.594707
chr13	59000000	61800000	q21.2	66	108	15	37	0.252652	0.512094
chr13	61800000	65200000	q21.31	68	106	15	37	0.193771	0.450197
chr13	65200000	68100000	q21.32	66	108	15	37	0.252652	0.512094
chr13	68100000	72800000	q21.33	60	114	14	38	0.399883	0.662063
chr13	72800000	74900000	q22.1	59	115	11	41	0.0894625	0.302014
chr13	74900000	76700000	q22.2	62	112	10	42	0.027884	0.171952
chr13	76700000	78500000	q22.3	58	116	9	43	0.0368924	0.184688
chr13	78500000	87100000	q31.1	63	111	11	41	0.0447609	0.201543
chr13	87100000	89400000	q31.2	63	111	11	41	0.0447609	0.201543
chr13	89400000	94400000	q31.3	60	114	11	41	0.0882868	0.299331
chr13	94400000	97500000	q32.1	61	113	11	41	0.0638271	0.243573
chr13	97500000	98700000	q32.2	60	114	11	41	0.0882868	0.299331
chr13	98700000	101100000	q32.3	59	115	10	42	0.0582729	0.231375
chr13	101100000	104200000	q33.1	63	111	11	41	0.0447609	0.201543
chr13	104200000	106400000	q33.2	62	112	11	41	0.062676	0.240258
chr13	106400000	109600000	q33.3	66	108	12	40	0.0666771	0.251727
chr13	109600000	114364328	q34	85	89	16	36	0.0259154	0.165971
chr14	0	3600000	p13	0	0	0	0	1	1
chr14	3600000	8000000	p12	0	0	0	0	1	1
chr14	8000000	16100000	p11.2	0	0	0	0	1	1
chr14	16100000	17200000	p11.1	0	0	0	0	1	1
chr14	17200000	18200000	q11.1	0	0	0	0	1	1
chr14	18200000	24100000	q11.2	13	161	8	44	0.102432	0.326477
chr14	24100000	32900000	q12	16	158	9	43	0.128871	0.366661
chr14	32900000	34800000	q13.1	9	165	8	44	0.0302681	0.172807
chr14	34800000	36100000	q13.2	11	163	9	43	0.0234619	0.162326
chr14	36100000	37400000	q13.3	11	163	12	40	0.00121988	0.030533
chr14	37400000	43000000	q21.1	20	154	12	40	0.0428365	0.199797
chr14	43000000	46700000	q21.2	17	157	10	42	0.0861589	0.294463
chr14	46700000	50400000	q21.3	28	146	13	39	0.154311	0.390828
chr14	50400000	53600000	q22.1	11	163	9	43	0.0234619	0.162326
chr14	53600000	55000000	q22.2	14	160	9	43	0.0668511	0.251727
chr14	55000000	57600000	q22.3	20	154	11	41	0.105352	0.332053
chr14	57600000	61600000	q23.1	20	154	11	41	0.105352	0.332053
chr14	61600000	64300000	q23.2	25	149	11	41	0.280187	0.539771
chr14	64300000	67400000	q23.3	24	150	12	40	0.130407	0.366661
chr14	67400000	69800000	q24.1	25	149	12	40	0.140502	0.371328
chr14	69800000	73300000	q24.2	35	139	14	38	0.338085	0.600712
chr14	73300000	78800000	q24.3	38	136	13	39	0.705656	0.919623
chr14	78800000	83100000	q31.1	42	132	15	37	0.585256	0.816712
chr14	83100000	84400000	q31.2	42	132	15	37	0.585256	0.816712
chr14	84400000	89300000	q31.3	43	131	16	36	0.375189	0.634764
chr14	89300000	91400000	q32.11	37	137	16	36	0.191219	0.447419
chr14	91400000	94200000	q32.12	44	130	15	37	0.594475	0.819932
chr14	94200000	95800000	q32.13	43	131	16	36	0.375189	0.634764
chr14	95800000	100900000	q32.2	49	125	15	37	1	1
chr14	100900000	102700000	q32.31	32	142	11	41	0.688547	0.90425
chr14	102700000	103500000	q32.32	31	143	10	42	0.838496	1
chr14	103500000	107043718	q32.33	75	99	23	29	1	1
chr15	0	4200000	p13	0	0	0	0	1	1
chr15	4200000	9700000	p12	0	0	0	0	1	1
chr15	9700000	17500000	p11.2	0	0	0	0	1	1
chr15	17500000	19000000	p11.1	0	0	0	0	1	1
chr15	19000000	20500000	q11.1	99	75	26	26	0.428038	0.682604
chr15	20500000	25500000	q11.2	103	71	27	25	0.42434	0.681351
chr15	25500000	27800000	q12	111	63	33	19	1	1
chr15	27800000	30000000	q13.1	121	53	39	13	0.4914	0.736234
chr15	30000000	30900000	q13.2	122	52	39	13	0.601126	0.825184
chr15	30900000	33400000	q13.3	123	51	39	13	0.602161	0.825184
chr15	33400000	39800000	q14	66	108	24	28	0.333491	0.596428
chr15	39800000	42500000	q15.1	19	155	14	38	0.00683028	0.0706812
chr15	42500000	43300000	q15.2	19	155	12	40	0.0370064	0.184688
chr15	43300000	44500000	q15.3	18	156	12	40	0.0332808	0.173245
chr15	44500000	49200000	q21.1	24	150	16	36	0.00718344	0.0706812
chr15	49200000	52600000	q21.2	17	157	12	40	0.0175211	0.135624
chr15	52600000	58800000	q21.3	18	156	11	41	0.056832	0.231375
chr15	58800000	59000000	q22.1	13	161	7	45	0.262532	0.521997
chr15	59000000	63400000	q22.2	17	157	9	43	0.14258	0.372194
chr15	63400000	66900000	q22.31	18	156	8	44	0.326698	0.589026
chr15	66900000	67000000	q22.32	17	157	9	43	0.14258	0.372194
chr15	67000000	67200000	q22.33	17	157	9	43	0.14258	0.372194
chr15	67200000	72400000	q23	20	154	8	44	0.474663	0.722191
chr15	72400000	74900000	q24.1	18	156	8	44	0.326698	0.589026
chr15	74900000	76300000	q24.2	17	157	7	45	0.447473	0.698714
chr15	76300000	78000000	q24.3	17	157	7	45	0.447473	0.698714
chr15	78000000	81400000	q25.1	21	153	10	42	0.248868	0.51033
chr15	81400000	84700000	q25.2	21	153	7	45	0.811611	0.996654
chr15	84700000	88500000	q25.3	25	149	12	40	0.140502	0.371328
chr15	88500000	93800000	q26.1	20	154	8	44	0.474663	0.722191
chr15	93800000	98000000	q26.2	25	149	8	44	0.825706	1
chr15	98000000	101991189	q26.3	25	149	9	43	0.65898	0.881748
chr16	0	7800000	p13.3	14	160	8	44	0.178794	0.429814
chr16	7800000	10400000	p13.2	16	158	9	43	0.128871	0.366661
chr16	10400000	12500000	p13.13	3	171	6	46	0.00546602	0.0595981
chr16	12500000	14700000	p13.12	7	167	6	46	0.0809065	0.283769
chr16	14700000	16700000	p13.11	7	167	5	47	0.152979	0.390828
chr16	16700000	21200000	p12.3	4	170	4	48	0.0843453	0.289427
chr16	21200000	24200000	p12.2	3	171	5	47	0.0172795	0.135624
chr16	24200000	28500000	p12.1	14	160	8	44	0.178794	0.429814
chr16	28500000	35300000	p11.2	56	118	16	36	1	1
chr16	35300000	36800000	p11.1	84	90	17	35	0.0566397	0.231375
chr16	36800000	38400000	q11.1	55	36	7	16	0.0178146	0.136579
chr16	38400000	47000000	q11.2	83	91	12	40	0.00215041	0.0377682
chr16	47000000	52600000	q12.1	99	75	16	36	0.00142185	0.034517
chr16	52600000	56000000	q12.2	96	78	14	38	0.000442651	0.0188348
chr16	56000000	57300000	q13	103	71	16	36	0.000435926	0.0188348
chr16	57300000	66600000	q21	109	65	18	34	0.000433905	0.0188348
chr16	66600000	70800000	q22.1	108	66	16	36	0.000110808	0.00942976
chr16	70800000	72800000	q22.2	109	65	16	36	6.11991e-05	0.00651005
chr16	72800000	74100000	q22.3	109	65	14	38	6.62214e-06	0.00187848
chr16	74100000	79200000	q23.1	110	64	16	36	5.41247e-05	0.00651005
chr16	79200000	81600000	q23.2	113	61	15	37	5.5784e-06	0.00187848
chr16	81600000	84100000	q23.3	112	62	16	36	2.5758e-05	0.00438401
chr16	84100000	87000000	q24.1	113	61	16	36	2.36782e-05	0.00438401
chr16	87000000	88700000	q24.2	110	64	16	36	5.41247e-05	0.00651005
chr16	88700000	90338345	q24.3	102	72	15	37	0.000231873	0.0157963
chr17	0	3400000	p13.3	66	108	20	32	1	1
chr17	3400000	6500000	p13.2	75	99	17	35	0.200764	0.450197
chr17	6500000	10800000	p13.1	92	82	23	29	0.343017	0.602213
chr17	10800000	16100000	p12	77	97	24	28	0.874114	1
chr17	16100000	22700000	p11.2	57	117	18	34	0.867045	1
chr17	22700000	25100000	p11.1	78	96	23	29	1	1
chr17	25100000	27400000	q11.1	47	127	17	35	0.483434	0.728146
chr17	27400000	33500000	q11.2	19	155	10	42	0.153902	0.390828
chr17	33500000	39800000	q12	85	89	26	26	1	1
chr17	39800000	40200000	q21.1	18	156	8	44	0.326698	0.589026
chr17	40200000	42800000	q21.2	34	140	17	35	0.0584624	0.231375
chr17	42800000	46800000	q21.31	50	124	20	32	0.231183	0.489395
chr17	46800000	49300000	q21.32	13	161	9	43	0.0578305	0.231375
chr17	49300000	52100000	q21.33	3	171	3	49	0.136453	0.368641
chr17	52100000	59500000	q22	9	165	2	50	1	1
chr17	59500000	60200000	q23.1	1	173	1	51	0.408024	0.669033
chr17	60200000	63100000	q23.2	1	173	0	52	1	1
chr17	63100000	64600000	q23.3	1	173	0	52	1	1
chr17	64600000	66200000	q24.1	2	172	0	52	1	1
chr17	66200000	69100000	q24.2	2	172	0	52	1	1
chr17	69100000	72900000	q24.3	7	167	0	52	0.356551	0.615466
chr17	72900000	76800000	q25.1	9	165	0	52	0.122552	0.359627
chr17	76800000	77200000	q25.2	5	169	0	52	0.591778	0.818867
chr17	77200000	83257441	q25.3	9	165	0	52	0.122552	0.359627
chr18	0	2900000	p11.32	27	147	4	48	0.17461	0.426626
chr18	2900000	7200000	p11.31	54	120	7	45	0.0125311	0.106559
chr18	7200000	8500000	p11.23	46	128	6	46	0.0249656	0.164803
chr18	8500000	10900000	p11.22	30	144	4	48	0.121082	0.359627
chr18	10900000	15400000	p11.21	28	146	4	48	0.173556	0.426626
chr18	15400000	18500000	p11.1	34	140	6	46	0.218497	0.476772
chr18	18500000	21500000	q11.1	14	160	5	47	0.776342	0.970143
chr18	21500000	27500000	q11.2	24	150	7	45	1	1
chr18	27500000	35100000	q12.1	27	147	8	44	1	1
chr18	35100000	39500000	q12.2	32	142	17	35	0.0351081	0.179982
chr18	39500000	45900000	q12.3	28	146	18	34	0.005689	0.0605167
chr18	45900000	50700000	q21.1	31	143	17	35	0.032287	0.172807
chr18	50700000	56200000	q21.2	35	139	18	34	0.0397581	0.191153
chr18	56200000	58600000	q21.31	25	149	16	36	0.0126469	0.106559
chr18	58600000	61300000	q21.32	24	150	16	36	0.00718344	0.0706812
chr18	61300000	63900000	q21.33	23	151	12	40	0.123889	0.3623
chr18	63900000	69100000	q22.1	24	150	12	40	0.130407	0.366661
chr18	69100000	71000000	q22.2	27	147	12	40	0.213957	0.471704
chr18	71000000	75400000	q22.3	28	146	15	37	0.0458416	0.205322
chr18	75400000	80373285	q23	76	98	16	36	0.109231	0.343009
chr19	0	6900000	p13.3	32	142	8	44	0.684271	0.902929
chr19	6900000	12600000	p13.2	34	140	7	45	0.413202	0.67622
chr19	12600000	13800000	p13.13	19	155	5	47	1	1
chr19	13800000	16100000	p13.12	20	154	4	48	0.609006	0.830552
chr19	16100000	19900000	p13.11	15	159	3	49	0.770456	0.970143
chr19	19900000	24200000	p12	40	134	8	44	0.333607	0.596428
chr19	24200000	26200000	p11	20	154	5	47	0.806015	0.994086
chr19	26200000	28100000	q11	66	108	11	41	0.0299136	0.172807
chr19	28100000	31900000	q12	84	90	16	36	0.0270071	0.167759
chr19	31900000	35100000	q13.11	39	135	6	46	0.112574	0.350918
chr19	35100000	37800000	q13.12	14	160	1	51	0.201087	0.450197
chr19	37800000	38200000	q13.13	16	158	1	51	0.129916	0.366661
chr19	38200000	42900000	q13.2	15	159	4	48	1	1
chr19	42900000	44700000	q13.31	11	163	4	48	0.752676	0.956011
chr19	44700000	47500000	q13.32	11	163	4	48	0.752676	0.956011
chr19	47500000	50900000	q13.33	9	165	3	49	1	1
chr19	50900000	53100000	q13.41	11	163	7	45	0.139336	0.370546
chr19	53100000	55800000	q13.42	9	165	7	45	0.0601558	0.233756
chr19	55800000	58617616	q13.43	10	164	7	45	0.0756507	0.278696
chr2	0	4400000	p25.3	58	116	8	44	0.0144641	0.116122
chr2	4400000	6900000	p25.2	58	116	8	44	0.0144641	0.116122
chr2	6900000	12000000	p25.1	21	153	5	47	0.805533	0.994086
chr2	12000000	16500000	p24.3	22	152	5	47	0.634957	0.853631
chr2	16500000	19000000	p24.2	24	150	5	47	0.489673	0.736234
chr2	19000000	23800000	p24.1	48	126	10	42	0.278926	0.539771
chr2	23800000	27700000	p23.3	22	152	1	51	0.0328929	0.173245
chr2	27700000	29800000	p23.2	16	158	1	51	0.129916	0.366661
chr2	29800000	31800000	p23.1	21	153	3	49	0.303646	0.573535
chr2	31800000	36300000	p22.3	18	156	1	51	0.0830196	0.287391
chr2	36300000	38300000	p22.2	14	160	1	51	0.201087	0.450197
chr2	38300000	41500000	p22.1	13	161	3	49	1	1
chr2	41500000	47500000	p21	11	163	1	51	0.304627	0.573535
chr2	47500000	52600000	p16.3	10	164	1	51	0.463859	0.710237
chr2	52600000	54700000	p16.2	7	167	1	51	0.68542	0.902929
chr2	54700000	61000000	p16.1	15	159	0	52	0.0252146	0.165059
chr2	61000000	63900000	p15	6	168	0	52	0.340564	0.602213
chr2	63900000	68400000	p14	13	161	1	51	0.19847	0.450197
chr2	68400000	71300000	p13.3	9	165	1	51	0.46076	0.710237
chr2	71300000	73300000	p13.2	11	163	1	51	0.304627	0.573535
chr2	73300000	74800000	p13.1	8	166	1	51	0.688306	0.90425
chr2	74800000	83100000	p12	27	147	1	51	0.00714402	0.0706812
chr2	83100000	91800000	p11.2	11	163	2	50	0.737394	0.947275
chr2	91800000	93900000	p11.1	28	146	7	45	0.82742	1
chr2	93900000	96000000	q11.1	10	164	5	47	0.344707	0.603592
chr2	96000000	102100000	q11.2	7	167	6	46	0.0809065	0.283769
chr2	102100000	105300000	q12.1	22	152	7	45	0.817651	1
chr2	105300000	106700000	q12.2	26	148	9	43	0.666345	0.886031
chr2	106700000	108700000	q12.3	25	149	8	44	0.825706	1
chr2	108700000	112200000	q13	7	167	5	47	0.152979	0.390828
chr2	112200000	118100000	q14.1	35	139	9	43	0.841913	1
chr2	118100000	121600000	q14.2	18	156	8	44	0.326698	0.589026
chr2	121600000	129100000	q14.3	20	154	8	44	0.474663	0.722191
chr2	129100000	131700000	q21.1	18	156	10	42	0.0968033	0.315631
chr2	131700000	134300000	q21.2	17	157	8	44	0.312229	0.581416
chr2	134300000	136100000	q21.3	8	166	2	50	1	1
chr2	136100000	141500000	q22.1	12	162	5	47	0.550667	0.791583
chr2	141500000	143400000	q22.2	7	167	4	48	0.281619	0.539771
chr2	143400000	147900000	q22.3	7	167	4	48	0.281619	0.539771
chr2	147900000	149000000	q23.1	7	167	4	48	0.281619	0.539771
chr2	149000000	149600000	q23.2	6	168	4	48	0.243879	0.502521
chr2	149600000	154000000	q23.3	5	169	4	48	0.216691	0.474045
chr2	154000000	158900000	q24.1	6	168	3	49	0.433145	0.682604
chr2	158900000	162900000	q24.2	5	169	3	49	0.389345	0.650947
chr2	162900000	168900000	q24.3	6	168	4	48	0.243879	0.502521
chr2	168900000	177100000	q31.1	3	171	3	49	0.136453	0.368641
chr2	177100000	179700000	q31.2	5	169	3	49	0.389345	0.650947
chr2	179700000	182100000	q31.3	7	167	2	50	1	1
chr2	182100000	188500000	q32.1	6	168	2	50	1	1
chr2	188500000	191100000	q32.2	4	170	1	51	1	1
chr2	191100000	196600000	q32.3	7	167	2	50	1	1
chr2	196600000	202500000	q33.1	10	164	0	52	0.121687	0.359627
chr2	202500000	204100000	q33.2	4	170	1	51	1	1
chr2	204100000	208200000	q33.3	4	170	3	49	0.200684	0.450197
chr2	208200000	214500000	q34	4	170	3	49	0.200684	0.450197
chr2	214500000	220700000	q35	5	169	4	48	0.216691	0.474045
chr2	220700000	224300000	q36.1	8	166	6	46	0.0959769	0.31414
chr2	224300000	225200000	q36.2	4	170	5	47	0.0320463	0.172807
chr2	225200000	230100000	q36.3	22	152	7	45	0.817651	1
chr2	230100000	234700000	q37.1	11	163	5	47	0.536549	0.773904
chr2	234700000	236400000	q37.2	10	164	12	40	0.000709322	0.0241453
chr2	236400000	242193529	q37.3	26	148	15	37	0.0383966	0.188876
chr20	0	5100000	p13	14	160	7	45	0.275855	0.535966
chr20	5100000	9200000	p12.3	21	153	7	45	0.811611	0.996654
chr20	9200000	12000000	p12.2	13	161	7	45	0.262532	0.521997
chr20	12000000	17900000	p12.1	14	160	7	45	0.275855	0.535966
chr20	17900000	21300000	p11.23	11	163	8	44	0.048412	0.210197
chr20	21300000	22300000	p11.22	29	145	10	42	0.678208	0.900398
chr20	22300000	25700000	p11.21	29	145	11	41	0.534405	0.773904
chr20	25700000	28100000	p11.1	16	158	5	47	1	1
chr20	28100000	30400000	q11.1	23	151	5	47	0.6336	0.853631
chr20	30400000	33500000	q11.21	6	168	3	49	0.433145	0.682604
chr20	33500000	35800000	q11.22	3	171	2	50	0.324864	0.589026
chr20	35800000	39000000	q11.23	4	170	3	49	0.200684	0.450197
chr20	39000000	43100000	q12	7	167	6	46	0.0809065	0.283769
chr20	43100000	43500000	q13.11	9	165	8	44	0.0302681	0.172807
chr20	43500000	47800000	q13.12	3	171	3	49	0.136453	0.368641
chr20	47800000	51200000	q13.13	1	173	2	50	0.133177	0.366777
chr20	51200000	56400000	q13.2	6	168	3	49	0.433145	0.682604
chr20	56400000	57800000	q13.31	15	159	4	48	1	1
chr20	57800000	59700000	q13.32	19	155	4	48	0.608743	0.830552
chr20	59700000	64444167	q13.33	52	122	11	41	0.290135	0.553598
chr21	0	3100000	p13	0	0	0	0	1	1
chr21	3100000	7000000	p12	132	42	39	13	1	1
chr21	7000000	10900000	p11.2	107	67	23	29	0.0371359	0.184688
chr21	10900000	12000000	p11.1	76	86	19	32	0.259921	0.520453
chr21	12000000	13000000	q11.1	76	98	19	33	0.424343	0.681351
chr21	13000000	15000000	q11.2	56	118	15	37	0.734686	0.947275
chr21	15000000	22600000	q21.1	27	147	5	47	0.367412	0.629111
chr21	22600000	25500000	q21.2	22	152	6	46	1	1
chr21	25500000	30200000	q21.3	21	153	4	48	0.458836	0.710237
chr21	30200000	34400000	q22.11	21	153	4	48	0.458836	0.710237
chr21	34400000	36400000	q22.12	18	156	4	48	0.790386	0.981924
chr21	36400000	38300000	q22.13	20	154	4	48	0.609006	0.830552
chr21	38300000	41200000	q22.2	32	142	7	45	0.531407	0.773904
chr21	41200000	46709983	q22.3	27	147	5	47	0.367412	0.629111
chr22	0	4300000	p13	0	0	0	0	1	1
chr22	4300000	9400000	p12	0	0	0	0	1	1
chr22	9400000	13700000	p11.2	77	97	17	35	0.151686	0.390828
chr22	13700000	15000000	p11.1	72	96	13	37	0.0331865	0.173245
chr22	15000000	17400000	q11.1	59	115	9	43	0.0249166	0.164803
chr22	17400000	21700000	q11.21	55	119	9	43	0.053507	0.22654
chr22	21700000	23100000	q11.22	58	116	8	44	0.0144641	0.116122
chr22	23100000	25500000	q11.23	56	118	8	44	0.0219826	0.158535
chr22	25500000	29200000	q12.1	60	114	9	43	0.0248674	0.164803
chr22	29200000	31800000	q12.2	51	123	7	45	0.0288695	0.172807
chr22	31800000	37200000	q12.3	72	102	18	34	0.422445	0.681351
chr22	37200000	40600000	q13.1	54	120	6	46	0.00426847	0.0526818
chr22	40600000	43800000	q13.2	65	109	9	43	0.00695096	0.0706812
chr22	43800000	48100000	q13.31	75	99	12	40	0.00951717	0.0880338
chr22	48100000	49100000	q13.32	94	80	18	34	0.0175307	0.135624
chr22	49100000	50818468	q13.33	78	96	11	41	0.00209246	0.0377682
chr3	0	2800000	p26.3	18	156	7	45	0.614094	0.833484
chr3	2800000	4000000	p26.2	20	154	6	46	1	1
chr3	4000000	8100000	p26.1	14	160	7	45	0.275855	0.535966
chr3	8100000	11600000	p25.3	11	163	5	47	0.536549	0.773904
chr3	11600000	13200000	p25.2	11	163	5	47	0.536549	0.773904
chr3	13200000	16300000	p25.1	11	163	6	46	0.232879	0.490544
chr3	16300000	23800000	p24.3	17	157	7	45	0.447473	0.698714
chr3	23800000	26300000	p24.2	18	156	8	44	0.326698	0.589026
chr3	26300000	30800000	p24.1	20	154	9	43	0.343212	0.602213
chr3	30800000	32000000	p23	18	156	7	45	0.614094	0.833484
chr3	32000000	36400000	p22.3	28	146	9	43	0.832574	1
chr3	36400000	39300000	p22.2	23	151	6	46	1	1
chr3	39300000	43600000	p22.1	24	150	7	45	1	1
chr3	43600000	44100000	p21.33	30	144	8	44	0.835429	1
chr3	44100000	44200000	p21.32	30	144	8	44	0.835429	1
chr3	44200000	50600000	p21.31	27	147	8	44	1	1
chr3	50600000	52300000	p21.2	31	143	15	37	0.114823	0.355325
chr3	52300000	54400000	p21.1	32	142	16	36	0.0804627	0.283769
chr3	54400000	58600000	p14.3	27	147	15	37	0.0412419	0.196072
chr3	58600000	63800000	p14.2	31	143	14	38	0.167383	0.414078
chr3	63800000	69700000	p14.1	34	140	14	38	0.252737	0.512094
chr3	69700000	74100000	p13	29	145	12	40	0.3084	0.578081
chr3	74100000	79800000	p12.3	29	145	11	41	0.534405	0.773904
chr3	79800000	83500000	p12.2	20	154	10	42	0.164592	0.410756
chr3	83500000	87100000	p12.1	19	155	8	44	0.464033	0.710237
chr3	87100000	87800000	p11.2	15	159	8	44	0.190017	0.447419
chr3	87800000	90900000	p11.1	15	159	6	46	0.586382	0.816712
chr3	90900000	94000000	q11.1	8	166	2	50	1	1
chr3	94000000	98600000	q11.2	9	165	3	49	1	1
chr3	98600000	100300000	q12.1	13	161	3	49	1	1
chr3	100300000	101200000	q12.2	6	168	2	50	1	1
chr3	101200000	103100000	q12.3	5	169	3	49	0.389345	0.650947
chr3	103100000	106500000	q13.11	6	168	3	49	0.433145	0.682604
chr3	106500000	108200000	q13.12	7	167	3	49	0.700156	0.916666
chr3	108200000	111600000	q13.13	29	145	4	48	0.122098	0.359627
chr3	111600000	113700000	q13.2	7	167	5	47	0.152979	0.390828
chr3	113700000	117600000	q13.31	15	159	6	46	0.586382	0.816712
chr3	117600000	119300000	q13.32	28	146	9	43	0.832574	1
chr3	119300000	122200000	q13.33	4	170	7	45	0.00367139	0.0473387
chr3	122200000	124100000	q21.1	6	168	5	47	0.132274	0.366661
chr3	124100000	126100000	q21.2	6	168	4	48	0.243879	0.502521
chr3	126100000	129500000	q21.3	16	158	8	44	0.206945	0.461022
chr3	129500000	134000000	q22.1	8	166	5	47	0.182382	0.43354
chr3	134000000	136000000	q22.2	11	163	4	48	0.752676	0.956011
chr3	136000000	139000000	q22.3	8	166	4	48	0.478632	0.722191
chr3	139000000	143100000	q23	9	165	6	46	0.117691	0.357695
chr3	143100000	149200000	q24	4	170	3	49	0.200684	0.450197
chr3	149200000	152300000	q25.1	2	172	2	50	0.227463	0.48636
chr3	152300000	155300000	q25.2	4	170	2	50	0.62318	0.841787
chr3	155300000	157300000	q25.31	2	172	2	50	0.227463	0.48636
chr3	157300000	159300000	q25.32	4	170	2	50	0.62318	0.841787
chr3	159300000	161000000	q25.33	2	172	0	52	1	1
chr3	161000000	167900000	q26.1	4	170	0	52	0.576022	0.815443
chr3	167900000	171200000	q26.2	1	173	0	52	1	1
chr3	171200000	176000000	q26.31	1	173	0	52	1	1
chr3	176000000	179300000	q26.32	2	172	0	52	1	1
chr3	179300000	183000000	q26.33	1	173	1	51	0.408024	0.669033
chr3	183000000	184800000	q27.1	1	173	0	52	1	1
chr3	184800000	186300000	q27.2	3	171	0	52	1	1
chr3	186300000	188200000	q27.3	8	166	3	49	0.718357	0.928497
chr3	188200000	192600000	q28	4	170	2	50	0.62318	0.841787
chr3	192600000	198295559	q29	3	171	1	51	1	1
chr4	0	4500000	p16.3	12	162	14	38	0.000262993	0.0159862
chr4	4500000	6000000	p16.2	19	155	15	37	0.00329475	0.0452231
chr4	6000000	11300000	p16.1	18	156	17	35	0.000295548	0.0167674
chr4	11300000	15000000	p15.33	16	158	17	35	9.37906e-05	0.00886843
chr4	15000000	17700000	p15.32	16	158	15	37	0.000868035	0.0263821
chr4	17700000	21300000	p15.31	18	156	15	37	0.00275199	0.0425808
chr4	21300000	27700000	p15.2	10	164	13	39	0.000241306	0.0157963
chr4	27700000	35800000	p15.1	10	164	9	43	0.0184701	0.13828
chr4	35800000	41200000	p14	9	165	8	44	0.0302681	0.172807
chr4	41200000	44600000	p13	20	154	13	39	0.0237955	0.163307
chr4	44600000	48200000	p12	13	161	9	43	0.0578305	0.231375
chr4	48200000	50000000	p11	4	170	4	48	0.0843453	0.289427
chr4	50000000	51800000	q11	11	163	4	48	0.752676	0.956011
chr4	51800000	58500000	q12	9	165	4	48	0.502481	0.746267
chr4	58500000	65500000	q13.1	14	160	5	47	0.776342	0.970143
chr4	65500000	69400000	q13.2	7	167	5	47	0.152979	0.390828
chr4	69400000	75300000	q13.3	4	170	5	47	0.0320463	0.172807
chr4	75300000	78000000	q21.1	6	168	4	48	0.243879	0.502521
chr4	78000000	81500000	q21.21	11	163	7	45	0.139336	0.370546
chr4	81500000	83200000	q21.22	11	163	8	44	0.048412	0.210197
chr4	83200000	86000000	q21.23	9	165	8	44	0.0302681	0.172807
chr4	86000000	87100000	q21.3	8	166	6	46	0.0959769	0.31414
chr4	87100000	92800000	q22.1	10	164	6	46	0.212921	0.470638
chr4	92800000	94200000	q22.2	9	165	6	46	0.117691	0.357695
chr4	94200000	97900000	q22.3	10	164	7	45	0.0756507	0.278696
chr4	97900000	100100000	q23	9	165	6	46	0.117691	0.357695
chr4	100100000	106700000	q24	9	165	5	47	0.32149	0.589026
chr4	106700000	113200000	q25	4	170	7	45	0.00367139	0.0473387
chr4	113200000	119900000	q26	5	169	8	44	0.00241378	0.040277
chr4	119900000	122800000	q27	12	162	7	45	0.155324	0.392227
chr4	122800000	127900000	q28.1	3	171	7	45	0.00162801	0.034517
chr4	127900000	130100000	q28.2	4	170	6	46	0.011223	0.0974571
chr4	130100000	138500000	q28.3	6	168	10	42	0.000500092	0.0193445
chr4	138500000	140600000	q31.1	4	170	6	46	0.011223	0.0974571
chr4	140600000	145900000	q31.21	4	170	6	46	0.011223	0.0974571
chr4	145900000	147500000	q31.22	5	169	7	45	0.00722593	0.0706812
chr4	147500000	150200000	q31.23	5	169	7	45	0.00722593	0.0706812
chr4	150200000	154600000	q31.3	6	168	9	43	0.00156177	0.034517
chr4	154600000	160800000	q32.1	9	165	8	44	0.0302681	0.172807
chr4	160800000	163600000	q32.2	10	164	9	43	0.0184701	0.13828
chr4	163600000	169200000	q32.3	11	163	8	44	0.048412	0.210197
chr4	169200000	171000000	q33	15	159	9	43	0.119898	0.359627
chr4	171000000	175400000	q34.1	14	160	9	43	0.0668511	0.251727
chr4	175400000	176600000	q34.2	13	161	9	43	0.0578305	0.231375
chr4	176600000	182300000	q34.3	19	155	10	42	0.153902	0.390828
chr4	182300000	186200000	q35.1	15	159	11	41	0.0231052	0.162326
chr4	186200000	190214555	q35.2	51	123	13	39	0.602161	0.825184
chr5	0	4400000	p15.33	45	129	10	42	0.363297	0.624577
chr5	4400000	6300000	p15.32	44	130	9	43	0.267491	0.525716
chr5	6300000	9900000	p15.31	42	132	9	43	0.348845	0.605851
chr5	9900000	15000000	p15.2	21	153	5	47	0.805533	0.994086
chr5	15000000	18400000	p15.1	11	163	3	49	1	1
chr5	18400000	23300000	p14.3	8	166	3	49	0.718357	0.928497
chr5	23300000	24600000	p14.2	14	160	2	50	0.37418	0.634764
chr5	24600000	28900000	p14.1	18	156	2	50	0.175477	0.426659
chr5	28900000	33800000	p13.3	15	159	1	51	0.127611	0.366661
chr5	33800000	38400000	p13.2	5	169	1	51	1	1
chr5	38400000	42500000	p13.1	9	165	3	49	1	1
chr5	42500000	46100000	p12	4	170	3	49	0.200684	0.450197
chr5	46100000	48800000	p11	18	156	5	47	1	1
chr5	48800000	51400000	q11.1	12	162	8	44	0.0902114	0.302014
chr5	51400000	59600000	q11.2	15	159	10	42	0.0431993	0.199797
chr5	59600000	63600000	q12.1	14	160	12	40	0.00552953	0.0595981
chr5	63600000	63900000	q12.2	22	152	13	39	0.0471343	0.208913
chr5	63900000	67400000	q12.3	9	165	12	40	0.000391777	0.0188348
chr5	67400000	69100000	q13.1	6	168	9	43	0.00156177	0.034517
chr5	69100000	74000000	q13.2	38	136	20	32	0.0193508	0.14312
chr5	74000000	77600000	q13.3	9	165	10	42	0.0031874	0.0444668
chr5	77600000	82100000	q14.1	7	167	10	42	0.000996989	0.0273689
chr5	82100000	83500000	q14.2	7	167	10	42	0.000996989	0.0273689
chr5	83500000	93000000	q14.3	9	165	10	42	0.0031874	0.0444668
chr5	93000000	98900000	q15	10	164	11	41	0.0019795	0.0366208
chr5	98900000	103400000	q21.1	9	165	10	42	0.0031874	0.0444668
chr5	103400000	105100000	q21.2	9	165	10	42	0.0031874	0.0444668
chr5	105100000	110200000	q21.3	9	165	9	43	0.00835495	0.0790007
chr5	110200000	112200000	q22.1	11	163	11	41	0.00553261	0.0595981
chr5	112200000	113800000	q22.2	9	165	11	41	0.00114784	0.0296003
chr5	113800000	115900000	q22.3	10	164	11	41	0.0019795	0.0366208
chr5	115900000	122100000	q23.1	9	165	11	41	0.00114784	0.0296003
chr5	122100000	127900000	q23.2	8	166	10	42	0.0018407	0.0364288
chr5	127900000	131200000	q23.3	9	165	12	40	0.000391777	0.0188348
chr5	131200000	136900000	q31.1	6	168	14	38	3.27982e-06	0.00187848
chr5	136900000	140100000	q31.2	8	166	8	44	0.0132885	0.110868
chr5	140100000	145100000	q31.3	9	165	9	43	0.00835495	0.0790007
chr5	145100000	150400000	q32	8	166	12	40	0.000203907	0.015775
chr5	150400000	153300000	q33.1	10	164	10	42	0.00522696	0.0595981
chr5	153300000	156300000	q33.2	6	168	10	42	0.000500092	0.0193445
chr5	156300000	160500000	q33.3	8	166	10	42	0.0018407	0.0364288
chr5	160500000	169000000	q34	8	166	11	41	0.000628675	0.0222918
chr5	169000000	173300000	q35.1	12	162	9	43	0.0308223	0.172807
chr5	173300000	177100000	q35.2	24	150	10	42	0.377177	0.63686
chr5	177100000	181538259	q35.3	23	151	9	43	0.497661	0.742999
chr6	0	2300000	p25.3	39	135	8	44	0.332887	0.596428
chr6	2300000	4200000	p25.2	16	158	2	50	0.258511	0.520078
chr6	4200000	7100000	p25.1	17	157	3	49	0.577805	0.815443
chr6	7100000	10600000	p24.3	16	158	2	50	0.258511	0.520078
chr6	10600000	11600000	p24.2	14	160	1	51	0.201087	0.450197
chr6	11600000	13400000	p24.1	14	160	0	52	0.0437304	0.201116
chr6	13400000	15200000	p23	13	161	0	52	0.0428277	0.199797
chr6	15200000	25200000	p22.3	13	161	1	51	0.19847	0.450197
chr6	25200000	27100000	p22.2	14	160	4	48	1	1
chr6	27100000	30500000	p22.1	57	117	13	39	0.310925	0.580257
chr6	30500000	32100000	p21.33	68	106	17	35	0.420833	0.681351
chr6	32100000	33500000	p21.32	67	107	18	34	0.744435	0.954088
chr6	33500000	36600000	p21.31	11	163	1	51	0.304627	0.573535
chr6	36600000	40500000	p21.2	14	160	3	49	0.768239	0.970143
chr6	40500000	46200000	p21.1	15	159	1	51	0.127611	0.366661
chr6	46200000	51800000	p12.3	17	157	1	51	0.0810628	0.283769
chr6	51800000	53000000	p12.2	17	157	1	51	0.0810628	0.283769
chr6	53000000	57200000	p12.1	15	159	1	51	0.127611	0.366661
chr6	57200000	58500000	p11.2	21	153	2	50	0.115926	0.35744
chr6	58500000	59800000	p11.1	22	68	2	26	0.0596292	0.233756
chr6	59800000	62600000	q11.1	34	140	4	48	0.0560895	0.231375
chr6	62600000	62700000	q11.2	33	141	4	48	0.0568416	0.231375
chr6	62700000	69200000	q12	33	141	3	49	0.0288982	0.172807
chr6	69200000	75200000	q13	35	139	5	47	0.0984596	0.319458
chr6	75200000	83200000	q14.1	43	131	7	45	0.126372	0.366661
chr6	83200000	84200000	q14.2	51	123	7	45	0.0288695	0.172807
chr6	84200000	87300000	q14.3	56	118	11	41	0.165936	0.412899
chr6	87300000	92500000	q15	46	128	7	45	0.0622277	0.239619
chr6	92500000	98900000	q16.1	48	126	6	46	0.0164354	0.130715
chr6	98900000	100000000	q16.2	50	124	6	46	0.0106512	0.0954121
chr6	100000000	105000000	q16.3	51	123	8	44	0.0487873	0.210751
chr6	105000000	114200000	q21	42	132	3	49	0.00267173	0.0425808
chr6	114200000	117900000	q22.1	42	132	4	48	0.00998927	0.0914072
chr6	117900000	118100000	q22.2	42	132	3	49	0.00267173	0.0425808
chr6	118100000	125800000	q22.31	39	135	2	50	0.00166298	0.034517
chr6	125800000	126800000	q22.32	41	133	2	50	0.000974061	0.0273689
chr6	126800000	130000000	q22.33	43	131	2	50	0.00056311	0.0208351
chr6	130000000	130900000	q23.1	36	138	2	50	0.00281063	0.0427115
chr6	130900000	134700000	q23.2	34	140	2	50	0.00468685	0.0569788
chr6	134700000	138300000	q23.3	27	147	2	50	0.0316052	0.172807
chr6	138300000	142200000	q24.1	30	144	3	49	0.0439572	0.201116
chr6	142200000	145100000	q24.2	27	147	3	49	0.100569	0.324183
chr6	145100000	148500000	q24.3	32	142	4	48	0.0830766	0.287391
chr6	148500000	152100000	q25.1	38	136	5	47	0.0682739	0.254829
chr6	152100000	155200000	q25.2	46	128	8	44	0.137366	0.369635
chr6	155200000	160600000	q25.3	38	136	5	47	0.0682739	0.254829
chr6	160600000	164100000	q26	53	121	8	44	0.0333867	0.173245
chr6	164100000	170805979	q27	52	122	8	44	0.0482015	0.210197
chr7	0	2800000	p22.3	21	153	7	45	0.811611	0.996654
chr7	2800000	4500000	p22.2	15	159	6	46	0.586382	0.816712
chr7	4500000	7200000	p22.1	9	165	3	49	1	1
chr7	7200000	13700000	p21.3	14	160	5	47	0.776342	0.970143
chr7	13700000	16500000	p21.2	8	166	4	48	0.478632	0.722191
chr7	16500000	20900000	p21.1	6	168	4	48	0.243879	0.502521
chr7	20900000	25500000	p15.3	19	155	6	46	1	1
chr7	25500000	27900000	p15.2	6	168	4	48	0.243879	0.502521
chr7	27900000	28800000	p15.1	4	170	5	47	0.0320463	0.172807
chr7	28800000	34900000	p14.3	11	163	6	46	0.232879	0.490544
chr7	34900000	37100000	p14.2	5	169	4	48	0.216691	0.474045
chr7	37100000	43300000	p14.1	2	172	4	48	0.026272	0.165971
chr7	43300000	45400000	p13	7	167	5	47	0.152979	0.390828
chr7	45400000	49000000	p12.3	18	156	5	47	1	1
chr7	49000000	50500000	p12.2	29	145	6	46	0.512422	0.757068
chr7	50500000	53900000	p12.1	25	149	6	46	0.818411	1
chr7	53900000	58100000	p11.2	36	138	7	45	0.3152	0.585666
chr7	58100000	60100000	p11.1	38	136	7	45	0.23603	0.495955
chr7	60100000	62100000	q11.1	44	130	9	43	0.267491	0.525716
chr7	62100000	67500000	q11.21	18	156	3	49	0.420723	0.681351
chr7	67500000	72700000	q11.22	28	146	4	48	0.173556	0.426626
chr7	72700000	77900000	q11.23	5	169	2	50	0.662289	0.882016
chr7	77900000	86700000	q21.11	9	165	3	49	1	1
chr7	86700000	88500000	q21.12	9	165	4	48	0.502481	0.746267
chr7	88500000	91500000	q21.13	9	165	5	47	0.32149	0.589026
chr7	91500000	93300000	q21.2	9	165	4	48	0.502481	0.746267
chr7	93300000	98400000	q21.3	13	161	6	46	0.393613	0.654229
chr7	98400000	104200000	q22.1	15	159	6	46	0.586382	0.816712
chr7	104200000	104900000	q22.2	33	141	10	42	1	1
chr7	104900000	107800000	q22.3	15	159	5	47	0.785256	0.978408
chr7	107800000	115000000	q31.1	15	159	6	46	0.586382	0.816712
chr7	115000000	117700000	q31.2	17	157	7	45	0.447473	0.698714
chr7	117700000	121400000	q31.31	20	154	9	43	0.343212	0.602213
chr7	121400000	124100000	q31.32	14	160	8	44	0.178794	0.429814
chr7	124100000	127500000	q31.33	19	155	8	44	0.464033	0.710237
chr7	127500000	129600000	q32.1	14	160	5	47	0.776342	0.970143
chr7	129600000	130800000	q32.2	11	163	5	47	0.536549	0.773904
chr7	130800000	132900000	q32.3	12	162	8	44	0.0902114	0.302014
chr7	132900000	138500000	q33	14	160	5	47	0.776342	0.970143
chr7	138500000	143400000	q34	14	160	5	47	0.776342	0.970143
chr7	143400000	148200000	q35	17	157	7	45	0.447473	0.698714
chr7	148200000	152800000	q36.1	14	160	7	45	0.275855	0.535966
chr7	152800000	155200000	q36.2	75	99	19	33	0.426851	0.682604
chr7	155200000	159345973	q36.3	74	100	17	35	0.259409	0.520453
chr8	0	2300000	p23.3	131	43	43	9	0.34811	0.605851
chr8	2300000	6300000	p23.2	111	63	39	13	0.180371	0.430963
chr8	6300000	12800000	p23.1	92	82	30	22	0.634735	0.853631
chr8	12800000	19200000	p22	84	90	27	25	0.752133	0.956011
chr8	19200000	23500000	p21.3	89	85	26	26	1	1
chr8	23500000	27500000	p21.2	81	93	27	25	0.529483	0.773904
chr8	27500000	29000000	p21.1	77	97	26	26	0.526556	0.773904
chr8	29000000	36700000	p12	74	100	27	25	0.266956	0.525716
chr8	36700000	38500000	p11.23	36	138	19	33	0.0265741	0.166283
chr8	38500000	39900000	p11.22	35	139	18	34	0.0397581	0.191153
chr8	39900000	43200000	p11.21	24	150	14	38	0.0344079	0.177461
chr8	43200000	45200000	p11.1	20	154	9	43	0.343212	0.602213
chr8	45200000	47200000	q11.1	38	136	11	41	1	1
chr8	47200000	51300000	q11.21	21	153	5	47	0.805533	0.994086
chr8	51300000	51700000	q11.22	15	159	5	47	0.785256	0.978408
chr8	51700000	54600000	q11.23	14	160	5	47	0.776342	0.970143
chr8	54600000	60600000	q12.1	13	161	4	48	1	1
chr8	60600000	61300000	q12.2	7	167	3	49	0.700156	0.916666
chr8	61300000	65100000	q12.3	14	160	5	47	0.776342	0.970143
chr8	65100000	67100000	q13.1	3	171	2	50	0.324864	0.589026
chr8	67100000	69600000	q13.2	3	171	3	49	0.136453	0.368641
chr8	69600000	72000000	q13.3	1	173	3	49	0.0388916	0.190211
chr8	72000000	74600000	q21.11	2	172	3	49	0.0813627	0.283769
chr8	74600000	74700000	q21.12	2	172	3	49	0.0813627	0.283769
chr8	74700000	83500000	q21.13	2	172	2	50	0.227463	0.48636
chr8	83500000	85900000	q21.2	2	172	2	50	0.227463	0.48636
chr8	85900000	92300000	q21.3	2	172	2	50	0.227463	0.48636
chr8	92300000	97900000	q22.1	1	173	1	51	0.408024	0.669033
chr8	97900000	100500000	q22.2	1	173	1	51	0.408024	0.669033
chr8	100500000	105100000	q22.3	1	173	0	52	1	1
chr8	105100000	109500000	q23.1	2	172	0	52	1	1
chr8	109500000	111100000	q23.2	1	173	0	52	1	1
chr8	111100000	116700000	q23.3	2	172	0	52	1	1
chr8	116700000	118300000	q24.11	2	172	0	52	1	1
chr8	118300000	121500000	q24.12	2	172	0	52	1	1
chr8	121500000	126300000	q24.13	1	173	0	52	1	1
chr8	126300000	130400000	q24.21	5	169	0	52	0.591778	0.818867
chr8	130400000	135400000	q24.22	7	167	1	51	0.68542	0.902929
chr8	135400000	138900000	q24.23	26	148	6	46	0.653584	0.875905
chr8	138900000	145138636	q24.3	17	157	4	48	0.789843	0.981924
chr9	0	2200000	p24.3	44	130	8	44	0.188011	0.444577
chr9	2200000	4600000	p24.2	43	131	8	44	0.18807	0.444577
chr9	4600000	9000000	p24.1	42	132	9	43	0.348845	0.605851
chr9	9000000	14200000	p23	50	124	11	41	0.373351	0.634764
chr9	14200000	16600000	p22.3	51	123	10	42	0.212051	0.470638
chr9	16600000	18500000	p22.2	53	121	13	39	0.4914	0.736234
chr9	18500000	19900000	p22.1	55	119	11	41	0.166895	0.414075
chr9	19900000	25600000	p21.3	52	122	10	42	0.157625	0.395689
chr9	25600000	28000000	p21.2	49	125	11	41	0.373273	0.634764
chr9	28000000	33200000	p21.1	48	126	12	40	0.593771	0.819932
chr9	33200000	36300000	p13.3	32	142	7	45	0.531407	0.773904
chr9	36300000	37900000	p13.2	35	139	8	44	0.547866	0.78889
chr9	37900000	39000000	p13.1	46	128	12	40	0.719012	0.928497
chr9	39000000	40000000	p12	58	116	11	41	0.122135	0.359627
chr9	40000000	42200000	p11.2	56	118	8	44	0.0219826	0.158535
chr9	42200000	43000000	p11.1	46	128	7	45	0.0622277	0.239619
chr9	43000000	45500000	q11	43	131	6	46	0.0542422	0.228515
chr9	45500000	61500000	q12	71	103	14	38	0.0749429	0.2785
chr9	61500000	65000000	q13	59	115	9	43	0.0249166	0.164803
chr9	65000000	69300000	q21.11	51	123	7	45	0.0288695	0.172807
chr9	69300000	71300000	q21.12	45	129	10	42	0.363297	0.624577
chr9	71300000	76600000	q21.13	40	134	11	41	0.851925	1
chr9	76600000	78500000	q21.2	40	134	11	41	0.851925	1
chr9	78500000	81500000	q21.31	37	137	12	40	0.848173	1
chr9	81500000	84300000	q21.32	36	138	13	39	0.565623	0.806273
chr9	84300000	87800000	q21.33	37	137	12	40	0.848173	1
chr9	87800000	89200000	q22.1	42	132	12	40	1	1
chr9	89200000	91200000	q22.2	40	134	10	42	0.703901	0.918741
chr9	91200000	93900000	q22.31	38	136	10	42	0.847019	1
chr9	93900000	96500000	q22.32	43	131	10	42	0.461103	0.710237
chr9	96500000	99800000	q22.33	45	129	8	44	0.13769	0.369635
chr9	99800000	105400000	q31.1	46	128	9	43	0.201557	0.450197
chr9	105400000	108500000	q31.2	39	135	9	43	0.562429	0.804416
chr9	108500000	112100000	q31.3	35	139	7	45	0.316935	0.587548
chr9	112100000	114900000	q32	32	142	9	43	1	1
chr9	114900000	119800000	q33.1	50	124	14	38	0.862156	1
chr9	119800000	123100000	q33.2	33	141	10	42	1	1
chr9	123100000	127500000	q33.3	32	142	8	44	0.684271	0.902929
chr9	127500000	130600000	q34.11	38	136	8	44	0.432194	0.682604
chr9	130600000	131100000	q34.12	82	92	15	37	0.0249819	0.164803
chr9	131100000	133100000	q34.13	86	88	14	38	0.0042715	0.0526818
chr9	133100000	134500000	q34.2	90	84	18	34	0.039307	0.191145
chr9	134500000	138394717	q34.3	103	71	23	29	0.0794692	0.283769
chrX	0	4400000	p22.33	79	95	23	29	1	1
chrX	4400000	6100000	p22.32	57	117	13	39	0.310925	0.580257
chrX	6100000	9600000	p22.31	41	133	13	39	0.853877	1
chrX	9600000	17400000	p22.2	40	134	12	40	1	1
chrX	17400000	19200000	p22.13	34	140	12	40	0.561785	0.804416
chrX	19200000	21900000	p22.12	31	143	12	40	0.422761	0.681351
chrX	21900000	24900000	p22.11	30	144	12	40	0.416019	0.678223
chrX	24900000	29300000	p21.3	34	140	12	40	0.561785	0.804416
chrX	29300000	31500000	p21.2	31	143	11	41	0.684563	0.902929
chrX	31500000	37800000	p21.1	36	138	17	35	0.0926201	0.306692
chrX	37800000	42500000	p11.4	34	140	17	35	0.0584624	0.231375
chrX	42500000	47600000	p11.3	30	144	13	39	0.229325	0.488293
chrX	47600000	50100000	p11.23	36	138	11	41	1	1
chrX	50100000	54800000	p11.22	36	138	12	40	0.702569	0.918413
chrX	54800000	58100000	p11.21	40	134	13	39	0.852168	1
chrX	58100000	61000000	p11.1	43	131	17	35	0.284061	0.543228
chrX	61000000	63800000	q11.1	40	134	13	39	0.852168	1
chrX	63800000	65400000	q11.2	43	131	15	37	0.588636	0.818512
chrX	65400000	68500000	q12	38	136	15	37	0.350945	0.608256
chrX	68500000	73000000	q13.1	34	140	14	38	0.252737	0.512094
chrX	73000000	74700000	q13.2	35	139	14	38	0.338085	0.600712
chrX	74700000	76800000	q13.3	43	131	19	33	0.111239	0.348029
chrX	76800000	85400000	q21.1	33	141	15	37	0.174962	0.426626
chrX	85400000	87000000	q21.2	33	141	15	37	0.174962	0.426626
chrX	87000000	92700000	q21.31	34	140	16	36	0.0908525	0.302014
chrX	92700000	94300000	q21.32	34	140	15	37	0.179686	0.430741
chrX	94300000	99100000	q21.33	34	140	16	36	0.0908525	0.302014
chrX	99100000	103300000	q22.1	36	138	15	37	0.256641	0.518768
chrX	103300000	104500000	q22.2	37	137	16	36	0.191219	0.447419
chrX	104500000	109400000	q22.3	38	136	16	36	0.197605	0.450197
chrX	109400000	117400000	q23	37	137	15	37	0.264005	0.522485
chrX	117400000	121800000	q24	37	137	15	37	0.264005	0.522485
chrX	121800000	129500000	q25	39	135	14	38	0.575978	0.815443
chrX	129500000	131300000	q26.1	41	133	13	39	0.853877	1
chrX	131300000	134500000	q26.2	39	135	13	39	0.709453	0.923157
chrX	134500000	138900000	q26.3	42	132	14	38	0.715616	0.928497
chrX	138900000	141200000	q27.1	44	130	13	39	1	1
chrX	141200000	143000000	q27.2	45	129	13	39	1	1
chrX	143000000	148000000	q27.3	43	131	13	39	1	1
chrX	148000000	156040895	q28	43	131	13	39	1	1
