# Supplementary material for: Molecular profiling of aromatase inhibitor sensitive and resistant ER+HER2- postmenopausal breast cancers
Source: Nat Commun. 2023 Jul 7;14:4017. doi: 10.1038/s41467-023-39613-z (PMC10328947; doi:10.1038/s41467-023-39613-z)
Supplement: Supplementary file 8 — Supplementary Data 4 [file 41467_2023_39613_MOESM8_ESM.xlsx]

## Sheet: 3081161_Covered_hg38
Chromosome	Start	End	Captured region
chr1	1398182	1398306	rs35242196_1,rs35242196_2
chr1	2261130	2261257	genes
chr1	3712192	3712313	backbone
chr1	3936033	3936154	backbone
chr1	5636991	5637113	rs1319766_1,rs1319766_2
chr1	6893575	6893703	rs1876848_1,rs1876848_2
chr1	7361744	7361882	rs845261_1,rs845261_2
chr1	8939732	8939870	rs2781087_1,rs2781087_2
chr1	10015709	10015989	Backbone
chr1	11106582	11106736	utrRegionBaits_43_1,utrRegionBaits_43_2
chr1	11107402	11107582	MTOR
chr1	11108113	11108353	MTOR
chr1	11109239	11109419	MTOR
chr1	11109598	11109778	MTOR
chr1	11112794	11112974	MTOR
chr1	11114274	11114514	MTOR
chr1	11114759	11114939	MTOR
chr1	11115341	11115521	MTOR
chr1	11116954	11117134	MTOR
chr1	11121186	11121426	MTOR
chr1	11121932	11122172	MTOR
chr1	11124445	11124685	MTOR
chr1	11126588	11126828	MTOR
chr1	11126956	11127196	MTOR
chr1	11127594	11127834	MTOR
chr1	11127944	11128184	MTOR
chr1	11128412	11128592	MTOR
chr1	11128812	11128992	MTOR
chr1	11129652	11129892	MTOR
chr1	11130448	11130835	MTOR
chr1	11133018	11133258	MTOR
chr1	11134288	11134528	MTOR
chr1	11139249	11139715	MTOR
chr1	11144581	11144821	MTOR
chr1	11144916	11145096	MTOR
chr1	11146613	11146853	MTOR
chr1	11150055	11150295	MTOR
chr1	11157101	11157341	MTOR
chr1	11167389	11167569	MTOR
chr1	11199210	11199450	MTOR
chr1	11199501	11199741	MTOR
chr1	11204511	11204751	MTOR
chr1	11209264	11209504	MTOR
chr1	11210769	11210949	MTOR
chr1	11212272	11212512	MTOR
chr1	11212731	11212971	MTOR
chr1	11213362	11213602	MTOR
chr1	11216100	11216280	MTOR
chr1	11228642	11228942	MTOR
chr1	11230869	11231109	MTOR
chr1	11231246	11231486	MTOR
chr1	11232391	11232571	MTOR
chr1	11233352	11233532	MTOR
chr1	11234083	11234323	MTOR
chr1	11237825	11238065	MTOR
chr1	11238389	11238629	MTOR
chr1	11240274	11240574	MTOR
chr1	11241496	11241736	MTOR
chr1	11243086	11243326	MTOR
chr1	11247558	11247798	MTOR
chr1	11247806	11248106	MTOR
chr1	11253785	11254025	MTOR
chr1	11255971	11256211	MTOR
chr1	11256898	11257198	MTOR
chr1	11258418	11258658	MTOR
chr1	11259208	11259448	MTOR
chr1	12217525	12217659	rs4846100_1,rs4846100_2
chr1	13846731	13846871	rs1203656_1,rs1203656_2
chr1	14699682	14699822	rs4661298_1,rs4661298_2
chr1	15848018	15848198	SPEN
chr1	15872795	15873155	SPEN
chr1	15874074	15874434	SPEN
chr1	15876169	15876709	SPEN
chr1	15909280	15909520	SPEN
chr1	15911080	15911320	SPEN
chr1	15916083	15916323	SPEN
chr1	15918868	15919108	SPEN
chr1	15919340	15919580	SPEN
chr1	15920806	15921046	SPEN
chr1	15922178	15922418	SPEN
chr1	15928061	15936309	SPEN
chr1	15937133	15937673	SPEN
chr1	15937788	15938028	SPEN
chr1	15938676	15938916	SPEN
chr1	15939241	15939481	SPEN
chr1	16642349	16642473	gapBaits_5_1,gapBaits_5_2
chr1	16682797	16682951	gapBaits_6_1,gapBaits_6_2
chr1	18569267	18569413	rs2816053_1,rs2816053_2
chr1	20098382	20098504	rs34718160_1,rs34718160_2
chr1	21104039	21104161	rs6426669_1,rs6426669_2
chr1	21750065	21750187	rs7538354_1,rs7538354_2
chr1	22985482	22985612	rs4655141_1,rs4655141_2
chr1	24193358	24193512	rs4649203_1,rs4649203_2
chr1	24246264	24246390	rs7517309_1,rs7517309_2
chr1	24294227	24294359	rs12405071_1,rs12405071_2
chr1	24347294	24347424	rs6691722_1,rs6691722_2
chr1	24393806	24393930	rs497823_1,rs497823_2
chr1	24444064	24444186	rs2294524_1,rs2294524_2
chr1	24495928	24496088	rs9424374_1,rs9424374_2
chr1	24545412	24545550	rs196427_1,rs196427_2
chr1	24595586	24595712	rs10903095_1,rs10903095_2
chr1	24641747	24641869	rs9725269_1,rs9725269_2
chr1	24694458	24694582	rs2885174_1,rs2885174_2
chr1	24743651	24743775	rs2153125_1,rs2153125_2
chr1	24803504	24803642	rs7528154_1,rs7528154_2
chr1	24856003	24856145	rs56262061_1,rs56262061_2
chr1	24911405	24911549	rs1984520_1,rs1984520_2
chr1	24959618	24959748	rs4648888_1,rs4648888_2
chr1	25012246	25012394	rs10489161_1,rs10489161_2
chr1	25071819	25071951	rs402963_1,rs402963_2
chr1	25122837	25122977	rs4560984_1,rs4560984_2
chr1	25172493	25172615	rs742390_1,rs742390_2
chr1	25226180	25226440	Backbone
chr1	25257072	25257193	backbone
chr1	25342171	25342295	rs3093584_1,rs3093584_2
chr1	25393070	25393196	rs686631_1,rs686631_2
chr1	25443659	25443783	rs11249251_1,rs11249251_2
chr1	25486282	25486428	rs67886319_1,rs67886319_2
chr1	25540259	25540381	rs61776818_1,rs61776818_2
chr1	25543652	25543832	LDLRAP1
chr1	25553872	25554112	LDLRAP1
chr1	25554795	25555035	LDLRAP1
chr1	25557089	25557329	LDLRAP1
chr1	25562580	25562760	LDLRAP1
chr1	25563021	25563201	LDLRAP1
chr1	25563605	25563845	LDLRAP1
chr1	25565099	25565279	LDLRAP1
chr1	25566799	25567039	LDLRAP1
chr1	25573656	25573812	rs4659356_1,rs4659356_2
chr1	25623266	25623388	rs3767916_1,rs3767916_2
chr1	25676040	25676164	rs2982316_1,rs2982316_2
chr1	25724984	25725108	rs2065970_1,rs2065970_2
chr1	25771170	25771320	rs2072748_1,rs2072748_2
chr1	25823444	25823568	rs11247758_1,rs11247758_2
chr1	25876169	25876321	rs213623_1,rs213623_2
chr1	25923478	25923604	rs1257163_1,rs1257163_2
chr1	25971376	25971500	rs1429936_1,rs1429936_2
chr1	26019741	26019869	rs6598939_1,rs6598939_2
chr1	26075476	26075616	rs3008231_1,rs3008231_2
chr1	26112649	26112791	rs2783637_1,rs2783637_2
chr1	26148992	26149118	rs868551_1,rs868551_2
chr1	26193399	26193525	rs11247868_1,rs11247868_2
chr1	26243409	26243577	rs7526545_1,rs7526545_2
chr1	26294417	26294541	rs6695643_1,rs6695643_2
chr1	26336357	26336501	rs72649360_1,rs72649360_2
chr1	26388659	26388791	rs4436378_1,rs4436378_2
chr1	26432590	26432728	rs3811461_1,rs3811461_2
chr1	26477555	26477687	rs4659375_1,rs4659375_2
chr1	26522769	26522891	rs4970466_1,rs4970466_2
chr1	26569237	26569361	rs282175_1,rs282175_2
chr1	26626673	26626854	Backbone
chr1	26676624	26676744	backbone
chr1	26696342	26697558	ARID1A
chr1	26706829	26706955	gapBaits_3_1,gapBaits_3_2
chr1	26729636	26729876	ARID1A
chr1	26731137	26731617	ARID1A
chr1	26732613	26732853	ARID1A
chr1	26733140	26733408	Backbone
chr1	26760825	26761125	ARID1A
chr1	26761338	26761518	ARID1A
chr1	26762115	26762355	ARID1A
chr1	26762948	26763308	ARID1A
chr1	26766173	26766631	ARID1A
chr1	26767775	26768015	ARID1A
chr1	26771102	26771342	ARID1A
chr1	26772445	26772685	ARID1A
chr1	26772779	26773019	ARID1A
chr1	26773300	26773939	ARID1A
chr1	26774294	26775254	ARID1A
chr1	26775521	26775761	ARID1A
chr1	26775768	26775948	ARID1A
chr1	26778989	26780789	ARID1A
chr1	26788625	26788882	Backbone
chr1	26844462	26844678	Backbone
chr1	26899192	26899468	Backbone
chr1	26955177	26955358	Backbone
chr1	27011348	27011611	Backbone
chr1	27077322	27077448	rs834201_1,rs834201_2
chr1	27127859	27127999	rs12140923_1,rs12140923_2
chr1	27177650	27177794	rs6677624_1,rs6677624_2
chr1	27222082	27222214	rs11247626_1,rs11247626_2
chr1	27261219	27261494	Backbone
chr1	27332923	27333057	rs4970519_1,rs4970519_2
chr1	27384328	27384456	rs2504780_1,rs2504780_2
chr1	27429093	27429244	rs2474293_1,rs2474293_2
chr1	27469387	27469543	rs74063812_1,rs74063812_2
chr1	27509417	27509567	rs4075401_1,rs4075401_2
chr1	27559329	27559575	Backbone
chr1	27613738	27614012	Backbone
chr1	27656407	27656533	rs11808439_1,rs11808439_2
chr1	27701467	27701638	Backbone
chr1	27754402	27754693	Backbone
chr1	27811626	27811908	Backbone
chr1	27860797	27860951	rs7519781_1,rs7519781_2
chr1	27910117	27910249	rs6700473_1,rs6700473_2
chr1	27955635	27955759	rs3813804_1,rs3813804_2
chr1	28012737	28012863	rs6691100_1,rs6691100_2
chr1	28067612	28067754	rs17185115_1,rs17185115_2
chr1	28117477	28117619	rs506922_1,rs506922_2
chr1	28144872	28144996	rs313153_1,rs313153_2
chr1	28193566	28193714	rs905908_1,rs905908_2
chr1	28248553	28248679	rs546569_1,rs546569_2
chr1	28297019	28297159	rs6669686_1,rs6669686_2
chr1	28341995	28342117	rs11247776_1,rs11247776_2
chr1	28392978	28393134	rs10902701_1,rs10902701_2
chr1	28441359	28441483	rs61783848_1,rs61783848_2
chr1	28497069	28497193	rs12139517_1,rs12139517_2
chr1	28537518	28537642	rs10799123_1,rs10799123_2
chr1	28579460	28579722	Backbone
chr1	28636951	28637221	Backbone
chr1	28701074	28701204	rs12046630_1,rs12046630_2
chr1	28748407	28748551	rs10915194_1,rs10915194_2
chr1	28818590	28818714	rs678849_1,rs678849_2
chr1	28869898	28870024	rs204063_1,rs204063_2
chr1	28918850	28918982	rs157208_1,rs157208_2
chr1	28966705	28966829	rs2985321_1,rs2985321_2
chr1	29012497	29012623	rs2985332_1,rs2985332_2
chr1	29064812	29064970	rs12070152_1,rs12070152_2
chr1	29112418	29112564	rs4654390_1,rs4654390_2
chr1	29165671	29165801	rs2493845_1,rs2493845_2
chr1	29216035	29216159	rs1128400_1,rs1128400_2
chr1	29268009	29268133	rs7550930_1,rs7550930_2
chr1	29321463	29321591	rs6657608_1,rs6657608_2
chr1	30357443	30357585	rs10915090_1,rs10915090_2
chr1	31541934	31542098	rs6425765_1,rs6425765_2
chr1	32264027	32264151	rs1004420_1,rs1004420_2
chr1	34132235	34132361	rs1611903_1,rs1611903_2
chr1	35473799	35473921	rs917105_1,rs917105_2
chr1	36446884	36447018	rs11263898_1,rs11263898_2
chr1	37383156	37383280	rs2050163_1,rs2050163_2
chr1	39297516	39297648	rs2275187_1,rs2275187_2
chr1	39378230	39378364	rs663449_1,rs663449_2
chr1	40555674	40555814	rs2225854_1,rs2225854_2
chr1	42634483	42634611	rs10789420_1,rs10789420_2
chr1	43852733	43852859	rs3011224_1,rs3011224_2
chr1	44631018	44631162	rs11588956_1,rs11588956_2
chr1	45843686	45843826	rs6701614_1,rs6701614_2
chr1	47059501	47059622	backbone
chr1	48553726	48553862	rs2803266_1,rs2803266_2
chr1	49615843	49615977	rs11205633_1,rs11205633_2
chr1	50115733	50115857	rs6662979_1,rs6662979_2
chr1	51732475	51732597	rs6695389_1,rs6695389_2
chr1	53456430	53456568	rs7543581_1,rs7543581_2
chr1	53743159	53743305	rs2316320_1,rs2316320_2
chr1	56053456	56053580	rs12564597_1,rs12564597_2
chr1	57277055	57277181	rs2764665_1,rs2764665_2
chr1	58318629	58318755	rs12750369_1,rs12750369_2
chr1	58936838	58936962	rs2038863_1,rs2038863_2
chr1	60448315	60448445	rs1501230_1,rs1501230_2
chr1	61246904	61247025	genes
chr1	62690381	62690503	rs1168113_1,rs1168113_2
chr1	63835258	63835392	rs641335_1,rs641335_2
chr1	64834519	64834699	JAK1
chr1	64835330	64835570	JAK1
chr1	64836036	64836276	JAK1
chr1	64837897	64838137	JAK1
chr1	64838406	64838646	JAK1
chr1	64839578	64839818	JAK1
chr1	64841201	64841381	JAK1
chr1	64841405	64841645	JAK1
chr1	64844019	64844259	JAK1
chr1	64844701	64844941	JAK1
chr1	64845456	64845696	JAK1
chr1	64846602	64846782	JAK1
chr1	64847483	64847723	JAK1
chr1	64850736	64850976	JAK1
chr1	64855483	64855723	JAK1
chr1	64857597	64857837	JAK1
chr1	64860063	64860303	JAK1
chr1	64864759	64864999	JAK1
chr1	64866826	64867246	JAK1
chr1	64869272	64869512	JAK1
chr1	64873326	64873566	JAK1
chr1	64878966	64879206	JAK1
chr1	64883255	64883495	JAK1
chr1	64886171	64886351	JAK1
chr1	65076670	65076820	rs12088148_1,rs12088148_2
chr1	66771707	66771853	rs11208954_1,rs11208954_2
chr1	67230812	67230942	rs12031203_1,rs12031203_2
chr1	68541622	68541746	rs6663232_1,rs6663232_2
chr1	70224777	70224905	rs56299138_1,rs56299138_2
chr1	71237675	71237805	rs12119958_1,rs12119958_2
chr1	71961228	71961356	rs11209876_1,rs11209876_2
chr1	74035719	74035845	rs1384883_1,rs1384883_2
chr1	75105946	75106076	rs1007512_1,rs1007512_2
chr1	75418401	75418531	rs2972005_1,rs2972005_2
chr1	76944670	76944810	rs1252598_1,rs1252598_2
chr1	78326034	78326172	rs1581920_1,rs1581920_2
chr1	79494862	79495000	rs1994938_1,rs1994938_2
chr1	80670497	80670621	rs11163078_1,rs11163078_2
chr1	81830952	81831096	rs12067253_1,rs12067253_2
chr1	82988492	82988614	rs1561597_1,rs1561597_2
chr1	84650095	84650233	rs2298076_1,rs2298076_2
chr1	85502242	85502380	rs12060378_1,rs12060378_2
chr1	86640379	86640501	rs538417_1,rs538417_2
chr1	88494438	88494568	rs306326_1,rs306326_2
chr1	88509637	88509773	rs6696199_1,rs6696199_2
chr1	89878303	89878429	rs2816856_1,rs2816856_2
chr1	91100814	91100938	rs164983_1,rs164983_2
chr1	92289946	92290074	gapBaits_3_1,gapBaits_3_2
chr1	93551956	93552092	utrRegionBaits_60_1,utrRegionBaits_60_2
chr1	94692398	94692520	rs10874884_1,rs10874884_2
chr1	96340388	96340518	rs161982_1,rs161982_2
chr1	97155721	97155859	rs10875049_1,rs10875049_2
chr1	98862799	98862923	rs1482150_1,rs1482150_2
chr1	99610040	99610172	rs835018_1,rs835018_2
chr1	101098989	101099115	rs7554744_1,rs7554744_2
chr1	101731909	101732085	rs10874507_1,rs10874507_2
chr1	103005769	103005943	gapBaits_16_1,gapBaits_16_2,gapBaits_2_1,gapBaits_2_2
chr1	104131448	104131592	rs1932471_1,rs1932471_2
chr1	105743642	105743766	rs791004_1,rs791004_2
chr1	107580977	107581121	rs1410403_1,rs1410403_2
chr1	108356803	108356924	backbone
chr1	108930075	108930205	rs1051868_1,rs1051868_2
chr1	110353307	110353453	rs4501839_1,rs4501839_2
chr1	111620834	111620974	rs500184_1,rs500184_2
chr1	113394310	113394440	rs2027536_1,rs2027536_2
chr1	113939814	113939950	rs7519860_1,rs7519860_2
chr1	115154885	115155007	rs2798476_1,rs2798476_2
chr1	116432544	116432808	Backbone
chr1	117777728	117777852	utrRegionBaits_62_1,utrRegionBaits_62_2
chr1	119208299	119208435	rs1891222_1,rs1891222_2
chr1	119845247	119845371	gapBaits_2_1,gapBaits_2_2
chr1	119915279	119916719	NOTCH2
chr1	119917623	119917803	NOTCH2
chr1	119918359	119918599	NOTCH2
chr1	119919282	119919642	NOTCH2
chr1	119920192	119920432	NOTCH2
chr1	119921670	119921850	NOTCH2
chr1	119922220	119922460	NOTCH2
chr1	119922586	119922826	NOTCH2
chr1	119923600	119924020	NOTCH2
chr1	119925287	119925827	NOTCH2
chr1	119926434	119926674	NOTCH2
chr1	119928943	119929243	NOTCH2
chr1	119935391	119935631	NOTCH2
chr1	119937253	119937493	NOTCH2
chr1	119937813	119938053	NOTCH2
chr1	119940535	119940775	NOTCH2
chr1	119941489	119941789	NOTCH2
chr1	119948369	119948609	NOTCH2
chr1	119948946	119949186	NOTCH2
chr1	119950660	119950900	NOTCH2
chr1	119953495	119953735	NOTCH2
chr1	119955015	119955255	NOTCH2
chr1	119959326	119959566	NOTCH2
chr1	119963540	119963840	NOTCH2
chr1	119965389	119965629	NOTCH2
chr1	119966312	119966552	NOTCH2
chr1	119967406	119967646	NOTCH2
chr1	119968034	119968274	NOTCH2
chr1	119969477	119969777	NOTCH2
chr1	119986900	119987140	NOTCH2
chr1	119996619	119996799	NOTCH2
chr1	119996984	119997344	NOTCH2
chr1	120005308	120005608	NOTCH2
chr1	120029856	120030036	NOTCH2
chr1	120069265	120069445	NOTCH2
chr1	144957377	144957501	gapBaits_2_1,gapBaits_2_2
chr1	148885057	148885178	backbone
chr1	145874570	145874692	rs10797650_1,rs10797650_2
chr1	147258240	147258362	rs6593752_1,rs6593752_2
chr1	143462227	143462357	gapBaits_9_1,gapBaits_9_2
chr1	143745099	143745223	gapBaits_2_1,gapBaits_2_2
chr1	151213533	151213663	rs6673772_1,rs6673772_2
chr1	151660118	151660240	rs1211981_1,rs1211981_2
chr1	153640983	153641137	rs12564925_1,rs12564925_2
chr1	154074979	154075102	backbone
chr1	155937990	155938114	rs11264422_1,rs11264422_2
chr1	156796099	156796231	rs3765783_1,rs3765783_2
chr1	156840838	156841138	INSRR
chr1	156841340	156841580	INSRR
chr1	156841609	156841849	INSRR
chr1	156842071	156842311	INSRR
chr1	156842332	156842572	INSRR
chr1	156842968	156843268	INSRR
chr1	156843362	156843542	INSRR
chr1	156844107	156844347	INSRR
chr1	156844422	156844894	INSRR
chr1	156845035	156845482	INSRR
chr1	156845596	156845836	INSRR
chr1	156845915	156846155	INSRR
chr1	156846487	156846787	INSRR
chr1	156848895	156849135	INSRR
chr1	156849232	156849472	INSRR
chr1	156851241	156851481	INSRR
chr1	156851596	156851836	INSRR
chr1	156851859	156852219	INSRR
chr1	156853727	156854327	INSRR
chr1	156858488	156858668	INSRR
chr1	158080024	158080150	rs11264904_1,rs11264904_2
chr1	159122797	159122925	rs2518568_1,rs2518568_2
chr1	159864597	159864731	rs2494509_1,rs2494509_2
chr1	161541832	161541960	gapBaits_1_1,gapBaits_1_2
chr1	162684943	162685065	rs4656380_1,rs4656380_2
chr1	164225988	164226118	rs12075422_1,rs12075422_2
chr1	164967562	164967708	rs36107037_1,rs36107037_2
chr1	166182022	166182160	rs10918383_1,rs10918383_2
chr1	168007519	168007645	rs12728880_1,rs12728880_2
chr1	169373328	169373482	rs12026287_1,rs12026287_2
chr1	169803772	169803924	rs3766137_1,rs3766137_2
chr1	171542253	171542389	rs2272810_1,rs2272810_2
chr1	172364054	172364178	rs2001129_1,rs2001129_2
chr1	173725335	173725485	rs12082131_1,rs12082131_2
chr1	174574660	174574796	rs2038025_1,rs2038025_2
chr1	176318064	176318208	rs2504507_1,rs2504507_2
chr1	177241949	177242081	rs10489309_1,rs10489309_2
chr1	178657644	178657786	rs2811316_1,rs2811316_2
chr1	179425203	179425325	rs6656056_1,rs6656056_2
chr1	180830877	180831005	rs74135839_1,rs74135839_2
chr1	181452155	181452301	rs668260_1,rs668260_2
chr1	183744934	183745074	rs7552115_1,rs7552115_2
chr1	183883744	183883866	rs10797919_1,rs10797919_2
chr1	185955664	185955911	Backbone
chr1	186910717	186910841	rs6662687_1,rs6662687_2
chr1	187692838	187692968	rs3127503_1,rs3127503_2
chr1	189593197	189593319	rs463228_1,rs463228_2
chr1	190942387	190942525	rs6689587_1,rs6689587_2
chr1	192159009	192159139	rs4454527_1,rs4454527_2
chr1	193192504	193192626	rs2182106_1,rs2182106_2
chr1	193487388	193487518	rs4146990_1,rs4146990_2
chr1	194621201	194621345	rs3001199_1,rs3001199_2
chr1	196028764	196028896	rs3008589_1,rs3008589_2
chr1	198175764	198175898	rs1317992_1,rs1317992_2
chr1	198782228	198782350	rs12046013_1,rs12046013_2
chr1	200085897	200086021	rs2816928_1,rs2816928_2
chr1	201752746	201752888	rs12037669_1,rs12037669_2
chr1	202668924	202669048	rs6661284_1,rs6661284_2
chr1	203784126	203784302	rs6593938_1,rs6593938_2
chr1	204224590	204224718	rs7546241_1,rs7546241_2
chr1	206011539	206011835	Backbone
chr1	207467256	207467416	rs1270549_1,rs1270549_2
chr1	208340119	208340257	rs6540467_1,rs6540467_2
chr1	208953481	208953645	rs2807386_1,rs2807386_2
chr1	210419191	210419315	rs2357587_1,rs2357587_2
chr1	211598635	211598761	rs6692675_1,rs6692675_2
chr1	213036871	213036997	rs11120080_1,rs11120080_2
chr1	214665870	214665992	rs335545_1,rs335545_2
chr1	215566725	215566846	Backbone
chr1	216094720	216094846	rs12119670_1,rs12119670_2
chr1	217815340	217815464	rs4846441_1,rs4846441_2
chr1	218914692	218914832	rs7531780_1,rs7531780_2
chr1	220064254	220064375	backbone
chr1	221222919	221223053	rs2378454_1,rs2378454_2
chr1	222931875	222932001	rs2609408_1,rs2609408_2
chr1	223551627	223551748	backbone
chr1	224459454	224459576	rs35067427_1,rs35067427_2
chr1	226476985	226477127	rs7543019_1,rs7543019_2
chr1	227666402	227666526	rs6660432_1,rs6660432_2
chr1	228883129	228883255	rs1341715_1,rs1341715_2
chr1	229286903	229287031	rs237766_1,rs237766_2
chr1	231366500	231366636	rs1435166_1,rs1435166_2
chr1	231743794	231743934	rs10495309_1,rs10495309_2
chr1	233384338	233384466	rs1294229_1,rs1294229_2
chr1	234357856	234357988	rs3001702_1,rs3001702_2
chr1	235370034	235370168	rs6660211_1,rs6660211_2
chr1	237576919	237577051	rs2779418_1,rs2779418_2
chr1	238142152	238142278	rs12120462_1,rs12120462_2
chr1	239092283	239092431	rs1543015_1,rs1543015_2
chr1	240907019	240907141	rs261827_1,rs261827_2
chr1	242281924	242282060	gapBaits_2_1,gapBaits_2_2
chr1	242424589	242424733	rs6657483_1,rs6657483_2
chr1	243860876	243861004	rs2953331_1,rs2953331_2
chr1	245644627	245644751	rs6663144_1,rs6663144_2
chr1	246177831	246177953	rs12125969_1,rs12125969_2
chr1	248334412	248334536	rs4589144_1,rs4589144_2
chr1	248674360	248674488	rs11488428_1,rs11488428_2
chr2	83962	84092	gapBaits_2_1,gapBaits_2_2
chr2	2409058	2409188	rs6548108_1,rs6548108_2
chr2	3532002	3532220	backbone,rs1071625_1,rs1071625_2
chr2	4152747	4152873	rs11688649_1,rs11688649_2
chr2	5608104	5608248	rs16863998_1,rs16863998_2
chr2	6968045	6968169	rs4669122_1,rs4669122_2
chr2	8282875	8283009	rs17494521_1,rs17494521_2
chr2	9429785	9429913	rs7589401_1,rs7589401_2
chr2	9780520	9780660	rs4669456_1,rs4669456_2
chr2	11199982	11200120	rs2011812_1,rs2011812_2
chr2	12189483	12189605	rs961293_1,rs961293_2
chr2	13352070	13352206	backbone
chr2	14739653	14739775	rs2714245_1,rs2714245_2
chr2	16499481	16499603	rs1430055_1,rs1430055_2
chr2	16821300	16821424	rs7578137_1,rs7578137_2
chr2	18490493	18490617	rs4381790_1,rs4381790_2
chr2	19902079	19902203	rs1370585_1,rs1370585_2
chr2	21206274	21206396	rs312050_1,rs312050_2
chr2	22505078	22505218	rs10495731_1,rs10495731_2
chr2	23520803	23520943	rs7602557_1,rs7602557_2
chr2	24806696	24806820	rs1550111_1,rs1550111_2
chr2	25234229	25234469	DNMT3A
chr2	25235645	25235885	DNMT3A
chr2	25236880	25237060	DNMT3A
chr2	25239082	25239262	DNMT3A
chr2	25239408	25239588	DNMT3A
chr2	25240255	25240495	DNMT3A
chr2	25240594	25240774	DNMT3A
chr2	25241514	25241754	DNMT3A
chr2	25243849	25244029	DNMT3A
chr2	25244126	25244366	DNMT3A
chr2	25244475	25244715	DNMT3A
chr2	25245202	25245382	DNMT3A
chr2	25245951	25246354	DNMT3A
chr2	25246577	25246817	DNMT3A
chr2	25246984	25247224	DNMT3A
chr2	25247549	25247789	DNMT3A
chr2	25248024	25248264	DNMT3A
chr2	25249600	25249780	DNMT3A
chr2	25252105	25252285	DNMT3A
chr2	25274893	25275133	DNMT3A
chr2	25275431	25275611	DNMT3A
chr2	25282369	25282729	DNMT3A
chr2	25300070	25300310	DNMT3A
chr2	25313858	25314038	DNMT3A
chr2	25558516	25558656	rs6737159_1,rs6737159_2
chr2	26892346	26892490	rs4665919_1,rs4665919_2
chr2	28224329	28224593	Backbone
chr2	29744942	29745090	rs2631953_1,rs2631953_2
chr2	30838858	30838984	rs17882384_1,rs17882384_2
chr2	31336143	31336267	rs2268800_1,rs2268800_2
chr2	32357067	32357536	BIRC6
chr2	32377558	32377798	BIRC6
chr2	32380132	32380372	BIRC6
chr2	32388726	32388966	BIRC6
chr2	32391974	32392214	BIRC6
chr2	32395461	32395641	BIRC6
chr2	32401123	32401662	BIRC6
chr2	32406437	32406617	BIRC6
chr2	32414745	32416185	BIRC6
chr2	32429079	32429319	BIRC6
chr2	32430827	32431127	BIRC6
chr2	32433603	32433843	BIRC6
chr2	32435450	32435630	BIRC6
chr2	32435998	32436238	BIRC6
chr2	32439476	32439716	BIRC6
chr2	32441275	32441515	BIRC6
chr2	32442025	32442265	BIRC6
chr2	32442269	32442509	BIRC6
chr2	32443449	32443629	BIRC6
chr2	32445474	32445714	BIRC6
chr2	32448741	32448981	BIRC6
chr2	32453754	32453994	BIRC6
chr2	32463167	32463407	BIRC6
chr2	32464380	32464850	BIRC6
chr2	32465019	32465199	BIRC6
chr2	32467511	32467751	BIRC6
chr2	32467886	32468126	BIRC6
chr2	32468399	32468819	BIRC6
chr2	32469384	32469624	BIRC6
chr2	32470114	32470354	BIRC6
chr2	32470948	32471188	BIRC6
chr2	32473027	32473267	BIRC6
chr2	32476158	32476398	BIRC6
chr2	32477355	32477595	BIRC6
chr2	32478606	32478846	BIRC6
chr2	32479419	32479659	BIRC6
chr2	32481263	32481503	BIRC6
chr2	32482385	32482625	BIRC6
chr2	32485580	32485820	BIRC6
chr2	32487603	32487843	BIRC6
chr2	32488530	32488770	BIRC6
chr2	32489975	32490215	BIRC6
chr2	32491371	32491611	BIRC6
chr2	32493483	32493723	BIRC6
chr2	32499530	32500130	BIRC6
chr2	32501680	32501920	BIRC6
chr2	32502752	32502932	BIRC6
chr2	32503018	32503258	BIRC6
chr2	32504984	32505224	BIRC6
chr2	32507969	32508269	BIRC6
chr2	32509715	32510015	BIRC6
chr2	32510459	32510699	BIRC6
chr2	32512893	32513193	BIRC6
chr2	32514959	32515799	BIRC6
chr2	32518205	32518445	BIRC6
chr2	32518761	32519001	BIRC6
chr2	32524833	32525073	BIRC6
chr2	32525425	32525665	BIRC6
chr2	32529617	32529857	BIRC6
chr2	32531332	32531572	BIRC6
chr2	32543210	32543570	BIRC6
chr2	32545631	32545871	BIRC6
chr2	32547811	32548051	BIRC6
chr2	32549276	32549516	BIRC6
chr2	32575140	32575380	BIRC6
chr2	32593867	32594107	BIRC6
chr2	32595011	32595251	BIRC6
chr2	32597739	32597979	BIRC6
chr2	32599699	32599939	BIRC6
chr2	32602954	32603134	BIRC6
chr2	32607428	32607668	BIRC6
chr2	32610561	32610685	rs1901355_1,rs1901355_2
chr2	32611394	32611634	BIRC6
chr2	32617694	32617934	BIRC6
chr2	33577833	33577963	rs4670209_1,rs4670209_2
chr2	35262566	35262698	rs1371509_1,rs1371509_2
chr2	36889894	36890018	rs888083_1,rs888083_2
chr2	37415772	37415896	rs4670709_1,rs4670709_2
chr2	39113943	39114067	genes
chr2	40363730	40363878	rs2216009_1,rs2216009_2
chr2	41732443	41732587	rs4142228_1,rs4142228_2
chr2	42317595	42317729	rs7558501_1,rs7558501_2
chr2	43696974	43697110	rs10211617_1,rs10211617_2
chr2	44309371	44309493	rs2340810_1,rs2340810_2
chr2	46284785	46284909	rs1000532_1,rs1000532_2
chr2	47385651	47385773	rs3924917_1,rs3924917_2
chr2	48006821	48006959	rs10203759_1,rs10203759_2
chr2	50069666	50069792	rs2177374_1,rs2177374_2
chr2	50678548	50678694	rs9284754_1,rs9284754_2
chr2	51866847	51866979	rs1369668_1,rs1369668_2
chr2	53415107	53415233	rs10865274_1,rs10865274_2
chr2	54976814	54976940	rs2580765_1,rs2580765_2
chr2	55421991	55422123	rs3828235_1,rs3828235_2
chr2	56473801	56473925	rs1030333_1,rs1030333_2
chr2	58183797	58183923	rs768298_1,rs768298_2
chr2	59627328	59627456	rs2674064_1,rs2674064_2
chr2	60587920	60588066	rs356994_1,rs356994_2
chr2	61199599	61199739	rs777588_1,rs777588_2
chr2	63331383	63331525	rs13021322_1,rs13021322_2
chr2	64080096	64080234	rs2917793_1,rs2917793_2
chr2	65128552	65128696	rs10185243_1,rs10185243_2
chr2	65931683	65931811	rs11695386_1,rs11695386_2
chr2	68149182	68149326	rs2278789_1,rs2278789_2
chr2	69008338	69008478	rs56966227_1,rs56966227_2
chr2	69586543	69586665	rs10865378_1,rs10865378_2
chr2	71348061	71348185	rs3771376_1,rs3771376_2
chr2	72789144	72789265	Backbone
chr2	73476788	73476916	rs1083922_1,rs1083922_2
chr2	74448962	74449100	rs7562663_1,rs7562663_2
chr2	75764616	75764738	rs11126485_1,rs11126485_2
chr2	76643537	76643671	rs9332421_1,rs9332421_2
chr2	78378134	78378270	rs982341_1,rs982341_2
chr2	79744757	79744887	rs6547269_1,rs6547269_2
chr2	80510813	80510937	rs10205266_1,rs10205266_2
chr2	82287591	82287855	Backbone
chr2	83688295	83688427	rs10197041_1,rs10197041_2
chr2	84838421	84838571	rs12472846_1,rs12472846_2
chr2	85094581	85094711	rs2583569_1,rs2583569_2
chr2	86831981	86832105	rs55782494_1,rs55782494_2
chr2	88229162	88229286	rs13008732_1,rs13008732_2
chr2	89844831	89844952	backbone
chr2	90030376	90030518	gapBaits_6_1,gapBaits_6_2
chr2	95045037	95045161	gapBaits_1_1,gapBaits_1_2
chr2	95738615	95738741	gapBaits_5_1,gapBaits_5_2
chr2	97606836	97606988	gapBaits_6_1,gapBaits_6_2
chr2	98196996	98197134	rs4851927_1,rs4851927_2
chr2	99578652	99578778	rs3792126_1,rs3792126_2
chr2	100317524	100317652	rs11691135_1,rs11691135_2
chr2	101678374	101678510	rs6543085_1,rs6543085_2
chr2	103027926	103028049	backbone
chr2	104366037	104366181	rs11904289_1,rs11904289_2
chr2	105521079	105521213	rs7595355_1,rs7595355_2
chr2	106684649	106684771	rs2169159_1,rs2169159_2
chr2	107612070	107612194	rs1516210_1,rs1516210_2
chr2	109497180	109497304	backbone
chr2	110212644	110212891	genes
chr2	111619350	111619495	backbone
chr2	112450052	112450174	backbone
chr2	113380182	113380318	gapBaits_4_1,gapBaits_4_2
chr2	115212270	115212408	rs4848384_1,rs4848384_2
chr2	116228214	116228352	rs7598784_1,rs7598784_2
chr2	117605661	117605787	rs11123433_1,rs11123433_2
chr2	118258418	118258550	rs1878522_1,rs1878522_2
chr2	119912227	119912367	rs3111728_1,rs3111728_2
chr2	120924556	120924682	genes
chr2	122337351	122337483	rs17007552_1,rs17007552_2
chr2	123438456	123438580	rs2204506_1,rs2204506_2
chr2	125017955	125018097	rs2421362_1,rs2421362_2
chr2	125427372	125427498	rs2059030_1,rs2059030_2
chr2	127302497	127302641	rs4233584_1,rs4233584_2
chr2	127984308	127984450	rs751602_1,rs751602_2
chr2	128877864	128877986	rs1446651_1,rs1446651_2
chr2	130593237	130593415	gene_1,gene_2
chr2	132451473	132451601	rs12373646_1,rs12373646_2
chr2	132861967	132862095	rs1447542_1,rs1447542_2
chr2	134431978	134432102	rs3791322_1,rs3791322_2
chr2	135778435	135778561	rs12467770_1,rs12467770_2
chr2	136834388	136834540	rs778190_1,rs778190_2
chr2	138345044	138345168	rs13393072_1,rs13393072_2
chr2	138973502	138973626	rs936763_1,rs936763_2
chr2	140395422	140395543	Backbone
chr2	141955672	141955798	rs1435615_1,rs1435615_2
chr2	142128259	142128385	rs11904731_1,rs11904731_2
chr2	144416120	144416246	rs11904051_1,rs11904051_2
chr2	145127239	145127369	rs2697323_1,rs2697323_2
chr2	146181535	146181675	rs13020329_1,rs13020329_2
chr2	147091588	147091712	rs424872_1,rs424872_2
chr2	149113875	149114019	rs11903163_1,rs11903163_2
chr2	149707502	149707650	rs7600186_1,rs7600186_2
chr2	151323922	151324044	rs3948498_1,rs3948498_2
chr2	152401051	152401175	rs12614465_1,rs12614465_2
chr2	153025486	153025612	rs6717712_1,rs6717712_2
chr2	154321271	154321395	rs10193792_1,rs10193792_2
chr2	155779929	155780071	rs13389012_1,rs13389012_2
chr2	157366388	157366509	backbone
chr2	158032269	158032393	rs7565931_1,rs7565931_2
chr2	159126498	159126626	rs7566495_1,rs7566495_2
chr2	160580627	160580771	rs6750818_1,rs6750818_2
chr2	161843047	161843254	gapBaits_1_1,gapBaits_1_2,gapBaits_20_1,gapBaits_20_2
chr2	162516992	162517114	rs6736115_1,rs6736115_2
chr2	164062288	164062424	rs10930113_1,rs10930113_2
chr2	165356731	165356853	rs764660_1,rs764660_2
chr2	165990902	165991024	genes
chr2	167209945	167210069	rs16853221_1,rs16853221_2
chr2	169344657	169344783	gapBaits_26_1,gapBaits_26_2
chr2	169883375	169883517	rs10930385_1,rs10930385_2
chr2	171347761	171347883	rs1178014_1,rs1178014_2
chr2	173012718	173012854	rs1979186_1,rs1979186_2
chr2	173202648	173202788	rs12693017_1,rs12693017_2
chr2	175141245	175141383	rs13388308_1,rs13388308_2
chr2	176119764	176120059	genes
chr2	176872342	176872529	Backbone,backbone
chr2	178815440	178815576	rs2029395_1,rs2029395_2
chr2	180255504	180255662	rs1356584_1,rs1356584_2
chr2	181164555	181164679	rs1996501_1,rs1996501_2
chr2	182158669	182158809	rs1432523_1,rs1432523_2
chr2	182928575	182928703	rs9333279_1,rs9333279_2
chr2	184681359	184681482	Backbone
chr2	185763434	185763558	rs17228483_1,rs17228483_2
chr2	187157987	187158119	rs12992886_1,rs12992886_2
chr2	188560997	188561119	backbone
chr2	189236456	189236584	rs1515876_1,rs1515876_2
chr2	191071016	191071164	rs10168266_1,rs10168266_2
chr2	192163778	192163906	rs11678001_1,rs11678001_2
chr2	192900112	192900260	rs9288210_1,rs9288210_2
chr2	193940467	193940595	Backbone
chr2	195707038	195707164	rs10165594_1,rs10165594_2
chr2	196350635	196350775	rs6707389_1,rs6707389_2
chr2	197368898	197369022	rs788007_1,rs788007_2
chr2	197392261	197392501	SF3B1
chr2	197392959	197393199	SF3B1
chr2	197396041	197396341	SF3B1
chr2	197397946	197398186	SF3B1
chr2	197398400	197398640	SF3B1
chr2	197398908	197399088	SF3B1
chr2	197399990	197400454	SF3B1
chr2	197400675	197400975	SF3B1
chr2	197401342	197401582	SF3B1
chr2	197401668	197401908	SF3B1
chr2	197401937	197402177	SF3B1
chr2	197402540	197402840	SF3B1
chr2	197402901	197403081	SF3B1
chr2	197403554	197403794	SF3B1
chr2	197405020	197405493	SF3B1
chr2	197407938	197408178	SF3B1
chr2	197408354	197408594	SF3B1
chr2	197409738	197410038	SF3B1
chr2	197416705	197416945	SF3B1
chr2	197418458	197418638	SF3B1
chr2	197418851	197419031	SF3B1
chr2	197420339	197420579	SF3B1
chr2	197420960	197421200	SF3B1
chr2	197423770	197424010	SF3B1
chr2	197434895	197435075	SF3B1
chr2	199383546	199383667	genes
chr2	200407924	200408056	rs10497860_1,rs10497860_2
chr2	200986091	200986346	Backbone
chr2	202386057	202386178	genes
chr2	203595626	203595754	rs1879876_1,rs1879876_2
chr2	205439110	205439246	rs56343795_1,rs56343795_2
chr2	206491945	206492069	rs3845807_1,rs3845807_2
chr2	207671760	207671884	rs2551968_1,rs2551968_2
chr2	208556963	208557093	rs1036014_1,rs1036014_2
chr2	209982087	209982213	rs2723222_1,rs2723222_2
chr2	210604343	210604477	rs6734696_1,rs6734696_2
chr2	212557004	212557128	rs10191896_1,rs10191896_2
chr2	213014790	213014924	rs1871945_1,rs1871945_2
chr2	214303581	214303705	rs7559483_1,rs7559483_2
chr2	215599129	215599275	rs59498279_1,rs59498279_2
chr2	217481646	217481814	rs2068972_1,rs2068972_2
chr2	218248189	218248311	rs13392177_1,rs13392177_2
chr2	219275984	219276112	rs4308117_1,rs4308117_2
chr2	220619746	220619884	rs10210209_1,rs10210209_2
chr2	222210292	222210413	genes
chr2	223247735	223247859	rs4674771_1,rs4674771_2
chr2	224482906	224483046	rs2047134_1,rs2047134_2
chr2	225252891	225253027	rs1562011_1,rs1562011_2
chr2	226337504	226337628	rs71429196_1,rs71429196_2
chr2	227559019	227559143	rs4312485_1,rs4312485_2
chr2	228858672	228858796	rs10206541_1,rs10206541_2
chr2	230520146	230520288	rs890670_1,rs890670_2
chr2	231516444	231516570	rs6754952_1,rs6754952_2
chr2	232861408	232861532	rs2675971_1,rs2675971_2
chr2	233772937	233773063	rs8330_1,rs8330_2
chr2	235520287	235520409	rs10188139_1,rs10188139_2
chr2	236084313	236084459	rs1551250_1,rs1551250_2
chr2	237142477	237142643	Backbone
chr2	239085306	239085427	genes
chr2	239355449	239355854	genes
chr2	241274803	241274927	rs60515663_1,rs60515663_2
chr2	242033622	242033752	rs11247969_1,rs11247969_2
chr3	233328	233452	rs4684328_1,rs4684328_2
chr3	2267605	2267753	rs1868218_1,rs1868218_2
chr3	3036845	3036967	rs9839494_1,rs9839494_2
chr3	4235620	4235758	rs1242815_1,rs1242815_2
chr3	5506203	5506327	rs2030874_1,rs2030874_2
chr3	7014037	7014161	rs11920975_1,rs11920975_2
chr3	8371440	8371576	rs358984_1,rs358984_2
chr3	9610546	9610670	rs35828010_1,rs35828010_2
chr3	10146508	10146700	genes
chr3	11602586	11602726	rs6779646_1,rs6779646_2
chr3	12600083	12600204	genes
chr3	13458015	13458139	rs468113_1,rs468113_2
chr3	15422745	15422883	rs749845_1,rs749845_2
chr3	15953803	15953947	rs1454777_1,rs1454777_2
chr3	17207550	17207674	rs2733519_1,rs2733519_2
chr3	19172663	19172830	Backbone,backbone
chr3	19961596	19961748	rs4858652_1,rs4858652_2
chr3	21354608	21354738	rs1396004_1,rs1396004_2
chr3	22428926	22429050	rs9863827_1,rs9863827_2
chr3	23280082	23280204	rs6804123_1,rs6804123_2
chr3	25206692	25206840	rs6789083_1,rs6789083_2
chr3	25938217	25938338	Backbone
chr3	27606809	27606967	rs11924401_1,rs11924401_2
chr3	27666354	27666498	rs7648313_1,rs7648313_2
chr3	29435326	29435458	rs9863789_1,rs9863789_2
chr3	30676117	30676239	rs2116142_1,rs2116142_2
chr3	32409813	32409941	rs636006_1,rs636006_2
chr3	33179543	33179709	rs4588305_1,rs4588305_2
chr3	34027413	34027537	rs4678633_1,rs4678633_2
chr3	35578009	35578155	rs9870198_1,rs9870198_2
chr3	36919091	36919217	rs7622114_1,rs7622114_2
chr3	37785264	37785390	rs1984311_1,rs1984311_2
chr3	39400289	39400415	rs67000793_1,rs67000793_2
chr3	39934031	39934169	rs9856876_1,rs9856876_2
chr3	41001279	41001405	rs4393879_1,rs4393879_2
chr3	42888834	42888970	rs1346414_1,rs1346414_2
chr3	43346374	43346516	rs11130000_1,rs11130000_2
chr3	45468176	45468310	rs11921901_1,rs11921901_2
chr3	46574120	46574363	genes
chr3	47017053	47017293	SETD2
chr3	47017568	47017808	SETD2
chr3	47019709	47019889	SETD2
chr3	47037601	47037841	SETD2
chr3	47042510	47042750	SETD2
chr3	47046433	47046673	SETD2
chr3	47056795	47057515	SETD2
chr3	47062134	47062374	SETD2
chr3	47064467	47064711	SETD2
chr3	47067003	47067183	SETD2
chr3	47083690	47084410	SETD2
chr3	47086134	47086374	SETD2
chr3	47088059	47088299	SETD2
chr3	47097897	47098137	SETD2
chr3	47101416	47101596	SETD2
chr3	47103294	47103474	SETD2
chr3	47105938	47106178	SETD2
chr3	47113825	47114065	SETD2
chr3	47116568	47116808	SETD2
chr3	47119741	47119921	SETD2
chr3	47120144	47124584	SETD2
chr3	47126565	47126745	SETD2
chr3	47163798	47163978	SETD2
chr3	47646597	47646727	rs7621236_1,rs7621236_2
chr3	48190738	48191012	Backbone
chr3	49966690	49966834	rs2252833_1,rs2252833_2
chr3	51274095	51274217	rs10433609_1,rs10433609_2
chr3	51782610	51782750	rs75757400_1,rs75757400_2
chr3	53989982	53990128	rs6774578_1,rs6774578_2
chr3	54052502	54052632	rs7637998_1,rs7637998_2
chr3	55619704	55619844	rs17055518_1,rs17055518_2
chr3	57283468	57283602	rs11130579_1,rs11130579_2
chr3	58434237	58434375	rs11130642_1,rs11130642_2
chr3	59090410	59090536	rs9311706_1,rs9311706_2
chr3	60126830	60126966	rs62240241_1,rs62240241_2
chr3	62087477	62087609	rs1508407_1,rs1508407_2
chr3	63200036	63200160	rs4234674_1,rs4234674_2
chr3	64246769	64246893	rs11715732_1,rs11715732_2
chr3	65826638	65826812	rs17372566_1,rs17372566_2
chr3	66183934	66184073	backbone
chr3	66248610	66248880	Backbone
chr3	67506811	67506955	rs6788296_1,rs6788296_2
chr3	68664344	68664488	rs6762986_1,rs6762986_2
chr3	68716984	68717108	rs4855498_1,rs4855498_2
chr3	68764028	68764170	rs13433979_1,rs13433979_2
chr3	68807050	68807178	rs7621862_1,rs7621862_2
chr3	68856464	68856588	rs17048084_1,rs17048084_2
chr3	68902204	68902342	rs17048130_1,rs17048130_2
chr3	68960725	68960879	rs17048233_1,rs17048233_2
chr3	69006835	69006973	rs9875547_1,rs9875547_2
chr3	69053759	69053891	rs12489922_1,rs12489922_2
chr3	69101182	69101306	rs9874444_1,rs9874444_2
chr3	69148314	69148444	rs4635707_1,rs4635707_2
chr3	69199377	69199505	rs9875511_1,rs9875511_2
chr3	69246616	69246754	rs7629818_1,rs7629818_2
chr3	69294207	69294345	rs35186117_1,rs35186117_2
chr3	69344494	69344618	rs34458014_1,rs34458014_2
chr3	69392619	69392743	rs62251412_1,rs62251412_2
chr3	69445349	69445479	rs9818394_1,rs9818394_2
chr3	69492558	69492698	rs9809725_1,rs9809725_2
chr3	69543272	69543398	rs6549236_1,rs6549236_2
chr3	69595208	69595340	rs4855424_1,rs4855424_2
chr3	69642757	69642885	rs1023653_1,rs1023653_2
chr3	69686417	69686575	rs10428111_1,rs10428111_2
chr3	69735902	69736312	genes
chr3	69785326	69785456	rs11128143_1,rs11128143_2
chr3	69832326	69832456	rs9829056_1,rs9829056_2
chr3	69882581	69882753	genes
chr3	69931404	69931546	rs9822057_1,rs9822057_2
chr3	69975777	69975898	genes
chr3	70021968	70022094	rs9851891_1,rs9851891_2
chr3	70065292	70065436	rs7651972_1,rs7651972_2
chr3	70121347	70121471	rs59260955_1,rs59260955_2
chr3	70168583	70168711	rs34188744_1,rs34188744_2
chr3	70222204	70222368	rs6796982_1,rs6796982_2
chr3	70275006	70275128	rs6549324_1,rs6549324_2
chr3	70324267	70324391	rs1403072_1,rs1403072_2
chr3	70381096	70381244	rs805486_1,rs805486_2
chr3	70426172	70426316	rs6783231_1,rs6783231_2
chr3	70472796	70472954	rs7610220_1,rs7610220_2
chr3	70516579	70516703	rs17790790_1,rs17790790_2
chr3	70566122	70566246	rs56108024_1,rs56108024_2
chr3	70614793	70614935	rs4321494_1,rs4321494_2
chr3	70655877	70656001	rs6793260_1,rs6793260_2
chr3	70701870	70702002	rs13075768_1,rs13075768_2
chr3	70754897	70755021	rs6801516_1,rs6801516_2
chr3	70806599	70806793	Backbone,rs6784898_2
chr3	70864084	70864226	rs1522554_1,rs1522554_2
chr3	70917889	70918019	rs34936052_1,rs34936052_2
chr3	70959198	70959438	FOXP1
chr3	70965852	70966092	FOXP1
chr3	70969689	70969821	rs62257217_1,rs62257217_2
chr3	70970680	70970860	FOXP1
chr3	70971975	70972215	FOXP1
chr3	70972495	70972735	FOXP1
chr3	70976871	70977111	FOXP1
chr3	70977592	70977772	FOXP1
chr3	70977808	70978048	FOXP1
chr3	70987945	70988125	FOXP1
chr3	71000925	71001105	FOXP1
chr3	71015480	71015720	FOXP1
chr3	71024472	71024660	Backbone
chr3	71041309	71041549	FOXP1
chr3	71046895	71047135	FOXP1
chr3	71052491	71052671	FOXP1
chr3	71053584	71053824	FOXP1
chr3	71078787	71078961	rs1288974_1,rs1288974_2
chr3	71112185	71112307	gapBaits_19_1,gapBaits_19_2
chr3	71112466	71112706	FOXP1
chr3	71128460	71128598	rs1474273_1,rs1474273_2
chr3	71130470	71130710	FOXP1
chr3	71180936	71181080	rs4677029_1,rs4677029_2
chr3	71197849	71198089	FOXP1
chr3	71198171	71198411	FOXP1
chr3	71232223	71232365	rs1288814_1,rs1288814_2
chr3	71280657	71280805	rs4613421_1,rs4613421_2
chr3	71339353	71339477	rs35131918_1,rs35131918_2
chr3	71385700	71385844	rs7645749_1,rs7645749_2
chr3	71436110	71436234	rs55779916_1,rs55779916_2
chr3	71487404	71487629	gapBaits_61_1,gapBaits_61_2,rs60281674_1,rs60281674_2
chr3	71540546	71540678	rs2036281_1,rs2036281_2
chr3	71594222	71594382	rs830663_1,rs830663_2
chr3	71648546	71648696	rs9872923_1,rs9872923_2
chr3	71698198	71698336	rs9310220_1,rs9310220_2
chr3	71746536	71746666	rs6801173_1,rs6801173_2
chr3	71795006	71795148	rs12489026_1,rs12489026_2
chr3	71849432	71849558	rs9861616_1,rs9861616_2
chr3	71899725	71899849	rs1995454_1,rs1995454_2
chr3	71951249	71951373	rs11128231_1,rs11128231_2
chr3	71994683	71994817	rs13079222_1,rs13079222_2
chr3	72048322	72048450	rs9682418_1,rs9682418_2
chr3	72102501	72102629	rs6782778_1,rs6782778_2
chr3	72143078	72143210	rs61159910_1,rs61159910_2
chr3	72192887	72193027	rs9872574_1,rs9872574_2
chr3	72242403	72242547	rs12634231_1,rs12634231_2
chr3	72289481	72289607	rs11710566_1,rs11710566_2
chr3	72336685	72336821	rs11918732_1,rs11918732_2
chr3	72388224	72388348	rs9863706_1,rs9863706_2
chr3	72460434	72460556	rs13072744_1,rs13072744_2
chr3	72510455	72510587	rs11705764_1,rs11705764_2
chr3	72566677	72566805	rs6775154_1,rs6775154_2
chr3	72604203	72604351	rs1994626_1,rs1994626_2
chr3	72655607	72655747	rs11708505_1,rs11708505_2
chr3	72697299	72697566	Backbone
chr3	72752054	72752226	Backbone
chr3	72810086	72810331	Backbone
chr3	72862281	72862402	Backbone
chr3	72903151	72903299	rs13063437_1,rs13063437_2
chr3	72952783	72952939	rs1466676_1,rs1466676_2
chr3	73008491	73008613	rs6801717_1,rs6801717_2
chr3	73055942	73056070	rs1531965_1,rs1531965_2
chr3	73108180	73108304	rs301538_1,rs301538_2
chr3	73160526	73160652	rs55799734_1,rs55799734_2
chr3	73212785	73212909	rs62251199_1,rs62251199_2
chr3	73263641	73263783	rs11719051_1,rs11719051_2
chr3	73317219	73317341	rs9827175_1,rs9827175_2
chr3	73362452	73362594	rs3912601_1,rs3912601_2
chr3	73414975	73415097	rs1013683_1,rs1013683_2
chr3	73471487	73471611	rs6762160_1,rs6762160_2
chr3	73524150	73524286	rs11711610_1,rs11711610_2
chr3	73569354	73569480	rs59217439_1,rs59217439_2
chr3	73616313	73616447	rs13082679_1,rs13082679_2
chr3	73663408	73663552	rs875637_1,rs875637_2
chr3	73714074	73714214	rs12631241_1,rs12631241_2
chr3	73755236	73755358	rs9858856_1,rs9858856_2
chr3	73816119	73816244	backbone
chr3	73865275	73865447	rs2197054_1,rs2197054_2
chr3	73918638	73918766	rs17709703_1,rs17709703_2
chr3	73964439	73964565	rs11128372_1,rs11128372_2
chr3	74010980	74011126	rs9990420_1,rs9990420_2
chr3	74060703	74060827	rs7643352_1,rs7643352_2
chr3	74107940	74108094	rs34825340_1,rs34825340_2
chr3	75339555	75339685	rs9864894_1,rs9864894_2
chr3	76465710	76465844	rs3913582_1,rs3913582_2
chr3	77581074	77581202	rs812888_1,rs812888_2
chr3	79088012	79088136	rs1455824_1,rs1455824_2
chr3	80355188	80355312	rs4856613_1,rs4856613_2
chr3	81079651	81079785	rs12635705_1,rs12635705_2
chr3	82208452	82208576	rs7616137_1,rs7616137_2
chr3	83202194	83202344	Backbone,rs9863390_1,rs9863390_2
chr3	84295301	84295423	rs2046257_1,rs2046257_2
chr3	85574041	85574165	rs17460701_1,rs17460701_2
chr3	87471702	87471828	rs9848062_1,rs9848062_2
chr3	88096726	88096850	rs4434168_1,rs4434168_2
chr3	89433024	89433172	rs67316928_1,rs67316928_2
chr3	90204529	90204696	Backbone,backbone
chr3	93854973	93855094	backbone
chr3	94011390	94011534	rs6786905_1,rs6786905_2
chr3	95337526	95337656	rs1400296_1,rs1400296_2
chr3	97169054	97169309	Backbone
chr3	98600761	98600885	rs11709315_1,rs11709315_2
chr3	99569708	99569836	rs2342603_1,rs2342603_2
chr3	100638757	100638913	rs6793682_1,rs6793682_2
chr3	102185661	102185789	rs1479365_1,rs1479365_2
chr3	102422535	102422776	Backbone
chr3	103552563	103552707	rs721776_1,rs721776_2
chr3	105924914	105925066	rs6765145_1,rs6765145_2
chr3	106809723	106809853	rs1520717_1,rs1520717_2
chr3	107671670	107671794	rs193038_1,rs193038_2
chr3	108740698	108740834	rs62268292_1,rs62268292_2
chr3	109953363	109953517	rs3850566_1,rs3850566_2
chr3	111808352	111808474	rs6783431_1,rs6783431_2
chr3	112320838	112320998	rs16859469_1,rs16859469_2
chr3	113725152	113725274	rs921741_1,rs921741_2
chr3	114995345	114995477	rs2055650_1,rs2055650_2
chr3	116057662	116057802	rs1920386_1,rs1920386_2
chr3	116764413	116764537	rs6780363_1,rs6780363_2
chr3	118693325	118693469	rs13081486_1,rs13081486_2
chr3	120092669	120092807	rs4688059_1,rs4688059_2
chr3	120911414	120911548	rs488416_1,rs488416_2
chr3	122355815	122355941	rs6798997_1,rs6798997_2
chr3	123680755	123680881	rs10934649_1,rs10934649_2
chr3	124085333	124085455	rs1320186_1,rs1320186_2
chr3	125626386	125626518	rs4422258_1,rs4422258_2
chr3	127246204	127246358	rs34147515_1,rs34147515_2
chr3	128637957	128638085	rs1697_1,rs1697_2
chr3	129784150	129784282	rs13087109_1,rs13087109_2
chr3	130477178	130477302	utrRegionBaits_353_1,utrRegionBaits_353_2,utrRegionBaits_354_1,utrRegionBaits_354_2
chr3	131931073	131931219	rs7642768_1,rs7642768_2
chr3	132815553	132815697	rs3860505_1,rs3860505_2
chr3	134735076	134735218	rs6805946_1,rs6805946_2
chr3	135281010	135281134	rs1596707_1,rs1596707_2
chr3	137086090	137086230	rs1484794_1,rs1484794_2
chr3	137495915	137496073	rs6439734_1,rs6439734_2
chr3	138749464	138749650	Backbone
chr3	140637733	140637875	rs12634481_1,rs12634481_2
chr3	140979536	140979674	utrRegionBaits_356_1,utrRegionBaits_356_2
chr3	142449395	142449635	ATR
chr3	142450477	142450657	ATR
chr3	142453024	142453264	ATR
chr3	142457559	142457799	ATR
chr3	142458914	142459154	ATR
chr3	142459184	142459424	ATR
chr3	142461894	142462134	ATR
chr3	142465060	142465300	ATR
chr3	142466308	142466548	ATR
chr3	142467880	142468120	ATR
chr3	142469302	142469602	ATR
chr3	142470044	142470224	ATR
chr3	142485090	142485330	ATR
chr3	142493101	142493341	ATR
chr3	142496320	142496560	ATR
chr3	142496982	142497222	ATR
chr3	142498565	142498805	ATR
chr3	142499070	142499250	ATR
chr3	142499582	142499762	ATR
chr3	142503296	142503476	ATR
chr3	142505100	142505340	ATR
chr3	142507899	142508139	ATR
chr3	142512244	142512484	ATR
chr3	142513449	142513689	ATR
chr3	142515334	142515574	ATR
chr3	142519639	142519879	ATR
chr3	142522664	142522904	ATR
chr3	142523975	142524215	ATR
chr3	142535022	142535262	ATR
chr3	142536064	142536244	ATR
chr3	142538433	142538673	ATR
chr3	142540867	142541107	ATR
chr3	142542620	142542800	ATR
chr3	142547697	142547937	ATR
chr3	142549457	142549697	ATR
chr3	142550096	142550336	ATR
chr3	142553192	142553432	ATR
chr3	142553569	142554039	ATR
chr3	142555857	142556157	ATR
chr3	142556358	142556598	ATR
chr3	142558579	142558819	ATR
chr3	142559225	142559465	ATR
chr3	142560238	142560478	ATR
chr3	142561211	142561451	ATR
chr3	142562220	142563120	ATR
chr3	142566070	142566310	ATR
chr3	142568018	142568198	ATR
chr3	142578584	142578764	ATR
chr3	142891017	142891149	rs4683434_1,rs4683434_2
chr3	144059778	144059918	rs16854884_1,rs16854884_2
chr3	145368881	145369009	rs961929_1,rs961929_2
chr3	146403159	146403281	rs12629356_1,rs12629356_2
chr3	147221453	147221591	rs6440476_1,rs6440476_2
chr3	148151101	148151227	rs980931_1,rs980931_2
chr3	150152321	150152451	rs1601607_1,rs1601607_2
chr3	150665152	150665284	rs60257374_1,rs60257374_2
chr3	152431958	152432094	rs6767073_1,rs6767073_2
chr3	152834311	152834449	rs1371097_1,rs1371097_2
chr3	154975232	154975374	rs7613012_1,rs7613012_2
chr3	155994373	155994521	rs10936022_1,rs10936022_2
chr3	156993377	156993501	rs11706305_1,rs11706305_2
chr3	158488904	158489054	rs1978781_1,rs1978781_2
chr3	159199007	159199151	rs60468802_1,rs60468802_2
chr3	160773844	160773988	rs9815499_1,rs9815499_2
chr3	162023420	162023542	rs907080_1,rs907080_2
chr3	163407070	163407200	rs6793178_1,rs6793178_2
chr3	163926052	163926190	rs3849453_1,rs3849453_2
chr3	165181631	165181775	rs9854819_1,rs9854819_2
chr3	166191593	166191717	rs12638042_1,rs12638042_2
chr3	167564362	167564508	rs7637861_1,rs7637861_2
chr3	168727076	168727222	rs11914660_1,rs11914660_2
chr3	169800631	169800755	rs6793295_1,rs6793295_2
chr3	171078707	171078958	Backbone
chr3	172098131	172098255	rs937511_1,rs937511_2
chr3	173346826	173346948	rs1520599_1,rs1520599_2
chr3	174696301	174696441	rs567378_1,rs567378_2
chr3	176041908	176042046	rs2862341_1,rs2862341_2
chr3	177025420	177025600	TBL1XR1
chr3	177026303	177026543	TBL1XR1
chr3	177032933	177033173	TBL1XR1
chr3	177034141	177034381	TBL1XR1
chr3	177038044	177038224	TBL1XR1
chr3	177038253	177038493	TBL1XR1
chr3	177046068	177046248	TBL1XR1
chr3	177047258	177047607	TBL1XR1
chr3	177049947	177050187	TBL1XR1
chr3	177050423	177050663	TBL1XR1
chr3	177051464	177051764	TBL1XR1
chr3	177053725	177053965	TBL1XR1
chr3	177064858	177065038	TBL1XR1
chr3	177598209	177598345	rs4241484_1,rs4241484_2
chr3	179136199	179136339	rs7611081_1,rs7611081_2
chr3	179198792	179199212	PIK3CA
chr3	179199674	179199914	PIK3CA
chr3	179201264	179201564	PIK3CA
chr3	179203516	179203816	PIK3CA
chr3	179204455	179204635	PIK3CA
chr3	179209527	179209767	PIK3CA
chr3	179210141	179210617	PIK3CA
chr3	179218151	179218391	PIK3CA
chr3	179219146	179219326	PIK3CA
chr3	179219515	179219755	PIK3CA
chr3	179219880	179220120	PIK3CA
chr3	179220951	179221191	PIK3CA
chr3	179224013	179224253	PIK3CA
chr3	179224640	179224880	PIK3CA
chr3	179225910	179226090	PIK3CA
chr3	179229236	179229476	PIK3CA
chr3	179229942	179230420	PIK3CA
chr3	179234078	179234378	PIK3CA
chr3	180068884	180069008	rs1980275_1,rs1980275_2
chr3	181283876	181283998	Backbone
chr3	181726214	181726337	genes
chr3	183297876	183298002	rs17215158_1,rs17215158_2
chr3	184145947	184146075	rs844540_1,rs844540_2
chr3	185214607	185214751	rs1979996_1,rs1979996_2
chr3	186642530	186642654	rs3733159_1,rs3733159_2
chr3	188157057	188157179	rs844106_1,rs844106_2
chr3	189723531	189723655	rs11715334_1,rs11715334_2
chr3	190044741	190044879	rs6444413_1,rs6444413_2
chr3	191696926	191697074	rs779505_1,rs779505_2
chr3	193315540	193315682	rs1320153_1,rs1320153_2
chr3	193625912	193626042	rs6791301_1,rs6791301_2
chr3	195331130	195331252	rs6437471_1,rs6437471_2
chr3	196816733	196816855	rs12497046_1,rs12497046_2
chr3	197959361	197959535	rs9834267_1,rs9834267_2
chr4	60376	60526	gapBaits_2_1,gapBaits_2_2
chr4	1877238	1877521	genes
chr4	3396577	3396699	rs12648723_1,rs12648723_2
chr4	3999493	3999629	gapBaits_4_1,gapBaits_4_2
chr4	5228111	5228235	rs985222_1,rs985222_2
chr4	7007993	7008117	rs4689571_1,rs4689571_2
chr4	7975796	7975950	rs12644791_1,rs12644791_2
chr4	9645134	9645262	gapBaits_7_1,gapBaits_7_2
chr4	10398472	10398606	rs4607209_1,rs4607209_2
chr4	11866407	11866547	rs12645979_1,rs12645979_2
chr4	12214094	12214240	rs4626223_1,rs4626223_2
chr4	14409148	14409276	rs61232597_1,rs61232597_2
chr4	15528078	15528202	gapBaits_8_1,gapBaits_8_2
chr4	16491985	16492131	rs976470_1,rs976470_2
chr4	17040177	17040301	rs1514990_1,rs1514990_2
chr4	18407402	18407558	rs6838302_1,rs6838302_2
chr4	19350581	19350713	rs6846990_1,rs6846990_2
chr4	21168152	21168282	rs10033700_1,rs10033700_2
chr4	21685830	21685960	rs1503989_1,rs1503989_2
chr4	23415874	23416000	rs17539638_1,rs17539638_2
chr4	24575524	24575656	rs61793309_1,rs61793309_2
chr4	25254165	25254289	rs10006479_1,rs10006479_2
chr4	26822573	26822697	rs12646334_1,rs12646334_2
chr4	28395827	28395953	rs4571317_1,rs4571317_2
chr4	29420128	29420266	rs17717939_1,rs17717939_2
chr4	30173277	30173401	rs11732479_1,rs11732479_2
chr4	32128324	32128470	rs11133180_1,rs11133180_2
chr4	33198583	33198711	rs11735365_1,rs11735365_2
chr4	33675418	33675546	rs11097022_1,rs11097022_2
chr4	35511911	35512063	rs13123903_1,rs13123903_2
chr4	36851681	36851821	rs1156274_1,rs1156274_2
chr4	37289676	37289802	rs1656182_1,rs1656182_2
chr4	38662613	38662739	rs1466414_1,rs1466414_2
chr4	40289786	40289914	rs9685392_1,rs9685392_2
chr4	41563828	41563958	rs10026397_1,rs10026397_2
chr4	42566232	42566356	rs4607261_1,rs4607261_2
chr4	43784386	43784510	rs2347347_1,rs2347347_2
chr4	44771469	44771593	rs7674879_1,rs7674879_2
chr4	45935464	45935608	rs7667755_1,rs7667755_2
chr4	47524382	47524504	rs6817661_1,rs6817661_2
chr4	48954212	48954338	rs2124435_1,rs2124435_2
chr4	51943503	51943627	rs6854028_1,rs6854028_2
chr4	52705656	52705783	backbone
chr4	53369150	53369282	rs6828559_1,rs6828559_2
chr4	54239993	54240173	PDGFRA
chr4	54258696	54258876	PDGFRA
chr4	54261073	54261433	PDGFRA
chr4	54263631	54263991	PDGFRA
chr4	54264863	54265103	PDGFRA
chr4	54267254	54267494	PDGFRA
chr4	54267526	54267766	PDGFRA
chr4	54270570	54270810	PDGFRA
chr4	54272336	54272576	PDGFRA
chr4	54273513	54273753	PDGFRA
chr4	54274487	54274667	PDGFRA
chr4	54274786	54275026	PDGFRA
chr4	54277319	54277559	PDGFRA
chr4	54277830	54278070	PDGFRA
chr4	54278318	54278558	PDGFRA
chr4	54278766	54278946	PDGFRA
chr4	54280278	54280518	PDGFRA
chr4	54285308	54285548	PDGFRA
chr4	54285781	54286021	PDGFRA
chr4	54287365	54287605	PDGFRA
chr4	54288758	54288938	PDGFRA
chr4	54288941	54289181	PDGFRA
chr4	54290283	54290583	PDGFRA
chr4	54295078	54295318	PDGFRA
chr4	54420783	54420943	rs9918058_1,rs9918058_2
chr4	54657957	54658137	KIT
chr4	54695496	54695796	KIT
chr4	54698244	54698604	KIT
chr4	54699577	54699817	KIT
chr4	54703687	54703927	KIT
chr4	54707072	54707312	KIT
chr4	54709361	54709601	KIT
chr4	54723520	54723760	KIT
chr4	54725833	54726073	KIT
chr4	54727150	54727598	KIT
chr4	54727754	54728185	KIT
chr4	54729289	54729529	KIT
chr4	54731283	54731463	KIT
chr4	54731810	54732050	KIT
chr4	54733010	54733250	KIT
chr4	54736433	54736673	KIT
chr4	54736680	54736860	KIT
chr4	54737107	54737347	KIT
chr4	54738372	54738612	KIT
chr4	56604037	56604165	rs11729374_1,rs11729374_2
chr4	56787714	56787838	rs11931426_1,rs11931426_2
chr4	58854214	58854342	rs7685041_1,rs7685041_2
chr4	59937354	59937478	rs2612462_1,rs2612462_2
chr4	61396059	61396185	rs13131652_1,rs13131652_2
chr4	62535271	62535415	rs6826037_1,rs6826037_2
chr4	63251547	63251671	rs902092_1,rs902092_2
chr4	64777310	64777434	rs6551871_1,rs6551871_2
chr4	65684954	65685088	rs59346153_1,rs59346153_2
chr4	66855545	66855667	rs13109040_1,rs13109040_2
chr4	68123370	68123496	rs10023037_1,rs10023037_2
chr4	69611800	69611924	rs6853543_1,rs6853543_2
chr4	70576653	70576775	rs17677104_1,rs17677104_2
chr4	71648432	71648554	rs968315_1,rs968315_2
chr4	73486217	73486365	rs1894293_1,rs1894293_2
chr4	73677416	73677537	Backbone
chr4	74795623	74795791	rs13101336_1,rs13101336_2
chr4	76512695	76512837	rs11725317_1,rs11725317_2
chr4	77318920	77319070	rs752063_1,rs752063_2
chr4	78447584	78447720	rs11730871_1,rs11730871_2
chr4	80584767	80584891	rs7674255_1,rs7674255_2
chr4	80852706	80852856	rs13131042_1,rs13131042_2
chr4	83040374	83040524	rs34836925_1,rs34836925_2
chr4	83960729	83960851	rs4693664_1,rs4693664_2
chr4	85349116	85349240	rs424575_1,rs424575_2
chr4	85727546	85727678	rs41527748_1,rs41527748_2
chr4	87428599	87428721	rs10034240_1,rs10034240_2
chr4	88030872	88030994	rs2725225_1,rs2725225_2
chr4	90087666	90087806	rs17204072_1,rs17204072_2
chr4	91031078	91031210	rs6819554_1,rs6819554_2
chr4	91887084	91887210	rs72876827_1,rs72876827_2
chr4	93872106	93872256	rs4693349_1,rs4693349_2
chr4	94751204	94751334	rs28401681_1,rs28401681_2
chr4	95862061	95862199	rs2054159_1,rs2054159_2
chr4	96527794	96527930	rs6532626_1,rs6532626_2
chr4	98338335	98338612	Backbone
chr4	99433010	99433160	rs1154468_1,rs1154468_2
chr4	100532968	100533100	rs1846870_1,rs1846870_2
chr4	101434696	101434850	rs2433311_1,rs2433311_2
chr4	102362085	102362233	rs11734743_1,rs11734743_2
chr4	103939166	103939292	backbone
chr4	104969302	104969430	rs2291507_1,rs2291507_2
chr4	106697840	106698083	Backbone
chr4	108183436	108183574	rs2343113_1,rs2343113_2
chr4	109295671	109295809	rs9995266_1,rs9995266_2
chr4	110151755	110151879	rs6813255_1,rs6813255_2
chr4	111696431	111696577	rs2597885_1,rs2597885_2
chr4	112054531	112054653	rs4834168_1,rs4834168_2
chr4	113434955	113435077	rs9307390_1,rs9307390_2
chr4	115265641	115265767	rs13111437_1,rs13111437_2
chr4	116376956	116377080	rs4834530_1,rs4834530_2
chr4	116936122	116936254	rs1822049_1,rs1822049_2
chr4	118671736	118671862	backbone
chr4	119926212	119926344	rs12508689_1,rs12508689_2
chr4	120340565	120340689	rs2715992_1,rs2715992_2
chr4	122010947	122011075	rs1918179_1,rs1918179_2
chr4	123010685	123010811	rs6849695_1,rs6849695_2
chr4	124333443	124333575	rs644865_1,rs644865_2
chr4	126314508	126314640	rs1320244_1,rs1320244_2
chr4	127103557	127103679	rs4834179_1,rs4834179_2
chr4	128390616	128390752	rs3870129_1,rs3870129_2
chr4	129705981	129706103	rs13106408_1,rs13106408_2
chr4	130262595	130262717	rs28534861_1,rs28534861_2
chr4	132082310	132082436	rs13127269_1,rs13127269_2
chr4	133474872	133475002	rs11942033_1,rs11942033_2
chr4	134313711	134313837	rs4400050_1,rs4400050_2
chr4	135530978	135531104	rs1479775_1,rs1479775_2
chr4	137084214	137084352	rs11936529_1,rs11936529_2
chr4	137331688	137331826	rs10022181_1,rs10022181_2
chr4	138984741	138984867	rs56371816_1,rs56371816_2
chr4	140114685	140114809	rs2139926_1,rs2139926_2
chr4	141002302	141002426	rs1364891_1,rs1364891_2
chr4	142826147	142826271	rs1444949_1,rs1444949_2
chr4	143825964	143826088	gapBaits_1_1,gapBaits_1_2
chr4	145324818	145324944	rs56154940_1,rs56154940_2
chr4	145646380	145646502	rs17014946_1,rs17014946_2
chr4	146858793	146858917	rs6537434_1,rs6537434_2
chr4	147975841	147975963	rs9684012_1,rs9684012_2
chr4	150099468	150099592	rs10440445_1,rs10440445_2
chr4	151048832	151048957	Backbone
chr4	152322864	152323164	FBXW7
chr4	152324168	152324408	FBXW7
chr4	152325968	152326268	FBXW7
chr4	152328178	152328418	FBXW7
chr4	152329608	152329848	FBXW7
chr4	152330679	152330919	FBXW7
chr4	152332527	152332767	FBXW7
chr4	152335641	152335763	rs6535847_1,rs6535847_2
chr4	152337748	152337988	FBXW7
chr4	152346854	152347094	FBXW7
chr4	152348611	152348791	FBXW7
chr4	152349992	152350172	FBXW7
chr4	152352449	152352749	FBXW7
chr4	152382141	152382381	FBXW7
chr4	152411231	152411824	FBXW7
chr4	153710838	153710986	rs11935252_1,rs11935252_2
chr4	154655656	154655778	rs6536026_1,rs6536026_2
chr4	155911935	155912079	rs7674417_1,rs7674417_2
chr4	156915281	156915403	rs1443224_1,rs1443224_2
chr4	158111947	158112075	rs10000610_1,rs10000610_2
chr4	159064868	159064990	rs532818_1,rs532818_2
chr4	160039912	160040096	Backbone
chr4	162012054	162012192	rs11734298_1,rs11734298_2
chr4	162979118	162979244	rs4485776_1,rs4485776_2
chr4	163772301	163772423	rs6853197_1,rs6853197_2
chr4	165743833	165743961	rs13118141_1,rs13118141_2
chr4	166089481	166089603	rs1503293_1,rs1503293_2
chr4	167534157	167534319	rs1817389_1,rs1817389_2
chr4	169350183	169350319	rs4263354_1,rs4263354_2
chr4	169729981	169730107	rs11732885_1,rs11732885_2
chr4	170781320	170781444	rs28481640_1,rs28481640_2
chr4	172120502	172120628	rs28584025_1,rs28584025_2
chr4	173454543	173454689	rs11731804_1,rs11731804_2
chr4	174754255	174754379	rs2029570_1,rs2029570_2
chr4	176480987	176481121	rs10023185_1,rs10023185_2
chr4	177064718	177064858	rs6552211_1,rs6552211_2
chr4	178983981	178984103	rs1451427_1,rs1451427_2
chr4	179266915	179267039	rs1457413_1,rs1457413_2
chr4	180833483	180833607	rs10780064_1,rs10780064_2
chr4	182132921	182133043	rs335093_1,rs335093_2
chr4	183578538	183578660	rs11736263_1,rs11736263_2
chr4	184624785	184624909	rs9685847_1,rs9685847_2
chr4	185921325	185921447	rs11727354_1,rs11727354_2
chr4	186613133	186613287	rs2249917_1,rs2249917_2
chr4	188260627	188260749	rs28546140_1,rs28546140_2
chr4	189618098	189618222	rs2337747_1,rs2337747_2
chr5	342447	342575	gapBaits_3_1,gapBaits_3_2
chr5	1564804	1564929	backbone
chr5	2447018	2447158	rs57892151_1,rs57892151_2
chr5	3865215	3865337	rs2895167_1,rs2895167_2
chr5	5703007	5703157	rs17736004_1,rs17736004_2
chr5	6404729	6404853	rs2398140_1,rs2398140_2
chr5	8408202	8408324	rs17213371_1,rs17213371_2
chr5	8685598	8685732	rs200050_1,rs200050_2
chr5	9877015	9877145	rs2963894_1,rs2963894_2
chr5	11484260	11484398	rs26149_1,rs26149_2
chr5	12094840	12094964	rs10054180_1,rs10054180_2
chr5	13443460	13443582	rs16902578_1,rs16902578_2
chr5	14840501	14840645	rs1550826_1,rs1550826_2
chr5	16650949	16651071	rs403174_1,rs403174_2
chr5	17481438	17481563	backbone,rs4702216_1
chr5	19055478	19055602	rs7731531_1,rs7731531_2
chr5	20023816	20023938	rs9292849_1,rs9292849_2
chr5	20592164	20592306	rs1366495_1,rs1366495_2
chr5	22287944	22288066	rs58300443_1,rs58300443_2
chr5	23356810	23356946	rs3924616_1,rs3924616_2
chr5	24854986	24855128	rs10043237_1,rs10043237_2
chr5	26165663	26165791	rs7710229_1,rs7710229_2
chr5	27061149	27061271	rs11748045_1,rs11748045_2
chr5	28655484	28655614	rs12522298_1,rs12522298_2
chr5	29772244	29772366	rs752944_1,rs752944_2
chr5	30815704	30815854	rs6450801_1,rs6450801_2
chr5	31795193	31795315	rs6870534_1,rs6870534_2
chr5	32746395	32746521	rs3828586_1,rs3828586_2
chr5	33761385	33761509	rs12109370_1,rs12109370_2
chr5	35833092	35833216	rs11953434_1,rs11953434_2
chr5	37020759	37020943	gapBaits_18_1,gapBaits_18_2,gapBaits_4_1,gapBaits_4_2
chr5	37972462	37972590	rs6451353_1,rs6451353_2
chr5	38477687	38477809	rs34130318_1,rs34130318_2
chr5	40587622	40587766	rs7705019_1,rs7705019_2
chr5	41215082	41215232	rs2921175_1,rs2921175_2
chr5	42805256	42805378	rs1046068_1,rs1046068_2
chr5	44150211	44150337	rs4866869_1,rs4866869_2
chr5	44565474	44565598	rs4627994_1,rs4627994_2
chr5	45832218	45832356	gapBaits_2_1,gapBaits_2_2
chr5	50357745	50357900	Backbone,backbone
chr5	52294832	52294958	rs4455505_1,rs4455505_2
chr5	52623260	52623390	rs1450949_1,rs1450949_2
chr5	53975520	53975644	rs702634_1,rs702634_2
chr5	55873430	55873556	rs2408176_1,rs2408176_2
chr5	56538329	56538451	rs28130_1,rs28130_2
chr5	56815544	56816084	MAP3K1
chr5	56856554	56856794	MAP3K1
chr5	56859694	56859934	MAP3K1
chr5	56864713	56864953	MAP3K1
chr5	56865277	56865517	MAP3K1
chr5	56865782	56866022	MAP3K1
chr5	56871850	56872090	MAP3K1
chr5	56872591	56872771	MAP3K1
chr5	56872794	56873034	MAP3K1
chr5	56875020	56875320	MAP3K1
chr5	56878920	56879160	MAP3K1
chr5	56880666	56880846	MAP3K1
chr5	56881057	56881297	MAP3K1
chr5	56881550	56882881	MAP3K1
chr5	56883482	56883722	MAP3K1
chr5	56884624	56884864	MAP3K1
chr5	56885873	56886113	MAP3K1
chr5	56887328	56887568	MAP3K1
chr5	56888171	56888411	MAP3K1
chr5	56893485	56893725	MAP3K1
chr5	57648354	57648488	rs2109479_1,rs2109479_2
chr5	59535452	59535582	rs37575_1,rs37575_2
chr5	60374118	60374242	rs1363862_1,rs1363862_2
chr5	61764784	61764906	rs895383_1,rs895383_2
chr5	62457574	62457698	rs247233_1,rs247233_2
chr5	64085766	64085894	rs62369021_1,rs62369021_2
chr5	65350230	65350354	rs10471654_1,rs10471654_2
chr5	65587954	65588076	rs27142_1,rs27142_2
chr5	67748224	67748350	rs4317276_1,rs4317276_2
chr5	67960687	67960811	rs1366315_1,rs1366315_2
chr5	68226662	68227022	PIK3R1
chr5	68239827	68240007	PIK3R1
chr5	68273345	68273525	PIK3R1
chr5	68273885	68274065	PIK3R1
chr5	68279547	68279787	PIK3R1
chr5	68280508	68280748	PIK3R1
chr5	68280876	68281056	PIK3R1
chr5	68288653	68288833	PIK3R1
chr5	68290661	68290901	PIK3R1
chr5	68292189	68292594	PIK3R1
chr5	68293059	68293239	PIK3R1
chr5	68293272	68293512	PIK3R1
chr5	68293651	68293891	PIK3R1
chr5	68294486	68294726	PIK3R1
chr5	68295115	68295355	PIK3R1
chr5	68295363	68295543	PIK3R1
chr5	68296123	68296363	PIK3R1
chr5	68297386	68297626	PIK3R1
chr5	69155038	69155162	rs651076_1,rs651076_2
chr5	71483144	71483282	rs36036841_1,rs36036841_2
chr5	71589148	71589290	rs464155_1,rs464155_2
chr5	73759720	73759844	rs10515163_1,rs10515163_2
chr5	74768401	74768525	rs6879781_1,rs6879781_2
chr5	76271420	76271544	rs2972833_1,rs2972833_2
chr5	77526547	77526689	rs1529431_1,rs1529431_2
chr5	78631168	78631296	rs17391168_1,rs17391168_2
chr5	79649861	79650001	rs7736467_1,rs7736467_2
chr5	81120816	81120942	rs26898_1,rs26898_2
chr5	82028510	82028634	rs6892261_1,rs6892261_2
chr5	82613471	82613597	rs6883680_1,rs6883680_2
chr5	84714474	84714596	rs4533888_1,rs4533888_2
chr5	85065443	85065567	rs6883352_1,rs6883352_2
chr5	86702769	86702891	rs254756_1,rs254756_2
chr5	87275240	87275382	gapBaits_2_1,gapBaits_2_2
chr5	89178235	89178361	rs10075703_1,rs10075703_2
chr5	89934881	89935003	rs6452855_1,rs6452855_2
chr5	91428725	91428853	rs6862125_1,rs6862125_2
chr5	92338478	92338622	Backbone,backbone
chr5	93133077	93133199	rs4308464_1,rs4308464_2
chr5	94560363	94560497	rs6898585_1,rs6898585_2
chr5	96539736	96539860	rs7714425_1,rs7714425_2
chr5	97615272	97615402	rs6892509_1,rs6892509_2
chr5	98145846	98145980	rs4280900_1,rs4280900_2
chr5	98856342	98856762	CHD1
chr5	98858164	98858404	CHD1
chr5	98858921	98859101	CHD1
chr5	98859929	98860109	CHD1
chr5	98863376	98863616	CHD1
chr5	98868444	98868684	CHD1
chr5	98869697	98869937	CHD1
chr5	98870624	98870864	CHD1
chr5	98872005	98872245	CHD1
chr5	98872365	98872605	CHD1
chr5	98873537	98873777	CHD1
chr5	98875002	98875182	CHD1
chr5	98876357	98876597	CHD1
chr5	98879519	98879759	CHD1
chr5	98881033	98881213	CHD1
chr5	98881257	98881437	CHD1
chr5	98881928	98882168	CHD1
chr5	98883067	98883307	CHD1
chr5	98885544	98885724	CHD1
chr5	98888043	98888283	CHD1
chr5	98889036	98889276	CHD1
chr5	98892498	98892738	CHD1
chr5	98893390	98893630	CHD1
chr5	98894551	98894731	CHD1
chr5	98896213	98896453	CHD1
chr5	98897136	98897376	CHD1
chr5	98898224	98898464	CHD1
chr5	98898593	98898833	CHD1
chr5	98899442	98899742	CHD1
chr5	98900796	98901096	CHD1
chr5	98901140	98901380	CHD1
chr5	98902841	98903021	CHD1
chr5	98903661	98904014	CHD1
chr5	98904877	98905117	CHD1
chr5	98926269	98926449	CHD1
chr5	99460202	99460335	backbone,rs6870932_1,rs6870932_2
chr5	101040745	101040899	rs10072572_1,rs10072572_2
chr5	101947496	101947634	rs72772485_1,rs72772485_2
chr5	103124955	103125093	rs34789_1,rs34789_2
chr5	104976725	104976861	rs4703323_1,rs4703323_2
chr5	105259096	105259232	rs61481393_1,rs61481393_2
chr5	106306270	106306414	rs12516146_1,rs12516146_2
chr5	108522096	108522220	rs10069821_1,rs10069821_2
chr5	109114489	109114623	rs9326758_1,rs9326758_2
chr5	109940604	109940740	rs36805_1,rs36805_2
chr5	111590321	111590453	rs10477468_1,rs10477468_2
chr5	112836454	112836610	rs411356_1,rs411356_2
chr5	113575926	113576056	rs6865809_1,rs6865809_2
chr5	115787076	115787208	rs12189234_1,rs12189234_2
chr5	116817447	116817589	rs10056670_1,rs10056670_2
chr5	118084418	118084691	Backbone
chr5	118691827	118691951	rs12519427_1,rs12519427_2
chr5	119810349	119810477	rs11740182_1,rs11740182_2
chr5	121102560	121102690	rs6896517_1,rs6896517_2
chr5	122541442	122541566	rs2061768_1,rs2061768_2
chr5	124284331	124284477	rs809039_1,rs809039_2
chr5	125177502	125177640	rs977275_1,rs977275_2
chr5	126171269	126171409	rs3909804_1,rs3909804_2
chr5	126778934	126779181	genes
chr5	128814468	128814602	rs1390615_1,rs1390615_2
chr5	130093860	130094004	rs12719411_1,rs12719411_2
chr5	131357353	131357479	rs798416_1,rs798416_2
chr5	132282846	132282980	rs162900_1,rs162900_2
chr5	133485850	133485984	rs31325_1,rs31325_2
chr5	134854679	134854851	Backbone
chr5	135104674	135104824	rs254563_1,rs254563_2
chr5	136938024	136938150	rs7710457_1,rs7710457_2
chr5	138233140	138233264	rs4835672_1,rs4835672_2
chr5	138285646	138285886	CDC25C
chr5	138285957	138286197	CDC25C
chr5	138286443	138286683	CDC25C
chr5	138287127	138287307	CDC25C
chr5	138289431	138289611	CDC25C
chr5	138290569	138290809	CDC25C
chr5	138291922	138292162	CDC25C
chr5	138319176	138319416	CDC25C
chr5	138325769	138326127	CDC25C
chr5	138328416	138328596	CDC25C
chr5	138329509	138329689	CDC25C
chr5	138330952	138331252	CDC25C
chr5	138337935	138338175	CDC25C
chr5	138880506	138880644	rs288030_1,rs288030_2
chr5	141028498	141028646	rs246592_1,rs246592_2
chr5	141341811	141341933	rs3806839_1,rs3806839_2
chr5	142457162	142457286	rs12654439_1,rs12654439_2
chr5	143903413	143903557	rs66488552_1,rs66488552_2
chr5	145384984	145385116	rs282463_1,rs282463_2
chr5	146630726	146630848	rs322483_1,rs322483_2
chr5	147828428	147828552	rs6580502_1,rs6580502_2
chr5	148302495	148302637	rs6876982_1,rs6876982_2
chr5	150054007	150054495	CSF1R
chr5	150055196	150055376	CSF1R
chr5	150055961	150056399	CSF1R
chr5	150057245	150057425	CSF1R
chr5	150057457	150057637	CSF1R
chr5	150058175	150058355	CSF1R
chr5	150059660	150059900	CSF1R
chr5	150060796	150061036	CSF1R
chr5	150061459	150061905	CSF1R
chr5	150068072	150068419	CSF1R
chr5	150069847	150070087	CSF1R
chr5	150070121	150070361	CSF1R
chr5	150070393	150070633	CSF1R
chr5	150073276	150073516	CSF1R
chr5	150077235	150077475	CSF1R
chr5	150078059	150078299	CSF1R
chr5	150080013	150080373	CSF1R
chr5	150080745	150081045	CSF1R
chr5	150086312	150086492	CSF1R
chr5	150364589	150364711	rs6867136_1,rs6867136_2
chr5	151363322	151363444	rs7718085_1,rs7718085_2
chr5	152550662	152550792	rs2961764_1,rs2961764_2
chr5	154116221	154116361	rs890798_1,rs890798_2
chr5	154802586	154802710	rs3853757_1,rs3853757_2
chr5	156560840	156560968	rs6880543_1,rs6880543_2
chr5	157648383	157648515	rs7713029_1,rs7713029_2
chr5	158286223	158286347	rs1038993_1,rs1038993_2
chr5	159084874	159084998	rs12521604_1,rs12521604_2
chr5	160856200	160856326	rs62392648_1,rs62392648_2
chr5	162155571	162155703	rs401750_1,rs401750_2
chr5	163647466	163647608	rs62394959_1,rs62394959_2
chr5	164852377	164852509	rs10042881_1,rs10042881_2
chr5	165838302	165838434	rs17065942_1,rs17065942_2
chr5	166707395	166707569	rs9686463_1,rs9686463_2
chr5	167628857	167628981	rs2336898_1,rs2336898_2
chr5	169341894	169342018	rs7706761_1,rs7706761_2
chr5	170586154	170586278	rs10780115_1,rs10780115_2
chr5	171891541	171891950	genes
chr5	172395610	172395734	rs12652322_1,rs12652322_2
chr5	174333167	174333327	rs2936978_1,rs2936978_2
chr5	175434149	175434271	rs265974_1,rs265974_2
chr5	176323438	176323562	rs342015_1,rs342015_2
chr5	177270759	177270893	rs10077929_1,rs10077929_2
chr5	179177316	179177464	rs4701077_1,rs4701077_2
chr5	180230366	180230510	rs6601103_1,rs6601103_2
chr5	181173113	181173257	rs867842_1,rs867842_2
chr6	174677	174798	backbone
chr6	1554031	1554169	rs9391923_1,rs9391923_2
chr6	2827855	2827985	rs6908275_1,rs6908275_2
chr6	4158075	4158207	rs6923069_1,rs6923069_2
chr6	5659804	5659926	rs9328325_1,rs9328325_2
chr6	6194644	6194802	rs3823191_1,rs3823191_2
chr6	8325734	8325858	rs2792614_1,rs2792614_2
chr6	8690147	8690291	rs1590802_1,rs1590802_2
chr6	10463736	10463870	rs501436_1,rs501436_2
chr6	12134444	12134568	rs3777774_1,rs3777774_2
chr6	12908134	12908262	rs7760527_1,rs7760527_2
chr6	14190213	14190335	rs9396476_1,rs9396476_2
chr6	15649508	15649650	rs2619528_1,rs2619528_2
chr6	16508120	16508244	rs4716076_1,rs4716076_2
chr6	17794916	17795042	rs6459571_1,rs6459571_2
chr6	18477669	18477791	rs9383395_1,rs9383395_2
chr6	20174143	20174265	rs77249144_1,rs77249144_2
chr6	21120107	21120255	rs9366379_1,rs9366379_2
chr6	22202408	22202538	rs7767024_1,rs7767024_2
chr6	23136554	23136682	rs4454127_1,rs4454127_2
chr6	24532885	24533013	rs2744598_1,rs2744598_2
chr6	25950113	25950257	rs1541987_1,rs1541987_2
chr6	26663374	26663499	backbone
chr6	28126530	28126658	rs6922063_1,rs6922063_2
chr6	29164909	29165033	rs3129143_1,rs3129143_2
chr6	30568292	30568440	rs3130041_1,rs3130041_2
chr6	30885135	30885315	DDR1
chr6	30885703	30885883	DDR1
chr6	30888630	30889078	DDR1
chr6	30889165	30889465	DDR1
chr6	30890926	30891166	DDR1
chr6	30891339	30891519	DDR1
chr6	30891974	30892214	DDR1
chr6	30892268	30892568	DDR1
chr6	30893025	30893205	DDR1
chr6	30893227	30893467	DDR1
chr6	30894468	30894708	DDR1
chr6	30895338	30895578	DDR1
chr6	30896592	30896892	DDR1
chr6	30896957	30897197	DDR1
chr6	30897328	30897628	DDR1
chr6	30898039	30898339	DDR1
chr6	30898851	30899331	DDR1
chr6	30899974	30900154	DDR1
chr6	32195403	32196183	NOTCH4
chr6	32196282	32196462	NOTCH4
chr6	32196878	32197118	NOTCH4
chr6	32197266	32197626	NOTCH4
chr6	32198369	32198779	NOTCH4
chr6	32198915	32199155	NOTCH4
chr6	32200798	32201038	NOTCH4
chr6	32201098	32201518	NOTCH4
chr6	32202037	32202637	NOTCH4
chr6	32203705	32203945	NOTCH4
chr6	32204112	32204412	NOTCH4
chr6	32210723	32210963	NOTCH4
chr6	32212430	32212670	NOTCH4
chr6	32212777	32212957	NOTCH4
chr6	32213073	32213313	NOTCH4
chr6	32213643	32213883	NOTCH4
chr6	32214062	32214302	NOTCH4
chr6	32215185	32215425	NOTCH4
chr6	32216885	32217329	NOTCH4
chr6	32217931	32218171	NOTCH4
chr6	32219568	32219808	NOTCH4
chr6	32220086	32220326	NOTCH4
chr6	32220372	32220672	NOTCH4
chr6	32220696	32220936	NOTCH4
chr6	32220941	32221361	NOTCH4
chr6	32222478	32222838	NOTCH4
chr6	32222969	32223149	NOTCH4
chr6	32223720	32224074	NOTCH4
chr6	32473820	32473942	gapBaits_2_1,gapBaits_2_2
chr6	33429668	33429824	gapBaits_2_1,gapBaits_2_2
chr6	34375717	34375877	rs3798560_1,rs3798560_2
chr6	36107406	36107530	rs9470219_1,rs9470219_2
chr6	36265633	36265759	rs743851_1,rs743851_2
chr6	37882032	37882170	rs58333612_1,rs58333612_2
chr6	39548946	39549090	rs9394610_1,rs9394610_2
chr6	40453653	40453777	rs9380957_1,rs9380957_2
chr6	42071663	42071791	rs9349215_1,rs9349215_2
chr6	43331230	43331374	rs2279087_1,rs2279087_2
chr6	43796926	43797094	genes
chr6	45468695	45469014	genes
chr6	46472106	46472240	rs12191660_1,rs12191660_2
chr6	47710115	47710255	rs1109582_1,rs1109582_2
chr6	48321229	48321377	rs525511_1,rs525511_2
chr6	49856039	49856177	rs1970456_1,rs1970456_2
chr6	51791667	51791801	rs2104522_1,rs2104522_2
chr6	52376086	52376248	rs4712005_1,rs4712005_2
chr6	53433635	53433763	rs1377392_1,rs1377392_2
chr6	54319356	54319498	rs3777651_1,rs3777651_2
chr6	56686919	56687062	backbone
chr6	60467446	60467567	backbone
chr6	58290319	58290443	rs2676979_1,rs2676979_2
chr6	61717854	61717980	rs9344605_1,rs9344605_2
chr6	61968320	61968454	rs2343668_1,rs2343668_2
chr6	63885990	63886136	rs368894_1,rs368894_2
chr6	65364622	65364750	rs4394197_1,rs4394197_2
chr6	65558777	65558901	rs1473778_1,rs1473778_2
chr6	66895140	66895272	rs7750234_1,rs7750234_2
chr6	68490538	68490662	rs352528_1,rs352528_2
chr6	69577663	69577785	rs1743740_1,rs1743740_2
chr6	71105563	71105699	rs995863_1,rs995863_2
chr6	71841838	71841976	rs2149448_1,rs2149448_2
chr6	73672017	73672141	rs10498893_1,rs10498893_2
chr6	73888293	73888425	rs1437574_1,rs1437574_2
chr6	75404550	75404686	rs6904580_1,rs6904580_2
chr6	77142703	77142825	rs9447981_1,rs9447981_2
chr6	78274232	78274354	rs818312_1,rs818312_2
chr6	78770687	78770829	rs9343820_1,rs9343820_2
chr6	79874601	79874723	rs2295710_1,rs2295710_2
chr6	81449729	81449861	rs17438648_1,rs17438648_2
chr6	83094398	83094522	rs7758347_1,rs7758347_2
chr6	83604622	83604756	rs1546977_1,rs1546977_2
chr6	85513508	85513638	rs12203963_1,rs12203963_2
chr6	86823767	86823917	rs1321319_1,rs1321319_2
chr6	87966619	87966763	rs1321500_1,rs1321500_2
chr6	89173060	89173212	rs1796740_1,rs1796740_2
chr6	89842400	89842548	rs9344964_1,rs9344964_2
chr6	91106779	91106909	rs10944521_1,rs10944521_2
chr6	92088796	92088920	rs2503644_1,rs2503644_2
chr6	93243362	93243602	EPHA7
chr6	93245255	93245495	EPHA7
chr6	93246768	93247008	EPHA7
chr6	93254601	93254841	EPHA7
chr6	93255812	93256052	EPHA7
chr6	93257402	93257582	EPHA7
chr6	93258071	93258311	EPHA7
chr6	93259296	93259536	EPHA7
chr6	93263797	93263977	EPHA7
chr6	93264527	93264767	EPHA7
chr6	93269448	93269688	EPHA7
chr6	93272239	93272479	EPHA7
chr6	93356704	93357064	EPHA7
chr6	93358213	93358453	EPHA7
chr6	93410471	93411191	EPHA7
chr6	93414644	93414824	EPHA7
chr6	93419202	93419382	EPHA7
chr6	93551248	93551394	rs6915433_1,rs6915433_2
chr6	95568868	95569008	rs6926986_1,rs6926986_2
chr6	96558617	96558739	rs2499774_1,rs2499774_2
chr6	97930556	97930684	rs6934716_1,rs6934716_2
chr6	98844224	98844346	rs2294405_1,rs2294405_2
chr6	100416990	100417116	rs9390366_1,rs9390366_2
chr6	101617233	101617373	rs9390764_1,rs9390764_2
chr6	101904639	101904767	gapBaits_3_1,gapBaits_3_2
chr6	103116393	103116515	rs9377439_1,rs9377439_2
chr6	105098525	105098653	rs221652_1,rs221652_2
chr6	105596432	105596560	rs6918008_1,rs6918008_2
chr6	106710694	106710844	rs2748294_1,rs2748294_2
chr6	108561192	108561852	FOXO3
chr6	108663434	108664874	FOXO3
chr6	108728333	108728455	rs12212343_1,rs12212343_2
chr6	109099030	109099151	backbone
chr6	111094357	111094489	rs4945876_1,rs4945876_2
chr6	112612048	112612174	rs9487925_1,rs9487925_2
chr6	113284542	113284680	rs9488132_1,rs9488132_2
chr6	114576006	114576130	rs1402880_1,rs1402880_2
chr6	115784750	115784874	rs2351532_1,rs2351532_2
chr6	116304892	116305022	rs9374598_1,rs9374598_2
chr6	117788571	117788709	rs624816_1,rs624816_2
chr6	119761909	119762039	rs9481967_1,rs9481967_2
chr6	120877418	120877562	rs2789053_1,rs2789053_2
chr6	121711747	121711875	rs6917469_1,rs6917469_2
chr6	122413741	122413865	rs549302_1,rs549302_2
chr6	123989045	123989175	rs1397199_1,rs1397199_2
chr6	125066963	125067085	rs35878634_1,rs35878634_2
chr6	126160203	126160343	rs1330673_1,rs1330673_2
chr6	127827584	127827736	rs6901443_1,rs6901443_2
chr6	128263380	128263520	backbone
chr6	130495301	130495457	rs9388795_1,rs9388795_2
chr6	131574203	131574383	MED23
chr6	131586882	131587062	MED23
chr6	131587642	131587882	MED23
chr6	131589408	131589648	MED23
chr6	131590261	131590501	MED23
chr6	131591299	131591539	MED23
chr6	131592333	131592513	MED23
chr6	131592968	131593208	MED23
chr6	131594066	131594366	MED23
chr6	131595934	131596174	MED23
chr6	131596482	131596722	MED23
chr6	131598238	131598478	MED23
chr6	131598538	131598778	MED23
chr6	131599979	131600219	MED23
chr6	131602179	131602419	MED23
chr6	131602996	131603236	MED23
chr6	131604128	131604368	MED23
chr6	131605212	131605512	MED23
chr6	131606431	131606671	MED23
chr6	131607879	131608119	MED23
chr6	131610034	131610274	MED23
chr6	131615242	131615422	MED23
chr6	131615538	131615810	MED23
chr6	131615831	131616071	MED23
chr6	131618342	131618582	MED23
chr6	131619771	131619951	MED23
chr6	131620558	131620798	MED23
chr6	131621839	131622019	MED23
chr6	131623286	131623526	MED23
chr6	131624806	131625046	MED23
chr6	131627349	131627529	MED23
chr6	131627566	131627746	MED23
chr6	131627939	131628119	MED23
chr6	131819011	131819141	rs9398995_1,rs9398995_2
chr6	132333648	132333772	rs11968833_1,rs11968833_2
chr6	133292705	133292833	gapBaits_7_1,gapBaits_7_2
chr6	135404293	135404435	gapBaits_1_1,gapBaits_1_2
chr6	135699918	135700042	rs55789102_1,rs55789102_2
chr6	137405425	137405547	rs1015112_1,rs1015112_2
chr6	138906362	138906486	rs1188866_1,rs1188866_2
chr6	139715175	139715299	rs2327993_1,rs2327993_2
chr6	141343145	141343277	rs11155173_1,rs11155173_2
chr6	142100685	142100815	rs9496271_1,rs9496271_2
chr6	142649082	142649208	rs6906818_1,rs6906818_2
chr6	144350583	144350723	rs9321970_1,rs9321970_2
chr6	145452756	145452882	rs6936829_1,rs6936829_2
chr6	146851530	146851682	rs6915214_1,rs6915214_2
chr6	148040202	148040336	rs11155542_1,rs11155542_2
chr6	149296148	149296284	rs561829_1,rs561829_2
chr6	149344713	149344839	rs537354_1,rs537354_2
chr6	149393096	149393236	rs60153446_1,rs60153446_2
chr6	149445643	149445771	rs409099_1,rs409099_2
chr6	149496139	149496263	rs7753560_1,rs7753560_2
chr6	149544070	149544210	rs62442798_1,rs62442798_2
chr6	149593843	149593965	rs3734295_1,rs3734295_2
chr6	149642879	149643023	rs57938011_1,rs57938011_2
chr6	149691190	149691314	rs9322209_1,rs9322209_2
chr6	149739563	149739685	rs12660304_1,rs12660304_2
chr6	149793543	149793679	rs4816_1,rs4816_2
chr6	149846174	149846300	rs880245_1,rs880245_2
chr6	149896138	149896262	rs9371544_1,rs9371544_2
chr6	149963243	149963385	rs4425606_1,rs4425606_2
chr6	150005774	150005930	rs6940683_1,rs6940683_2
chr6	150048119	150048245	rs4870236_1,rs4870236_2
chr6	150096344	150096468	rs9637987_1,rs9637987_2
chr6	150142166	150142288	rs7755565_1,rs7755565_2
chr6	150191345	150191467	rs12215988_1,rs12215988_2
chr6	150237759	150237885	rs4870386_1,rs4870386_2
chr6	150287329	150287471	rs9384336_1,rs9384336_2
chr6	150338440	150338566	rs2344747_1,rs2344747_2
chr6	150391489	150391613	rs11155729_1,rs11155729_2
chr6	150447157	150447301	rs6557529_1,rs6557529_2
chr6	150502123	150502255	rs6938615_1,rs6938615_2
chr6	150547909	150548033	rs9371462_1,rs9371462_2
chr6	150596338	150596460	rs4870532_1,rs4870532_2
chr6	150646613	150646753	rs275349_1,rs275349_2
chr6	150700722	150700848	rs9480541_1,rs9480541_2
chr6	150753902	150754026	rs4869945_1,rs4869945_2
chr6	150803482	150803630	rs9478136_1,rs9478136_2
chr6	150867465	150867607	rs2839947_1,rs2839947_2
chr6	150909645	150909779	rs1771845_1,rs1771845_2
chr6	150964338	150964500	rs1738575_1,rs1738575_2
chr6	151020852	151021000	rs510957_1,rs510957_2
chr6	151067724	151067848	rs10457869_1,rs10457869_2
chr6	151121126	151121262	rs4869715_1,rs4869715_2
chr6	151176049	151176171	rs716369_1,rs716369_2
chr6	151224587	151224711	rs1933080_1,rs1933080_2
chr6	151275277	151275399	rs9371501_1,rs9371501_2
chr6	151323853	151323977	rs2297778_1,rs2297778_2
chr6	151379846	151379994	rs12525200_1,rs12525200_2
chr6	151423086	151423236	rs3800272_1,rs3800272_2
chr6	151473485	151473607	rs6937816_1,rs6937816_2
chr6	151524369	151524491	rs7763324_1,rs7763324_2
chr6	151569580	151569702	rs9479072_1,rs9479072_2
chr6	151617964	151618088	rs3734804_1,rs3734804_2
chr6	151669648	151669772	rs1293956_1,rs1293956_2
chr6	151721210	151721352	rs11756568_1,rs11756568_2
chr6	151769115	151769241	rs6939683_1,rs6939683_2
chr6	151807894	151808374	ESR1
chr6	151809045	151809333	ESR1
chr6	151821731	151821881	rs6917746_1,rs6917746_2
chr6	151842574	151842814	ESR1
chr6	151872771	151872897	rs1709183_1,rs1709183_2
chr6	151880592	151880832	ESR1
chr6	151927348	151927472	rs1606680_1,rs1606680_2
chr6	151944160	151944520	ESR1
chr6	151975763	151975929	rs3020404_1,rs3020404_2
chr6	152011592	152011856	ESR1
chr6	152027533	152027681	rs3020422_1,rs3020422_2
chr6	152060956	152061220	ESR1
chr6	152072514	152072642	rs3778087_1,rs3778087_2
chr6	152094320	152094632	ESR1
chr6	152098716	152098980	ESR1
chr6	152122289	152122705	SYNE1,rs2250122_1,rs2250122_2
chr6	152125198	152125414	ESR1
chr6	152130658	152130838	SYNE1
chr6	152132077	152132257	SYNE1
chr6	152133261	152133501	SYNE1
chr6	152135047	152135287	SYNE1
chr6	152136597	152136837	SYNE1
chr6	152139935	152140175	SYNE1
chr6	152141145	152141385	SYNE1
chr6	152143573	152143813	SYNE1
chr6	152145430	152145610	SYNE1
chr6	152148031	152148391	SYNE1
chr6	152149452	152149692	SYNE1
chr6	152151501	152151741	SYNE1
chr6	152151929	152152169	SYNE1
chr6	152154846	152155086	SYNE1
chr6	152155883	152156123	SYNE1
chr6	152164123	152164363	SYNE1
chr6	152167813	152167991	rs997769_1,rs997769_2
chr6	152168068	152168248	SYNE1
chr6	152176356	152176596	SYNE1
chr6	152180094	152180334	SYNE1
chr6	152189209	152189449	SYNE1
chr6	152201766	152202006	SYNE1
chr6	152206144	152206384	SYNE1
chr6	152207938	152208238	SYNE1
chr6	152211450	152211630	SYNE1
chr6	152213565	152213805	SYNE1
chr6	152214862	152215102	SYNE1
chr6	152218209	152218449	SYNE1
chr6	152218973	152219213	SYNE1
chr6	152220440	152220584	rs9383975_1,rs9383975_2
chr6	152220823	152221063	SYNE1
chr6	152221372	152221612	SYNE1
chr6	152224458	152224698	SYNE1
chr6	152225678	152225918	SYNE1
chr6	152230504	152230744	SYNE1
chr6	152231358	152231598	SYNE1
chr6	152232070	152232310	SYNE1
chr6	152233751	152233991	SYNE1
chr6	152234613	152234853	SYNE1
chr6	152236084	152236324	SYNE1
chr6	152236762	152237002	SYNE1
chr6	152239499	152239739	SYNE1
chr6	152242219	152242459	SYNE1
chr6	152244476	152244716	SYNE1
chr6	152249091	152249331	SYNE1
chr6	152254864	152255104	SYNE1
chr6	152255548	152255788	SYNE1
chr6	152256579	152256819	SYNE1
chr6	152261989	152262229	SYNE1
chr6	152267990	152268230	SYNE1
chr6	152269100	152269340	SYNE1
chr6	152271893	152272017	rs6904757_1,rs6904757_2
chr6	152278064	152278304	SYNE1
chr6	152281773	152282013	SYNE1
chr6	152283954	152284194	SYNE1
chr6	152293548	152293788	SYNE1
chr6	152293923	152294163	SYNE1
chr6	152300590	152300830	SYNE1
chr6	152301851	152302091	SYNE1
chr6	152308440	152308680	SYNE1
chr6	152309803	152310043	SYNE1
chr6	152310336	152310576	SYNE1
chr6	152310666	152310906	SYNE1
[truncated: 5,226 more rows]
