# Supplementary material for: Molecular profiling of aromatase inhibitor sensitive and resistant ER+HER2- postmenopausal breast cancers
Source: Nat Commun. 2023 Jul 7;14:4017. doi: 10.1038/s41467-023-39613-z (PMC10328947; doi:10.1038/s41467-023-39613-z)
Supplement: Supplementary file 9 — Source Data [file 41467_2023_39613_MOESM9_ESM.zip]

Archive with 94 entries (94 files):
- Source_data_Supplementary_Fig_11b.xlsx
- __MACOSX/._Source_data_Supplementary_Fig_11b.xlsx
- Source_data_Fig_1a.xlsx
- __MACOSX/._Source_data_Fig_1a.xlsx
- Source_data_Fig_1b.xlsx
- __MACOSX/._Source_data_Fig_1b.xlsx
- Source_data_Fig_1c-i.xlsx
- __MACOSX/._Source_data_Fig_1c-i.xlsx
- Source_data_Fig_1j.xlsx
- __MACOSX/._Source_data_Fig_1j.xlsx
- Source_data_Fig_1k-m.xlsx
- __MACOSX/._Source_data_Fig_1k-m.xlsx
- Source_data_Fig_2ab.xlsx
- __MACOSX/._Source_data_Fig_2ab.xlsx
- Source_data_Fig_2c.xlsx
- __MACOSX/._Source_data_Fig_2c.xlsx
- Source_data_Fig_3a.xlsx
- __MACOSX/._Source_data_Fig_3a.xlsx
- Source_data_Fig_3b.xlsx
- __MACOSX/._Source_data_Fig_3b.xlsx
- Source_data_Fig_3c.xlsx
- __MACOSX/._Source_data_Fig_3c.xlsx
- Source_data_Fig_3d.xlsx
- __MACOSX/._Source_data_Fig_3d.xlsx
- Source_data_Fig_4a.xlsx
- __MACOSX/._Source_data_Fig_4a.xlsx
- Source_data_Fig_4b.xlsx
- __MACOSX/._Source_data_Fig_4b.xlsx
- Source_data_Fig_4c.xlsx
- __MACOSX/._Source_data_Fig_4c.xlsx
- Source_data_Fig_5a.xlsx
- __MACOSX/._Source_data_Fig_5a.xlsx
- Source_data_Fig_5b.xlsx
- __MACOSX/._Source_data_Fig_5b.xlsx
- Source_data_Fig_5c.xlsx
- __MACOSX/._Source_data_Fig_5c.xlsx
- Source_data_Fig_5d.xlsx
- __MACOSX/._Source_data_Fig_5d.xlsx
- Source_data_Fig_6g-i.xlsx
- __MACOSX/._Source_data_Fig_6g-i.xlsx
- Source_data_Fig_6j.xlsx
- __MACOSX/._Source_data_Fig_6j.xlsx
- Source_data_Fig_7a_Supplementary_Fig_9.xlsx
- __MACOSX/._Source_data_Fig_7a_Supplementary_Fig_9.xlsx
- Source_data_Fig_7b.xlsx
- __MACOSX/._Source_data_Fig_7b.xlsx
- Source_data_Fig_7c.xlsx
- __MACOSX/._Source_data_Fig_7c.xlsx
- Source_data_Fig_8a.xlsx
- __MACOSX/._Source_data_Fig_8a.xlsx
- Source_data_Fig_8b.xlsx
- __MACOSX/._Source_data_Fig_8b.xlsx
- Source_data_Fig_8c_Supplementary_Fig_11c.xlsx
- __MACOSX/._Source_data_Fig_8c_Supplementary_Fig_11c.xlsx
- Source_data_Fig_9.xlsx
- __MACOSX/._Source_data_Fig_9.xlsx
- Source_data_Supplementary_Fig_1a.xlsx
- __MACOSX/._Source_data_Supplementary_Fig_1a.xlsx
- Source_data_Supplementary_Fig_2a.xlsx
- __MACOSX/._Source_data_Supplementary_Fig_2a.xlsx
- Source_data_Supplementary_Fig_2b.xlsx
- __MACOSX/._Source_data_Supplementary_Fig_2b.xlsx
- Source_data_Supplementary_Fig_2d.xlsx
- __MACOSX/._Source_data_Supplementary_Fig_2d.xlsx
- Source_data_Supplementary_Fig_2e.xlsx
- __MACOSX/._Source_data_Supplementary_Fig_2e.xlsx
- Source_data_Supplementary_Fig_3a-d.xlsx
- __MACOSX/._Source_data_Supplementary_Fig_3a-d.xlsx
- Source_data_Supplementary_Fig_3e-h.xlsx
- __MACOSX/._Source_data_Supplementary_Fig_3e-h.xlsx
- Source_data_Supplementary_Fig_4a.xlsx
- __MACOSX/._Source_data_Supplementary_Fig_4a.xlsx
- Source_data_Supplementary_Fig_4b.xlsx
- __MACOSX/._Source_data_Supplementary_Fig_4b.xlsx
- Source_data_Supplementary_Fig_5a.xlsx
- __MACOSX/._Source_data_Supplementary_Fig_5a.xlsx
- Source_data_Supplementary_Fig_5b.xlsx
- __MACOSX/._Source_data_Supplementary_Fig_5b.xlsx
- Source_data_Supplementary_Fig_6a.xlsx
- __MACOSX/._Source_data_Supplementary_Fig_6a.xlsx
- Source_data_Supplementary_Fig_6b.xlsx
- __MACOSX/._Source_data_Supplementary_Fig_6b.xlsx
- Source_data_Supplementary_Fig_7a.xlsx
- __MACOSX/._Source_data_Supplementary_Fig_7a.xlsx
- Source_data_Supplementary_Fig_7b-k.xlsx
- __MACOSX/._Source_data_Supplementary_Fig_7b-k.xlsx
- Source_data_Supplementary_Fig_8a.xlsx
- __MACOSX/._Source_data_Supplementary_Fig_8a.xlsx
- Source_data_Supplementary_Fig_8b.xlsx
- __MACOSX/._Source_data_Supplementary_Fig_8b.xlsx
- Source_data_Supplementary_Fig_10.xlsx
- __MACOSX/._Source_data_Supplementary_Fig_10.xlsx
- Source_data_Supplementary_Fig_11a.xlsx
- __MACOSX/._Source_data_Supplementary_Fig_11a.xlsx
