# Supplementary material for: Molecular profiling of aromatase inhibitor sensitive and resistant ER+HER2- postmenopausal breast cancers
Source: Nat Commun. 2023 Jul 7;14:4017. doi: 10.1038/s41467-023-39613-z (PMC10328947; doi:10.1038/s41467-023-39613-z)
Supplement: Supplementary file 9 — Source Data [file 41467_2023_39613_MOESM9_ESM.zip › Source_data_Supplementary_Fig_11b.xlsx]

## Sheet: Source_data_Supplementary_Fig_1
chr17 p13.1 copy number	TP53 mutation status	% of genome with copy number alteration
LOSS	WT	25.4868
LOSS	WT	44.1419
NEU/GAIN	MUT	46.3125
NEU/GAIN	WT	32.6267
NEU/GAIN	WT	43.0796
NEU/GAIN	WT	30.3639
NEU/GAIN	WT	11.7013
NEU/GAIN	WT	13.5064
LOSS	WT	50.7715
LOSS	MUT	39.4895
NEU/GAIN	MUT	43.0882
LOSS	MUT	52.4488
LOSS	MUT	9.45005
LOSS	WT	32.931
NEU/GAIN	WT	18.407
NEU/GAIN	WT	14.6285
LOSS	WT	21.95
NEU/GAIN	MUT	42.2598
NEU/GAIN	WT	16.0849
LOSS	WT	54.6306
LOSS	MUT	63.5285
LOSS	WT	40.502
NEU/GAIN	WT	16.6516
LOSS	WT	74.4255
NEU/GAIN	MUT	75.5399
NEU/GAIN	WT	44.5176
LOSS	WT	74.4255
NEU/GAIN	WT	19.4963
NEU/GAIN	MUT	43.5248
NEU/GAIN	WT	17.1123
LOSS	MUT	30.6166
NEU/GAIN	MUT	37.1779
LOSS	WT	60.4552
NEU/GAIN	WT	37.2248
LOSS	MUT	30.7218
NEU/GAIN	MUT	43.544
LOSS	MUT	60.4697
LOSS	WT	29.9608
LOSS	WT	42.9949
LOSS	WT	51.6544
NEU/GAIN	MUT	2.40653
LOSS	WT	38.3648
LOSS	WT	56.7304
LOSS	WT	46.6407
LOSS	MUT	34.6702
LOSS	WT	30.8961
LOSS	MUT	59.2119
NEU/GAIN	MUT	51.4297
NEU/GAIN	WT	39.6108
LOSS	WT	53.9116
LOSS	WT	47.2747
NEU/GAIN	WT	14.1239
LOSS	WT	55.0813
NEU/GAIN	WT	21.9605
LOSS	MUT	64.4197
NEU/GAIN	WT	32.1713
LOSS	WT	23.1931
NEU/GAIN	WT	44.6561
LOSS	WT	33.045
LOSS	WT	51.4521
NEU/GAIN	MUT	43.7959
LOSS	WT	42.3605
LOSS	WT	30.4939
LOSS	MUT	48.9193
NEU/GAIN	WT	21.5623
NEU/GAIN	WT	10.1867
NEU/GAIN	WT	66.1951
NEU/GAIN	WT	33.6097
NEU/GAIN	WT	72.4845
NEU/GAIN	WT	43.452
LOSS	WT	44.675
LOSS	WT	28.0645
LOSS	MUT	47.0372
LOSS	WT	16.8708
NEU/GAIN	WT	8.25466
NEU/GAIN	WT	34.4339
LOSS	WT	22.0333
LOSS	WT	58.0984
LOSS	WT	12.6326
LOSS	WT	51.3709
LOSS	WT	58.831
LOSS	WT	42.8913
LOSS	MUT	54.6207
LOSS	WT	53.9611
LOSS	WT	80.1041
NEU/GAIN	WT	18.0337
NEU/GAIN	WT	24.8267
LOSS	WT	52.4215
LOSS	WT	38.19
NEU/GAIN	WT	24.6291
NEU/GAIN	WT	19.9647
LOSS	WT	58.2553
NEU/GAIN	WT	31.0221
LOSS	WT	32.0322
NEU/GAIN	WT	29.5274
NEU/GAIN	WT	27.5319
LOSS	WT	22.7209
LOSS	WT	32.389
LOSS	WT	41.0708
LOSS	WT	43.3905
NEU/GAIN	WT	21.8499
LOSS	WT	23.8609
LOSS	WT	42.8004
LOSS	WT	26.0445
LOSS	MUT	45.4849
NEU/GAIN	WT	41.549
NEU/GAIN	WT	21.3211
NEU/GAIN	WT	27.8091
NEU/GAIN	WT	14.5754
NEU/GAIN	WT	20.9383
LOSS	WT	38.0322
LOSS	WT	40.8868
LOSS	WT	44.2949
LOSS	WT	59.2052
LOSS	WT	34.3257
NEU/GAIN	WT	37.9473
NEU/GAIN	WT	46.7037
LOSS	MUT	37.8976
NEU/GAIN	WT	27.3967
NEU/GAIN	MUT	30.2003
NEU/GAIN	MUT	18.757
LOSS	WT	55.316
LOSS	MUT	50.6794
NEU/GAIN	MUT	32.4975
NEU/GAIN	WT	33.3681
NEU/GAIN	WT	29.8619
NEU/GAIN	WT	7.39018
LOSS	WT	31.4798
LOSS	WT	32.848
LOSS	WT	14.5814
NEU/GAIN	WT	24.6414
NEU/GAIN	WT	22.3589
LOSS	WT	51.8283
NEU/GAIN	WT	9.09435
LOSS	WT	39.5592
NEU/GAIN	MUT	65.1262
NEU/GAIN	WT	16.5068
LOSS	WT	35.504
LOSS	WT	42.2125
NEU/GAIN	WT	30.1369
NEU/GAIN	WT	65.83
LOSS	WT	53.9649
NEU/GAIN	MUT	24.2407
LOSS	WT	28.2215
NEU/GAIN	WT	26.8854
LOSS	WT	43.4946
NEU/GAIN	WT	18.2889
NEU/GAIN	MUT	5.50303
NEU/GAIN	MUT	62.2569
NEU/GAIN	WT	24.1184
LOSS	MUT	42.5867
NEU/GAIN	MUT	35.6441
NEU/GAIN	WT	19.0731
LOSS	WT	13.5835
LOSS	WT	46.4881
LOSS	MUT	38.7029
NEU/GAIN	WT	6.0686
LOSS	MUT	47.8341
LOSS	WT	32.9369
LOSS	WT	33.5955
LOSS	MUT	29.9702
NEU/GAIN	WT	7.82944
LOSS	MUT	73.5481
LOSS	MUT	37.9508
NEU/GAIN	WT	7.72292
NEU/GAIN	WT	35.7658
NEU/GAIN	WT	13.0444
LOSS	MUT	52.6141
NEU/GAIN	WT	25.5488
LOSS	MUT	24.6566
LOSS	MUT	36.8391
NEU/GAIN	WT	25.3375
LOSS	WT	29.0981
LOSS	WT	38.9227
LOSS	WT	31.1081
NEU/GAIN	WT	9.03868
LOSS	WT	63.6635
LOSS	MUT	27.6058
NEU/GAIN	WT	15.7473
NEU/GAIN	WT	56.334
LOSS	WT	29.8137
LOSS	WT	31.7849
LOSS	WT	10.7366
NEU/GAIN	WT	31.6928
NEU/GAIN	WT	9.00185
LOSS	WT	23.3898
LOSS	MUT	18.4796
LOSS	WT	19.051
LOSS	WT	44.4498
NEU/GAIN	WT	6.3702
LOSS	WT	59.11
NEU/GAIN	WT	9.78001
LOSS	MUT	41.6673
NEU/GAIN	WT	8.32196
LOSS	WT	31.1034
LOSS	WT	39.6073
LOSS	WT	39.5617
NEU/GAIN	WT	31.4026
LOSS	MUT	47.6917
NEU/GAIN	WT	36.2493
NEU/GAIN	WT	29.0553
LOSS	MUT	74.8318
NEU/GAIN	WT	41.0527
LOSS	WT	60.9412
LOSS	MUT	48.6355
LOSS	WT	51.5703
NEU/GAIN	WT	25.3833
LOSS	MUT	58.9411
LOSS	WT	56.4865
LOSS	WT	42.9321
LOSS	WT	31.4756
NEU/GAIN	WT	27.6137
LOSS	WT	40.8843
NEU/GAIN	MUT	39.9057
LOSS	WT	83.1296
LOSS	MUT	50.2586
NEU/GAIN	MUT	69.8358
LOSS	MUT	89.947
LOSS	WT	35.1766
NEU/GAIN	MUT	28.2464
LOSS	MUT	38.6676
LOSS	WT	26.841
LOSS	MUT	49.2985
NEU/GAIN	MUT	17.5365
LOSS	WT	16.9674
NEU/GAIN	MUT	15.8101
NEU/GAIN	MUT	9.63439
NEU/GAIN	WT	49.7719
LOSS	WT	61.5987
LOSS	MUT	40.3259
NEU/GAIN	MUT	28.6556
LOSS	WT	54.5474
NEU/GAIN	WT	22.3894
NEU/GAIN	WT	42.2609
NEU/GAIN	MUT	13.5765
LOSS	WT	52.342
LOSS	WT	16.3245
NEU/GAIN	WT	32.6098
NEU/GAIN	WT	20.5083
LOSS	WT	24.4351
NEU/GAIN	WT	33.3982
NEU/GAIN	WT	46.5981
LOSS	WT	58.0884
LOSS	WT	65.8564
NEU/GAIN	WT	42.4867
LOSS	MUT	32.3608
LOSS	WT	30.4993
NEU/GAIN	WT	34.3419
LOSS	WT	28.0518
NEU/GAIN	WT	7.92747
NEU/GAIN	WT	34.1652
LOSS	WT	39.6269
NEU/GAIN	WT	10.3174
NEU/GAIN	WT	27.7437
NEU/GAIN	WT	20.9088
LOSS	WT	31.3764
NEU/GAIN	WT	14.0375
LOSS	WT	30.0072
LOSS	MUT	50.9716
NEU/GAIN	WT	64.3682
NEU/GAIN	WT	29.4982
NEU/GAIN	WT	42.7985
NEU/GAIN	WT	15.3451
LOSS	WT	38.5582
NEU/GAIN	WT	8.06126
LOSS	WT	35.5006
LOSS	WT	36.1068
LOSS	MUT	22.5173
NEU/GAIN	WT	60.9489
LOSS	WT	44.8931
LOSS	WT	27.3776
LOSS	WT	16.0854
LOSS	WT	31.0003
LOSS	WT	31.7481
LOSS	WT	58.7665
LOSS	WT	44.9532
LOSS	WT	60.2437
LOSS	WT	39.2918
NEU/GAIN	WT	27.6405
LOSS	WT	43.2609
LOSS	WT	39.1266
LOSS	WT	22.1227
LOSS	MUT	55.5364
LOSS	WT	69.4611
LOSS	WT	56.3949
LOSS	WT	22.2708
LOSS	MUT	52.8919
LOSS	WT	55.6618
LOSS	WT	34.5892
LOSS	WT	51.0751
LOSS	WT	66.6992
NEU/GAIN	WT	53.0959
LOSS	WT	60.007
NEU/GAIN	MUT	55.6686
NEU/GAIN	WT	35.0217
NEU/GAIN	WT	10.6045
NEU/GAIN	WT	60.5054
LOSS	MUT	35.3935
LOSS	MUT	75.7424
LOSS	WT	35.0428
LOSS	WT	52.8061
LOSS	WT	54.066
LOSS	WT	66.5238
LOSS	MUT	34.1803
LOSS	MUT	55.385
LOSS	WT	24.5109
LOSS	MUT	49.7595
LOSS	MUT	70.6121
LOSS	WT	69.3596
LOSS	WT	41.8269
LOSS	WT	19.9025
NEU/GAIN	WT	13.0381
NEU/GAIN	WT	18.6371
LOSS	WT	16.3101
LOSS	WT	43.3336
LOSS	WT	77.8363
LOSS	MUT	48.7035
LOSS	WT	59.7319
LOSS	MUT	33.6332
LOSS	MUT	26.3813
NEU/GAIN	WT	3.76322
NEU/GAIN	WT	49.4607
LOSS	WT	14.6419
NEU/GAIN	WT	15.1768
LOSS	MUT	26.5139
NEU/GAIN	WT	37.6003
LOSS	WT	45.3763
NEU/GAIN	WT	19.3473
NEU/GAIN	WT	15.1727
NEU/GAIN	WT	30.7922
LOSS	MUT	51.1655
NEU/GAIN	WT	23.1112
NEU/GAIN	WT	20.1577
NEU/GAIN	MUT	28.2821
NEU/GAIN	WT	11.4107
NEU/GAIN	WT	11.1425
LOSS	WT	63.9172
LOSS	MUT	54.141
LOSS	MUT	54.8107
LOSS	WT	56.7671
NEU/GAIN	WT	57.6292
