# Supplementary material for: Molecular profiling of aromatase inhibitor sensitive and resistant ER+HER2- postmenopausal breast cancers
Source: Nat Commun. 2023 Jul 7;14:4017. doi: 10.1038/s41467-023-39613-z (PMC10328947; doi:10.1038/s41467-023-39613-z)
Supplement: Supplementary file 9 — Source Data [file 41467_2023_39613_MOESM9_ESM.zip › Source_data_Fig_1a.xlsx]

## Sheet: Source_data_Fig_1a
Group	% Change in Ki67	Log2 ESR1 counts
GRs	-99.6037	14.1348
GRs	-99.4606	14.5662
GRs	-95.6542	13.9243
GRs	-92.5879	14.0161
GRs	-80.6287	14.4687
GRs	-88.4157	14.4917
GRs	-94.3616	12.7238
GRs	-95.5474	14.2527
GRs	-86.0532	14.8357
GRs	-80.6257	15.0911
GRs	-91.4095	14.1081
GRs	-83.5369	14.8476
GRs	-98.9758	14.7032
GRs	-95.1035	14.1153
GRs	-92.8387	13.8012
GRs	-90.2589	14.3175
GRs	-87.3237	13.264
GRs	-93.4923	15.0007
GRs	-84.4343	14.6211
GRs	-95.1838	13.9321
GRs	-96.4346	13.5795
GRs	-91.911	14.3295
GRs	-96.1551	15.1328
GRs	-85.3403	14.552
GRs	-88.0412	13.5755
GRs	-94.083	14.2083
GRs	-91.2231	13.5017
GRs	-96.958	14.5331
GRs	-96.1314	14.3891
GRs	-95.5949	13.9147
GRs	-92.0736	12.8878
GRs	-99.2091	14.7406
GRs	-97.9049	13.8496
GRs	-82.732	14.2446
GRs	-82.4149	15.4004
GRs	-83.6381	12.7819
GRs	-97.4284	15.1791
GRs	-88.3864	14.8658
GRs	-87.2107	14.3347
GRs	-85.3723	14.2
GRs	-97.3177	15.2382
GRs	-99.1806	14.4915
GRs	-92.2209	14.4519
GRs	-92.2606	14.1298
GRs	-97.3101	13.4117
GRs	-83.7182	13.9663
GRs	-83.8348	13.0861
GRs	-90.4642	14.4923
GRs	-90.9148	13.5381
GRs	-87.6743	14.1105
GRs	-94.7272	14.2048
GRs	-89.041	14.5356
GRs	-84.828	14.9519
GRs	-83.3774	13.7154
GRs	-94.6014	13.7521
GRs	-87.5814	14.2922
GRs	-97.9574	14.1447
GRs	-83.9286	14.3747
GRs	-91.6845	15.8346
GRs	-85.8344	14.6188
GRs	-92.73	14.9632
GRs	-82.3915	12.488
GRs	-81.6738	14.3568
GRs	-80.0807	13.7855
GRs	-86.6562	14.7107
GRs	-96.8873	14.0367
GRs	-90.5582	14.3629
GRs	-89.6086	13.95
GRs	-97.411	14.0889
GRs	-84.9503	13.4295
GRs	-83.7094	12.9334
GRs	-88.5094	14.8567
GRs	-89.9315	12.4371
GRs	-99.4247	14.2022
GRs	-94.6686	14.4459
GRs	-92.2894	14.2035
GRs	-85.325	12.6989
GRs	-97.3871	15.5031
GRs	-90.3795	14.7648
GRs	-81.9374	14.1895
GRs	-90.7863	15.2521
GRs	-94.4378	13.6476
GRs	-89.1528	13.9662
GRs	-90.0388	14.5322
GRs	-91.6294	13.9301
GRs	-89.8053	14.1015
GRs	-91.3103	14.1544
GRs	-88.0828	10.9243
GRs	-93.1521	14.9918
GRs	-85.3867	14.309
GRs	-88.2666	13.701
GRs	-95.8222	13.7821
GRs	-93.375	14.2909
GRs	-100	13.1606
GRs	-86.0765	14.6687
GRs	-85.3765	14.9561
GRs	-96.9059	13.2391
GRs	-95.2626	14.7652
GRs	-90.3394	14.1243
GRs	-92.9351	13.6818
GRs	-94.2899	13.3004
GRs	-95.3344	13.3202
GRs	-89.3299	15.1232
GRs	-94.1294	13.75
GRs	-85.7783	14.2631
GRs	-94.2423	13.9591
GRs	-90.3099	13.6558
GRs	-90.5903	13.4684
GRs	-84.6277	14.933
GRs	-84.2227	13.642
GRs	-94.0838	14.8527
GRs	-85.5675	15.1449
GRs	-91.4968	13.8154
GRs	-92.2985	15.641
GRs	-95.5015	14.4397
GRs	-95.5197	13.788
GRs	-91.2634	15.1167
GRs	-88.7097	14.53
GRs	-98.242	13.926
GRs	-83.4746	15.2342
GRs	-83.1101	14.2471
GRs	-81.5871	14.1766
GRs	-88.1157	14.6513
GRs	-92.9656	14.2308
GRs	-91.3101	14.5844
GRs	-93.3956	14.2427
GRs	-89.3489	13.8393
GRs	-94.0282	13.2971
GRs	-92.1477	13.0409
GRs	-92.5069	14.3581
GRs	-90.0843	13.8483
GRs	-85.033	12.7318
GRs	-84.4539	14.0459
GRs	-97.5313	13.6533
GRs	-91.6927	14.1237
GRs	-92.3631	13.4525
GRs	-96.3148	13.4331
GRs	-99.5085	14.7657
GRs	-97.9322	12.4918
GRs	-87.2083	14.2945
GRs	-97.975	14.7413
GRs	-95.7616	13.4179
GRs	-86.3842	15.0797
GRs	-99.2107	14.4535
GRs	-88.7044	14.3348
GRs	-84.1827	15.2992
GRs	-87.9303	9.99815
GRs	-92.1165	13.8143
GRs	-87.5791	15.9422
GRs	-97.6867	13.3789
GRs	-95.356	13.6361
GRs	-90.9622	13.8135
GRs	-100	15.8088
GRs	-88.816	14.9574
GRs	-98.5701	13.9491
GRs	-94.5859	14.7156
GRs	-96.6346	14.4904
GRs	-80.4899	14.3331
GRs	-87.4284	14.0852
GRs	-94.3489	13.8716
GRs	-84.3449	15.3975
GRs	-95.211	13.0861
GRs	-96.154	14.5263
GRs	-88.7877	14.1213
GRs	-95.4232	14.2862
GRs	-90.0126	14.7988
GRs	-86.4524	15.0091
GRs	-82.5179	13.5003
GRs	-87.0925	12.911
GRs	-89.2007	14.6851
GRs	-87.2026	13.3157
GRs	-88.444	14.6768
GRs	-86.2105	12.852
GRs	-86.152	13.6435
GRs	-80.2161	14.2105
GRs	-89.147	14.7213
GRs	-98.282	14.8053
GRs	-95.702	14.6683
GRs	-93.7506	13.192
GRs	-95.615	13.6906
GRs	-89.6216	13.7456
GRs	-98.1517	14.6653
GRs	-97.6088	13.5592
GRs	-96.3873	14.6329
GRs	-98.1731	13.5746
GRs	-89.5706	13.5303
GRs	-96.226	14.3525
GRs	-96.8203	13.8994
GRs	-96.1903	13.6988
GRs	-92.1346	14.9722
PRs_ESR1_High	-36.2258	15.4974
PRs_ESR1_High	-46.8503	14.1284
PRs_ESR1_High	11.422	13.3178
PRs_ESR1_High	-32.2771	13.7297
PRs_ESR1_High	23.9398	14.8704
PRs_ESR1_High	-34.2313	13.2853
PRs_ESR1_High	-33.3381	14.2224
PRs_ESR1_High	5.59371	13.725
PRs_ESR1_High	-42.2492	14.9132
PRs_ESR1_High	6.76502	14.3974
PRs_ESR1_High	-31.7328	13.0384
PRs_ESR1_High	11.0019	14.7513
PRs_ESR1_High	-21.2448	14.6263
PRs_ESR1_High	79.9917	14.7932
PRs_ESR1_High	-46.0229	13.453
PRs_ESR1_High	-34.9655	14.9102
PRs_ESR1_High	-34.599	14.7809
PRs_ESR1_High	-19.2876	14.3462
PRs_ESR1_High	-24.3809	12.1571
PRs_ESR1_High	-0.29147	15.0003
PRs_ESR1_High	1.60767	13.9076
PRs_ESR1_High	-35.5268	14.1787
PRs_ESR1_High	-16.5955	14.5807
PRs_ESR1_High	-29.7452	14.1382
PRs_ESR1_High	-36.4014	13.8573
PRs_ESR1_High	-12.2224	14.7243
PRs_ESR1_High	-45.6583	14.7392
PRs_ESR1_High	-17.7563	13.4472
PRs_ESR1_High	-17.2053	12.457
PRs_ESR1_High	-39.0636	14.6026
PRs_ESR1_High	-35.9631	12.9686
PRs_ESR1_High	2.07606	14.3418
PRs_ESR1_High	-46.2996	12.3463
PRs_ESR1_High	-41.7797	13.9438
PRs_ESR1_High	-2.50241	12.9763
PRs_ESR1_High	-28.1866	13.9613
PRs_ESR1_High	-41.0983	14.0024
PRs_ESR1_High	16.8074	15.1311
PRs_ESR1_High	-46.3616	14.9185
PRs_ESR1_High	16.1455	14.311
PRs_ESR1_High	-8.06258	13.5595
PRs_ESR1_High	2.18374	13.8566
PRs_ESR1_High	7.92655	12.8454
PRs_ESR1_High	-1.39124	14.5768
PRs_ESR1_High	-36.9511	14.6711
PRs_ESR1_High	-42.7035	14.6737
PRs_ESR1_High	-26.1724	12.7267
PRs_ESR1_High	-0.252119	14.8256
PRs_ESR1_High	-32.6817	13.8535
PRs_ESR1_High	-6.64457	14.6974
PRs_ESR1_High	-28.5301	14.6541
PRs_ESR1_High	-23.7004	14.3562
PRs_ESR1_High	-34.6575	15.7149
PRs_ESR1_High	-38.8174	15.2382
PRs_ESR1_High	-38.9665	13.8399
PRs_ESR1_High	-47.0331	15.7264
PRs_ESR1_High	30.8453	14.2247
PRs_ESR1_High	28.4714	12.3642
PRs_ESR1_High	-13.1634	12.8448
PRs_ESR1_High	-21.7091	14.3467
PRs_ESR1_High	95.8128	14.4542
PRs_ESR1_High	28.6137	13.9141
PRs_ESR1_High	1.63291	15.0197
PRs_ESR1_High	-39.8832	13.1166
PRs_ESR1_High	-13.7732	15.1088
PRs_ESR1_High	-10.664	12.8179
PRs_ESR1_High	0.436975	14.4117
PRs_ESR1_High	152.356	12.6151
PRs_ESR1_High	-7.88673	14.249
PRs_ESR1_High	-38.7999	14.5371
PRs_ESR1_High	-21.9541	12.7181
PRs_ESR1_High	-9.24203	14.1071
PRs_ESR1_High	21.8273	12.8889
PRs_ESR1_High	-23.028	13.2213
PRs_ESR1_High	-32.2328	14.4708
PRs_ESR1_High	-41.91	12.7057
PRs_ESR1_High	-28.2495	13.7555
PRs_ESR1_High	183.629	14.0564
PRs_ESR1_High	-47.8526	14.6808
PRs_ESR1_High	-33.5045	13.2276
PRs_ESR1_High	33.9723	14.295
PRs_ESR1_High	-11.8449	14.3027
PRs_ESR1_High	-23.0689	15.209
PRs_ESR1_High	-29.7175	13.6293
PRs_ESR1_High	-38.259	13.4568
PRs_ESR1_High	-39.505	13.5878
PRs_ESR1_High	-36.6115	15.2852
PRs_ESR1_High	16.6152	13.5826
PRs_ESR1_High	-17.4516	14.2615
PRs_ESR1_High	21.1739	13.0303
PRs_ESR1_High	-21.3944	13.0214
PRs_ESR1_High	-13.1864	12.4422
PRs_ESR1_High	2.80261	12.7367
PRs_ESR1_High	-42.8056	13.968
PRs_ESR1_High	79.8445	13.5852
PRs_ESR1_High	-43.6765	12.5987
PRs_ESR1_High	3.88955	15.2389
PRs_ESR1_High	27.5207	13.9033
PRs_ESR1_High	12.766	13.2661
PRs_ESR1_High	-35.0638	13.982
PRs_ESR1_High	5.14308	13.7535
PRs_ESR1_High	-44.8061	14.6152
PRs_ESR1_High	-36.9397	13.7582
PRs_ESR1_High	23.7786	13.6389
PRs_ESR1_High	-39.8851	13.4436
PRs_ESR1_High	88.6658	14.8559
PRs_ESR1_High	-36.5466	12.5894
PRs_ESR1_High	-37.9032	14.0731
PRs_ESR1_High	5.04704	14.397
PRs_ESR1_High	-27.2968	13.2803
PRs_ESR1_High	-25.6707	14.7507
PRs_ESR1_High	-23.007	14.5048
PRs_ESR1_High	-1.48585	12.9672
PRs_ESR1_High	-16.3075	14.4893
PRs_ESR1_High	-6.51786	14.6879
PRs_ESR1_High	-35.0161	13.3899
PRs_ESR1_High	-40.8483	13.4948
PRs_ESR1_High	-46.8983	15.0926
PRs_ESR1_High	-46.1029	14.444
PRs_ESR1_Low	-13.1618	8.45439
PRs_ESR1_Low	-3.475	10.0018
PRs_ESR1_Low	-11.7608	9.85317
PRs_ESR1_Low	-30.5936	10.14
PRs_ESR1_Low	-27.0058	10.1848
PRs_ESR1_Low	11.2717	10.9615
PRs_ESR1_Low	-17.4094	6.86643
PRs_ESR1_Low	-34.4596	9.99452
PRs_ESR1_Low	-46.6582	7.17165
PRs_ESR1_Low	57.0723	8.20703
PRs_ESR1_Low	-26.8114	8.46345
PRs_ESR1_Low	28.5901	9.21323
PRs_ESR1_Low	14.6608	7.8073
PRs_ESR1_Low	17.2716	11.3277
PRs_ESR1_Low	-0.8018	7.657
PRs_ESR1_Low	-45.4991	7.45363
PRs_ESR1_Low	-43.3803	9.91273
PRs_ESR1_Low	-0.0203471	9.84468
PRs_ESR1_Low	-9.90637	8.67429
PRs_ESR1_Low	21.8653	10.8438
PRs_ESR1_Low	-16.9391	9.24844
PRs_ESR1_Low	-34.5974	8.84384
PRs_ESR1_Low	-5.15346	11.2572
PRs_ESR1_Low	2.3945	9.84336
PRs_ESR1_Low	-38.6223	9.45178
PRs_ESR1_Low	-12.1177	9.21664
PRs_ESR1_Low	2.43791	8.61658
PRs_ESR1_Low	-2.51861	10.1714
PRs_ESR1_Low	14.0869	11.3002
PRs_ESR1_Low	62.4653	8.54541
PRs_ESR1_Low	6.25644	9.81178
PRs_ESR1_Low	-6.55087	9.08229
PRs_ESR1_Low	11.9885	9.61075
PRs_ESR1_Low	-12.1226	10.7314
PRs_ESR1_Low	-29.2179	7.33233
PRs_ESR1_Low	-15.5639	11.7187
PRs_ESR1_Low	8.51807	8.87952
PRs_ESR1_Low	3.72856	8.61874
PRs_ESR1_Low	-5.81616	7.83458
PRs_ESR1_Low	-25.1306	9.19267
PRs_ESR1_Low	-13.8428	9.63786
PRs_ESR1_Low	-37.0202	9.55156
PRs_ESR1_Low	3.23721	11.6952
PRs_ESR1_Low	-9.52159	11.0025
PRs_ESR1_Low	25.1187	8.09077
PRs_ESR1_Low	41.2214	8.2264
PRs_ESR1_Low	0.747874	11.4062
PRs_ESR1_Low	-45.2333	10.6082
PRs_ESR1_Low	-1.9097	9.24023
PRs_ESR1_Low	32.9365	7.79517
PRs_ESR1_Low	-9.72428	8.26909
PRs_ESR1_Low	-32.7238	8.908
PRs_ESR1_Low	-7.1105	10.7095
PRs_ESR1_Low	110.375	11.7653
PRs_ESR1_Low	6.47564	8.57042
PRs_ESR1_Low	-26.078	10.8871
PRs_ESR1_Low	10.9561	10.4285
PRs_ESR1_Low	-1.51112	7.01207
