# Supplementary material for: Molecular profiling of aromatase inhibitor sensitive and resistant ER+HER2- postmenopausal breast cancers
Source: Nat Commun. 2023 Jul 7;14:4017. doi: 10.1038/s41467-023-39613-z (PMC10328947; doi:10.1038/s41467-023-39613-z)
Supplement: Supplementary file 9 — Source Data [file 41467_2023_39613_MOESM9_ESM.zip › Source_data_Fig_1c-i.xlsx]

## Sheet: Source_data_Fig_1c-i
Group	Log2 ESR1 counts	Log2 PGR counts	Log2 MKI67 counts	Log2 TFF1 counts	ER IHC	PgR IHC	Ki67 IHC
GRs	14.1348	12.3406	11.8442	6.7503	83.5	75	38.349
GRs	14.5662	16.5701	11.9916	5.3765	91.5	100	14.2944
GRs	13.9243	13.6667	11.699	6.91604	89	99	32.8723
GRs	14.0161	14.2301	11.8351	11.7257	73.25	90	16.2246
GRs	14.4687	14.1098	11.9567	7.4795	70	95	38.9116
GRs	14.4917	7.78014	11.7424	9.18124	99.25	1	30.547
GRs	12.7238	13.529	10.1793	6.43252	48.75	70	36.7238
GRs	14.2527	13.3036	10.2875	9.53636	96	95	10.3497
GRs	14.8357	11.7589	10.1882	7.52187	56.5	40	19.4896
GRs	15.0911	6.76717	11.3987	1.87805	95.5	0.1	32.1337
GRs	14.1081	12.3511	11.7962	6.33298	NA	NA	NA
GRs	14.8476	16.4204	8.65569	11.2597	85	100	12.2598
GRs	14.7032	14.4436	13.0386	6.40837	98.75	99	39.1582
GRs	14.1153	13.4965	11.6459	5.82226	95.75	95	30.2557
GRs	13.8012	10.5546	11.2836	10.0684	94	5	15.8983
GRs	14.3175	9.64801	12.5547	1.50266	100	15	29.2972
GRs	13.264	14.7217	10.6394	7.79353	85.5	99	19.0857
GRs	15.0007	7.05017	11.3536	8.51626	99.25	1	22.3585
GRs	14.6211	12.7677	11.5172	4.39547	85.25	50	23.619
GRs	13.9321	14.8174	11.2886	9.20745	79	90	23.4945
GRs	13.5795	8.69131	11.2249	3.59977	100	5	32.0179
GRs	14.3295	12.3352	10.9268	8.74353	99.5	99	13.4375
GRs	15.1328	14.4922	11.7442	9.51226	74	80	17.8467
GRs	14.552	13.1547	12.4604	9.75709	98.25	65	32.1138
GRs	13.5755	12.6809	11.4158	6.70133	86.25	90	23.1939
GRs	14.2083	11.1092	11.0927	6.27435	85.75	1	10.8453
GRs	13.5017	12.9472	11.6351	1.99719	93.25	60	21.7988
GRs	14.5331	14.9019	8.4845	11.1682	85.5	85	24.471
GRs	14.3891	12.9062	11.8933	9.33039	97.25	70	25.3979
GRs	13.9147	10.4242	11.7386	8.83642	95.25	10	23.4032
GRs	12.8878	9.49808	11.3998	9.77952	93.5	1	30.9218
GRs	14.7406	12.9185	12.5143	7.89305	98.5	90	13.9632
GRs	13.8496	13.8864	10.9996	11.4023	91.5	95	20.0544
GRs	14.2446	13.3681	11.6782	10.3972	NA	NA	NA
GRs	15.4004	8.45194	12.2386	6.76667	93	5	31.4831
GRs	12.7819	10.4003	11.8665	5.78308	92.75	30	39.4913
GRs	15.1791	15.6852	12.1511	3.84774	87	95	30.7002
GRs	14.8658	13.9797	12.8723	2.9331	85.75	75	34.7347
GRs	14.3347	12.0093	9.47872	4.09425	95.25	50	14.2349
GRs	14.2	11.1537	11.7422	8.26715	89.25	40	33.0996
GRs	15.2382	16.0402	11.9459	5.33776	91.25	100	47.7965
GRs	14.4915	14.3841	10.6432	6.30317	99	100	14.4596
GRs	14.4519	7.50232	12.6183	8.11768	94	0	73.5059
GRs	14.1298	13.3867	11.1277	10.193	82	100	32.1906
GRs	13.4117	12.4679	9.81163	6.36572	69.75	20	44.7232
GRs	13.9663	13.8419	11.663	11.4691	96.75	100	14.061
GRs	13.0861	11.9666	10.7688	9.52351	65.75	60	25.5651
GRs	14.4923	11.9519	12.686	4.69077	NA	NA	NA
GRs	13.5381	9.01591	10.3494	4.81729	73.5	2	21.1302
GRs	14.1105	13.5734	10.251	4.32601	95.5	99	28.1217
GRs	14.2048	12.7017	11.1276	9.88314	38.75	30	26.9575
GRs	14.5356	9.70748	12.0998	10.6124	88	10	32.6905
GRs	14.9519	10.5702	10.8307	8.49356	99.25	40	24.3243
GRs	13.7154	8.35246	9.44647	4.72473	71.75	0	11.4787
GRs	13.7521	13.5874	12.4405	10.2575	93.25	80	35.2827
GRs	14.2922	11.4279	10.922	4.31703	96	25	37.9615
GRs	14.1447	11.4897	10.0378	5.45639	83	20	28.0832
GRs	14.3747	14.381	12.3207	8.76323	93.5	90	36.9637
GRs	15.8346	12.0993	10.5375	10.1585	95.75	99	11.7456
GRs	14.6188	7.16354	12.0549	10.7291	100	0.1	38.2836
GRs	14.9632	9.09129	11.6988	11.6131	99.25	5	24.5627
GRs	12.488	8.06767	11.5213	6.53161	63	40	46.7798
GRs	14.3568	11.6905	12.1732	3.48547	99.5	85	51.4781
GRs	13.7855	13.4261	11.4226	6.82355	92.75	85	57.3529
GRs	14.7107	13.1625	10.8714	3.89272	NA	NA	NA
GRs	14.0367	14.4442	10.5827	6.62751	96	95	14.6296
GRs	14.3629	13.1801	9.24051	8.1079	87	70	11.7942
GRs	13.95	13.4495	11.4142	2.46248	91.5	95	22.2362
GRs	14.0889	13.5228	12.8525	2.68738	71.75	99	45.0437
GRs	13.4295	11.0934	10.9186	8.71754	87	75	35.023
GRs	12.9334	10.3433	12.1245	10.3299	80.25	20	25.7396
GRs	14.8567	13.0285	12.0401	2.34519	89.25	90	20.9705
GRs	12.4371	13.4773	11.5597	12.9745	48	70	14.8238
GRs	14.2022	8.49206	11.2463	5.92312	88	0	21.1988
GRs	14.4459	12.3627	11.1108	11.1012	95.5	30	18.8406
GRs	14.2035	14.6155	12.4897	8.21563	98.75	100	56.3873
GRs	12.6989	9.1981	11.4546	9.40352	91.5	50	34.6491
GRs	15.5031	6.8497	12.01	8.35767	69.5	1	16.1996
GRs	14.7648	12.8684	11.0081	9.67549	81.25	35	16.2634
GRs	14.1895	8.27979	11.7631	8.53982	64.5	5	42.5159
GRs	15.2521	6.53656	12.2274	6.73251	98.25	0.1	15.5381
GRs	13.6476	8.96141	11.7033	8.81897	96.25	1	39.8256
GRs	13.9662	15.9197	11.5183	7.06372	79	100	22.1381
GRs	14.5322	13.7241	10.3376	10.8235	90.25	50	13.9108
GRs	13.9301	11.2687	12.7679	7.96568	98.75	50	42.623
GRs	14.1015	14.3898	11.3223	10.0877	98	99	25.7732
GRs	14.1544	14.3175	10.7877	8.96785	91	99	18.0124
GRs	10.9243	10.2145	9.65718	10.266	NA	NA	NA
GRs	14.9918	11.7556	11.5112	9.85084	100	90	13.5969
GRs	14.309	10.9457	12.4698	10.6066	85.75	45	35.3637
GRs	13.701	8.91556	10.6451	7.28236	89	5	25.4063
GRs	13.7821	10.6039	11.2301	2.23567	96.5	50	12.9947
GRs	14.2909	11.7678	11.2501	9.08182	88.5	55	18.0514
GRs	13.1606	11.6493	9.85454	9.26233	88.75	55	10.7824
GRs	14.6687	12.4803	11.8211	4.67037	85	90	33.0059
GRs	14.9561	9.06575	9.64094	8.76204	93.75	10	16.6788
GRs	13.2391	12.2358	10.6798	4.29374	69.5	60	51.2195
GRs	14.7652	14.3609	11.9389	11.4357	92	90	36.0445
GRs	14.1243	13.1315	10.0411	6.75642	81.25	85	10.8504
GRs	13.6818	7.81265	11.5165	10.3536	77	2	33.5237
GRs	13.3004	13.4382	11.026	9.07627	65.5	80	15.0454
GRs	13.3202	11.337	10.8007	10.2862	99.5	45	28.599
GRs	15.1232	13.5892	10.4557	6.40652	98.5	70	23.2938
GRs	13.75	12.3285	10.9432	9.98611	87.5	40	30.3279
GRs	14.2631	13.3987	11.4603	3.1886	97.25	80	26.1307
GRs	13.9591	11.5847	10.6245	10.6932	87	65	15.1685
GRs	13.6558	12.1324	12.1131	8.98707	65.5	50	27.5546
GRs	13.4684	12.4961	11.7081	9.18455	93.5	40	18.5792
GRs	14.933	11.7322	11.2945	8.15193	96.5	80	21.612
GRs	13.642	10.8064	12.6081	9.12044	65	40	41.2486
GRs	14.8527	12.2086	11.4313	11.2997	88.5	50	32.1755
GRs	15.1449	14.9294	11.683	3.93295	99.75	100	29.0974
GRs	13.8154	13.179	11.2889	10.2961	70.25	50	33.5678
GRs	15.641	12.8733	10.5142	8.01197	92.25	30	13.9618
GRs	14.4397	10.528	11.4724	7.11904	98	50	31.3725
GRs	13.788	12.2255	9.67751	4.05845	82.75	85	49.2874
GRs	15.1167	13.9891	11.2428	12.5229	84	95	17.6546
GRs	14.53	14.9859	13.6208	10.3563	71.75	95	50.5161
GRs	13.926	14.5079	11.6901	1.95973	88.5	95	41.0103
GRs	15.2342	12.0633	11.026	7.72952	96.25	70	24.1408
GRs	14.2471	11.5345	11.4864	10.9756	98	20	26.6098
GRs	14.1766	10.9991	10.8894	8.21002	98.5	75	18.7692
GRs	14.6513	10.4066	12.1778	6.5914	97.5	25	46.7876
GRs	14.2308	10.5385	11.6807	8.85108	93.5	30	26.6291
GRs	14.5844	13.8379	12.0028	4.94198	95.5	95	29.1026
GRs	14.2427	12.7475	11.8837	4.68792	94.5	90	21.5344
GRs	13.8393	12.6952	11.6019	6.16986	94	85	14.1066
GRs	13.2971	14.5793	10.5945	7.91651	94	95	25.762
GRs	13.0409	10.2975	11.2151	2.96556	92	25	30.7282
GRs	14.3581	10.3561	12.7432	7.36883	98.5	25	46.7874
GRs	13.8483	10.2558	11.7671	4.1607	98.75	55	23.8901
GRs	12.7318	12.4466	11.1392	4.66988	71	65	21.527
GRs	14.0459	12.6412	11.2778	8.68974	90.25	40	12.4902
GRs	13.6533	11.8746	12.2637	10.7402	97.5	75	33.2566
GRs	14.1237	9.9931	11.6179	8.60703	98	25	27.7567
GRs	13.4525	12.3477	12.3506	9.65577	98.25	90	23.2102
GRs	13.4331	11.1848	11.6697	7.26286	99.25	70	30.662
GRs	14.7657	13.8171	11.4683	4.55907	97	90	24.9016
GRs	12.4918	9.5333	10.8351	12.7941	85.25	0	12.0301
GRs	14.2945	13.2455	11.5973	6.11447	96	90	27.3616
GRs	14.7413	11.4152	9.89877	8.13929	95.25	35	17.9577
GRs	13.4179	10.9202	10.9658	5.8166	94.75	70	17.5747
GRs	15.0797	10.0779	11.0254	4.18377	95.25	15	11.1787
GRs	14.4535	14.4695	11.7061	2.70101	96	100	64.4182
GRs	14.3348	8.70927	11.0914	5.40175	100	1	30.1003
GRs	15.2992	6.01649	13.3431	6.26089	95	0.1	44.2553
GRs	9.99815	5.45313	13.2678	0	99	75	57.309
GRs	13.8143	15.89	8.54309	4.59135	14.75	70	13.1222
GRs	15.9422	15.9141	9.3269	11.8368	86.25	95	10.5563
GRs	13.3789	11.2033	11.6965	9.84613	75.25	60	42.1053
GRs	13.6361	14.4885	11.7438	8.18678	78.5	80	59.6529
GRs	13.8135	14.5736	9.80529	3.3444	72.5	95	29.332
GRs	15.8088	13.3319	11.0775	10.9207	98.25	95	27.6178
GRs	14.9574	13.7249	10.32	10.8927	94.75	75	12.9117
GRs	13.9491	13.838	11.7361	4.40338	91.5	75	50.9223
GRs	14.7156	11.6808	10.0176	3.19443	NA	NA	NA
GRs	14.4904	12.5661	8.55969	5.32592	95.5	70	10.9244
GRs	14.3331	14.66	12.7317	6.898	86	100	38.9932
GRs	14.0852	14.0489	10.5002	11.4757	73.5	90	20.9328
GRs	13.8716	10.5679	8.24702	11.1282	NA	NA	NA
GRs	15.3975	10.3543	11.48	5.31313	98.25	35	42.2799
GRs	13.0861	12.1432	12.8769	6.54718	93	80	49.6183
GRs	14.5263	13.0821	11.3927	4.67496	99.5	75	18.6722
GRs	14.1213	12.0844	12.8319	7.49402	96.5	60	60.3131
GRs	14.2862	7.92844	11.4405	8.06761	90.25	5	68.6822
GRs	14.7988	11.8236	11.6195	11.4562	95.75	60	16
GRs	15.0091	15.6808	12.7278	9.49585	99.5	95	43.1837
GRs	13.5003	13.5809	12.3414	8.47411	83.75	80	41.5738
GRs	12.911	12.2887	11.822	4.51546	78.25	85	24.4755
GRs	14.6851	9.48792	12.214	7.82593	98.75	15	52.8477
GRs	13.3157	12.3776	10.7702	9.58067	93	95	24.8945
GRs	14.6768	11.5002	10.4948	7.62926	98.25	75	11.1462
GRs	12.852	10.5624	10.7404	8.13303	87.25	30	34.2995
GRs	13.6435	12.6553	8.5729	2.95644	72.25	65	13.0795
GRs	14.2105	13.4483	11.1875	8.76325	99	95	31.1586
GRs	14.7213	13.8326	11.4168	9.38683	93	90	56.2361
GRs	14.8053	14.1397	12.2895	5.25551	98.75	70	59.2944
GRs	14.6683	7.71652	11.7252	2.028	94	0.1	25.8854
GRs	13.192	13.7159	11.1655	8.15151	97	95	15.074
GRs	13.6906	13.4826	11.5582	10.3994	74	95	15.8782
GRs	13.7456	13.6152	10.1982	7.35252	89.25	80	30.2288
GRs	14.6653	12.3934	12.3093	10.5547	90.75	95	25.8045
GRs	13.5592	14.1855	10.6185	11.3082	96	95	16.3873
GRs	14.6329	12.8926	10.1109	11.2237	100	80	14.5532
GRs	13.5746	12.3845	10.4745	7.25126	90	55	30.1855
GRs	13.5303	13.4813	13.0733	5.94141	86	90	40.0796
GRs	14.3525	10.1891	12.2876	11.5065	90	25	49.3116
GRs	13.8994	13.7244	11.0675	9.70818	94.5	70	10.0478
GRs	13.6988	11.3592	13.1109	1.71242	66.75	30	23.3533
GRs	14.9722	12.9394	11.9654	5.97541	98.25	95	30.2198
PRs_ESR1_High	15.4974	7.06845	11.7034	9.04604	95.25	1	28.8548
PRs_ESR1_High	14.1284	13.9282	11.25	7.83283	78.25	80	11.8976
PRs_ESR1_High	13.3178	9.89094	12.0073	9.86155	70.5	20	32.3621
PRs_ESR1_High	13.7297	7.98486	11.8162	5.21737	63.25	0.1	16.4975
PRs_ESR1_High	14.8704	14.6937	12.6507	9.48421	90.5	100	15.5219
PRs_ESR1_High	13.2853	13.3541	11.3224	10.7082	84	80	13.5274
PRs_ESR1_High	14.2224	13.1269	12.5166	4.9935	90	80	33.5271
PRs_ESR1_High	13.725	8.37966	10.3913	7.27839	93.25	0	11.3091
PRs_ESR1_High	14.9132	9.00346	11.2407	7.44564	95.75	50	11.4557
PRs_ESR1_High	14.3974	9.81608	10.2963	6.26853	96.75	30	10.1449
PRs_ESR1_High	13.0384	10.012	12.637	1.47595	52	5	33.6516
PRs_ESR1_High	14.7513	13.3687	12.4578	8.76013	67	65	22.5423
PRs_ESR1_High	14.6263	13.3313	10.7524	4.75732	75	80	17.7812
PRs_ESR1_High	14.7932	14.8531	11.2183	4.59228	98.5	95	12.7054
PRs_ESR1_High	13.453	9.528	10.4137	0	95.5	10	10.675
PRs_ESR1_High	14.9102	14.7478	12.252	10.5071	31.5	70	19.7164
PRs_ESR1_High	14.7809	12.0457	12.3531	5.52213	95.75	50	18.1042
PRs_ESR1_High	14.3462	9.34117	10.2537	4.97819	93.5	3	11.3339
PRs_ESR1_High	12.1571	8.40983	10.8272	4.78742	48	5	15.5831
PRs_ESR1_High	15.0003	14.8923	12.1528	10.5107	94	100	28.0299
PRs_ESR1_High	13.9076	8.20945	10.9784	4.64185	81.25	2	24.2438
PRs_ESR1_High	14.1787	11.951	10.2273	5.71675	89	90	47.6764
PRs_ESR1_High	14.5807	13.5822	11.9701	10.7303	87	70	20.8609
PRs_ESR1_High	14.1382	8.22617	11.5337	6.14404	96.75	0.1	28.4678
PRs_ESR1_High	13.8573	9.48241	11.1733	10.4238	94.5	10	19.7507
PRs_ESR1_High	14.7243	15.5369	9.54913	10.6319	NA	NA	NA
PRs_ESR1_High	14.7392	7.52715	12.8111	2.68311	82	0.1	58.1118
PRs_ESR1_High	13.4472	6.8763	11.7868	2.09801	65.5	0.1	22.0643
PRs_ESR1_High	12.457	14.466	11.5308	7.66667	56	90	21.447
PRs_ESR1_High	14.6026	13.3308	12.6685	7.57711	93.75	95	33.5938
PRs_ESR1_High	12.9686	11.1935	11.6317	7.79099	60.75	25	28.7787
PRs_ESR1_High	14.3418	10.0379	11.5538	7.25755	76	20	40.1059
PRs_ESR1_High	12.3463	10.7742	12.3368	2.77937	96.5	50	42.9422
PRs_ESR1_High	13.9438	8.28323	10.0205	8.57945	97.5	1	22.63
PRs_ESR1_High	12.9763	9.78137	11.3962	4.84401	52.25	15	34.9515
PRs_ESR1_High	13.9613	11.3498	10.9172	8.29977	83	50	28.6391
PRs_ESR1_High	14.0024	11.3114	10.6214	8.34894	NA	NA	NA
PRs_ESR1_High	15.1311	14.651	12.4266	7.35922	NA	NA	NA
PRs_ESR1_High	14.9185	10.7684	11.7494	9.32135	0	0	57.199
PRs_ESR1_High	14.311	12.3745	12.2339	7.64696	85.25	50	27.4311
PRs_ESR1_High	13.5595	13.9856	12.0683	9.79433	84	95	31.7661
PRs_ESR1_High	13.8566	12.3457	12.6694	10.2002	80	75	23.7783
PRs_ESR1_High	12.8454	9.38298	11.8176	6.78638	91.5	0	29.4896
PRs_ESR1_High	14.5768	10.7021	13.1409	4.05028	83.75	10	55.9181
PRs_ESR1_High	14.6711	11.189	10.6688	0	94	45	29.3717
PRs_ESR1_High	14.6737	13.6082	11.8197	4.32289	98.25	50	60.0536
PRs_ESR1_High	12.7267	15.0633	12.3584	5.63325	73.5	95	32.4837
PRs_ESR1_High	14.8256	13.8947	12.3341	13.1885	87.5	80	26.462
PRs_ESR1_High	13.8535	12.3611	11.53	11.3418	97.75	90	21.2518
PRs_ESR1_High	14.6974	13.1255	12.7124	6.2408	97.75	70	38.0389
PRs_ESR1_High	14.6541	9.68252	11.5	7.62437	89.75	5	24.833
PRs_ESR1_High	14.3562	11.5336	12.5654	7.49214	100	50	39.1026
PRs_ESR1_High	15.7149	11.2078	11.6391	1.03555	100	30	21.2555
PRs_ESR1_High	15.2382	11.4564	11.4953	10.7883	93	30	20.46
PRs_ESR1_High	13.8399	10.4529	11.8434	4.20366	59.75	35	44
PRs_ESR1_High	15.7264	11.9065	12.0234	9.82425	88.25	40	35.1891
PRs_ESR1_High	14.2247	11.7653	11.5988	4.37625	97.25	65	29.8677
PRs_ESR1_High	12.3642	8.55268	11.3613	3.0079	51	0.1	18.2342
PRs_ESR1_High	12.8448	9.73763	10.3878	9.38891	62	5	10.8827
PRs_ESR1_High	14.3467	9.38907	11.59	4.28834	99.25	15	19.9078
PRs_ESR1_High	14.4542	9.73074	10.5622	11.4141	90.5	5	10.9434
PRs_ESR1_High	13.9141	6.9318	12.2064	6.9318	65	0	12.5118
PRs_ESR1_High	15.0197	7.89021	10.8742	6.70863	95.75	1	22.4751
PRs_ESR1_High	13.1166	7.39919	11.4315	8.60583	83.5	1	30.4286
PRs_ESR1_High	15.1088	10.4456	12.785	10.1923	90	10	30.6878
PRs_ESR1_High	12.8179	8.83941	10.9822	6.34464	57.25	1	32.5323
PRs_ESR1_High	14.4117	8.73599	12.3292	5.37397	88.75	1	23.8956
PRs_ESR1_High	12.6151	7.45463	12.232	4.79053	47.75	0	13.875
PRs_ESR1_High	14.249	11.3357	13.0323	8.74468	51.5	30	18.7597
PRs_ESR1_High	14.5371	10.1011	9.6901	8.98551	70	5	11.596
PRs_ESR1_High	12.7181	11.4933	11.4925	5.12386	70.75	55	26.2626
PRs_ESR1_High	14.1071	10.377	11.0803	7.40759	62	0	16.9632
PRs_ESR1_High	12.8889	9.86684	11.3664	4.93409	33	45	17.7352
PRs_ESR1_High	13.2213	11.6482	9.25842	6.07329	80	70	12.0908
PRs_ESR1_High	14.4708	9.01745	10.6343	6.8336	80.75	70	14.3234
PRs_ESR1_High	12.7057	15.0122	11.0346	10.562	52.25	95	13.9169
PRs_ESR1_High	13.7555	11.0692	11.1263	10.7162	72.25	15	27.3224
PRs_ESR1_High	14.0564	12.4697	11.5775	6.06447	88.25	80	11.7008
PRs_ESR1_High	14.6808	13.9154	12.4941	11.5982	94	95	34.6056
PRs_ESR1_High	13.2276	12.0371	10.7648	4.02273	99.25	95	10.8108
PRs_ESR1_High	14.295	12.781	11.6863	6.42807	89.5	80	13.1507
PRs_ESR1_High	14.3027	14.6195	10.6765	9.04995	98.25	95	11.6761
PRs_ESR1_High	15.209	12.7569	12.2994	7.6296	98.25	85	16.7756
PRs_ESR1_High	13.6293	12.2737	11.234	10.1275	95	90	16.7776
PRs_ESR1_High	13.4568	7.84075	12.4541	8.6062	81.25	0	33.6854
PRs_ESR1_High	13.5878	10.1651	11.2881	5.41212	100	70	21.978
PRs_ESR1_High	15.2852	12.8832	12.0447	4.75927	97.5	100	25.0297
PRs_ESR1_High	13.5826	11.4568	9.82631	7.72166	36.25	0	24.9104
PRs_ESR1_High	14.2615	9.53079	12.547	5.90919	NA	NA	NA
PRs_ESR1_High	13.0303	8.81278	9.86661	5.02999	22.75	0	40.3263
PRs_ESR1_High	13.0214	11.7148	9.58697	4.42364	69.5	30	19.2058
PRs_ESR1_High	12.4422	11.5155	9.27729	10.2176	58	55	11.3586
PRs_ESR1_High	12.7367	11.5772	10.4572	8.15807	NA	NA	NA
PRs_ESR1_High	13.968	11.2763	11.2978	10.6335	62.25	20	25.5867
PRs_ESR1_High	13.5852	10.1597	11.6284	4.78884	87	30	18.1598
PRs_ESR1_High	12.5987	10.8209	8.86292	1.33958	NA	NA	NA
PRs_ESR1_High	15.2389	15.6156	10.2808	13.0589	76.25	80	10.8859
PRs_ESR1_High	13.9033	9.76891	11.8432	4.74732	92.75	5	23.252
PRs_ESR1_High	13.2661	13.3058	11.8322	6.05934	72	75	44.3396
PRs_ESR1_High	13.982	12.8239	11.0526	8.26193	79.25	35	12.8834
PRs_ESR1_High	13.7535	10.0672	11.857	8.63272	55.5	15	40.9414
PRs_ESR1_High	14.6152	12.1791	10.2439	6.42284	96.25	90	14.1962
PRs_ESR1_High	13.7582	7.792	11.4817	5.13293	94	0	39.7059
PRs_ESR1_High	13.6389	7.80621	11.1161	9.99259	96.25	0	17.4843
PRs_ESR1_High	13.4436	13.0919	12.4654	8.22883	NA	NA	NA
PRs_ESR1_High	14.8559	11.3627	12.8648	2.92289	100	25	48.7647
PRs_ESR1_High	12.5894	9.39448	10.4609	9.95718	90	10	27.1557
PRs_ESR1_High	14.0731	8.54508	11.4317	5.43449	96.75	25	25.6198
PRs_ESR1_High	14.397	6.4656	13.4533	1.88304	89.75	0	42.236
PRs_ESR1_High	13.2803	10.7483	11.4544	2.47507	55.5	35	40.0917
PRs_ESR1_High	14.7507	12.3005	11.6234	9.87953	84.25	75	49.3448
PRs_ESR1_High	14.5048	8.54589	12.2877	2.89269	95.5	25	39.3701
PRs_ESR1_High	12.9672	11.7144	12.7355	2.09422	82.5	70	54.5329
PRs_ESR1_High	14.4893	12.9487	10.7937	9.0619	99.25	95	16.5605
PRs_ESR1_High	14.6879	13.9064	11.6561	2.32992	100	99	30.086
PRs_ESR1_High	13.3899	14.1798	10.9792	7.23122	82.75	95	12.6582
PRs_ESR1_High	13.4948	8.78747	11.8851	6.01468	94	10	32.61
PRs_ESR1_High	15.0926	9.54548	10.967	8.03066	NA	NA	NA
PRs_ESR1_High	14.444	6.57026	12.7286	0.834757	96.75	0	67.2485
PRs_ESR1_Low	8.45439	5.6715	14.2244	0.559369	3.25	0	82.9841
PRs_ESR1_Low	10.0018	6.52366	12.6814	0.363096	10	0	51.2821
PRs_ESR1_Low	9.85317	7.27878	12.1327	0	0	0	66.0978
PRs_ESR1_Low	10.14	7.70053	10.0204	9.8937	3	0	12.8975
PRs_ESR1_Low	10.1848	8.32789	11.5784	4.29054	0	0	54.8269
PRs_ESR1_Low	10.9615	8.34719	11.1441	8.04256	36.75	0	24.6338
PRs_ESR1_Low	6.86643	6.70888	14.0873	1.00427	0	0	88.6829
PRs_ESR1_Low	9.99452	8.11446	12.0996	5.23324	5	0	45.1872
PRs_ESR1_Low	7.17165	5.86916	13.9219	0.935027	0	0	47.038
PRs_ESR1_Low	8.20703	6.90778	12.4969	3.19859	0	0	34.375
PRs_ESR1_Low	8.46345	8.44079	11.6279	2.35749	0	0	31.2377
PRs_ESR1_Low	9.21323	7.73351	12.0476	1.91416	3	0	52.4368
PRs_ESR1_Low	7.8073	7.59261	12.615	1.79812	0	0.1	44.4015
PRs_ESR1_Low	11.3277	7.11727	11.5543	0	12.75	0	76.6827
PRs_ESR1_Low	7.657	8.31962	11.5233	0	0	0	39.866
PRs_ESR1_Low	7.45363	6.15794	12.5423	0.89421	99	99	30.303
PRs_ESR1_Low	9.91273	7.80856	11.7247	3.96121	99.25	25	23.8095
PRs_ESR1_Low	9.84468	10.6289	10.4636	2.68487	1	30	25.1074
PRs_ESR1_Low	8.67429	6.22075	12.4938	2.73555	0	0	96.9646
PRs_ESR1_Low	10.8438	6.20403	13.2253	0	10.75	0	77.0683
PRs_ESR1_Low	9.24844	6.56423	13.057	1.24909	4.75	0	77.757
PRs_ESR1_Low	8.84384	8.11667	12.0563	3.30359	0	0	78.1915
PRs_ESR1_Low	11.2572	8.1865	11.6376	5.78687	23.75	0.1	33.7516
PRs_ESR1_Low	9.84336	9.19361	9.97542	1.18667	0	0	35.4358
PRs_ESR1_Low	9.45178	7.30979	11.482	2.66961	2.5	0	29.5051
PRs_ESR1_Low	9.21664	7.32085	11.8524	0.943903	4	0	25.5043
PRs_ESR1_Low	8.61658	9.18788	12.3378	0	0	0	23.6655
PRs_ESR1_Low	10.1714	6.69306	12.4333	0	23.25	0	97.3126
PRs_ESR1_Low	11.3002	12.0865	10.8785	7.14062	43	50	22.4622
PRs_ESR1_Low	8.54541	8.80607	13.3772	1.88376	0	1	38.7251
PRs_ESR1_Low	9.81178	6.0993	12.2558	1.10104	6.5	0	78.9364
PRs_ESR1_Low	9.08229	7.7239	11.3973	3.70303	2	0	12.0316
PRs_ESR1_Low	9.61075	7.95564	9.77347	1.17726	0	0	61.597
PRs_ESR1_Low	10.7314	9.25674	10.9819	5.91049	17.5	5	11.8497
PRs_ESR1_Low	7.33233	6.67727	11.8491	0.929676	0	0	56.0697
PRs_ESR1_Low	11.7187	9.23167	11.3934	5.9986	8.1	0	19.8606
PRs_ESR1_Low	8.87952	8.43686	13.0756	3.35997	0	0	49.0451
PRs_ESR1_Low	8.61874	6.59314	13.1849	1.88913	0	0	70.8932
PRs_ESR1_Low	7.83458	7.59917	10.9625	2.70997	0	0	45.7571
PRs_ESR1_Low	9.19267	5.69608	12.9082	8.25766	2.5	0	56.7757
PRs_ESR1_Low	9.63786	7.16402	11.7934	0	11.5	0	28.5962
PRs_ESR1_Low	9.55156	9.30385	11.9381	0	0	0	44.069
PRs_ESR1_Low	11.6952	9.70813	10.0607	7.6202	32	10	24.7899
PRs_ESR1_Low	11.0025	5.25708	10.1852	2.09965	0	0	63.7444
PRs_ESR1_Low	8.09077	7.79054	10.7199	0	10	0	23.7288
PRs_ESR1_Low	8.2264	6.51218	12.2245	0	NA	NA	NA
PRs_ESR1_Low	11.4062	9.59205	9.81215	11.3828	33	5	33.6689
PRs_ESR1_Low	10.6082	10.9595	9.15397	7.73519	11.75	0	10.3704
PRs_ESR1_Low	9.24023	6.21892	13.0333	0	0	0	64.094
PRs_ESR1_Low	7.79517	7.83563	12.1358	0	3.25	0	39.8287
PRs_ESR1_Low	8.26909	7.75093	10.5745	5.52273	0	0	42.4859
PRs_ESR1_Low	8.908	7.92687	11.894	0	11.75	0	41.4687
PRs_ESR1_Low	10.7095	8.50302	11.779	1.26117	40.5	10	34.5753
PRs_ESR1_Low	11.7653	12.96	10.0483	4.43348	93.5	75	10.0295
PRs_ESR1_Low	8.57042	7.89566	11.6406	1.25018	1	5	31.8718
PRs_ESR1_Low	10.8871	8.61696	10.9336	3.52697	22.5	0	22.4953
PRs_ESR1_Low	10.4285	7.43494	11.6939	5.12511	23.5	0	33.0373
PRs_ESR1_Low	7.01207	6.49928	13.9236	2.73344	NA	NA	NA
