# Supplementary material for: Molecular profiling of aromatase inhibitor sensitive and resistant ER+HER2- postmenopausal breast cancers
Source: Nat Commun. 2023 Jul 7;14:4017. doi: 10.1038/s41467-023-39613-z (PMC10328947; doi:10.1038/s41467-023-39613-z)
Supplement: Supplementary file 9 — Source Data [file 41467_2023_39613_MOESM9_ESM.zip › Source_data_Fig_1k-m.xlsx]

## Sheet: Source_data_Fig_1k-m
Group	Log2 counts FC PGR counts	Log2 counts FC MKI67 counts	% Change in Ki67 IHC
GRs	-2.25011	-4.27667	-99.6037
GRs	-2.71879	-4.50518	-99.4606
GRs	-2.08375	-3.31309	-95.6542
GRs	-1.91653	-2.39799	-92.5879
GRs	-3.31498	-3.4413	-80.6287
GRs	1.17873	-3.92664	-88.4157
GRs	-2.2824	-1.87874	-94.3616
GRs	-4.61133	-3.5558	-95.5474
GRs	-1.74845	-2.43429	-86.0532
GRs	0.985516	-2.97135	-80.6257
GRs	-1.63303	-3.29744	-91.4095
GRs	-1.3196	-1.09237	-83.5369
GRs	-0.844414	-2.19486	-98.9758
GRs	-1.63681	-2.83921	-95.1035
GRs	-1.07286	-3.18186	-92.8387
GRs	0.9083	-2.09505	-90.2589
GRs	-3.21295	-1.08128	-87.3237
GRs	0.737942	-2.27503	-93.4923
GRs	-2.51651	-1.34645	-84.4343
GRs	-2.26026	-2.72554	-95.1838
GRs	1.75461	-2.18794	-96.4346
GRs	-2.23229	-1.3868	-91.911
GRs	-1.0412	-3.95128	-96.1551
GRs	-1.27567	-2.48826	-85.3403
GRs	-2.45172	-2.68575	-88.0412
GRs	-2.53885	-3.45321	-94.083
GRs	-3.84444	-3.36283	-91.2231
GRs	-4.88228	-1.88791	-96.958
GRs	-1.02257	-1.7596	-96.1314
GRs	-1.18415	-1.55374	-95.5949
GRs	-0.112811	-0.635623	-92.0736
GRs	-0.705293	-4.56581	-99.2091
GRs	-0.943779	-2.96103	-97.9049
GRs	-2.36809	-2.47305	-82.732
GRs	-1.6963	-2.42659	-82.4149
GRs	-0.283928	-2.72543	-83.6381
GRs	-1.89907	-2.40522	-97.4284
GRs	-3.64596	-1.32715	-88.3864
GRs	-2.43325	0.224039	-87.2107
GRs	-0.887566	-3.46589	-85.3723
GRs	-1.66771	-4.03654	-97.3177
GRs	-4.79292	-3.85711	-99.1806
GRs	1.35419	-4.05471	-92.2209
GRs	-2.50397	-3.69882	-92.2606
GRs	-2.66636	-0.119085	-97.3101
GRs	-2.07086	-4.79024	-83.7182
GRs	-0.351902	-2.64506	-83.8348
GRs	-2.52374	-3.63244	-90.4642
GRs	0.552906	-2.37343	-90.9148
GRs	-1.91097	-1.01698	-87.6743
GRs	-1.84129	-3.32415	-94.7272
GRs	-1.00258	-2.436	-89.041
GRs	-1.13623	-1.92436	-84.828
GRs	-2.05957	1.08696	-83.3774
GRs	-2.38556	-3.434	-94.6014
GRs	-2.51508	-2.38871	-87.5814
GRs	-1.29208	-3.01736	-97.9574
GRs	-2.44302	-1.19988	-83.9286
GRs	1.03869	-3.46695	-91.6845
GRs	3.11752	-2.02317	-85.8344
GRs	-0.0693993	-3.56798	-92.73
GRs	1.10167	-1.2705	-82.3915
GRs	-2.52645	-1.15399	-81.6738
GRs	-2.35805	-1.50067	-80.0807
GRs	-0.402681	-2.79221	-86.6562
GRs	-2.1329	-1.96183	-96.8873
GRs	-2.49335	-0.570426	-90.5582
GRs	-3.09567	-2.82896	-89.6086
GRs	-1.87804	-4.69207	-97.411
GRs	-0.687273	-1.54928	-84.9503
GRs	-0.814514	-2.13038	-83.7094
GRs	-2.14197	-2.2574	-88.5094
GRs	-1.96501	-1.82583	-89.9315
GRs	-1.16428	-2.90723	-99.4247
GRs	-1.36311	-1.49166	-94.6686
GRs	-2.42501	-4.46112	-92.2894
GRs	1.08866	-2.78045	-85.325
GRs	1.30777	-3.8846	-97.3871
GRs	0.185399	-2.42619	-90.3795
GRs	-0.918475	-1.74121	-81.9374
GRs	1.85317	-3.52896	-90.7863
GRs	-0.897996	-2.85348	-94.4378
GRs	-2.61338	-1.99245	-89.1528
GRs	-0.164274	-1.57747	-90.0388
GRs	-1.60434	-1.69635	-91.6294
GRs	-2.91174	-0.806246	-89.8053
GRs	-3.17081	-0.616158	-91.3103
GRs	-0.513369	-1.22419	-88.0828
GRs	-0.402568	-1.99869	-93.1521
GRs	-2.26487	-4.72278	-85.3867
GRs	2.96638	-2.12576	-88.2666
GRs	-0.409203	-2.60731	-95.8222
GRs	-1.02177	-2.10641	-93.375
GRs	-1.30456	-1.72307	-100
GRs	-2.12287	-2.83148	-86.0765
GRs	-0.431369	-1.10076	-85.3765
GRs	-2.2698	-4.02591	-96.9059
GRs	-1.8514	-2.68276	-95.2626
GRs	-1.53327	-2.5498	-90.3394
GRs	1.22407	-1.74335	-92.9351
GRs	-2.26405	-2.92037	-94.2899
GRs	-1.86984	-2.26581	-95.3344
GRs	-1.37039	-2.61341	-89.3299
GRs	-1.98536	-3.15109	-94.1294
GRs	-1.82578	-2.65954	-85.7783
GRs	-1.23236	-2.79554	-94.2423
GRs	0.274945	-3.94025	-90.3099
GRs	-3.70277	-2.74971	-90.5903
GRs	-0.715618	-2.14595	-84.6277
GRs	-1.98455	-1.21617	-84.2227
GRs	-0.272683	-3.95497	-94.0838
GRs	-2.21666	-2.69376	-85.5675
GRs	-1.26392	-3.75679	-91.4968
GRs	-1.21127	-2.32848	-92.2985
GRs	-1.15555	-5.3724	-95.5015
GRs	-1.31709	-1.16239	-95.5197
GRs	-1.77163	-3.54726	-91.2634
GRs	-1.28424	-3.93619	-88.7097
GRs	-3.3398	-4.98567	-98.242
GRs	-2.29753	-1.3392	-83.4746
GRs	-3.47661	-2.22959	-83.1101
GRs	-2.07785	-1.6786	-81.5871
GRs	-0.138499	-3.59588	-88.1157
GRs	-0.693951	-2.40602	-92.9656
GRs	-1.64734	-3.74758	-91.3101
GRs	-2.18822	-3.75641	-93.3956
GRs	-2.0881	-2.78628	-89.3489
GRs	-3.97399	-1.57029	-94.0282
GRs	-0.515597	-2.12559	-92.1477
GRs	-2.5456	-2.77059	-92.5069
GRs	-0.871477	-2.04176	-90.0843
GRs	-1.52692	-1.39931	-85.033
GRs	-2.14155	-4.20936	-84.4539
GRs	-2.59966	-3.91265	-97.5313
GRs	-1.57421	-3.19899	-91.6927
GRs	-0.821996	-2.38399	-92.3631
GRs	-0.983296	-1.08784	-96.3148
GRs	-3.21424	-4.33852	-99.5085
GRs	0.796621	-2.87051	-97.9322
GRs	-2.85598	-1.55221	-87.2083
GRs	-1.23757	-2.37701	-97.975
GRs	-0.241175	-2.41363	-95.7616
GRs	-1.55453	-2.54893	-86.3842
GRs	-3.22262	-1.07887	-99.2107
GRs	-0.0601607	-1.13855	-88.7044
GRs	1.41502	-2.8949	-84.1827
GRs	4.74836	-4.53424	-87.9303
GRs	-3.92716	-0.023369	-92.1165
GRs	-1.03245	-2.07251	-87.5791
GRs	-0.571164	-3.63781	-97.6867
GRs	-2.51344	-3.32577	-95.356
GRs	-3.50462	-2.69166	-90.9622
GRs	-2.97743	-0.688553	-100
GRs	-3.32372	-3.41107	-88.816
GRs	-2.96157	-3.07326	-98.5701
GRs	-3.64547	-0.210019	-94.5859
GRs	-0.67548	2.08267	-96.6346
GRs	-0.97181	-0.47494	-80.4899
GRs	-3.91058	-2.55316	-87.4284
GRs	-0.807247	-0.149868	-94.3489
GRs	-0.56339	-1.65748	-84.3449
GRs	-2.79164	-3.93655	-95.211
GRs	-1.91246	-3.20466	-96.154
GRs	-2.69489	-2.79672	-88.7877
GRs	0.735819	-1.33797	-95.4232
GRs	-2.62266	-1.89227	-90.0126
GRs	-1.34418	-3.73404	-86.4524
GRs	-0.823351	-2.01266	-82.5179
GRs	-2.81555	-2.73266	-87.0925
GRs	-0.743407	-2.71787	-89.2007
GRs	-2.7419	-1.55636	-87.2026
GRs	-0.202697	-2.4631	-88.444
GRs	-0.919178	-1.42567	-86.2105
GRs	-0.158648	2.77076	-86.152
GRs	-4.14429	-3.07603	-80.2161
GRs	-2.00714	-2.51591	-89.147
GRs	-2.51187	-4.42032	-98.282
GRs	0.657964	-2.71634	-95.702
GRs	-1.59	-3.16603	-93.7506
GRs	-2.86156	-3.91647	-95.615
GRs	-2.35291	-0.563529	-89.6216
GRs	-3.35033	-4.12792	-98.1517
GRs	-3.25418	-2.35482	-97.6088
GRs	-1.02891	-2.75606	-96.3873
GRs	-2.86337	0.308662	-98.1731
GRs	-1.3156	-4.94283	-89.5706
GRs	-1.3861	-3.39171	-96.226
GRs	-2.4905	-3.99107	-96.8203
GRs	-1.96901	-3.89648	-96.1903
GRs	-1.25368	-1.64973	-92.1346
PRs_ESR1_High	1.77515	-0.965716	-36.2258
PRs_ESR1_High	-3.43253	-0.919182	-46.8503
PRs_ESR1_High	-1.01125	0.378211	11.422
PRs_ESR1_High	-0.0791779	-0.309222	-32.2771
PRs_ESR1_High	-1.73415	-2.80366	23.9398
PRs_ESR1_High	-4.80923	-0.963294	-34.2313
PRs_ESR1_High	-3.15715	-1.04199	-33.3381
PRs_ESR1_High	-0.0341015	-0.556802	5.59371
PRs_ESR1_High	-0.424198	-2.90796	-42.2492
PRs_ESR1_High	-0.361632	0.595676	6.76502
PRs_ESR1_High	-1.15009	-0.626135	-31.7328
PRs_ESR1_High	-5.47722	-0.989992	11.0019
PRs_ESR1_High	-2.44062	-0.484259	-21.2448
PRs_ESR1_High	-3.14744	-1.87708	79.9917
PRs_ESR1_High	0.223887	-1.36399	-46.0229
PRs_ESR1_High	-1.01986	-2.82982	-34.9655
PRs_ESR1_High	-0.995199	-0.175901	-34.599
PRs_ESR1_High	0.833878	-1.25843	-19.2876
PRs_ESR1_High	1.51448	-0.469305	-24.3809
PRs_ESR1_High	-3.87003	-1.69344	-0.29147
PRs_ESR1_High	-0.081814	-0.712363	1.60767
PRs_ESR1_High	-2.99912	1.15367	-35.5268
PRs_ESR1_High	-0.770635	-0.957457	-16.5955
PRs_ESR1_High	0.44149	-0.914902	-29.7452
PRs_ESR1_High	-1.69966	-1.27839	-36.4014
PRs_ESR1_High	-7.18831	0.561198	-12.2224
PRs_ESR1_High	0.860255	-1.53082	-45.6583
PRs_ESR1_High	0.790423	-0.255595	-17.7563
PRs_ESR1_High	-2.68655	-0.178689	-17.2053
PRs_ESR1_High	-2.12771	-1.03662	-39.0636
PRs_ESR1_High	-0.58116	0.178231	-35.9631
PRs_ESR1_High	-1.06669	0.0346625	2.07606
PRs_ESR1_High	0.371488	-1.17129	-46.2996
PRs_ESR1_High	-0.960273	1.09756	-41.7797
PRs_ESR1_High	2.42038	0.28845	-2.50241
PRs_ESR1_High	-2.82088	-0.348383	-28.1866
PRs_ESR1_High	-3.73415	2.10797	-41.0983
PRs_ESR1_High	-8.11931	0.569761	16.8074
PRs_ESR1_High	-3.60637	0.450244	-46.3616
PRs_ESR1_High	-1.36195	-1.24551	16.1455
PRs_ESR1_High	-2.07546	-0.402378	-8.06258
PRs_ESR1_High	-1.10232	0.455146	2.18374
PRs_ESR1_High	-0.718311	-0.337047	7.92655
PRs_ESR1_High	-2.376	-1.11936	-1.39124
PRs_ESR1_High	-2.96769	-0.901143	-36.9511
PRs_ESR1_High	-2.65623	-0.1556	-42.7035
PRs_ESR1_High	-2.41616	-0.213485	-26.1724
PRs_ESR1_High	-1.44967	0.0740594	-0.252119
PRs_ESR1_High	0.835061	-1.17429	-32.6817
PRs_ESR1_High	-3.60955	-0.475884	-6.64457
PRs_ESR1_High	6.00121	-0.510758	-28.5301
PRs_ESR1_High	-2.30986	-0.96043	-23.7004
PRs_ESR1_High	-1.30429	-1.82833	-34.6575
PRs_ESR1_High	-2.16522	-1.10011	-38.8174
PRs_ESR1_High	-3.17992	-0.0826054	-38.9665
PRs_ESR1_High	-1.79342	-1.64952	-47.0331
PRs_ESR1_High	0.805197	0.916867	30.8453
PRs_ESR1_High	-0.0850741	-0.511016	28.4714
PRs_ESR1_High	-0.215182	-1.76241	-13.1634
PRs_ESR1_High	0.00789146	-0.921103	-21.7091
PRs_ESR1_High	-1.33955	0.878148	95.8128
PRs_ESR1_High	0.945087	-0.517752	28.6137
PRs_ESR1_High	-0.673744	-0.0563319	1.63291
PRs_ESR1_High	1.42124	-1.55008	-39.8832
PRs_ESR1_High	-2.75138	0.538206	-13.7732
PRs_ESR1_High	-0.219015	-0.096848	-10.664
PRs_ESR1_High	-0.153454	-1.06325	0.436975
PRs_ESR1_High	1.12542	-0.578612	152.356
PRs_ESR1_High	0.130593	-1.33685	-7.88673
PRs_ESR1_High	-1.61627	0.365194	-38.7999
PRs_ESR1_High	-1.76935	-0.705835	-21.9541
PRs_ESR1_High	-1.80906	-1.19924	-9.24203
PRs_ESR1_High	1.72173	-0.108259	21.8273
PRs_ESR1_High	-1.69212	0.0385093	-23.028
PRs_ESR1_High	-0.73586	-1.08867	-32.2328
PRs_ESR1_High	-4.98677	-0.669256	-41.91
PRs_ESR1_High	-1.89651	-0.31682	-28.2495
PRs_ESR1_High	-1.61468	0.820448	183.629
PRs_ESR1_High	-1.62325	-3.55252	-47.8526
PRs_ESR1_High	-3.1601	-0.510478	-33.5045
PRs_ESR1_High	0.576758	-0.0877825	33.9723
PRs_ESR1_High	-4.01664	-0.687263	-11.8449
PRs_ESR1_High	-1.9275	-0.978163	-23.0689
PRs_ESR1_High	-0.373497	-0.0505634	-29.7175
PRs_ESR1_High	-0.359667	-0.44779	-38.259
PRs_ESR1_High	-1.10787	-0.271489	-39.505
PRs_ESR1_High	0.981035	-1.09195	-36.6115
PRs_ESR1_High	-2.29795	0.671135	16.6152
PRs_ESR1_High	1.4905	-2.1033	-17.4516
PRs_ESR1_High	-1.00054	2.1077	21.1739
PRs_ESR1_High	-1.3049	3.21207	-21.3944
PRs_ESR1_High	-3.08279	0.819012	-13.1864
PRs_ESR1_High	-2.17421	1.29355	2.80261
PRs_ESR1_High	-3.25657	-0.771125	-42.8056
PRs_ESR1_High	0.385123	0.158833	79.8445
PRs_ESR1_High	-0.61547	0.247686	-43.6765
PRs_ESR1_High	-2.33629	0.456588	3.88955
PRs_ESR1_High	-1.66392	-0.0745141	27.5207
PRs_ESR1_High	-2.71716	-1.67581	12.766
PRs_ESR1_High	-2.39194	-0.431713	-35.0638
PRs_ESR1_High	-2.47657	-0.76645	5.14308
PRs_ESR1_High	0.230249	-1.01444	-44.8061
PRs_ESR1_High	1.48642	-3.03388	-36.9397
PRs_ESR1_High	-0.106423	-0.110775	23.7786
PRs_ESR1_High	-2.81168	-0.61252	-39.8851
PRs_ESR1_High	-1.32462	-2.11889	88.6658
PRs_ESR1_High	-1.64641	0.260612	-36.5466
PRs_ESR1_High	-0.155361	-0.293001	-37.9032
PRs_ESR1_High	-0.277268	-0.489441	5.04704
PRs_ESR1_High	-1.694	-0.427442	-27.2968
PRs_ESR1_High	0.117376	0.602232	-25.6707
PRs_ESR1_High	0.729377	-0.437233	-23.007
PRs_ESR1_High	-0.343405	-0.190263	-1.48585
PRs_ESR1_High	-2.29181	-2.43615	-16.3075
PRs_ESR1_High	-2.58571	-1.1462	-6.51786
PRs_ESR1_High	-2.76434	-1.85298	-35.0161
PRs_ESR1_High	-1.33235	-0.749661	-40.8483
PRs_ESR1_High	-1.88446	-0.114885	-46.8983
PRs_ESR1_High	0.926374	-0.799006	-46.1029
PRs_ESR1_Low	0.602778	-0.0599551	-13.1618
PRs_ESR1_Low	0.846238	-0.354801	-3.475
PRs_ESR1_Low	-1.27739	0.760309	-11.7608
PRs_ESR1_Low	2.17815	0.948476	-30.5936
PRs_ESR1_Low	-0.572848	1.07305	-27.0058
PRs_ESR1_Low	0.716453	0.220639	11.2717
PRs_ESR1_Low	0.561453	-0.705096	-17.4094
PRs_ESR1_Low	0.0553893	-0.503844	-34.4596
PRs_ESR1_Low	0.611511	0.15764	-46.6582
PRs_ESR1_Low	0.238691	0.0970297	57.0723
PRs_ESR1_Low	-0.224383	0.655632	-26.8114
PRs_ESR1_Low	0.974012	0.519123	28.5901
PRs_ESR1_Low	0.456561	-2.60551	14.6608
PRs_ESR1_Low	-0.187604	1.44983	17.2716
PRs_ESR1_Low	-0.395329	1.23538	-0.8018
PRs_ESR1_Low	6.31689	-0.823007	-45.4991
PRs_ESR1_Low	2.28602	-1.72678	-43.3803
PRs_ESR1_Low	-2.6	1.22787	-0.0203471
PRs_ESR1_Low	1.48608	-0.0414408	-9.90637
PRs_ESR1_Low	1.08486	-0.0472637	21.8653
PRs_ESR1_Low	0.996273	0.390753	-16.9391
PRs_ESR1_Low	1.22453	-0.976006	-34.5974
PRs_ESR1_Low	0.799754	-0.302961	-5.15346
PRs_ESR1_Low	-2.1857	1.53417	2.3945
PRs_ESR1_Low	1.08086	-0.90848	-38.6223
PRs_ESR1_Low	0.992682	0.371776	-12.1177
PRs_ESR1_Low	0.432203	-0.852514	2.43791
PRs_ESR1_Low	1.24814	-1.09465	-2.51861
PRs_ESR1_Low	-0.426374	0.384093	14.0869
PRs_ESR1_Low	-0.591557	-0.339119	62.4653
PRs_ESR1_Low	0.669423	0.418406	6.25644
PRs_ESR1_Low	-0.196334	1.02773	-6.55087
PRs_ESR1_Low	0.628334	0.143837	11.9885
PRs_ESR1_Low	-0.387614	0.771821	-12.1226
PRs_ESR1_Low	0.519384	1.43206	-29.2179
PRs_ESR1_Low	-1.70919	0.734278	-15.5639
PRs_ESR1_Low	0.012163	0.483594	8.51807
PRs_ESR1_Low	0.423482	-0.233936	3.72856
PRs_ESR1_Low	-1.73692	1.15246	-5.81616
PRs_ESR1_Low	-1.11108	0.0182468	-25.1306
PRs_ESR1_Low	-0.595847	0.732146	-13.8428
PRs_ESR1_Low	-0.587947	0.787504	-37.0202
PRs_ESR1_Low	-0.257691	0.463597	3.23721
PRs_ESR1_Low	2.02815	2.78392	-9.52159
PRs_ESR1_Low	-0.642282	1.13593	25.1187
PRs_ESR1_Low	1.1404	-0.144949	41.2214
PRs_ESR1_Low	-2.79048	2.11316	0.747874
PRs_ESR1_Low	-1.87018	0.385126	-45.2333
PRs_ESR1_Low	-1.53026	0.50343	-1.9097
PRs_ESR1_Low	0.672402	0.241943	32.9365
PRs_ESR1_Low	-0.396455	0.584452	-9.72428
PRs_ESR1_Low	-0.755985	0.543723	-32.7238
PRs_ESR1_Low	0.108437	-0.728217	-7.1105
PRs_ESR1_Low	-1.9476	-1.63682	110.375
PRs_ESR1_Low	-0.0177818	0.812384	6.47564
PRs_ESR1_Low	-0.910781	0.89191	-26.078
PRs_ESR1_Low	0.645476	0.462936	10.9561
PRs_ESR1_Low	0.537556	-0.215796	-1.51112
