# Supplementary material for: Molecular profiling of aromatase inhibitor sensitive and resistant ER+HER2- postmenopausal breast cancers
Source: Nat Commun. 2023 Jul 7;14:4017. doi: 10.1038/s41467-023-39613-z (PMC10328947; doi:10.1038/s41467-023-39613-z)
Supplement: Supplementary file 9 — Source Data [file 41467_2023_39613_MOESM9_ESM.zip › Source_data_Fig_2c.xlsx]

## Sheet: Source_data_Fig_2c
Group	Intrinsic Subtype	LINC01342	TAS1R3	ATAD3C	MMEL1	CHD5	ESPN	TNFRSF9	ENO1	SLC2A5	TMEM201	PTCHD2	C1orf167	PLOD1	TNFRSF8	C1orf64	CLCNKA	PADI2	KLHDC7A	IFFO2	AKR7L	AKR7A3	PLA2G2D	UBXN10	E2F2	CNR2	GRHL3	NCMAP	RUNX3	STMN1	EXTL1	SFN	OPRD1	NKAIN1	BAI2	FNDC5	CLSPN	TEKT2	SH3D21	GRIK3	DNALI1	CDCA8	RHBDL2	MFSD2A	RIMS3	KCNQ4	SLFNL1-AS1	EDN2	CCDC30
GRs	LumB	0.0971554	-0.665886	0.185076	0.575326	2.33335	-0.115117	-1.8539	0.149313	-1.28333	-0.0189652	3.63008	0.755582	-0.0970657	-0.844162	-1.221	0.627707	-0.2632	-0.591075	1.10357	0.993016	1.72544	-1.79212	0.999668	0.562755	-1.74045	-2.17748	-0.310145	-1.18205	-0.128394	1.07077	-0.0968407	2.51733	4.48686	0.599256	0.0808322	0.608448	1.21917	-0.0267943	2.80209	0.605625	0.740523	0.538597	-0.77805	0.931079	-1.52824	-0.057864	0.111932	0.105717
GRs	LumA	1.33009	-2.37484	-0.266239	0.787404	0.274219	2.46239	-0.875228	-0.61852	-1.66636	-0.0758594	-1.20196	0.711228	-0.320595	-1.16464	1.91783	1.10511	-1.59892	3.01284	0.0393372	2.86983	3.35657	-3.27929	2.48385	0.839193	-3.22762	-1.77795	-0.230099	-0.745238	-0.320556	1.34332	0.280397	4.90395	2.26009	2.06871	-0.640657	0.584511	0.922601	1.11967	3.8999	0.938418	-0.054979	-0.951501	-2.64689	-0.690443	-0.372872	0.764685	-0.0296939	0.582563
GRs	LumB	-0.63206	-0.959644	-2.59434	-0.193084	-0.597545	0.25887	-0.561086	0.134651	0.798777	-0.0774844	0.117308	-1.01295	0.429771	0.373528	-0.372902	0.0643579	0.656383	-1.17893	0.698875	-1.30779	0.804122	-0.436643	-0.0580691	0.380941	-0.384975	0.791216	-0.63572	-0.112306	-0.328271	1.26091	0.331857	2.3417	0.347	0.213304	1.17857	0.385552	-0.957449	0.393471	2.52717	0.0554311	0.021628	0.0617737	-0.135716	0.476377	-0.517701	0.20479	-1.64154	-0.27521
GRs	LumB	-1.70244	1.26008	0.718793	-1.61804	1.01078	-0.317118	-2.26842	-0.170561	1.7554	-0.300041	-4.87667	-0.405847	0.593823	-1.64177	2.15748	-0.71682	1.3851	4.75605	-0.742347	2.49463	2.64897	-2.22888	0.97273	0.155989	-1.57583	0.83344	-1.8192	-0.217847	-1.19856	-1.24137	-0.269096	-1.48551	-3.64723	1.71487	-2.22976	0.227526	2.59242	0.635387	0.341018	0.740148	-0.804655	-1.17025	0.0275782	-1.26632	-0.172612	-0.583278	-1.22582	0.906216
GRs	LumA	1.71467	-4.22908	-0.694595	1.58904	3.41971	0.705978	-0.606491	-0.143584	0.942056	-0.184321	2.2551	0.924232	0.128626	-4.3098	1.63882	0.385351	0.0983103	3.5018	0.0535965	1.10129	1.49539	-3.27929	-0.203069	0.865212	-3.22762	1.02002	0.330568	0.330859	-0.0568681	0.0707253	-2.52278	0.66426	2.41206	-0.963633	-3.28017	1.36845	-2.75211	-0.286955	-1.00693	0.0298698	-0.40369	-1.39578	1.52775	-0.0414195	2.34753	1.74286	-0.752344	-0.252057
GRs	LumB	0.199264	-0.802928	1.31543	1.82275	-0.762529	1.46017	-2.52152	0.151038	-1.41361	0.660011	3.1866	-0.125893	-0.0689929	-1.40302	2.23678	1.89213	-0.240764	0.319787	0.439291	0.108351	-0.0573765	-0.597571	1.17833	1.22903	-3.22762	0.545568	-0.782244	-0.856359	0.259616	1.44828	0.654328	0.1458	2.19936	0.80793	-0.865233	1.10195	-1.08923	1.68282	2.9598	-0.182217	0.952674	1.39503	0.075233	-0.0128949	-0.911307	1.27712	-2.82131	0.629094
GRs	LumB	1.45557	-0.684136	0.614929	0.316272	-0.124368	0.331799	0.208678	-0.352825	1.37525	-0.351104	0.979211	0.737331	-0.861493	-0.919411	1.53794	2.02065	0.54403	-0.909438	-0.460996	1.56129	0.496475	-2.15116	-0.0120978	-0.550289	-1.47424	0.510708	-2.86961	-0.510832	-0.250202	0	-0.26241	2.50914	0.14484	-0.0216712	-1.52678	-1.59511	0.268386	-0.431603	2.16984	0.711017	-0.372897	-0.764259	-0.568983	0.556313	-0.123608	1.0955	2.31379	-0.106222
GRs	LumB	1.52608	-1.8551	-0.974802	-0.00654629	-1.03017	-0.0806505	-0.787949	-0.988704	-1.54909	-0.610917	-2.01362	0.572741	-0.299614	-0.791364	0.413916	0.841289	-1.83712	-0.35857	-1.53578	-0.790313	-0.434059	-0.416239	0.650405	-0.240705	0.416824	-1.74166	-0.230471	-0.306885	-0.437222	-1.27424	-0.852761	-1.50317	0.42598	-1.19768	0.951005	-0.702628	-0.703261	-2.28566	-0.106396	0.260737	0.376489	0.49445	0.7121	-0.895773	0.652921	-0.681117	-0.253014	0.343821
GRs	LumA	-0.101561	-4.22908	-0.838868	2.33361	-3.66931	-6.98081	-0.107743	0.3265	-0.621623	0.457932	-4.00417	-2.80761	0.0836454	-4.3098	2.54009	-4.12826	-1.45657	0.154431	2.24432	2.14528	2.59114	0.471587	2.11615	-0.37367	-3.22762	-0.853102	-1.06535	-2.55918	-0.733974	2.77376	0.260537	-2.53592	0.611558	1.17708	-3.28017	-2.54365	-2.75211	0.523562	-0.608283	0.31276	-1.00049	-2.34857	-2.62644	-1.18462	-0.136812	-2.453	-4.48419	0.143026
GRs	LumB	1.65675	-1.20486	0.338445	1.42001	-2.74945	-2.5111	-1.00374	-0.90138	-2.75321	-1.16302	0.133101	-1.88775	-0.576576	-2.43174	1.87693	1.03303	-1.76577	-3.01701	-1.36194	0.392373	0.0894647	-1.8022	1.87859	-0.58816	-0.203403	-5.12201	1.29603	-1.97002	0.0798657	-0.433208	-0.21897	-2.53592	2.57067	-0.134938	0.0300686	0.871474	1.73372	1.10936	2.5799	0.807792	0.708157	0.760033	-1.19513	0.970659	0.835317	0.917643	-0.935363	0.491815
GRs	LumB	-0.503282	1.37306	-0.869552	-3.31969	1.41863	-0.67397	0.998934	-0.99651	1.34787	-1.0047	1.80908	-2.80761	-0.256513	1.3209	1.30166	0.737491	-0.294901	-0.0479807	-0.220152	1.36899	-0.472635	2.67881	-1.63343	0.981393	2.61317	1.10276	0.0932022	1.41175	0.219096	-3.246	0.159085	-0.567734	-0.911677	1.67893	0.381013	1.19507	-2.75211	1.91975	1.77697	0.740955	0.488838	0.816611	-1.43152	0.0843093	-2.71917	0.11162	-4.48419	0.840419
GRs	LumA	2.3756	2.26737	-2.44837	-3.28835	-3.66931	0.712159	-2.61081	-0.61112	0.902497	0.426328	-0.412805	2.68879	-0.783075	-2.30631	-4.0839	0.520057	1.59286	-2.65448	-0.938016	1.05956	0.129407	-3.27929	0.606458	-0.826921	0.584048	-0.417104	0.94206	-0.00853683	0.271877	-2.7915	-0.303919	-2.53592	1.82497	0.670573	3.41093	-1.25762	0.837112	0.273354	-0.0406745	-3.70273	-0.00196278	-0.149942	-0.971853	0.179896	2.56878	-0.391961	-2.89613	0.276027
GRs	LumB	-3.2767	0.404391	-2.87728	-1.12393	0.672917	-4.41622	-1.44989	-0.868406	0.183151	0.0506044	0.299804	-2.80761	-1.25647	-0.684156	1.40924	0.0428474	-1.39134	0.171554	0.0238001	-0.298164	-1.12811	0.697636	-0.0612888	0.564548	0.39802	-1.9617	0.756032	-0.668575	0.0875408	-2.831	-0.286659	-0.0667429	2.1237	-4.77634	-0.542138	0.137441	-2.75211	0.318702	-2.49669	-0.821804	0.292626	-2.57675	-1.80879	-0.929898	0.864524	0.223623	-1.15155	-0.194618
GRs	LumA	0.927166	-0.585265	1.51599	0.349156	1.31554	0.614308	0.910038	0.946289	-0.115415	-0.417598	-0.846967	1.77731	0.237691	-0.781059	0.717387	-0.377874	-0.712147	-1.06498	-0.0155901	1.70774	2.472	-1.00631	0.516893	0.268414	0.884341	-0.721176	-0.335669	0.0210086	-0.0965474	1.19874	0.315606	2.049	1.1858	1.50519	0.831794	0.022156	1.83281	0.990154	-1.07813	0.221445	-0.723457	0.138598	-0.451047	0.0150672	-0.867903	-0.219981	0.100732	0.340478
GRs	LumA	0.514887	-1.7032	-0.583636	-0.244355	-0.922758	-0.492497	-1.0959	-0.868534	-1.86853	-0.564773	-2.35079	-1.26972	-0.354352	-0.56843	0.826313	-1.60238	-1.09368	-0.779417	-0.555018	-2.42729	-1.37434	-1.33235	0.72954	0.220356	-0.120801	0.362939	2.14881	-0.455592	-0.513613	-1.47097	-1.41357	-1.57107	-1.44342	-2.18976	2.62708	-1.11334	-0.226226	2.32619	-0.196078	0.802224	0.0842332	-0.0724738	-0.985686	0.152202	-0.877184	0.100849	-4.48419	-0.408375
GRs	LumB	-4.37047	-0.259216	-1.76433	0.586	-0.198761	-5.91181	2.11908	-0.0526567	0.993984	-0.312609	-4.87667	-1.86889	-1.3181	1.05968	3.53076	1.07166	-1.04505	4.36469	0.00131763	0.8113	2.21048	3.32459	-0.423096	1.03361	3.32081	0.0779065	0.189506	1.12137	-0.243263	-0.916759	0.0274353	1.43395	1.92935	-0.770903	-1.7775	0.206068	1.29979	0.322524	-4.82673	1.10802	0.469483	-1.07626	0.246335	0.0353737	0.0352882	0.660557	-3.54547	0.194138
GRs	LumA	1.37101	1.05697	0.928303	1.17176	-0.984249	0.902146	0.677508	-0.0420076	0.377825	0.0408637	-0.370506	3.09535	0.267866	0.458399	0.891623	-0.355052	-0.602408	0.621295	0.0485138	1.46517	2.02541	1.22688	0.819574	-0.252565	0.226157	1.42223	0.804777	-0.431695	-0.82832	0.47188	-0.188209	-1.60599	0.383258	1.42431	0.173611	-0.392908	0.577273	1.04524	0.952671	0.579323	-0.179986	0.234226	-0.275216	0.423649	0.0504005	0.0804187	1.15619	0.850659
GRs	LumB	-0.694793	2.10196	-1.4195	2.06275	1.16276	-4.95809	-3.94981	-0.702359	-1.46531	-0.353642	-2.57618	5.34056	-0.212521	-0.87475	3.83377	0.752689	-5.13395	2.16569	0.836272	3.51362	4.48462	-3.27929	1.75284	-0.552776	-3.22762	-2.55939	1.80503	-3.2751	0.972136	1.23308	-1.11096	0.761873	0.594545	-0.0637389	1.86366	1.02349	1.92253	1.70467	-1.76686	1.39679	0.0276296	-2.47434	-2.00089	-2.02011	-0.487261	-1.27565	-4.48419	1.10152
GRs	LumB	-0.318117	-0.384698	0.419635	-4.87641	0.383043	0.281407	1.14718	-0.465569	-3.91955	0.122726	-0.730591	0.65483	-0.392102	-0.257444	-0.329617	0.105828	-2.71113	2.94168	-0.191459	-2.03705	0.186384	3.9302	0.968676	0.234117	-0.512098	-5.12201	-1.78987	0.878461	0.566322	-5.79557	-3.96553	-1.45617	1.51971	-1.06155	0.564213	0.301326	-2.75211	1.36446	1.32602	0.457757	0.503175	-1.76331	-1.50891	-0.609786	-1.66744	0.425511	-4.48419	0.0318235
GRs	LumA	1.09497	-1.53227	0.00938556	-1.29538	-1.13371	-0.288896	0.285779	-0.724754	-1.22597	-0.532615	1.49086	-0.66119	-0.38443	-1.9557	-0.510809	0.391194	0.958361	1.81243	-0.319081	-2.33205	-2.13934	-0.305758	-1.32002	-1.58313	0.268309	-1.05459	1.00903	-1.10322	-0.83265	-1.27611	-1.6008	1.6449	-3.49506	-1.21907	1.74357	-2.19991	-1.99897	-0.571825	-3.6503	-0.880461	-1.52198	-0.443946	-0.698137	-0.461238	0.763205	-1.27434	0.344558	-1.1885
GRs	LumB	0.797869	2.52935	1.54506	0.553591	0.0220384	0.530719	2.59755	-0.333588	1.76056	-0.213626	0.579675	1.46103	-0.732817	2.14317	2.04876	2.85519	0.248633	3.64589	0.0834741	0.747206	1.52071	5.86721	0.0604981	0.229246	2.98376	0.799037	1.13907	1.45384	-0.144736	-0.392403	-1.31591	-1.69229	0.803439	-0.0300591	-1.90771	-0.555941	-1.37965	-1.17751	0.672481	-0.602767	0.372883	-1.58247	1.30916	-0.0152106	-0.381018	0.45596	-2.17013	-1.105
GRs	LumA	0.765796	-0.453854	0.0780164	0.870957	-1.11315	0.0919592	-0.111895	-0.0973225	-0.0290991	-0.515332	-0.909114	2.15885	0.455547	-0.435203	1.52637	0.362194	0.386356	0.649795	0.011111	0.0403761	0.348547	0.495936	-0.758189	-0.145544	1.26283	0.201764	-2.86961	-0.126109	-0.645523	0.192711	-0.377919	-2.53592	-0.965859	1.8502	1.44139	-0.55479	-0.45782	1.39826	0.387321	-0.452194	-1.05603	-0.13604	-0.594805	-0.306258	-0.494764	-0.283749	2.16802	0.0305493
GRs	LumA	1.65085	1.51236	0.271127	0.380089	5.1029	-0.0807041	-0.9121	0.154422	1.16905	0.0629222	4.52795	0.590908	0.0611533	0.380486	-6.67274	-1.59903	-0.300827	2.22224	-0.476167	2.7018	4.01046	-1.73874	1.55056	-0.369929	0.29591	-0.379352	1.06753	-0.303902	-0.864705	1.23582	0.393573	5.3972	1.57838	1.93546	3.58399	0.166589	1.88382	1.75917	4.42825	0.235793	-0.56743	0.253197	-1.16586	-1.7371	-1.16215	0.373516	0.405077	0.841935
GRs	LumB	1.42435	1.18472	2.316	-0.640573	4.38406	-1.41712	-1.77787	-0.616112	-1.37406	0.633827	4.40979	5.91097	-0.204363	-2.31936	-1.93014	0.251902	-0.847048	-3.88935	0.00301578	1.45738	1.53455	-0.704957	1.2027	1.2681	0.345643	-2.54768	1.02537	-0.695114	1.51221	2.08654	0.649612	5.99825	1.91635	0.970182	1.29256	1.32572	2.93581	0.514365	4.23926	2.26746	0.876219	-0.430018	-1.87261	-1.422	-0.580572	0.412841	0.825295	1.6797
GRs	LumB	0.49289	0.426525	-1.02719	0.703955	0.242781	1.07367	0.108479	0.0551736	-1.48916	0.0829369	0.234938	0.769035	-0.35986	-0.555701	1.62948	-0.00753207	0.806962	1.63071	-0.574807	0.309138	1.67284	2.27734	0.780515	-0.182484	1.81731	0.900901	-2.0371	0.301633	0.254832	-2.65677	-0.83325	2.20641	1.31024	0.816838	-0.773078	-0.289893	1.08315	0.668828	1.1158	0.931252	-0.505585	0.113523	-0.0533188	-0.49801	-1.2837	-0.198395	0.921183	0.704628
GRs	LumA	1.97424	-0.688228	-0.658378	0.804247	-1.12439	2.56151	-1.28044	-0.022762	-1.48544	-0.51589	-0.530212	-0.041462	-0.321948	-3.33369	-0.611691	0.0740549	-1.23941	-0.7049	-0.694599	1.2863	1.09901	-3.27929	0.369169	-0.381099	-3.22762	0.585594	1.08526	-1.49002	-0.115942	0.566213	0.842576	-0.571908	0.793332	-1.04537	-0.735251	-0.732784	0.205813	0.656268	-0.257849	0.687022	-0.44347	0.582107	-0.215974	0.835265	0.327908	0.555724	-0.828172	1.12383
GRs	LumB	0.149507	-1.42494	1.14851	0.477488	0.234083	0.938508	0.269355	0.0602765	-1.15404	-0.0646897	-0.420817	1.83265	0.451871	-0.612816	-1.76947	-1.80933	-0.995268	-3.88335	0.464273	0.729364	0.947435	-1.2821	0.977224	0.22716	-3.22762	-0.602034	-2.86961	-0.775839	0.272808	-0.844995	0.394385	1.04561	-2.15766	1.73422	1.5742	0.35024	-1.75398	1.73245	-1.86342	0.00177984	-0.106478	0.701611	-0.706905	-0.413345	-0.0629312	0.711268	0.0971844	-0.126134
GRs	LumA	4.05564	0.0387819	-2.55903	0.899125	1.52107	1.77635	-0.161306	-0.648047	0.498296	0.284861	1.92553	-2.80761	-0.729181	-4.3098	-1.29466	0.351255	0.236908	3.62664	1.20463	1.27321	0.75524	-3.27929	2.08727	0.0559988	-3.22762	1.48377	2.05762	-1.17889	0.663017	-2.45469	1.47119	0.652718	2.18151	1.88559	3.64758	-1.61775	-2.75211	-0.532996	0.0581002	2.20729	-0.458908	0.17742	-0.733627	1.22793	-0.493592	-0.0956912	0.44304	0.677014
GRs	LumB	1.09096	-1.36086	-0.881402	-0.722253	-0.436318	-1.96567	0.380417	0.103294	0.159979	0.0144228	0.0496865	-1.17509	0.0478605	-0.155642	-0.745186	-1.26004	0.857972	1.43723	-0.363562	0.35478	0.0211175	-3.27929	-0.0235345	-0.0420115	-0.84881	-1.24884	-0.00139326	0.012679	0.421413	-0.300147	0.537593	0.10825	1.90737	0.610588	-0.901357	0.697706	1.48473	0.305701	1.3973	0.366735	0	0.350249	-0.538541	-0.340052	-1.03189	-0.925533	0.628873	1.01498
GRs	LumA	-1.13068	-1.49984	-0.635199	0.164015	-1.16024	-4.30953	-1.32032	-1.10655	-1.88736	-0.80409	-0.962334	3.03312	-1.08297	-1.22097	1.49811	1.68865	-0.685831	-1.74328	-0.268885	-1.55771	-1.51941	-3.27929	-2.47775	-0.516499	-2.27268	-1.50588	-0.360536	-1.65515	-0.688635	-0.212845	-3.11298	1.2857	-1.50714	0.839186	-0.771095	-0.857122	-0.502957	-0.391075	2.72021	-0.148227	-0.72881	-0.271245	-0.224365	-0.384288	-1.1074	0.575735	-1.97511	-0.610656
GRs	LumA	2.20288	1.41588	0.687701	-4.87641	0.364953	0.968205	2.10541	-0.90427	-0.110667	0.260742	-0.471209	1.30893	-0.87816	0.493582	-0.728425	1.57111	0.718739	-1.06035	-0.379181	0.60347	-0.464744	2.91281	-0.560383	0.0697848	4.2318	0.0324105	-0.592775	2.07332	-1.11484	-1.67903	-2.04402	1.11236	-2.20912	0.0440896	0.988053	-1.07879	-2.75211	-0.859775	-0.979378	-1.76326	-1.3913	0.649319	-0.757889	-1.46433	0.804778	-1.12954	-1.94623	-0.381734
GRs	LumB	2.43548	-0.235623	-0.191812	2.69138	3.39981	-4.39969	-3.28913	0.0921122	-1.93987	0.627652	2.2596	-0.145113	-0.126033	0.100196	-3.26725	0.046474	-1.82934	1.1176	1.15268	0.847979	1.05988	-3.27929	0.15526	0.632074	-0.831181	-2.72557	-1.82259	0.24386	-0.542885	-2.39008	-3.7305	4.94842	-2.82719	1.62569	1.33205	-0.0349529	-1.70509	2.30514	4.43348	-1.47547	0.218383	-1.82245	-0.71715	-1.05656	-1.1818	-0.79164	-2.08775	0.464101
GRs	LumA	0.967124	0.258473	0.372093	0.859561	0.031405	1.92215	-1.05703	0.630458	-1.36168	-0.104336	-2.47433	0	0.0792772	-1.50219	-0.936766	-0.167151	0.260496	0.757792	-0.285991	-0.0325395	-0.693451	-0.660129	1.6027	-0.925059	-0.608462	0.613959	2.30632	-0.576889	-0.670286	0.444499	0.761767	0.846822	-1.5495	-0.92331	-2.38695	-0.530345	1.62073	0.925287	0.143218	0.89356	-0.425	0.228994	2.16598	0.652823	1.26628	0.191185	0.429846	0.245126
GRs	LumA	1.00723	-0.557122	0.595229	0.463755	-1.00505	-0.550726	-1.39072	-0.0701456	-1.1979	-0.360852	0.944168	4.52484	-0.514593	-2.23824	1.69308	1.48796	-1.3729	-2.05843	-0.0766807	1.54924	2.43952	-2.23119	1.48884	0.10499	0.767797	0.362772	-1.82151	-1.26422	-0.0683403	-1.18134	-0.0718029	5.00115	0.699288	-1.00008	0.507856	0.41692	-0.353973	0.58089	1.75833	0.987771	-0.452501	0.0165408	-0.826432	-0.551275	-1.37329	-0.0445096	-0.696163	0.43596
GRs	LumB	-1.60488	2.568	2.97382	0.461371	2.34868	1.23439	0.665314	0.432145	0.667418	-0.229062	0.541587	-0.311858	0.241628	0.216339	0.749567	-0.345786	-0.41359	0.203282	-0.0280823	1.63821	1.80444	3.64726	-0.59403	0.559502	1.06228	1.21862	0.123221	0.598453	0.221822	0.605726	0.809398	2.57852	1.76308	0.180677	-1.54894	0.685623	0.240721	0.398871	0.61988	0.38096	0.666922	0.389339	0.292797	0.00328121	0.669617	0.0516913	-0.194286	-0.226701
GRs	LumA	0.0205195	-0.556275	0.907673	0.156311	0.355661	1.25536	0.243856	0.180388	-0.338964	0.568272	1.33026	0.398304	0.338435	0.305306	0.202038	0.90446	1.4621	0.188508	0.295429	-0.09023	0.247427	0.254027	-0.207478	-0.264571	2.08657	-0.577813	1.25593	0.363879	-0.123912	0.340806	-0.61748	3.97979	-1.96408	0.167164	1.33494	-0.275446	2.38066	0.654096	0.0687921	0.266241	-1.03277	-0.396445	1.19302	0.000814712	0.660628	-0.020087	2.47477	0.0444046
GRs	LumB	0.690312	-2.53625	-0.838849	0.365538	-0.950731	0.56957	-0.698952	0.295656	0.523914	-0.3555	-4.87667	1.14787	-0.132395	-1.85937	2.3124	1.15563	-1.46139	1.13432	-0.488814	-1.44256	-2.51962	-3.27929	-0.509	-0.178152	-3.22762	0.318444	-1.17678	-1.99676	-0.166597	0.267732	0.276026	2.57233	1.28135	0.976377	0.0318565	-0.164932	1.98549	0.849444	-0.902085	0.513478	-0.866514	0.00162527	-1.32377	-0.182745	0.0955587	-0.266341	-2.79136	0.738696
GRs	LumB	-0.916796	0.369711	-1.57694	1.02158	1.86537	0	1.16118	0.740453	0.487737	0.214265	-1.423	-0.367994	0.591715	0.530973	1.60172	2.45876	-1.00014	1.35092	-0.0466516	-0.713189	0.0264264	2.44845	-0.8879	0.966948	-0.294528	-0.458817	-0.429993	0.174571	0.543093	0.807961	0.952995	1.29949	0	1.16741	-0.347075	0.882912	0.376135	0.2765	-0.250992	0.0407098	0.366864	0.256514	-0.209895	-0.195803	1.19713	0.569746	-1.03051	0.13374
GRs	LumA	1.13826	-4.22908	-1.04105	-0.415151	-0.397506	2.66919	-3.77493	-0.345829	-0.0248259	-0.0931659	-4.87667	0.266483	0.0404689	-4.3098	-0.199887	1.16985	-0.305403	-1.37157	-1.07362	-5.17384	-3.90276	-3.27929	-0.779061	-4.75737	-3.22762	0.130011	0.871246	-1.26507	-1.9015	0.287529	-1.04134	-2.53592	-0.180674	-0.543923	0.914949	-1.85016	1.78797	-1.41855	-6.5562	-1.08055	-2.6772	-0.440394	-0.807685	0.462842	0.647088	-0.348414	0.130625	-0.473915
GRs	LumB	1.05157	1.4391	-0.54997	-0.236706	2.45571	-2.84279	-1.48095	-0.257378	-0.12227	-0.0316592	2.65041	-1.80977	0.224642	0.209626	0.830756	2.0573	-1.0595	2.59057	0.17664	-0.271134	0.22105	-0.960821	1.23664	0.246765	-1.23087	-0.318829	0.933728	-0.447114	-0.271547	-0.514378	-0.938735	-1.53808	1.30782	-0.0696124	0.52317	-0.930411	2.10169	1.7035	1.95391	-0.0317751	0.21818	-0.869191	-0.207937	-0.0170423	0.0845922	0.234787	0.155516	0.543431
GRs	LumB	0.230051	0.0342306	-0.163659	0.531756	0.153123	0.357762	-0.5991	-0.0799925	-0.687309	-0.00643021	3.97557	0.376751	-0.655512	-0.124538	-1.23062	1.4726	-1.06096	-4.45768	-0.520278	-0.5144	-0.874247	-1.68349	-0.991009	0.226391	-0.406343	0.848156	-0.857419	-1.64938	0.447549	-2.19572	0.0272184	1.87186	0.384107	0.403255	-1.68436	-0.318854	-1.15631	-1.93016	3.31601	-1.10611	0.412897	-0.112092	0.644567	-0.442617	0.747241	-0.487519	0.338823	-0.490123
GRs	LumA	-1.00846	0.621176	-1.55553	-0.394341	0.620775	-0.407514	-1.12968	-0.81581	0.913052	-0.607517	1.3747	-0.0919329	-0.804079	0.287391	-2.07555	-0.526797	0.258019	-0.0163913	-0.77276	0.0433354	-0.25932	-0.372939	1.59727	-0.631459	0.480147	-3.60784	1.55126	-0.209984	-0.989495	-1.25479	-0.58643	-1.58869	2.16399	0.380662	0.321296	-0.612882	1.23437	1.89485	-3.23566	-0.220558	-0.366424	0.113948	-0.417945	-1.66507	-0.564941	-0.355423	-0.264227	0.694812
GRs	LumB	-2.55655	-2.41516	-1.63653	-3.06249	2.38413	-6.97236	0.459095	0.909415	2.79516	0.564142	1.72985	4.46361	0.63034	-0.842013	-2.74132	-2.00571	-2.07538	5.32895	-0.629669	1.72401	1.90837	-1.46537	-0.672778	0.818126	-2.34897	-0.412739	-0.747062	-1.09819	1.36578	0.257876	0.0355492	3.70517	2.21542	-2.33654	0.651246	0.646997	1.2565	1.64067	-4.93729	0.83902	0.989591	-1.29572	-0.416207	0.146486	-1.26013	0.245378	-1.70375	-0.517862
GRs	LumB	0.632974	-0.848194	1.23386	1.57707	-0.425123	-1.21242	-2.20304	-0.00633253	1.23493	-0.196699	-0.05345	3.01412	0.162154	1.06502	1.76443	-0.209332	0.503523	-0.0586208	-0.959862	0.828291	0.813831	-1.02625	1.02221	0.0618859	-0.134451	-0.25158	-0.934099	-1.09844	0.148588	1.54458	-0.527281	1.08473	1.24564	1.7629	-0.546755	-0.0501557	1.25395	1.07863	2.96056	1.29057	0.31088	-0.266428	-0.253469	0.378978	-0.223549	-0.89608	-1.39102	0.941133
GRs	LumB	1.9681	-0.496085	1.83669	0.772825	-2.32614	1.06831	0.756304	-1.16554	-1.21881	0.0772634	0.633514	3.71105	-0.818905	-0.0284688	1.75256	0.928271	1.01214	0.138542	-0.700402	1.64898	0.307999	-0.441681	1.19538	-1.0022	0.505372	2.13699	0.686156	-0.336145	0.133079	2.24796	-0.617379	4.12102	-0.656304	0.166322	-0.161572	-1.09212	1.1387	-0.0578863	2.59186	1.5561	0.0437351	-0.0545927	0.0430887	-0.0338475	-0.506898	-0.387918	-1.99586	0.644358
GRs	LumA	-0.852676	1.22269	0.504454	0.261647	-0.924666	-2.39936	-0.252209	0.0252096	0.825298	-0.214012	1.11711	-1.84386	-0.0804906	-0.131342	-3.5679	-0.495469	0.488689	0.611561	-0.230295	-1.33537	-0.962005	-0.534644	0.326062	-0.668515	-0.122782	-1.72918	0.763181	0.513259	-0.500649	-0.619088	0.0190349	-2.53592	1.80016	0.498545	0.820504	-0.458332	-0.228078	-0.311248	3.333	-0.0799792	0.510671	-0.30892	0.873922	-0.607254	-0.0548381	-0.4431	-0.966393	-0.327491
GRs	LumA	0.150662	0.855919	-0.159078	0.464522	-0.177636	0.748132	1.75684	0.595379	1.4821	0.384207	1.07192	2.07746	0.415234	0.865651	0	0.346128	-0.120175	3.95357	0.170142	-0.0888446	0.699626	1.45523	0.452265	-1.03382	0.739627	1.22715	-2.86961	1.04461	-0.421265	-1.82832	0.525353	2.95345	0.00156324	0.452396	0.211506	-0.382091	1.21514	0.155901	3.2811	0.0605069	-1.01008	-0.517264	-0.415345	0.475347	0.438428	0.978143	3.90617	-0.283582
GRs	LumB	-2.18568	1.45852	0.477134	0	4.10039	1.59962	-0.149882	0.143821	-0.823323	0.926479	3.59408	-1.89178	0.0151893	-0.38509	-0.229709	3.6178	2.96395	0.492537	0.83953	0.609762	0.73614	-0.619387	1.04766	1.50096	1.13037	-0.894502	-0.684822	-0.0204063	0.90862	2.24095	1.24954	5.03957	1.44807	-1.20951	1.1389	0.823965	2.6928	0.0636015	2.97455	0.988463	1.0889	-1.16993	-0.304284	-0.061707	-0.267263	1.11543	-3.56836	0.735932
GRs	LumA	1.44231	1.6254	-0.142599	-0.059117	0.0706123	0.942759	0.833399	-0.14519	0.181584	0.301056	0.435491	-0.0488127	-0.208749	0.507494	0.288504	3.90185	-0.555451	0.0932667	0.198538	-0.0534117	0.0167003	0.848421	1.71146	-0.73168	1.71093	-0.437115	3.24717	0.116226	-0.858872	-1.2062	-0.864027	4.03305	-0.241147	-0.999296	1.65838	-0.403744	2.58967	0.168799	2.19686	0.572075	-0.446175	0.500895	1.13925	0.079688	0.479157	-0.0532401	0.374667	-0.0969481
GRs	LumB	-0.278964	2.77518	0.505816	-0.117384	1.14219	-0.54966	1.40764	-0.0058902	-0.213382	0.565063	2.73493	2.36649	0.123022	-0.398897	-0.209057	-0.423854	-0.867817	-1.87691	-0.471477	-2.0001	-1.88602	1.04672	0.0790842	-0.0566902	1.77654	-0.796002	3.36345	0.321768	-0.151007	-1.88466	-1.16155	3.02288	0.939915	-1.61767	0.045627	0.5729	2.25205	1.3023	3.24874	0.182441	0.0878915	0.618422	0.782825	1.9685	0.490365	1.12232	0.377942	1.21429
GRs	LumB	0.176487	-0.100819	-1.56521	0.601733	0.250242	0.155011	-0.318583	-0.564503	-0.681895	0.222066	1.02743	0.400875	-0.214525	0.37566	-1.92272	0	0.405536	2.24465	0.268779	-0.0382712	-0.0523105	-2.15649	0.578056	-0.132989	-0.0191358	-3.99922	0.511879	-0.300393	0.287617	-0.279801	0.0580847	-1.41312	2.43108	-1.77167	-1.09968	-0.584558	-0.571626	0.0941841	2.78367	0.312439	0.0451316	-0.356959	0.224636	0.202012	0.388409	-0.217074	0.133682	-0.777983
GRs	LumB	0.919937	1.43965	-3.25791	-1.09906	-0.697566	-1.23543	1.73196	-0.109538	-0.35599	0.0976257	0.924454	0.485246	-0.619833	1.11804	2.38245	-0.698197	-0.414752	2.00982	-0.244891	-0.619856	-0.31717	4.56503	-2.77446	0.763326	1.82846	1.14985	0.423247	1.58968	0.015356	-1.82586	-2.05786	-2.53592	0.309763	-2.67796	-3.28017	-0.158932	-1.76819	-0.183546	1.60974	-0.655081	0.229591	-1.54785	0.107462	-1.48978	-1.05143	-0.0459449	-1.70451	-0.74463
GRs	LumA	1.22996	-2.01024	0.783765	1.07592	0.505218	-0.960234	-1.51057	-0.483308	-0.37908	0.158544	-1.45079	0.247302	0.411828	-3.16028	2.59473	0.0462688	-0.168576	3.51551	-0.0240822	-0.143582	-0.216953	-2.12977	-0.0316361	-0.471187	-1.44656	0.325694	-1.08855	-0.606231	-0.817102	-0.308136	0.0310474	-2.53592	-2.92017	0.866828	0.685223	-0.911991	0.302803	1.00682	-0.959916	0.606941	-1.31491	0.581547	-0.828657	0.0520858	0.818973	-0.603449	1.38036	0.463884
GRs	LumA	-1.22837	3.24755	-0.483308	0.485326	0.00222708	-0.585136	-3.37231	0.232811	-1.05495	-0.729017	1.72167	-0.83105	0.202068	-0.169451	2.25889	0.426685	0.409005	1.05777	-1.68723	1.23813	1.19415	-3.27929	0.464378	-0.701469	-1.66348	0.519698	-0.310714	-1.23035	-0.222075	1.06818	-0.155679	-2.53592	-5.87526	-0.818544	-1.30361	-0.764473	-0.775549	-2.53679	-3.65974	-4.03256	-0.40669	-0.730417	1.31455	0.324848	0.967122	-1.06441	0.485465	0.240246
GRs	LumB	-1.13635	0	1.59969	-0.21568	-0.754608	-0.0771219	-0.707374	-0.635976	0.126868	-0.714467	0.454041	-0.880411	0.0701725	-2.78936	0.359365	-0.132756	-2.22951	0.77738	-0.822465	-0.181308	-0.640613	-3.27929	-1.48601	-1.20583	-0.503772	-1.30629	-1.34917	-0.0778817	-0.96751	0.807943	-0.563959	-2.53592	-3.94393	-1.04124	0.797468	-0.469758	0.964557	0.305064	-0.171266	-2.88558	-0.759264	0.164036	-1.8446	-0.631257	-1.55207	-0.745042	-0.575775	-1.01329
GRs	LumB	-0.510202	0.212888	-1.05336	0.531983	-0.106346	-1.04996	-0.0810826	0.215951	-1.50324	-0.0889422	-4.87667	-1.3206	-0.0547493	-0.129558	1.84699	0.252591	-0.666762	-0.751956	0.662663	1.10471	2.17983	0.169199	1.11704	0	-0.766179	-0.56507	0.990659	-0.139823	0.270251	0.784295	0.44718	1.23189	2.58236	0.132554	0.282796	-0.222399	0.117907	0.243342	0.362075	0.694675	0.92025	-0.411932	-1.00433	-0.197266	-1.32158	-0.306646	-0.455081	-0.27081
GRs	LumB	1.15154	0.192616	-2.20159	-0.323343	-0.471948	1.19032	-0.819954	-1.27656	-2.58288	-0.19471	-0.203206	-0.784427	-0.984185	-3.2943	-0.735524	0.0707999	-0.291894	0.208262	-0.541617	0.0656172	-0.35726	-1.6737	1.08263	-0.759651	-3.22762	-1.39309	1.61927	-1.04992	-0.381564	-2.44586	-1.62939	-2.53592	-2.01699	-1.15833	0.207318	-1.70336	-0.405465	-2.45007	-2.68785	-3.43221	-0.248497	-0.324619	0.658969	-0.198706	0.0832571	-0.445704	-1.13448	0
GRs	LumB	1.07888	1.68056	-3.11763	-2.44911	-1.57031	-1.03461	1.02479	-0.68691	-0.160541	-0.383751	2.97438	0.770977	-0.803183	-1.38984	-0.990258	2.5401	-2.66114	3.93833	-0.4516	-2.74655	-2.35238	1.93505	-0.978191	-0.0903082	1.2186	-0.137793	-0.770609	-0.14677	1.08832	-1.42367	0.905613	1.58681	1.86834	0.227118	1.70405	0.573618	0.534427	1.88265	2.31808	0.960581	0.6173	-0.876118	-0.480556	-0.696927	-0.896848	-0.947619	-1.78963	0.869602
GRs	LumA	0.720007	-1.26399	-0.684274	-1.5904	-1.11757	0.390353	-0.726356	-0.93677	0.438203	-0.145171	0.638816	-2.80761	-0.581463	-0.761425	0.627401	-0.0783782	0.158015	0.0496736	0.244965	-0.688482	-1.38463	0.00672315	-0.561025	-0.403405	-3.22762	-1.45842	-2.86961	-0.721977	0.393087	0.33496	0.307983	-2.53592	0.0754344	-1.11734	-1.31004	-0.532061	-2.75211	-0.956396	2.40348	0.0564764	-0.702351	-4.35095	0.180866	0.213768	-2.13428	-1.28834	-0.61456	-0.833673
GRs	LumB	-0.791406	1.99339	-5.04081	-2.88123	-0.505104	-4.69864	1.48345	-0.38176	0.361054	-0.78982	0.509364	1.2738	-0.275548	1.23849	0.957486	0.509419	-0.509561	-1.56493	-0.0713662	-1.27296	0.338697	3.91399	-0.875806	0.22451	-0.0634152	-1.66843	0.294596	0.427912	-0.0485568	-0.801799	-5.69364	0.628289	0.876106	0.0497218	3.96137	1.62402	1.04927	-0.613717	3.00632	0.798273	1.09174	-0.961421	-0.209994	-0.863408	-2.10453	-0.402844	-2.90351	0.0950871
GRs	LumB	-3.47824	-1.10733	-0.613133	0.810279	-1.05195	-0.529027	0.820433	-0.785999	1.1901	-0.717052	-1.49587	1.30216	0.000482684	0.175703	1.22284	-1.15587	-0.316984	1.2661	0.0613884	0	0.694416	-0.0222091	0.799525	0.199709	-0.105875	-0.636511	0.625132	0.533077	0.92543	1.20099	0.244048	1.34151	0.63633	0.749109	-0.474397	0.52046	1.20699	0.0521632	-0.440778	0.837562	0.297941	0.453858	-0.733781	-0.0786055	-0.578024	0.0176098	-0.23801	0.156477
GRs	Her2	0.536162	3.03891	-1.71367	0.56938	-0.983036	-0.258821	2.80454	0.217516	1.38843	-0.262218	-0.763181	-0.340224	0.00959555	1.94201	1.48466	-2.23364	1.95924	3.95815	0.343714	-3.68216	-1.75426	4.81254	-0.354272	0.569687	2.89882	-0.934912	1.45432	1.67393	0.152903	-1.4078	-0.275987	-0.641295	-5.54479	-1.26934	0.755755	-0.194602	0.578566	-1.16755	-1.59128	-1.47402	-0.19449	-0.799819	1.80506	0.127682	-0.547897	-0.536143	-1.0291	-1.11284
GRs	LumB	-0.779467	1.32248	-2.34825	0.621887	-0.29771	-0.549802	1.5458	0.760374	0.758223	-0.0577553	1.65943	2.84492	-0.225778	0.984868	2.50896	1.52427	-0.2725	3.9258	0.225521	0.823947	1.23403	3.87152	-0.192034	0.731486	2.00316	-2.51316	-0.260762	0.477391	0.592869	-0.244004	0.179005	-1.10293	0.451207	-2.35086	-0.483116	0.301774	0.937232	-1.24581	-3.35661	-0.364801	0.664269	-0.711637	0.0416614	-0.155626	0.0568365	-0.347097	0.417931	-0.928539
GRs	LumB	-2.09929	0.499633	-2.72579	-1.76298	-0.0275864	-1.37246	1.49774	-0.269705	-0.223659	-1.34224	-0.29393	-1.62128	-0.202004	-0.173569	1.11141	0.203438	-0.551825	1.55487	0.0419761	-1.53212	-2.05478	-0.669792	-2.0526	-0.879177	2.02016	0.469006	0.772114	1.04052	-0.250125	0.0725216	-2.0758	-2.53592	0.472504	-0.922155	0.206007	-0.560209	1.48516	-1.52145	0.676809	-0.46127	-0.472373	-1.40557	0.398383	-1.11804	-0.937041	-0.575175	-2.21301	-0.446492
GRs	LumA	1.21113	-0.824343	-4.39084	-2.21461	-1.59998	-1.02587	0.768165	-0.634108	-0.936916	-0.415775	0.118976	0.444128	-0.576003	0.533517	-1.67709	1.93933	-1.21221	-3.39648	0.101028	-0.999894	-0.276146	0.977413	0.434667	-0.244061	0.665094	0.289415	-0.800277	0.382363	-1.45254	0.272026	-0.774245	0.715822	0.770936	-1.00299	1.26694	-1.03644	-2.75211	0.0905909	1.35682	-0.475923	-1.24695	-0.204772	-2.30953	-0.471588	0.465061	1.20017	-4.48419	-0.388088
GRs	LumA	-0.597955	0.212281	0.162893	0.408916	0.103206	0.843374	0.167553	0.347549	-0.202123	-0.0446414	-3.77136	2.67637	0.428953	-0.118252	1.13707	-1.64134	-0.942769	4.86159	-0.190886	1.17668	2.65277	-1.55555	0.448135	-0.864016	-1.50389	1.58715	-0.113172	-0.396814	-0.696053	0.359022	-0.56515	0.64362	-0.330645	0.60202	0.492348	-0.904804	-1.02838	0.627832	1.29588	0.51901	-0.564358	0.173488	-1.11991	0.113189	-0.682032	-0.545313	0.0316757	0.181389
GRs	LumA	0.0176839	-0.170178	-0.290817	-0.699209	-0.213852	1.55315	0.140694	-0.632463	-0.727984	0.127939	-4.87667	-0.0640965	-0.801053	0.173292	1.71829	-1.72971	1.2474	0.355532	0.54215	1.23607	0.553981	0.897911	-0.10533	-1.18356	-0.20592	-1.06311	0.585848	0.281775	-0.454382	-0.780608	-0.502915	0.919541	-0.913464	-0.537208	-0.258467	-1.83964	0.87946	-0.530571	-0.0405837	-0.28157	-1.29663	0.236048	0.463123	-0.532009	-0.38683	-0.0297033	1.40806	0.415966
GRs	LumA	-4.37047	0.924287	-0.000503851	-0.144906	-1.20683	0.698038	1.42478	0.450734	-0.0826888	-0.142282	1.45792	2.07863	-0.0151738	1.6246	0.79449	-0.601299	0.340306	-0.252739	-0.300235	0.760557	1.65789	2.24792	0.851394	-0.0950571	2.29958	1.78255	0.657352	0.504582	-0.749755	-0.365664	0.310592	-1.21175	2.49061	0.320382	0.723322	0.105393	1.89532	0.864163	-0.461359	-0.441572	0.0800192	0.37041	0.475821	-0.492715	0.0568192	0.771357	1.04302	0.24678
GRs	Her2	2.63934	1.52725	1.68934	0.879918	-0.273906	1.30288	1.50155	0.709968	1.15124	0.546941	-0.879929	-1.56861	0.1024	0.641037	-0.257551	-0.557451	-0.201059	-0.794158	-0.186266	0.653332	0.390694	0.447892	-0.246164	1.09092	0.343188	0.958166	-1.63061	0.278046	0.649629	0.499796	1.25573	-0.640339	1.14277	0.999267	-3.28017	1.23824	0.211694	0.728766	-1.10913	-0.180571	1.271	0.360765	-0.548333	0.994528	0.658581	1.1072	1.81117	0.00141976
GRs	LumA	-0.231241	-1.78752	-0.369042	0.124763	0.276009	-1.09633	-0.150185	-0.00950156	0.513203	0.403777	-1.15543	2.38056	0.454392	0.153129	1.486	-0.08273	-0.0803916	1.9387	-0.795718	0.643872	0.578664	-1.16685	0.582053	-0.526623	-0.786063	0.514762	-2.86961	-0.129411	-0.603892	1.52143	-0.0292566	-2.53592	-0.338296	1.31776	2.03389	-0.980889	1.4751	1.49059	1.76773	0.809831	-0.785832	0.760693	-0.463567	0.444773	-0.371022	0.334813	1.38913	0.519332
GRs	LumB	-4.37047	-0.399046	1.41599	-0.626225	0.160722	0.310367	-0.7804	-0.691981	-0.653392	-0.4337	-3.10946	-0.269587	-0.179793	0.336345	-0.528793	-0.425622	1.3369	0.904608	-0.621618	-3.40663	-1.69671	-1.07579	-0.403713	-1.34372	0.180527	1.04625	-1.10239	0.615838	-0.43471	-0.214295	-2.06254	2.93238	-3.49232	-0.687248	0.127981	-0.286082	2.67648	-0.0680476	1.51875	1.14725	0.0204065	0.25887	2.242	0.115418	-0.554954	0.166543	-0.78155	0.469824
GRs	LumA	1.8741	2.82578	2.43842	2.10269	-3.66931	0.268797	-4.93645	1.3245	0.894534	1.11345	-3.63763	-2.80761	0.583792	-0.582554	-0.0441039	1.66399	0.617741	-1.73857	0.655551	0.258217	-1.5891	-2.04025	0.667029	-0.681201	1.78538	-5.12201	-2.86961	-1.33792	-0.382378	1.70089	0.326937	-2.53592	0.549495	0.525278	2.15189	-0.544595	-1.51307	0.426768	-2.07458	-0.585619	-0.250289	-1.40053	-1.1413	0.549315	1.39903	0.14068	2.39841	-0.0117196
GRs	LumA	-0.557163	1.70322	-0.452379	0.62811	-0.526125	1.29959	1.55209	0.291976	0.700216	-0.277368	0.0170467	3.91298	0.0774578	0.705402	1.53724	0.324112	0.525989	2.00408	-0.415241	0.818877	1.12672	1.48177	0.735649	-0.0822395	2.05288	1.1881	0.042837	1.35951	-0.086161	1.18578	-0.072205	-2.53592	0.10302	0.707116	-0.982283	-0.138897	-1.54685	0.833825	1.91457	-0.456832	-0.921788	0.37678	1.08604	-0.384248	-0.37502	0.30549	-2.1863	-0.0572402
GRs	LumA	1.15321	0.910141	0.406907	0.647267	1.3001	0.876814	1.00974	0.0617016	-0.640487	0.11108	-2.31799	1.80593	-0.102582	0.907378	1.56724	1.23323	0.105952	1.71226	0.207505	0.409927	0.470837	1.77752	0.0547948	-0.862083	0.203119	0.0172083	0.102785	0.386779	-0.549386	-1.57755	0.0430201	1.82633	-5.46304	0.297635	-1.3038	-0.281745	-1.18813	0.101512	-2.35624	-0.328663	-1.4065	1.2784	1.98474	0.222048	1.22358	0.730568	2.14275	-0.240563
GRs	LumB	0.279575	1.32915	1.33362	0.775019	-0.609772	1.73399	1.47043	-0.125465	1.43471	-0.318964	-1.81713	2.38762	-0.0100575	0.278727	-0.0664433	0.844267	0.370792	0.904974	-0.588915	-0.716837	-0.982535	0.954796	0.46645	0.147918	1.00646	-0.249179	0.89357	0.778185	-0.995495	-0.872024	-1.81573	0.105803	-0.833115	0.618387	0.783531	-0.699586	1.48198	-0.0785895	-1.44132	0.350437	-0.349535	0.367015	0.827678	0.0723951	-1.7475	-0.815762	-1.61848	-0.0656238
GRs	LumB	2.99529	-0.43848	0.266509	-1.19263	-0.100888	0.254186	-1.95224	0.00735673	-1.62681	0.149668	4.21383	-0.0157168	-0.181802	-1.73986	1.55244	1.10209	-1.24575	3.28436	0.628238	1.6909	1.55676	-1.70634	0.956904	0.385208	-1.65467	-0.817229	-0.883129	-1.52062	0.424931	-1.56474	1.86501	5.52825	1.38493	0.380939	2.48347	0.557287	2.78481	2.1825	3.95554	0.774915	0.828654	-0.717499	-2.99133	-0.77963	0.237164	0.755491	1.0831	0.880507
GRs	LumB	-0.10819	1.15151	-0.186846	-1.08564	-0.583548	-0.938557	1.91517	0.338492	0.790301	0.13492	0.540503	0.602456	0.371132	1.717	-0.599347	-1.46151	-0.529592	0.512836	0.288936	-1.91683	-1.98968	2.59796	-0.73018	-0.23829	2.79918	0.974121	0.387398	1.39292	-0.646658	-1.79737	-1.17818	-1.48629	-1.36602	-0.997132	1.39846	0.21697	-2.75211	-0.328314	1.63712	-2.36596	-0.806142	-0.860633	0.838926	0.101805	-0.715995	0.177921	0.194446	-0.368825
GRs	LumB	1.59465	-0.368746	-0.99473	-0.00472641	-1.10428	-1.39731	-1.8701	-1.00372	-0.864769	-0.101922	-0.0668815	-2.80761	-0.898629	-1.04587	3.55718	1.80818	-1.54922	-3.67552	0.434175	-0.242814	1.0595	-0.714254	1.11077	-0.380087	-1.43733	-1.03603	0.723123	-1.68004	0.474227	0.0512655	-0.657772	3.92824	0.618884	-1.791	-0.715134	-0.0517989	2.74803	-0.158562	1.7597	1.19962	-0.164238	-3.07203	-0.63024	-1.44487	-1.67601	-0.00350156	-3.32752	0.734413
GRs	LumB	-0.566823	-4.22908	-0.418406	-1.80464	1.74585	1.47478	0.861451	0.195968	0.450725	-0.472814	0.629481	-1.29563	-0.173677	1.19636	-3.95991	-1.41544	-0.122944	-4.5202	-0.425584	0.417905	1.4368	1.13837	0.315791	-0.27278	0.989152	-1.0566	-0.951981	0.355739	-0.618889	-1.89929	-0.339952	-1.02394	1.38066	1.06604	0.52348	-0.574827	0.31966	-0.161627	2.53887	0.36093	-0.610485	-0.236843	0.458753	-0.697365	-0.98185	-1.2669	1.33753	0.327428
GRs	LumB	-4.37047	-0.477585	-1.63562	-2.92136	1.02761	-0.329048	0.981555	0.00846484	1.85375	0.164493	-4.87667	-1.83742	-0.81689	0.916933	2.76695	-4.12826	-1.37577	2.35072	-0.0809371	-5.17384	0.246566	3.97373	-1.24503	-0.692163	-3.22762	-5.12201	0.0778115	1.93761	0.0282491	0.0521019	0.789781	-2.53592	1.77191	-1.57737	-2.30998	-0.144206	-1.20703	-3.33186	-0.996053	-0.312677	0.544214	-0.324552	-0.918713	0.600968	0.344644	-1.0925	-4.48419	-1.27973
GRs	LumB	-0.26565	0.833196	-0.209269	0.146457	-1.46727	1.66861	-0.32715	-0.687152	-1.58261	-0.291769	1.868	-0.919711	-1.24968	-0.642567	0.0100655	1.08169	-2.67369	4.02495	-1.03538	-1.85145	-1.45224	1.96534	1.0227	-0.20965	1.87301	-0.460452	-1.94337	0.369234	-0.399598	-3.11706	-0.205561	-2.53592	0.784624	-1.60231	0.0422229	0.463652	-0.550074	1.17444	-2.81999	-0.871365	1.14898	1.08999	0.0450854	1.29425	1.60337	1.69508	-1.61585	0.492937
GRs	LumB	1.85645	-0.560493	1.39065	0.930317	-0.631943	0.860087	-0.756659	-0.676285	-1.66318	-0.636674	3.41256	-0.918637	-0.325283	-0.281134	-5.18603	0.726654	-0.383317	-4.53888	-0.427016	-1.22713	-0.622654	-1.0761	-1.3604	0.0419029	-1.33865	0.613291	0	-0.140291	-0.146317	-0.0122562	-0.492297	-2.53592	0.444601	-0.0309876	0.96964	-0.521368	1.56447	-0.44394	0.839996	0.00300605	-0.234509	0.22802	0.124375	-0.90862	0.64969	-0.596085	-3.55725	0.114235
GRs	LumB	-1.19299	-2.2227	-1.12249	-1.16812	0.245511	-3.2556	-0.606452	0.21953	1.02787	-0.545719	1.08588	-0.215565	0.0322779	-1.71775	-3.8581	-0.661103	0.259925	-3.45944	-1.16248	-0.7063	-2.00756	-2.27504	-2.15079	-0.86626	-3.22762	-0.469998	-0.277564	-1.37679	-0.680121	0.42227	-0.926071	1.05684	1.45477	-0.99681	1.31294	-0.614665	-1.16148	-0.432292	1.23912	-0.314072	-0.270545	-0.508778	-0.798198	0.0493935	0.440034	-0.288634	-0.306237	-0.16762
GRs	LumB	-0.0530047	-1.24967	-0.756767	-2.46929	-0.0615923	-0.00141435	-1.32873	0.203819	0.890371	-0.435317	3.7749	1.84219	0.243341	-0.192456	0.369974	-0.626191	-1.28053	1.89663	-0.890312	2.21848	3.33682	-1.43833	1.3382	-1.87494	-0.414959	-1.32371	-2.86961	-0.571063	-0.45353	-0.580088	-0.693998	1.71788	1.04539	0.763091	1.55508	-0.996996	-0.911149	-0.635472	2.56309	1.03451	-1.14246	-0.727731	-0.345791	-1.16952	-1.56258	-0.988402	0.165613	0.465195
GRs	LumB	-2.07153	0.872248	-1.743	-1.73204	-1.1083	0.0619695	1.03522	0.307972	0.449211	0.00891373	1.02576	-0.508666	-0.210046	0.871655	-5.68706	-1.34554	0.257416	-2.03253	-0.600859	-1.11346	-2.11019	3.51236	-1.26965	0.00698572	2.23609	-1.68873	1.27314	0.925012	0.540842	-0.123353	1.41122	-2.53592	1.66885	0.885377	-1.71433	0.806304	-0.191096	0.230688	1.24507	0.588663	0.995505	1.21178	-0.0975554	0.512894	1.74709	0.907092	-0.423802	-0.480781
GRs	LumB	-0.799697	-2.13661	0.606714	-0.955418	-0.237113	0.332202	1.06622	-1.1458	-1.32447	-0.88723	1.35217	-2.80761	-0.846772	0.853064	-0.109121	-0.849377	-1.38977	-0.763718	0.0111316	-0.665089	-1.71392	0.835398	-0.727503	-0.800537	-2.16532	0.389535	0.409274	0.321099	0.262198	-0.391149	0.322781	-2.53592	0.995125	-0.232284	-3.28017	-0.141132	-1.68981	-0.387133	-2.13894	-0.415741	-0.275602	-0.468372	0.05	0.161591	0.342529	-0.799463	0.588247	-0.742304
GRs	LumA	-0.688688	0.639661	-1.64356	-0.0533298	0.0124722	1.23785	-0.160527	0.518769	-0.18798	-0.393617	-1.09603	0.0743661	0.520768	0.145382	-0.331105	-0.667189	-0.179569	0.0160962	-0.83004	1.11838	1.06232	-0.587449	1.25923	-0.92125	-0.345644	-1.92162	-0.97017	-0.816489	-0.905953	-1.60224	-0.189889	0.155922	1.02145	-0.289054	1.23367	-0.572423	1.70307	-0.24526	-2.89464	0.279031	-0.846034	0.166285	0.0336345	0.221568	2.41637	-0.751656	0.593407	0.037018
GRs	LumA	1.43434	0.018886	0.484439	0.105482	-0.80138	-0.122573	-0.039174	-0.489704	-0.203862	-0.0824492	-0.628707	1.37034	-0.539629	0.401735	-1.49877	-0.101423	0.25762	5.07668	0.479035	0.866212	1.47155	1.27534	1.06403	-0.978688	2.55378	2.31931	1.23476	0.183765	-0.731977	0.12095	0.322662	3.89875	-4.57148	-0.137325	-0.820704	-1.53468	1.01346	0.384572	1.45474	0.494762	-2.36776	-0.534312	1.86504	0.566131	0.00928418	-0.860433	-0.539292	-0.262725
GRs	LumB	0.372852	-0.0222109	0.467498	0.816719	-0.212364	-3.09812	0.0533665	-0.547986	-0.409612	-0.296905	-0.879234	0.128612	0.171021	-0.389518	2.18096	-0.671313	0.0039977	1.35802	-0.0465578	1.10268	1.63938	-2.40606	-0.532859	-0.686337	-1.42222	1.25899	-0.756235	-0.287661	-0.3521	-0.355292	-0.0149327	-0.422543	-3.1081	3.45191	0.79051	0.0105583	0.184113	0.0998697	-2.30535	-0.279938	-0.559723	0.528085	-0.427787	0.0787789	-0.205301	-0.0910961	-0.645428	0.795495
GRs	LumB	-0.448531	1.18326	0.645479	1.15905	0.805511	-2.45842	-1.10129	0.839308	-1.02459	0.00406107	1.17812	0.616389	0.0065337	0.106441	1.92924	0.909733	-2.85639	0.898835	-0.424097	0.629889	1.52394	0.258997	1.95981	0.210736	0.310664	0.512166	1.21164	-1.42336	0.315445	0.0531621	0.880661	-0.666247	0.261382	1.62123	0.364011	0.708057	2.206	0.940318	2.0932	1.64694	0.90076	-0.38187	-0.64482	0.462632	-0.118651	0.376219	-2.61452	0.664426
GRs	LumA	1.30384	-4.22908	-0.38876	0.323736	0.0873615	-3.50515	-0.918632	0.687352	-0.375082	0.458331	1.53341	0.219615	0.218519	-0.553125	0.584544	-0.279186	-1.50231	-0.100112	0.715235	2.04931	3.25984	-3.27929	-0.415531	0.225479	-0.0502689	0.696408	-0.00996744	-0.530954	-1.00653	-0.704717	-2.10969	5.44267	0.51338	1.44931	1.84804	-0.638626	3.08899	0.544368	3.91841	0.896208	-0.638651	-1.81406	0.508257	0.108619	2.09418	1.37681	1.26398	1.04893
GRs	LumA	0.693928	-0.161555	1.41659	0.105712	0.870395	1.53173	-1.33602	0.362063	-3.69061	0.208818	-0.731474	-1.29417	0.51032	-0.70936	-4.43707	0.467856	-0.750903	-0.712605	0.0673226	-2.26846	-1.18876	-0.205536	-1.40551	-1.26849	0.839902	-1.41528	-0.633943	-0.994708	0.117019	0.89121	-0.873935	2.21729	-1.18914	0.780538	0.205511	-0.532365	-0.516443	0.572426	-0.0643093	-0.598754	-0.819507	0.442666	0.48141	-0.0488102	-0.0526496	0.0638617	1.93194	-0.283855
GRs	LumB	2.45117	-0.357676	-0.0926792	1.03258	0.202093	1.28481	-1.39973	-0.492224	0.0189359	0.116305	1.46848	0.729115	-0.10436	0.0614664	1.59666	2.55135	-0.584403	4.60658	0.219333	1.08831	0.748664	-1.26847	1.16658	-0.0467479	0.107283	0.506817	0.230576	-0.399418	-0.414507	-1.4243	-0.682622	-1.20533	-2.78171	0.642911	-1.94958	-0.207087	1.98968	1.00165	1.35601	0.574663	0.175916	-0.807937	0.022697	-1.84336	0.120366	-0.123593	1.49578	0.81905
GRs	LumA	1.13817	-0.529976	-1.72738	0.115733	0.510651	0.121677	-1.67902	-0.798862	-1.29968	0.0211805	0.51913	2.18453	-0.503668	0.602546	0.931038	-0.250465	-0.984117	5.23157	-1.07371	0.980271	0.737082	2.6089	1.06769	-1.88212	2.74168	-1.08524	1.56006	0.327189	-0.30787	-2.30046	-0.113	-2.53592	-0.650145	-1.98226	-0.662471	-0.359666	0.220631	1.31342	1.49965	0.491907	-1.33767	-1.08152	-0.421663	-0.197556	0.0671517	0.3946	-0.447413	0.164284
GRs	LumA	0.299903	-0.594902	-1.56498	-0.513869	-0.238289	-2.6165	-0.176515	-0.666248	0.328956	-0.0256841	3.38063	-2.80761	-0.236239	0.894976	-4.1138	-0.157567	-0.589574	-2.03479	-0.139295	0.420007	0.330992	3.19757	-0.634891	0.0946978	2.21213	-0.547133	0.0418263	-0.0736292	-0.354564	-0.411069	0.309277	0.895104	1.55912	-0.504703	0.354009	-0.246679	-2.75211	0.553462	2.4301	-3.88721	-0.328656	-3.81792	-2.64983	-2.07318	0.550193	-0.764129	0.900309	-0.372898
GRs	LumA	0.308202	-2.13099	0.366293	-2.77832	-0.750382	0.374343	-0.957671	-0.624336	-0.0571498	-0.29783	2.54652	0.111318	0.430464	-0.188193	-6.67274	-0.00665546	0.720745	-3.36773	-0.855949	-0.0942841	0.136687	-1.1812	1.02552	-1.54813	-0.0254305	0.97115	-1.46868	-0.121934	-1.37623	-0.582387	-0.480837	-2.53592	-4.52048	1.8448	0.971386	-0.967344	-1.35118	0.226234	-0.294532	-0.393656	-2.06486	-1.05679	1.88924	-1.04094	-1.01718	-0.218675	0.4481	0.629425
GRs	LumA	0.586851	1.18104	0.199897	0.799182	-1.26459	-1.61421	1.30104	-1.29896	-0.58757	-0.137631	-3.59466	-0.857686	-0.896749	0.180554	-1.41625	-0.332706	-1.13821	1.11157	0.405463	-1.53528	-3.44674	1.9772	-0.570824	-0.460998	1.91653	0.288106	1.70983	1.35325	-0.737574	-0.0413303	-0.983082	-2.53592	-2.41708	0.177314	0.785878	-0.849888	-0.347393	-1.67413	-2.21358	0.130916	0.0316654	1.42474	-0.103373	1.26409	2.36487	1.27622	1.54769	1.37256
GRs	LumA	2.05876	-2.7758	-1.5874	-0.0277691	0.0496665	0.99166	-2.77405	-0.72737	-0.253011	-0.132631	2.12216	-2.80761	-0.131945	-0.411936	-0.0276798	-1.96586	-3.26185	-1.74684	0.392929	-0.97354	-3.19838	-3.27929	-0.884472	-0.562012	-3.22762	-0.363147	1.79352	-0.202948	-0.546972	-0.946925	1.16416	3.63942	-3.92468	0.556916	-3.28017	-0.885069	-2.75211	1.67529	2.91691	-0.75062	-0.0317263	-2.01153	-0.802404	0.471522	1.27244	1.07883	1.79166	-2.55732
GRs	LumA	0.425435	2.3522	1.20437	-0.588118	-3.66931	1.56377	-0.808886	-1.105	0.213277	0.0198267	-2.03275	0.690575	-0.0109004	1.0893	1.73165	-0.181596	0.165565	1.65326	0.40047	0.845345	-2.34754	1.009	-0.242357	-1.23414	-3.22762	0.411482	1.9263	-0.144962	-0.390952	-2.05578	-0.176772	3.7729	-3.00652	-0.724891	-0.436246	-1.59666	-0.396023	0.298228	0.567886	0.161575	-1.07786	-1.4765	0.313459	-0.252256	0.655766	-2.25722	1.11208	-0.101368
GRs	LumB	1.5005	-4.22908	-0.6525	2.29641	2.17565	2.03897	-0.350897	0.640595	-0.847141	0.855446	1.99487	-0.433653	0.0378999	-0.161315	2.05007	-2.07943	-1.2008	5.58332	0.441499	1.22998	1.44735	0.869194	0.658333	0.232387	0	-1.06123	-1.83687	0.0620136	0.875182	-0.0315944	0.455461	-2.53592	0.290366	0.378139	0.868315	0.0710634	-1.71937	-0.549503	1.20798	-0.858522	-0.272371	0.458338	-0.454045	-0.729617	2.06239	-1.61832	1.19398	-2.15768
GRs	LumA	-2.93193	0.552918	-0.734347	0.0746693	1.11269	-3.85485	0.700118	0.291912	0.377242	-0.142593	-2.07208	2.97059	0.329623	-0.520229	-0.725038	-0.430795	-0.190583	-2.20997	0.147432	-0.222764	-0.547537	-1.84075	-1.40696	-0.890168	-1.08327	-2.00148	-0.253397	-0.0431354	-0.470899	1.55753	-0.140886	-2.53592	2.77395	0.886114	-0.159638	-0.150171	-1.31357	0.320198	2.37653	1.02339	-0.245118	0.0181781	-1.31639	-0.310095	-0.960213	-0.471364	0	0.689234
GRs	LumA	-0.4037	0.291565	0.984519	-0.414435	-0.971452	0.32092	0.260252	-0.513335	-0.690011	-0.131958	-0.00105706	1.52934	-0.14998	-1.42167	1.77268	0.392384	0.397892	1.30155	0.141569	-1.12505	-0.0630821	1.05766	0.719726	-2.23055	2.34682	-0.438443	1.33045	0.869664	-1.10466	-0.528631	-1.11577	-0.631264	-2.91876	-2.6553	-0.392036	-0.462369	1.51802	0.666064	-0.879445	1.22005	-0.864545	0.563327	-0.55673	-0.687757	-0.806766	-0.522707	3.53236	0.151561
GRs	LumA	2.12577	-1.316	1.53557	1.10216	-2.00145	0.72077	-2.51561	-0.93599	-1.7959	-0.240252	-0.438013	4.14687	-0.798776	-1.39671	2.18432	0.448439	-1.27474	3.75725	-0.0283602	1.89034	2.50213	-1.61143	1.43718	-1.40956	-2.16501	0.24544	-0.776681	-0.936759	0.408275	-0.00282584	-0.466332	0.377166	1.19464	-1.8997	-2.21756	-0.612211	-1.08425	-0.0740963	0.951478	1.25657	-0.810788	-0.0340601	-1.53962	-0.839249	-0.566062	-0.0607006	1.46926	0.516284
GRs	LumA	1.87419	0.985199	0.157122	0.743158	-0.857705	0.35856	-3.09638	-0.316117	-1.72613	-0.134441	0.767915	2.5648	-0.213972	-0.703211	0.811397	1.35925	1.16426	-3.62574	-0.0356084	1.1504	1.51771	-2.38391	2.13587	-0.671572	-0.0998493	0.157613	0.736977	-1.98357	-0.50329	-1.67939	0.422116	2.50074	-2.32906	-0.0280231	0.685302	-0.62687	2.35824	1.34418	2.25857	1.2231	-0.805176	-0.216028	0.247271	0.182493	0.802234	-0.510517	0.888222	0.866643
GRs	LumB	-1.18187	0.250401	0.960518	0.18835	-2.07032	0.223991	1.47661	-0.0324171	0.138631	-0.265675	0.976849	3.55298	-0.161784	1.29573	-0.0973728	0.535758	0.276766	2.62119	-0.177743	0.306112	-0.264569	4.20102	1.31163	-0.254458	2.74723	0.183852	-0.53086	1.24416	-0.000476277	-0.25146	0.659487	-2.53592	2.72112	0.825297	-1.26439	0.220262	-1.15312	1.3035	2.88822	0.589534	0.530404	0.111281	-0.89725	0.212011	0.336786	0.475122	-4.48419	0.209818
GRs	LumA	0.0387756	1.40304	-0.207639	0.553728	0.896141	0.283511	-1.51436	-0.362432	-2.87234	0.139048	-1.97377	-0.0700533	-0.278796	-0.425341	2.61226	1.68101	-0.678349	3.25582	0.4152	-0.2987	0.461383	-0.22805	0.616354	-1.30492	-0.676847	4.42282	-1.48014	-1.44918	-0.595309	0.603969	-0.19274	-1.68	-2.06452	-0.906775	0.344963	-0.849847	1.41847	-0.565331	1.91363	0.549434	-0.470763	-0.0794357	0.737973	0.541528	0.71684	-1.54296	-1.29846	0.297072
GRs	LumB	0.899182	1.81324	0.69092	-0.00938153	-1.27149	0.934105	0.36479	-0.53989	0.574726	-0.118503	-1.75796	2.6135	-0.6829	1.44372	0.281202	0.297756	-0.3204	-1.77025	-0.350122	-0.867268	-1.74065	2.62584	-0.232589	-0.413998	3.37976	-0.639788	1.49792	1.09491	-1.1051	-0.55821	-0.0996449	5.11398	-2.53077	1.50345	0.211448	0.4813	-0.919407	2.08932	-2.8507	-0.0817976	-0.327613	0.876077	-0.0563729	0.714777	1.49422	0.827449	-0.788619	0.204161
GRs	LumB	1.54014	1.30036	1.72994	1.48708	0.384696	1.94927	0.401136	-0.200766	0.0888507	0.17667	0.518383	3.87718	0.278816	-0.0561793	2.99099	0.987997	-1.89866	3.05552	-0.150622	1.63242	2.45624	-0.711361	0.366536	-0.175214	0.318438	1.35227	-2.86961	-0.283406	-0.288559	-0.428958	0.902509	2.88703	1.12326	1.3453	0.623556	0.266502	1.3019	2.01777	2.47067	1.14196	0.281575	0.0591534	-1.13233	1.24052	0.0978687	0.322769	-1.72905	0.809921
GRs	LumB	0.693629	1.74045	0.203557	1.66201	0.607968	1.29568	-0.126788	-0.611079	-1.042	0.66446	1.38496	2.10927	0.0134321	-2.64824	1.89981	-0.0216678	1.00835	2.29092	-0.496292	0.329302	-0.456607	-3.27929	0.616778	-1.22506	-1.14173	0.989709	-0.189517	0.331305	-1.3921	0.33855	-1.1402	-2.53592	-4.16823	0.238969	-1.19427	-0.526073	-0.338739	0.118938	-0.734865	-0.574374	-0.52722	-0.183482	-0.16524	0.0808779	-1.70583	-0.633503	0.796131	0.293214
GRs	LumB	-0.443988	-0.46071	-0.490021	-1.10804	-0.0785406	-0.111701	2.00057	0.807475	1.43453	0.17842	-1.8583	-1.05593	0.146967	1.3769	-0.761335	-1.25772	0.199932	0.482931	0.064522	-1.68081	-1.76067	3.12419	-2.07486	0.457429	2.27043	-0.323348	2.00863	1.38964	0.23144	-0.87912	0.424483	0.169884	-0.648963	-1.35261	-3.28017	0.841684	-2.75211	-1.34809	-0.565319	-0.962792	0.758475	0.162939	1.80634	-1.09537	-2.25036	-1.36488	1.94594	-1.14812
GRs	LumB	1.59039	0.111601	-1.4147	0.0669497	-0.383125	0.49495	-1.20773	-1.02041	-1.33294	-0.35778	-0.360138	0.822548	-0.383173	-1.47616	2.51301	0.442431	0.524739	2.4878	-0.799464	1.5065	1.6869	-1.42068	1.45715	0.430697	-3.22762	-1.13251	0.540571	0.243678	0.799449	-1.51861	-0.569544	1.86579	-2.23399	0.77754	-0.635579	0.13212	1.38826	1.36226	2.40014	0.719312	0.453738	0.149461	-0.425994	-1.21767	-1.54001	-0.485347	-2.62557	0.654635
GRs	LumB	-0.287032	-0.556135	-1.52474	-0.866253	0.789486	-3.02502	-1.0035	-0.406777	-1.04493	-0.381847	1.74384	-0.429637	0	0.148999	-1.03763	0.330537	-0.674855	0.119698	-0.604472	-1.32246	-2.2554	-2.39989	-1.32835	-0.166797	-0.445782	-1.11186	0.227413	-1.09657	-0.176137	-1.64239	-0.286287	-2.53592	2.38679	-0.84916	0.729988	-0.512137	-1.33029	0.515339	2.82058	-0.299857	-0.624174	-0.797336	-1.98657	-0.978063	-0.604895	-0.750354	-0.0253907	-0.204075
GRs	LumB	-0.237906	-0.669972	0.246815	0.6341	-1.46905	0.788294	0.785383	0.151822	1.58253	0.275258	-2.28359	1.7342	0.0859028	1.05726	0.808042	1.05113	-0.0224446	-2.43173	-0.169074	-0.504237	-0.359972	1.46963	0.129225	-0.101973	1.44198	-0.00104522	0.285874	0.183696	-0.304273	-0.196778	-0.576167	1.02319	0.205871	-0.120674	-0.378652	-0.38886	-0.797357	-0.189708	2.19287	-0.389377	0.0807336	-0.979406	-0.440302	0.361471	0.753674	-0.501837	-0.237924	-0.593995
GRs	LumA	0.00221899	-1.47407	0.26698	0.239702	0.813489	-0.686874	-3.14379	-0.20553	0.260612	-0.015053	0.46077	-2.80761	-0.39859	-0.487663	0.877877	-0.924261	-1.44908	-0.880716	1.01662	2.75302	3.13639	-1.48663	2.69156	-0.946391	-1.43496	0.272896	-1.07695	-0.829957	-0.725564	-0.548856	-3.02084	6.5775	-2.13158	-0.0804166	-1.18052	-0.981246	-2.75211	1.8727	-0.751385	0.567636	-0.824479	-3.15438	-0.479742	-2.67256	-0.373784	0.397767	-1.28019	-0.180211
GRs	LumB	-0.767321	-0.801713	-0.594056	1.13322	2.19253	0.766365	-0.393917	-0.0369618	-0.390927	0.0223605	2.22782	4.68531	-0.321445	0.0971087	-1.82071	1.3382	1.42057	3.4799	0.005357	1.05274	0.919646	0.810831	1.9283	-0.202476	0.199744	1.59024	-0.314014	-0.384167	0.579713	1.19493	0.795292	0.458689	0.76585	0.782434	-2.51717	0.147016	2.62039	0.35913	2.63378	1.59972	0.824931	1.1124	-0.0722411	0.641962	0.660656	-0.546009	0.468689	0.627036
GRs	LumA	-1.73344	-2.77482	-0.53379	0.138081	-1.5057	0.120843	-0.086319	-0.645062	0.715235	-0.69371	-2.23964	0.708531	-0.734523	-0.49717	-0.301389	1.31912	1.12992	-3.61372	-0.184145	-1.77181	-2.7547	-3.27929	-0.440101	-2.77636	-1.06402	0.266658	1.39881	0.400962	-1.24918	-0.348181	-0.313709	3.1496	-1.68251	0.162641	-1.11656	-1.41301	1.1472	-0.00382411	-2.1073	0.712501	-0.935295	0.646717	0.562576	-0.655635	0.440964	-0.494177	0.490935	0.347952
GRs	LumB	-0.670315	-2.13416	-0.107158	-0.232848	0.254675	0.797948	-0.424634	-0.710977	-0.845619	-0.724484	-2.18662	0.627496	0.0757055	-1.02804	2.06321	-1.21292	-0.551331	-3.79617	-1.76179	-1.60013	-1.39956	-1.18437	0.702547	-1.3397	-0.80466	-0.0939011	1.95143	0.0891266	-1.09191	-2.36046	-1.72562	-1.47195	0.168962	0.694214	1.0083	-0.313927	-0.657188	1.404	-0.907164	0.840347	-0.232314	1.04767	-1.44356	-0.579068	-0.625178	-0.655183	-0.910478	1.00237
GRs	LumB	0.25183	1.39402	-0.191984	-2.03561	-3.66931	0.687385	-1.90232	-0.0357318	0.183223	0.586948	-3.26563	0.396979	-0.612341	0.186827	0.198757	-1.09413	-1.7501	-2.10879	-0.988549	0.149515	1.29157	-1.24999	-0.147365	0.47713	-3.22762	-0.130115	5.19155	-0.829304	0.480204	-2.30069	1.19915	3.94552	-1.00861	1.29634	3.59133	1.06505	-1.14107	2.05731	2.8359	-0.590428	0.287292	0.216448	0.000398357	-1.32465	1.14478	0.62913	-2.45488	-0.538034
GRs	LumB	-3.39719	0.927915	-1.62961	-1.11908	-0.716401	-0.198978	-0.0344288	0.39726	-0.0777304	0.0589622	-2.91694	0.314464	0.090846	-0.659081	0.0939843	-3.15498	-0.269385	-2.19235	-0.131483	0.47371	0.278796	1.0617	-0.900898	0.217739	1.42099	-4.14873	1.16714	0.0487691	-0.155072	-4.82229	-0.494885	-0.256983	1.68914	0.296933	0.669319	0.010875	1.00522	-0.0152676	-0.120343	-0.202978	0.0590931	-0.289832	-0.256321	-0.347283	0.722543	0.400931	2.19031	-0.165468
GRs	LumB	-2.28309	0.405028	0.324248	0.323163	-0.987574	1.68791	-0.434051	-0.662501	0.526142	-0.126901	-3.21378	1.10718	-0.48601	-1.62806	-0.450446	0.937728	0.673497	-1.10836	-0.937848	-0.0619379	-0.0943852	-1.19191	1.46324	-0.34661	-3.22762	0.238368	-2.86961	-0.0604653	0.997074	-2.23088	-0.516192	-2.53592	-0.134969	-0.119181	-0.598432	-0.603067	-1.08922	-0.192787	0.746038	0.0366565	-0.164998	-0.0681895	-0.0222109	-0.588733	-0.20275	-0.921664	-2.3968	0.113351
GRs	LumB	1.54462	-0.678854	0.24132	1.32383	0.157196	1.16903	-0.742046	-0.290593	-1.6248	-0.434173	-1.66848	0.840705	-0.159962	0.27981	2.26315	1.78683	0.0123546	-1.27141	0.425429	-1.52553	-1.32065	-0.520272	0.0089556	-0.105858	-0.302848	1.7098	-0.297895	-1.02882	-0.745522	1.11742	0.312248	-2.53592	0.86365	0.362691	0.459993	-0.0522223	0.00690752	-0.516339	0.949399	-0.288945	-0.177733	0.472919	-1.1841	-0.945499	0.364326	-0.921704	-2.12777	-0.297628
GRs	LumA	1.17438	0.0394671	0.357202	0.610832	-0.78262	-1.46708	0.328859	-0.199688	-0.451248	-0.0214098	-2.18022	0.658418	0.45891	0.608474	0.175377	-2.62881	1.22502	-0.591809	0.558618	1.00142	1.27174	0.506413	-0.328567	-0.291731	-1.00893	0.36523	0.0170809	-0.120684	-0.673799	1.0976	0.261447	-1.03647	0.486139	0.393754	0.918312	-0.277749	-1.81577	0.594659	-0.0144832	0.492722	-0.972907	0.856325	-2.35602	-0.357333	-0.933373	-0.550291	-0.903548	0.457269
GRs	LumB	0.814757	0.0360626	2.06828	1.96478	1.33496	-0.777346	-0.254919	0.180837	0.012181	0.119663	-1.0831	-0.138313	0.0538087	0.17851	2.10361	-0.577065	0.144614	2.94284	0.528065	1.36861	1.15638	1.34067	0.71762	0.309627	3.11965	0.333794	0.807856	0.664643	0.148124	1.03206	0.837165	-0.459798	1.38891	0.766395	-0.61087	0.896001	2.38996	0.498298	-0.286784	0.577918	0.436728	0.399376	-1.46673	-0.240189	1.22305	0.525121	1.78501	0.868482
GRs	LumB	0.263756	-0.778764	1.24706	-0.242182	-0.309135	0.355073	-0.156043	-0.687294	-1.05471	-0.75387	-0.979142	1.90156	0.0184319	-0.477825	0.889669	1.53433	0.463215	-2.20179	-0.669494	-1.27631	-0.181228	1.00887	0.208891	-0.294516	-0.913714	-0.341603	1.51316	-0.197123	-0.608443	0.303073	-1.55623	-1.80296	1.19324	-1.07119	-0.481408	-0.886928	-2.01915	-2.31515	-1.36423	-3.71686	-0.239719	-0.0203996	0.244796	-0.672941	-0.205223	-1.38913	-1.68543	-0.418746
GRs	LumB	-0.701989	0.433785	-0.03575	-0.435	2.79688	-1.03461	0.239295	0.245344	-0.00220917	-0.0240578	0.882723	0.516002	0.074527	-0.986184	-4.21177	-1.44861	0.982815	1.01501	0.729966	-0.231864	0.341814	-2.3524	1.071	0.375737	-0.0400885	-1.09345	1.89241	-0.464728	0.552706	1.69895	-1.27247	4.5534	1.35915	1.04062	0.825932	0.40587	1.74793	-0.502593	3.11878	1.10393	0.571965	-1.24653	-1.61466	0.653397	-1.60026	0.691582	-1.29665	0.344422
GRs	LumB	-0.582328	-1.61415	-0.453003	1.10921	0.574109	-0.767479	-0.980076	-0.0244461	-0.582658	0.253031	-3.98578	-0.664453	-0.240581	-0.93163	1.23027	0.048573	0.0206611	2.09605	-0.362954	0.127906	-0.590171	-1.84172	0.59485	0.701583	0.879403	0.488036	-1.97872	-0.514254	-0.187864	0.439508	0.287552	1.42046	1.20741	1.02402	0.507975	0.41389	1.93581	0.332336	1.40423	0.650989	-0.14103	-0.249735	-0.534033	0.0438198	-1.23507	0.760477	-0.240768	1.36352
GRs	LumB	0.0755899	-0.431183	3.45341	1.82774	-0.0284315	1.60938	-0.588591	0.0162371	-0.126222	-0.0846663	0.354995	3.34781	0.152167	-1.72004	0.494288	1.40093	0.41376	0.0407951	-0.05468	1.53031	1.63541	-2.49928	1.6763	0.265267	-3.22762	2.1757	-2.86961	-1.88202	0.209676	1.33501	0.640024	0.216214	1.45681	3.31692	1.11763	-0.276901	0.399836	1.15712	1.52095	0.985117	0.0556324	0.989399	-0.0546585	-0.190458	-0.342611	0.286776	-0.297422	0.744457
GRs	LumA	1.2478	-1.20599	1.28092	0.818319	-0.121666	1.63425	-1.09177	-0.736529	-1.44547	-0.342888	-0.863277	0.625676	-0.767282	-0.296403	2.68478	1.03178	-0.971882	0.436614	0.472613	2.87963	3.61142	-0.423713	1.49017	-0.557794	1.25698	-1.81293	0.783991	-1.24376	0.136247	1.65375	-0.0645004	3.62192	1.85193	0.97753	0.651336	-0.487346	-0.0860826	1.79723	3.02672	1.40108	-0.68693	-0.749351	-2.12798	-1.43312	0.400951	-0.0104689	-0.731884	0.64736
GRs	LumB	0.829567	-0.855357	0.192626	-1.09283	0.502876	-0.395554	0.296619	0.284323	0.715301	-0.557959	3.58883	-1.37314	1.1756	-0.82219	1.00313	-0.258133	0.00251073	0.455404	-0.191361	0.0915245	0.474469	-3.27929	-0.750622	-0.934722	-1.39808	0.934544	0.617998	-0.454516	-0.316084	0.10524	-1.48015	5.13995	-0.489834	-0.605192	-0.0300979	-0.750106	1.35028	0.164318	1.7194	-0.246355	-1.48594	-1.95762	1.78541	0.582458	0.434049	1.09679	3.42419	1.22053
GRs	LumB	-1.68687	-0.403909	-0.398908	0.849355	1.7518	-5.26396	1.75413	-0.284289	-0.269265	-0.306435	-2.84114	-1.45718	-0.652207	1.11131	0.328276	-0.0177551	-1.78777	0.103928	-0.463189	-1.92223	-0.552188	2.80062	0.16364	0.0582731	1.06505	-2.8367	-1.51918	0.116021	0.623542	-2.80018	-0.238803	-0.802644	2.70676	-0.710355	1.78796	0.920179	1.54056	0.671062	-0.902775	0.855321	0.869698	-0.713761	-0.16649	-1.86216	-1.22445	-0.226713	-3.65642	0.796665
GRs	Her2	-0.14323	-2.09912	1.1709	0.0959822	0.421626	1.95245	-0.996055	0.315278	-0.204961	0.378892	-1.10437	2.8353	-0.0306267	-0.62951	1.03247	2.34428	0.427238	4.19411	-0.787884	-0.882993	-1.07017	-1.14933	-1.04572	-0.228037	-0.272663	1.78537	-0.739652	0.215374	0.772822	1.55403	-0.387366	0.940613	-2.81652	0.608882	-0.0409807	-0.178038	-0.931304	1.90156	1.36488	0.251311	-0.741534	0.719011	0.938447	1.54347	0.55708	0.348695	2.37155	0.788854
GRs	Her2	-0.801361	0.440795	0.143378	-0.922974	-0.475279	1.3407	-0.679836	1.11829	-0.0219753	-0.510591	-1.83299	1.30536	0.511994	-0.356363	0.857592	-0.55915	-0.0629835	0.226874	-0.0105839	-0.666826	0.792336	-3.27929	-0.697314	-0.358402	-3.22762	0.866582	-0.660795	-0.0700199	-0.000235951	2.44143	2.20693	0.658114	-0.18903	0.659494	0.586352	-0.32337	-0.857887	-0.965339	-0.730201	-1.01918	-0.577852	0.549237	-0.342892	0.0500592	-1.01212	-0.589047	2.90517	-0.88586
GRs	LumA	0.207546	-2.47745	0.542785	1.27805	0.908706	-1.08903	-3.18482	-1.03778	-1.18246	0.65281	-1.72428	-1.44122	-0.532883	-1.79006	1.81933	0.131009	-0.887876	5.12493	-0.116885	0.192325	0.551885	-3.27929	1.0676	-0.0852911	-3.22762	-1.73388	3.87902	-1.00231	0.453696	-3.27583	0.451548	-0.229759	-1.94144	0.160914	-0.409699	0.111188	1.09741	2.1316	-2.35156	1.02797	-0.0637986	0.0207273	-0.501468	-0.443565	0.0411397	0.760672	-0.715891	0.624086
GRs	LumB	-0.645689	-0.157344	0.205867	-0.525194	1.84075	0.73135	0.270844	0.606186	-0.320744	-0.290389	-1.60963	0.226067	0.112404	0.0414175	0.263821	0.766838	0.186143	0.275094	0.0369911	-0.822627	-0.569432	0.0916605	-1.23234	-0.629745	-0.193944	1.28926	-0.459984	-0.5634	-0.581254	1.04471	-0.103786	-1.75444	-1.35498	-2.21849	-0.0131217	0.321829	-0.797699	-0.379321	-0.554415	-1.79469	0.588355	1.43075	0.800414	0.757209	0.0204098	0.157803	-0.352057	-0.344409
GRs	LumA	0.40936	-2.20961	0.0323067	1.21519	0.442536	2.07464	-2.91699	0.250205	-1.49805	-0.0946518	0.235931	0.67538	0.0898788	-1.11683	1.81252	-0.645269	-0.142184	-0.396304	-0.335822	1.11851	0.854408	-2.26628	1.01279	-0.338956	-1.20816	0.969589	0.153073	-0.822541	0.160069	-0.600459	1.16514	-2.53592	0.265842	-0.453176	1.20399	-0.296887	0.730881	0.320241	0.0762379	0.295064	-0.162584	0.871155	1.07907	0.395595	-0.243647	-0.719137	0.967375	0.619115
GRs	LumB	0.0702316	1.6424	0.670887	0.781482	0.327234	0.453007	1.97876	-0.141403	1.35932	-0.681318	0.274175	0.371313	-0.0949454	0.841049	1.06039	-3.02332	1.03441	4.58223	0.193338	0.0675736	1.43411	3.76732	-0.287034	-0.196684	2.05703	-0.681309	0.636042	0.93227	-0.752339	-1.14199	-0.166233	5.10038	-1.06935	-1.38508	0.816822	0.623582	2.19852	0.566095	0.931583	1.40755	1.34962	-0.624736	1.19407	1.40088	0.997289	0.406049	-0.71231	0.456989
GRs	LumA	-0.00673346	-0.603754	-0.865572	0.451859	-0.307744	1.76844	0.7791	0.616554	-0.0750261	-0.225842	-2.03154	0.817714	-0.0421348	-0.948231	1.02924	-1.08971	-0.141878	1.38513	0.298236	1.54213	3.45452	0.461792	0.645577	-0.0683355	1.9444	-1.62255	-0.247908	0.0305005	-0.0262863	-0.0519822	0.073171	-2.53592	2.10834	-1.3354	-0.922952	0.334623	0.609457	0.796756	0.491009	0.894702	-1.14525	-0.912615	-0.474211	0.846055	0.0960824	0.512098	1.28689	-0.154435
GRs	LumB	0.728222	-1.0093	-0.402115	-0.246399	0.564954	-4.15888	-2.14145	-0.296834	-1.92276	0.382053	-1.85371	2.29108	0.00708035	-0.916864	1.71461	1.28392	-0.830202	-1.77869	0.257328	1.13744	1.18155	-3.27929	0.441614	0.455732	-3.22762	-1.90224	-0.679254	-1.64537	0.289364	-1.47299	0.00597518	2.6595	2.10575	-0.467448	-0.485169	0.41184	1.80696	-0.513177	1.91209	1.22706	0.0751761	0.089871	-2.34149	-0.213905	1.06397	-0.405549	-3.35454	0.86005
GRs	LumB	1.12008	-0.0131088	0.286622	1.15644	0	2.1793	-1.35271	0.245548	0.531752	-0.119087	-3.19952	3.5166	0.722296	0.117432	1.4535	-0.30168	0.145885	-0.047577	-0.430862	1.22743	1.6128	-0.221568	1.00089	-1.22344	-1.25286	0.414809	0.714131	-0.901003	0.140919	0.375715	0.770211	-2.53592	-4.66094	0.819018	2.00886	-0.246271	2.33406	1.29099	1.18964	-0.0673838	-0.797491	0.984915	1.37679	0.133892	1.16957	0.133467	2.02546	0.0947376
GRs	LumA	0.0800692	-0.975754	0.09649	-0.195048	0.506312	-2.79561	-1.00799	0.0267609	-0.51422	-0.357044	-4.87667	2.20573	-0.25911	-0.474114	-1.16257	-0.498226	-0.760199	-2.72372	-0.281706	-1.33816	-1.54908	-3.27929	0.209913	-0.671435	-1.28456	0.0131309	-0.92655	-1.02431	-0.491595	-2.05905	0.227097	-0.0143628	1.53416	-0.968234	-0.758613	-0.527158	-0.490999	0.425817	2.22134	-0.0912119	-1.00584	-0.774247	-1.93123	-0.663581	-0.0212806	-0.55091	-3.5219	-0.4014
GRs	LumA	1.94322	-0.898112	0.672791	1.11075	-0.853346	-1.12578	-4.93645	-1.03161	-2.43104	0.250438	2.50835	1.44983	-0.918553	-2.30226	1.91848	-0.659698	-2.77877	0.0358561	0.478018	1.96541	1.15694	-2.27426	0.266033	-1.0023	-0.897656	-2.11322	-2.86961	-1.87785	0.314164	-0.698357	0.838979	-2.53592	3.61843	0.239418	-1.27263	-0.583078	-2.75211	0.36141	3.37646	1.60051	-0.535834	-0.855259	-0.744231	-0.306668	-1.93777	-0.80176	-4.48419	0.305239
GRs	LumA	0.334677	-0.614959	-0.749974	1.04686	-0.274934	-2.29574	0.181865	-0.144308	-0.725051	-0.113136	-0.171524	1.45279	0.440695	-0.0493961	0.887252	-0.155109	-0.530797	3.4365	0.45698	-1.28242	-1.12496	-1.83039	0.0483964	-0.912596	-2.32845	-1.31724	-0.712567	-0.358005	-0.726592	1.48831	0.110083	1.72448	-1.20311	0.507872	0.333952	-0.81485	-0.906119	0.290029	-0.677544	-0.11613	-1.61924	-0.470266	-2.74262	1.06784	-0.0134277	-1.12194	1.03875	0.243854
GRs	LumA	1.56281	0.260654	0.129142	0.47104	-0.773991	-2.56496	-1.03404	-0.953087	-1.51395	-0.14011	-1.61563	3.27022	-0.738139	0.109311	2.44878	1.18064	-1.09032	-0.72379	0.164947	1.24897	1.18873	-1.20203	0.562701	-0.264286	0.567332	-4.07005	0.544543	0.152386	-0.231775	-0.0515642	-0.266125	3.75467	1.32068	-0.12781	-1.20291	-0.137409	0.508937	0.479347	2.164	1.37801	-0.860693	-1.72562	0.123757	-0.238719	-1.71618	0.874736	-4.48419	0.995058
GRs	LumB	-3.29973	-2.12422	0.0757736	0.750693	-1.56446	0.00199566	0.980689	0.656127	0.526227	0.382182	-4.87667	2.23306	0.987351	-0.273539	1.66957	2.3302	-0.497316	-0.689059	0.280442	0.387535	1.16219	1.49747	-1.65017	0.986261	0.902299	-2.0004	-2.86961	0.289201	0.35	1.16163	0.739824	0.165094	1.69004	0.00128246	-1.60163	1.49949	-2.75211	-1.11877	-4.0056	-0.347153	0.657567	0.914011	-0.520597	0.87592	0.954965	0.778644	0.292568	-0.744044
GRs	LumB	-0.839551	-0.476482	-0.773216	0.948198	-1.13339	-0.194614	-0.292753	-0.0272472	-0.144078	-0.262645	0.709332	0.461276	0.056138	0.440652	1.41817	-0.722416	-1.37459	0	-0.0310564	0.85545	1.90064	0.834924	0.692713	0.344731	-0.952744	0.842226	0.0788485	-0.32164	0.181856	1.5033	1.31783	0	2.15446	-0.748413	-1.32423	-0.320753	-0.216192	-0.616177	1.2759	1.10464	-0.00424079	0.0548479	-0.296891	0.164198	-0.51829	-0.506933	-2.20931	0.435029
GRs	LumB	-0.675542	-1.06446	0.146342	-0.794565	1.3098	-0.371184	-0.854609	-0.156797	-1.77414	-0.126407	2.05208	-1.58863	-0.452641	-0.017784	-0.845713	-0.963642	-0.465379	-3.14866	-0.71116	-1.63498	-2.08847	-2.06031	-2.06165	0.733406	-0.569684	-0.646588	-0.211672	-1.16456	-0.381839	0.652488	1.00975	-0.665789	1.36521	-2.17132	-0.963015	0.32208	-0.881981	-1.11095	-3.63588	0.841046	1.64309	-2.54555	2.08384	-0.873925	-1.43299	-1.05318	-1.82625	-0.493911
GRs	Basal	-4.37047	-2.28277	3.25242	-0.301639	-0.0352381	-1.56369	-0.277785	0.780912	1.75729	-0.305373	-2.93036	-0.8613	1.44849	0.175893	-6.67274	-0.0668005	2.98053	-5.46582	0.591842	-1.91658	-2.84103	0.354784	-2.17591	-0.667158	0.95215	-0.0422234	1.70516	-0.3807	0.321362	2.47692	0.415541	-2.53592	-4.41532	-1.04205	-1.33386	0.961693	-1.47297	-0.41333	-1.5696	-1.61465	1.61611	1.93177	1.70254	1.58612	4.34143	1.60091	3.31137	-0.584419
GRs	LumA	1.61566	-4.22908	0.000191038	0.370397	-0.0193196	1.18773	-4.93645	-0.935866	-3.11899	0.490933	-4.87667	3.5064	-0.597723	-2.58268	1.08142	1.28424	-0.502457	-0.0533122	0.977317	0.962013	0.850741	-0.788383	0.49279	-0.288845	1.49578	1.82594	0.780381	-0.74353	-0.0218772	1.46656	-0.801746	0.45176	2.80075	0.68753	-3.28017	-1.78042	-2.75211	-0.301019	-0.853132	1.3844	-0.150252	-0.753163	-2.57359	0.489661	1.16579	0.268687	-0.381985	0.041678
GRs	LumA	-0.491184	0.84023	-1.6064	-1.37985	0.872208	1.79525	-1.96232	-1.20941	-0.540584	-0.548176	3.42138	1.23067	-1.51921	-2.86913	-5.23207	-0.631696	-0.964952	-2.84678	-0.671363	1.86287	2.31714	0.217275	0.332859	-2.94476	-0.608585	-2.14787	-0.722652	-0.563251	0.182442	-2.82143	-0.954813	2.0056	-1.59198	-2.17868	-3.28017	-1.4805	-2.75211	-1.53203	2.21633	-0.459525	-1.40456	-2.65052	-0.0510625	-1.40266	-5.26874	-1.46419	-4.48419	-0.261122
GRs	LumA	0.740348	0.0776757	0.107967	-0.670973	-0.116248	-0.503019	-0.446194	0.131006	-0.0665614	-0.0709916	0.289124	1.68265	0.219226	1.27447	1.05331	0.865891	-0.117975	2.28741	0.860236	-0.120178	-0.198883	1.44873	-0.662844	-1.82243	1.93817	1.63789	1.22685	0.472911	-0.942101	-0.132754	0.39579	-0.654491	-1.59713	-0.897261	-0.60915	0.228792	-0.0810915	0.643913	0.0969992	-0.352779	-0.513938	0.366831	-0.908235	0.546754	0.702599	0.771387	1.54759	0.11997
GRs	LumB	1.90947	-1.25663	0.0523505	-0.0488589	0.76004	1.19962	-0.601863	0.448397	2.20796	0.107763	-1.29678	-2.80761	0.185917	0.712744	-0.703768	0.953831	-1.59633	-1.03646	-0.157632	1.00061	2.44121	-2.03456	1.80556	-0.0478165	-0.255172	-5.12201	-2.86961	-0.0532048	0.587555	-0.968015	-0.616234	0.668601	1.21774	0.575157	1.2381	0.51581	-1.50738	1.17561	2.34854	0.687837	0.131796	-0.886848	-0.805047	-0.379481	0.217703	-0.590916	-2.58135	0.561947
GRs	LumB	3.0189	1.37429	0.913148	1.18818	-3.66931	-0.0319895	0.493901	-1.211	-1.48205	0.56083	-4.87667	2.1984	-0.955394	-0.726235	1.43427	0.877755	-1.69696	-5.46582	0.296561	0.193901	-0.534092	-1.77778	0.0153598	0.398518	0.355941	-0.994169	-1.3681	-0.19487	0.497682	-3.57437	-0.924145	-0.314725	3.10161	0.301489	0.991402	-1.76257	-2.75211	-0.0204688	1.92521	1.57462	0.29407	-0.20123	-1.03917	-0.138148	2.21221	-0.0254767	-4.48419	1.05803
GRs	LumB	-0.463028	0.549934	-0.559481	1.17584	0.380489	-1.53319	-0.331023	-0.0774863	-2.03781	-0.821644	2.5248	-2.80761	-0.595192	-0.737713	3.31101	2.99587	-1.05221	0.156003	-0.777189	-0.8756	0.616478	2.93291	0.77556	0.199478	2.19922	-0.942649	-1.51561	0.530512	0.910188	0.386033	0.682412	-1.18192	0.313841	-2.34722	1.49884	-0.496533	2.25346	0.853309	0.72535	1.15505	-0.9239	-1.30396	-0.955839	-0.333609	-1.3613	-0.220937	-3.13019	0.271105
GRs	LumA	0.578473	0.480669	-0.494793	1.93973	-1.61758	1.93217	-1.1726	-0.137344	-0.989584	0.163783	-0.351715	4.48452	-0.499717	0.113057	2.13377	0.892347	0.518239	2.97324	0.0128622	0.713724	1.18558	0.642639	1.98111	-1.99697	-1.86416	2.2269	-0.817878	-0.92388	0.257975	-2.64743	-0.499021	-2.53592	2.04269	-0.699007	-3.28017	-1.0273	2.88491	1.29024	1.99282	1.08819	-1.39165	-0.36659	0.696211	-2.73025	-0.179861	0.111739	-4.48419	1.26367
GRs	LumB	2.64266	-0.42574	-0.313917	1.87271	-2.38236	-1.41254	-0.039096	-1.35203	-1.11153	-1.26214	-1.60753	0.228118	-1.34346	-3.02285	1.51661	1.18945	-0.693192	-4.17886	-0.0671401	0.035728	0.867356	-1.99234	-2.08796	0.27105	0.0415191	-0.623646	-1.58266	-0.867599	0.392507	-3.38404	-0.245182	-1.24897	2.32684	-1.22529	-0.868645	0.798374	1.4402	-0.337933	2.84009	1.7588	1.19668	-0.0364431	-2.29213	-1.2861	-2.23301	-1.05158	-0.539217	0.38996
GRs	LumA	2.34331	0.0449538	-1.61903	-2.53241	-3.66931	-0.0664782	-0.66242	-0.490702	-2.1254	0.997775	-4.87667	-2.80761	-0.703199	-4.3098	1.37151	0.421657	-1.21282	4.20374	1.05224	-0.755283	-2.99061	-3.27929	1.42193	0.375081	0.704991	0.33116	-2.86961	-0.262066	2.24872	-0.910984	0.97714	0.295077	1.84312	-1.93171	0.993865	0.318278	-2.75211	-0.481412	-1.808	1.33195	-0.635996	-1.23908	-5.56127	-1.00431	-2.43774	-1.13277	1.65148	0.429009
GRs	LumA	-0.472647	-0.952394	-1.70698	-0.213318	-0.154618	0.611878	-1.53586	-0.59664	0.213451	0.166763	-3.42342	-0.95666	-0.0621346	-0.68937	1.08578	-1.30372	-0.0453595	3.89435	-0.365372	-0.415017	-0.524663	-1.42834	0.704915	-1.86194	0.287071	0.0731068	-0.233912	-1.64077	-0.840555	-0.904089	-1.63998	-2.53592	-1.21298	0.718275	1.38292	-2.14166	0.524575	-0.52933	-1.76728	-0.359983	-1.57213	-0.976275	0.389173	-0.345974	0.390621	0.103938	1.24774	0.484987
GRs	LumB	0.934591	-0.864286	-0.4277	0.428653	-1.35132	0.781029	-0.222365	-0.695244	0	0.110708	-3.65709	1.27522	-0.506783	-0.613897	-1.36767	0.789817	-0.0728165	-4.24623	-0.820346	-2.23952	-0.98806	-3.27929	-0.896337	0.439654	-0.568797	-0.0823858	0.0647143	0.219888	-0.0301591	0.696758	0.262539	5.1939	0.743869	0.618553	-0.621343	1.40084	0.943791	0.921304	-1.38273	0.702092	0.884021	0.762873	0.700665	-0.422533	1.4222	0.468383	-0.788286	0.734658
GRs	LumB	0.419215	-4.22908	-0.98391	-1.41735	-2.59152	-1.81695	0.298369	0.208524	0.446194	0.501667	0.0244729	-2.80761	-0.331017	0.479888	-0.939178	0.602291	-1.39055	2.799	-0.852119	0.0609788	-0.21707	0.669347	-0.163837	-1.12921	1.61887	-1.28109	-1.18183	0.148255	1.41687	0.108252	-0.0685152	-2.53592	1.84636	-0.349871	-0.567794	-1.75962	-1.67432	-0.930102	3.11062	0.115354	-0.589338	-1.96075	-2.42777	-0.236578	0.687641	0.355414	-2.79641	-0.00383457
GRs	LumA	1.90448	0.0651181	-0.818095	1.52099	2.38938	0.939642	0.0796298	-1.53694	-0.114895	0.142688	2.33272	-2.80761	-0.506182	-4.3098	1.53656	1.33504	0.661271	3.03254	-0.0624675	0.382529	0.450124	-3.27929	1.27135	-1.36191	1.65105	-1.34176	1.62603	0.113126	0.870806	-0.39782	1.11863	-1.55045	-0.838959	-0.62127	0.500087	-2.46615	-2.75211	-0.170555	0.792309	1.28517	0.153275	-0.545576	2.00959	1.00315	0.987836	-0.451189	1.36975	-1.24919
GRs	LumB	-1.82337	-1.26886	-1.91065	0.860239	0.375319	2.61118	-0.0735728	-0.341849	-0.262027	0.407202	1.58608	-0.0392127	0.160044	-0.891718	2.21254	-0.363156	-0.898351	-0.188283	0.16751	-0.217949	-0.819328	-1.72453	0.149444	-0.571027	-0.680519	-0.358558	-1.89221	-0.171978	0.253167	0.225662	-0.7958	1.74277	2.10006	-1.56279	-0.319948	0.145501	-1.77471	0.232439	-3.8533	0.220388	0.409091	0	0.17538	0.192977	-0.612073	-0.0589738	-1.06611	-0.773632
GRs	LumB	0.979779	-1.91314	-2.45949	-0.976504	0.230595	-0.19603	-0.695616	1.0409	1.1771	0.346615	-1.56148	-1.81135	0.507368	-0.994605	-0.614021	0.818692	-1.47404	-1.47283	-1.1112	-0.788653	-0.754528	-0.963346	-2.92088	-0.881758	-2.23136	0	-2.86961	-1.31	0.754763	0.0550594	0.265137	-0.955942	1.16046	-1.15256	0.413363	1.09423	-1.17213	-1.36879	-1.51565	-1.93034	0.502135	-1.59457	-1.66136	0.18384	1.68962	0.403421	0.967929	-0.250593
GRs	LumB	1.02871	-0.319725	0.488579	-0.0600827	-1.80942	1.85891	1.14296	0.38594	-0.181051	0.503791	-0.664722	-1.3465	-0.0976	0.550731	0.469435	-0.218907	-0.294081	1.89985	0.130114	0.570214	0.413208	2.05868	0.821779	0.141698	2.56287	1.08272	1.99092	0.120004	-0.604912	1.09275	1.01603	4.08324	2.16685	0.218223	0.00760239	-0.211599	1.07052	1.41033	1.69058	0.00304422	-0.178976	0.957412	0.296193	1.10181	1.05128	0.920274	-0.141829	-0.52609
GRs	LumB	0.341568	-0.192924	2.32929	1.81345	0.59426	-0.324337	-0.387475	0.0826716	0.0345173	-0.0633094	1.27363	-1.54425	0.662858	1.29364	2.60349	0.504551	-0.251945	-0.240298	0.066126	-0.713871	-1.09604	-0.900321	-1.63533	0.988558	-1.96426	0.156524	-0.490642	-0.907237	0.447824	-1.08353	1.99538	0.187028	3.09604	0	2.04951	0.60335	-0.825694	1.6529	-2.8592	-0.612278	1.27758	1.04769	0	0.734947	0.110324	0.0820807	0.0647903	-0.696325
GRs	LumB	-2.01657	-2.98378	-0.842335	1.74298	-3.66931	1.41651	1.0016	1.56888	1.84195	0.865172	0.890363	-2.80761	1.2497	0.293181	-2.15351	0.207276	-0.157907	-0.270557	0.342759	0.945806	2.02816	0.599124	-0.0541756	0.362029	-0.873721	2.92332	-2.86961	0.795921	1.09795	0.719583	1.88701	-2.53592	0.405479	-3.56743	-3.28017	0.38846	-2.75211	-0.868421	3.36355	-0.742945	0.848515	1.2141	0.470437	0.0387155	1.22463	-0.112954	0.81517	-0.503842
GRs	LumB	1.00841	-0.28326	-0.65871	0.502474	-1.3677	1.59964	-1.41538	0.0960201	0.198002	-0.132376	-0.813145	1.88674	0.334494	-1.66823	1.80836	-0.78199	1.37914	-1.29346	-1.27129	1.09259	1.85561	-3.27929	1.63945	0.192163	-3.22762	0.544202	-0.568002	0.395589	0.372172	-1.42747	0.101274	-2.53592	0.399443	1.29699	0.66565	0.442344	1.31142	0.896095	0.377593	0.620165	0.379357	0.30709	0.344444	0.864377	0.842317	-0.177276	1.21877	0.796777
GRs	LumB	1.57113	0.509467	-0.7049	0.0169014	-0.337443	1.72183	-1.22582	0.0179429	-0.645011	0.737152	3.08269	2.01039	-0.417227	-2.30151	1.80995	1.4524	-0.484795	0.159711	0.40199	0.870453	1.20477	-3.27929	1.13879	1.56782	-0.410799	-1.58837	-2.86961	-0.980577	0.775922	-1.65587	0.457775	4.09706	2.29272	0.605026	-1.95161	1.42356	3.00019	1.8937	2.94929	0.19278	1.06889	-0.944508	-0.996107	0.316429	-0.798767	0.743709	0.548882	0.756334
GRs	LumB	1.27832	0.278638	-0.592927	0.688407	-1.72941	1.51066	0.961445	0.258012	0.968441	0.483411	-0.147055	2.1586	-0.29009	0.741155	1.27479	0.379457	0.0282584	-2.94778	-0.825698	-0.00443169	0.624677	0.966084	0.082868	0.427637	-0.129203	-0.614295	0.379895	0.750852	0.259518	-0.786363	-0.235474	4.13904	0.935457	1.66783	-1.02243	0.721052	3.49016	1.5048	1.82739	1.44881	1.5083	0.765566	0.336629	-0.308568	0.266964	0.510584	-0.973024	0.956513
GRs	LumB	-0.199676	-1.17764	-0.764566	0.350556	-0.846518	-4.67608	-3.78911	-0.307798	-1.53986	-0.418154	-1.82524	-1.02935	0.0667847	-2.09406	1.78233	1.14477	0.938139	2.34521	0.108919	0.593354	1.29636	-3.27929	0.800318	0.52851	-3.22762	1.32539	-2.86961	0.15213	0.7237	-1.20543	-0.0295429	-1.38857	2.51196	0.953897	0.297025	-0.0939808	0.825084	-0.0750981	1.29062	0.772621	-0.020125	-0.27705	-0.900133	-0.581906	-0.915346	0.377694	1.69947	-0.186896
GRs	LumB	1.8895	3.69596	1.06198	1.08979	0.342128	0.102839	-0.602934	0.366852	1.18355	0.457994	-1.6959	0.5253	0.780827	-1.71466	1.44794	1.27597	-1.17953	2.77996	-0.214789	1.46759	0.559368	-1.68618	-2.25829	1.03572	-1.21846	-1.11057	-2.86961	-0.490884	-0.394184	1.41622	-0.331476	0.474762	0.947794	0.109054	-1.27101	0.726111	-1.746	-0.0341156	-2.3839	-0.887713	0.950228	-0.0900537	1.12324	-0.196005	1.9332	1.18328	0.953993	-0.550157
GRs	LumA	-0.905081	-1.63865	-1.07706	-0.47785	0.729248	2.06049	0.632204	0.255369	-1.21133	0.328383	1.71478	0.953345	0.676028	0.591353	-5.49917	-4.12826	-0.365875	0.987746	-0.00363258	0.6718	0.658106	-3.27929	1.59351	-0.388921	-0.974519	0.368211	-1.05757	0.44882	-0.368125	-0.0476678	0.800994	-1.36235	0.54583	1.07531	2.12711	-0.846605	1.46354	-0.671192	2.51884	-3.33678	0.154259	0.544171	-0.0312958	-0.265704	-0.786747	-0.29657	-0.00219525	-0.0743887
GRs	LumB	0.737537	-0.664184	0.150253	0.934963	-1.10258	1.07282	0.251692	-0.498789	-0.773056	-0.337089	-1.7262	-0.824009	-0.217939	-1.00757	1.87147	-0.563365	-0.370741	1.11242	-0.472288	0.0527607	0.806911	1.28469	1.20386	-1.29606	0.559404	1.44128	-0.0810107	0.304389	-0.891736	-0.325127	-0.623576	-2.53592	-3.00088	0.867157	-1.29657	-1.19213	0.812786	-0.884726	-0.945014	0.886726	-0.785862	0.544686	-0.190331	-1.43083	-1.28927	-1.09587	0.494597	0.818427
GRs	LumA	-0.445508	-4.22908	0.210323	0.0965211	0.808601	1.02493	-0.458541	-0.0349027	-0.164721	0.528671	0	0.669426	0.363017	-1.48584	1.24135	-0.203298	0.903181	4.61151	-0.00788663	0.459829	0.143964	-2.26958	0.0595325	-0.34536	-3.22762	0.0667331	2.00706	-0.951008	-0.47936	0.245861	-0.157066	3.31599	-0.881102	0.23532	-0.679059	-0.0239617	-0.414678	1.10594	-0.984307	0.681351	-0.719352	0.109664	0.884127	0.00633995	0.478173	0.323058	2.65397	0.156342
GRs	LumA	0.496198	0.744953	-1.06356	-0.0665751	0.492988	-1.1238	-0.0151035	-0.616624	-1.74952	-0.239291	-0.066838	-2.80761	-0.635746	-0.692727	2.96101	1.08369	1.45193	6.00926	0.309099	0.610041	1.80009	0.0449529	0.944344	-4.21667	0.389449	0.978554	-1.78079	-0.583325	-0.0869391	-0.418017	-1.12712	3.80424	-1.74689	-1.23856	1.34435	-2.50396	-1.66329	-1.6124	1.00123	1.07867	-1.79505	-0.348453	-1.22791	-0.862828	1.32813	-1.57936	1.00617	0.326109
GRs	LumB	-1.11969	2.30719	-0.442845	0.976389	-3.66931	-1.2051	0.71373	0.377875	0.669378	-0.411703	-2.137	2.11566	-0.0554134	0.898418	-2.4998	-1.8694	-0.0757273	-1.08196	0.539637	1.1229	1.27887	1.85309	0.391055	0.675056	0.945314	-1.87123	-1.9087	0.441039	0.660324	-0.118444	0.0980901	1.38989	1.3207	0.221805	-0.180491	0.502957	0.347567	-0.311834	-4.46694	0.407168	0.733056	0.352191	-0.281005	-0.666369	-1.53485	-0.609132	-2.22533	-0.466116
GRs	LumB	0.361545	-2.06315	-2.51873	0.140974	-0.901111	-0.977593	-0.643653	-0.950479	-1.08084	-0.372504	-0.0236566	-1.07424	-0.706747	-0.199167	0.883117	-0.0176292	-1.37187	-3.73245	-1.14652	-1.38854	-1.68132	-1.11336	-1.61509	0.505081	-2.11491	-0.389996	1.98341	-0.467685	0.546414	-0.830918	-2.4213	5.11479	0.0149099	-0.727662	0.0844208	0	-2.75211	-0.733952	-4.35313	-1.88975	0.383855	0.0319692	0.0775475	-0.644462	-0.474955	-0.992947	-0.373556	-0.420337
GRs	Her2	0.525683	-2.59417	-1.36143	0.849877	1.5862	-0.0632797	-0.341759	0.0058563	0.296009	0.0355801	3.71967	-1.5423	-0.30689	0.284896	-2.25624	1.01712	-0.856796	-1.25268	-0.957652	-0.665499	-0.0382964	-0.0431482	0.532123	1.31475	-1.29875	0.484686	4.86491	-0.717413	1.05088	2.20719	0.188991	3.5145	1.23088	1.96221	-0.554398	0.82943	3.63717	-1.06654	3.95784	1.47269	1.59976	-1.23322	0.634372	1.0762	2.45624	0.681401	3.71396	0.713577
GRs	LumB	-1.53116	-0.671501	1.25205	-1.31883	4.44191	-5.27279	-0.970912	-0.681861	-0.974282	-0.366312	3.80431	3.1238	-0.603421	-1.18945	-2.7072	1.33436	-1.09343	-4.64239	-0.00888156	-0.678868	-0.717488	-2.45587	0.145436	0.231532	-1.19962	-2.63206	-2.04619	-0.0319328	0.0837145	0.206845	-0.853834	4.16627	2.9758	0.915605	1.16471	0.361755	0.0872009	-2.00014	3.21751	0.146781	-0.426897	-1.27378	-1.91235	-0.558935	-2.14839	-0.405792	-1.80901	0.31641
GRs	LumB	-0.17964	-1.85979	-0.886812	0.0943798	-1.91183	1.66878	-1.31469	-0.235125	-2.13487	-0.478008	-2.68397	0.94734	-0.496745	-1.51223	2.04582	0.0625701	0.361932	-0.978483	-1.36975	2.07596	3.07878	-1.8012	2.36797	-0.464086	-0.430056	0.839437	1.89549	-1.30322	0.0680853	0.747719	-0.768338	2.09697	1.62226	0.663363	1.20716	-0.20878	1.52983	1.15657	2.84488	0.920963	-0.556966	-1.34745	-1.11274	0.170399	0.678861	-0.959505	0.458952	0.268036
GRs	LumB	-0.159911	-0.52756	0.220949	0.212189	-0.498346	0.694162	0.293505	-0.400233	-0.438831	-0.121824	-4.87667	-0.806734	-0.24165	-0.221234	0.383707	0.654227	0.252621	2.07838	-0.709052	-0.339824	-0.830102	0.365643	0.0414937	-0.259535	-0.641685	-1.16672	-1.28387	0.219744	0.207329	0.892094	-1.42767	1.32315	1.28115	-1.28926	0.364764	-0.346278	-2.75211	0.256877	1.92007	0.576625	-0.169523	-0.930978	-0.312202	-0.791845	-1.56722	-1.5589	-1.02369	0.102644
GRs	LumB	-0.904873	-1.4507	2.15817	-0.87005	0.0918571	0.820643	0.456748	-0.0943705	1.37411	-0.254499	-1.93217	-0.686915	-0.457969	-0.54863	-4.08212	-0.557266	-1.37585	-0.584795	-0.134676	-0.377228	-1.72262	-2.40173	-0.179225	-0.677075	-1.10693	-1.65641	-2.86961	-0.234904	0.41598	-0.65284	-1.10104	-2.53592	-0.251106	0.110331	-1.15947	-1.85839	-0.939908	-1.45945	-0.927459	0	-0.339356	0.177665	1.17337	0	-0.989289	-0.548576	0.757631	-0.135119
GRs	LumB	0.58466	0.326434	-0.105906	1.15324	-0.256623	-2.10415	-1.03555	0.183784	0.103335	0.00480061	-0.136203	-2.80761	-0.58588	-0.0447752	2.79394	0.776124	-1.70744	0.803262	-0.774163	0.209569	1.56752	1.13828	0.927651	0.809983	0.0319769	-2.71913	-0.200418	-0.636327	0.154513	-3.71954	-1.13089	-0.459893	2.63971	0.110576	-1.20414	0.49203	-1.09938	0.0859138	-3.22954	0.738897	0.673025	-0.857828	-0.177857	-1.1746	-2.00914	-0.78388	-1.59027	0.472008
GRs	LumB	-0.113278	0.607734	1.63686	0.311711	-0.0806216	-0.816533	-0.939098	0.81106	-0.695642	-0.2086	-0.619479	0.683358	0.424221	-1.29341	-1.28137	-0.448052	-1.08567	-4.62752	-0.338616	0.617119	-0.355126	-3.27929	-0.221337	-1.78578	-1.17391	0.373816	-0.815899	-0.905239	-0.900004	0.885928	-1.05946	-2.53592	1.9704	-0.227854	0.40004	-1.02473	0.928098	0.276468	2.50282	0.589092	-0.754757	-0.601647	0.209014	-0.333636	-0.64593	0.584316	-0.112749	0.172227
GRs	LumB	-3.37901	-1.65837	-2.73107	-1.08495	-0.514597	-0.832746	-3.94499	-0.0495761	-2.30337	-0.722452	0.989139	1.93079	0.0702559	-4.3098	2.78994	-1.82002	-4.21957	0.943526	0.206324	0.30127	3.04695	-1.29211	2.86182	-0.0777393	-3.22762	1.12787	2.6372	-2.55036	-0.834503	-0.386024	0.208505	4.83938	-0.189633	2.17772	-3.28017	0.755802	-1.17854	0.400836	1.83693	1.73391	-1.10302	0.855002	-1.2556	-0.689475	-3.69517	-0.387811	-0.500235	0.205472
GRs	LumB	-0.653231	0.432245	-4.96394	0.169636	1.37673	-0.620754	1.49092	-0.961376	-0.111959	-0.404278	2.06023	-0.101908	-1.22258	0.472298	0.962078	0.0948551	-0.710274	-1.42435	0.688639	-0.176864	-0.749273	4.06317	-0.414258	0.080449	2.77172	-0.73758	-0.760499	1.02226	0.916408	-0.798587	-1.43278	-2.53592	0.195407	-1.15719	-3.28017	-0.747158	1.18916	-0.547777	2.04788	1.07803	0.652257	-1.4506	0.847462	-1.00671	-1.43514	-0.0178378	-1.35767	1.02607
GRs	LumB	1.44276	2.34135	-0.26318	0.917542	-0.588089	1.77752	-0.435422	0.0268903	-1.31283	-0.133849	2.10499	-1.48992	-0.163236	-0.385671	-1.47017	-0.925116	-0.710255	2.13077	0.189961	2.09292	2.29591	-3.27929	0.769094	1.10475	-3.22762	2.38862	-2.86961	-0.556745	0.759807	-0.326748	1.61496	3.07186	0.671185	0.450669	0.643959	0.787289	1.48912	0.861634	2.96367	-0.904978	1.08387	0.910145	-0.358699	-1.20448	0.200078	-0.429467	2.18476	0.0322675
GRs	LumB	-3.6865	-2.21731	-2.07807	-0.288498	-0.517903	-0.317908	-0.62879	-0.194433	0.0377376	-0.67622	-3.7306	-1.66154	-0.142023	-0.350275	-0.0307783	-4.12826	0	-4.31974	-0.403576	0.206028	0.522301	-1.06537	-2.95434	0.225844	-2.08155	-0.268937	-2.86961	0.219188	0.745181	-1.44438	-1.12958	2.43345	0.289066	-0.547424	-2.13409	0.480884	-2.75211	-2.28085	-0.73408	-0.221498	-0.248543	-0.447815	0.583469	-0.342283	-2.11733	-1.9411	-2.98866	-0.816077
GRs	LumB	-0.163212	-1.91558	-0.505649	0.122368	-0.272861	-0.398016	-1.91008	-0.292556	-1.83307	-0.14725	-3.11857	2.74889	-0.24845	-1.78246	1.44707	0.550908	-0.435879	4.29482	-1.08566	-0.587011	-0.735915	-1.21692	1.37667	-0.571624	-2.3843	-0.0195467	-0.807245	-1.11838	0.0187246	-0.908511	0.0461297	1.73207	1.33209	-0.396708	1.35357	-0.767051	2.13494	1.38641	3.42365	0.827968	-0.587999	0.434228	-1.48372	0.0687818	-0.545528	-1.57014	0.149551	0.979476
GRs	Her2	0.788425	-0.598496	1.34317	1.23865	-0.177846	0.019885	0.933835	1.75771	0.18843	0.671409	-2.26232	-2.80761	0.598569	1.0821	-2.5904	-2.18476	0.603712	-0.217775	0.625694	0.91732	0.766058	1.32599	0.0726621	1.74305	0.0262377	-1.14005	6.84776	0.632517	1.8179	-1.44823	1.54544	5.62213	2.04098	1.40888	-1.33667	1.44498	1.00535	0.321028	2.94458	-0.0251672	1.69339	0.8534	0.505596	-0.143434	-0.732576	0.473222	1.78789	0.366594
GRs	LumB	0.998262	0.863431	1.80761	1.32754	-1.25791	0.119839	-0.862667	0.728401	0.0737675	0.0235304	-4.87667	2.81411	0.325805	-0.175611	2.11865	2.56156	-1.38097	-0.256397	-0.778743	0.0633797	0.505341	-1.61939	0.207531	0.105213	-2.44523	0.0874059	-0.275092	-1.11553	-0.259276	0.789962	-1.47422	3.16781	0.746224	1.40064	-0.68565	1.64913	2.17954	1.12287	-4.56071	1.64268	1.89137	1.39399	1.33448	1.06366	1.34888	1.17633	2.07954	2.57983
PRs_ESR1_High	LumB	0.273725	0.0538106	-0.199912	-0.0467978	2.77799	2.00794	1.31495	0.0908471	-0.426036	0.683201	1.63043	0.214335	-0.5456	0.272197	-0.229808	0.48517	-1.56621	2.80251	1.42468	-0.441101	0.781806	2.70387	-1.42873	0.29198	0.20007	-1.40668	0.593023	-0.0235258	0.300059	0.677665	-0.912356	-0.477389	1.15656	-0.0210671	1.64022	0.280751	-0.787966	0.255488	1.06525	-1.07898	0.93437	-1.29596	-0.857443	-0.748855	-0.928357	-0.294793	-4.14642	-0.481892
PRs_ESR1_High	LumA	3.01369	-2.21228	2.17451	-0.607293	0.351659	2.01452	1.3894	0.146908	1.07758	0.194102	0.886737	2.02131	-0.0466447	0.921413	1.73326	-0.584272	0.991311	-5.46582	0.461329	2.07237	-1.027	0.741681	-0.360365	0.379301	1.1512	-0.456687	-2.86961	0.0199303	0.0979827	-0.20382	0.0832975	3.2674	1.43309	2.10593	-3.28017	0.352871	-1.41673	1.46673	0.943014	0.10324	0.183786	1.37961	1.08291	0.283002	1.13706	0.823929	2.88676	1.11245
PRs_ESR1_High	LumB	0.545191	-0.266393	-0.439993	-0.14658	-0.0911439	-5.69897	2.28018	0.647565	2.71288	-0.568409	-2.1825	-0.113443	0.353604	1.95123	0.638061	0.44458	-0.248536	-3.24925	0.09616	-0.395263	0.687457	4.06428	-1.8336	-0.049665	1.03837	0.475588	-0.394568	1.47519	-0.660192	-0.310962	-0.34013	-2.53592	-1.54784	-1.58392	-0.805126	-0.583106	-0.850654	0.206327	-3.52179	-1.01688	-0.107343	-1.39292	0.733669	-0.162311	0.433646	0.364953	3.29633	-1.06621
PRs_ESR1_High	LumA	-3.30209	-1.11146	2.92551	0.0600436	-1.23948	0.488419	0	-0.675226	0.221754	0.250327	1.40494	1.56725	-0.332727	0.574018	-0.236908	2.19348	1.80439	2.85229	-0.0241565	0.8156	0.34382	-0.356623	0	0.362719	1.29227	0.0521728	-0.768219	0.740829	-0.384487	-0.53627	-0.130411	5.36535	-3.85796	-1.25651	1.01631	-0.292251	-0.322278	0.161177	0.0299992	-0.635555	-0.770753	-0.105806	2.33336	1.95108	2.49364	2.21014	3.28546	-0.076545
PRs_ESR1_High	LumB	1.19468	0.164119	-1.26504	1.50137	3.35922	-1.07077	-2.28879	0.214659	-1.07886	-0.324143	5.33261	-0.159944	0.352746	-2.25324	-5.63479	-4.12826	-0.568371	-0.070788	0.54271	2.79559	4.26066	-3.27929	1.30035	0.598136	-2.18967	-0.963925	-2.86961	-1.0296	0.800845	0.618308	0.736953	4.44529	0.612508	-0.366703	2.25253	0.892942	0.775594	2.36519	2.72238	0.713365	0.0675808	-0.409899	-1.09751	-3.66888	-1.87921	-0.37542	-0.71445	0.993771
PRs_ESR1_High	LumA	0.595733	1.58678	2.17514	0.618385	0.0425845	2.18409	0.350428	0.0399659	0.0665898	-0.10088	0.00743738	2.60172	-0.294467	0.771402	2.18109	0.424988	2.12367	2.90222	-0.0886214	1.88442	2.11308	-0.461294	1.7805	-0.95269	2.49683	0.737461	-0.457445	0.201354	0.218272	-0.0246883	-1.0223	3.01316	-1.23735	0.916107	0.843031	-0.1535	-1.30369	2.06111	2.5154	1.0629	-0.869235	0.275629	1.0252	-0.166232	-0.66332	0.260774	0.312873	0.513
PRs_ESR1_High	LumB	0.312373	0.333331	3.95424	1.33355	0.761689	-1.44599	-0.0392627	0.88764	1.40766	-0.0205005	0.116822	0.227967	-0.46011	-0.687585	-2.54704	-2.09771	0.03848	-3.43527	0.149647	-1.81533	-0.880778	1.00712	-0.943192	-0.45297	-1.61547	-1.7635	-0.0273946	-0.0630788	0.617702	-0.898375	-0.547611	-2.53592	-3.59432	-1.49986	-1.24962	0.306866	-1.73167	-0.133189	-3.28672	-4.33639	0.0794173	1.08507	0.206486	0.712408	1.03812	0.295687	0.981736	-0.788016
PRs_ESR1_High	LumA	0.558999	0.270046	-0.477651	-0.0430967	3.46518	0.388714	0.871332	0.0904168	0.934676	0.166846	-1.31512	1.62743	0.000800972	0.309532	0.0833001	0.239727	0.0137912	-0.905336	0.511444	0.608415	1.26101	2.76163	-0.119013	-1.48385	3.55441	-0.824353	1.19381	1.0969	-0.997553	0.718313	-2.25469	-2.53592	0.535135	0.498236	2.90408	-0.694643	1.61588	0.992298	1.0865	0.719411	-1.17834	-0.764306	-0.376676	0.243122	0.028276	0.960564	-0.70055	-0.0758999
PRs_ESR1_High	LumA	-0.953227	0.0487335	0.823216	0.248352	1.49494	-0.644988	-1.80776	0.0940573	-0.485132	0.100453	-3.32253	4.35569	-0.120176	-1.02963	2.09467	1.21871	0.226881	1.11754	0.782744	0.0662951	0.122748	-0.319872	0.632364	-0.876517	2.45471	1.20712	0.259078	-0.245629	-0.24749	1.8164	0.927295	-0.981772	0.353527	1.6342	0	-0.162237	-2.75211	1.00511	-2.67535	0.343287	-0.569099	0.384568	-0.518892	-0.095627	-0.66947	-0.605554	0.75595	0.566175
PRs_ESR1_High	LumA	0.620461	3.5418	2.84521	0.569045	1.43993	0.911528	0.478694	-0.437855	0.788249	-0.203079	2.65386	-1.87716	-0.733864	0.013804	2.32956	3.16461	1.42126	-2.2716	-0.609038	0.0447333	-0.0615501	2.07326	-0.0329706	-1.73212	2.12493	0.0965638	0.904612	0.393063	-1.4012	-1.75996	-1.37028	-2.53592	-3.98463	-0.376353	-1.3858	-1.22486	-2.75211	-0.847872	-1.97517	-3.04694	-0.9576	-1.23932	1.1048	-0.812328	-0.820172	-0.256842	0.236325	0.526301
PRs_ESR1_High	Her2	-4.37047	0.255054	-0.473119	-1.32921	2.02494	-3.12955	-2.4891	0.957085	1.33313	0.738161	2.50439	-2.80761	0.281375	1.05082	0.184213	-2.2515	-2.00819	2.97519	-0.765382	1.60333	1.20438	-3.27929	-0.908262	1.57342	-1.75168	1.97914	-0.422256	-0.882289	0.859076	2.28617	0.714348	-1.6169	-1.6261	-1.51447	-0.107446	1.39559	-2.75211	-0.4634	3.26976	-0.616955	0.835344	0.510635	3.23231	-0.835942	-1.9601	-0.259573	-0.250254	-0.877488
PRs_ESR1_High	LumA	1.14519	0.605717	-0.674453	1.12601	-0.0284544	1.41417	-0.16086	-0.740141	-2.26234	-0.213511	0.638988	-2.80761	-0.693987	-1.33079	0.873227	-0.360453	1.43411	0.283198	0.0739309	0.664675	-0.447097	0.488518	-0.630755	0.230683	-1.07634	1.13968	0.632037	0.22693	-0.576595	0.0715942	-0.18268	0.811639	-0.599033	0.457033	0.067388	-1.16492	0	1.01188	2.18779	-1.05552	-1.71092	-1.6345	-0.0098711	0.00845426	-0.0761697	0.435305	-0.982541	-0.0235223
PRs_ESR1_High	LumA	-1.99171	-1.44641	-3.65883	0.492659	0.0965081	2.14287	-3.51403	0.324741	-1.59883	-0.249497	1.12363	0.662554	0.127934	-1.71499	0.537021	-1.17939	0.551737	-3.34125	-1.10085	0.104441	-0.0232607	-1.85686	0.279425	-0.579457	-1.8052	0.718249	-1.44719	-0.4609	-0.727235	3.23904	-0.16632	-2.53592	2.00318	1.20606	-0.331301	-1.231	-2.75211	-0.811146	2.78442	-0.0508661	-0.792668	0.649181	0.191781	0.808908	0.157825	-0.384932	1.98144	0.753241
PRs_ESR1_High	LumB	-0.433726	1.39871	-0.0430182	0.544473	-2.5982	0.217039	-2.23485	-0.382948	0.111187	-0.188565	-3.80556	-0.106008	-0.349162	1.97696	1.34822	-4.12826	1.16515	-5.46582	0.356546	3.40345	5.80042	1.55493	1.33828	1.23019	4.6041	-3.44299	-1.7985	-0.0128766	0.683881	-4.11655	-0.507415	6.07426	1.09568	1.14321	-2.20906	0.193007	1.70206	1.72055	-4.59549	0.607255	0.424889	-0.38135	-1.73217	-0.479782	-0.67646	-0.260012	-4.48419	0.239532
PRs_ESR1_High	LumA	0.966195	-1.27886	1.49064	-0.407356	-0.910705	1.00523	-0.531415	0	-0.909889	0.375188	-0.930077	-2.80761	0.186273	-0.115848	1.53251	1.30785	1.49076	2.80825	-0.507211	-1.41937	-1.10452	-1.7321	0.305601	-1.1665	-1.68043	0.971518	-1.32242	-0.195234	-1.13414	0.834464	-1.57538	-0.259437	-6.46764	1.13531	1.12487	-1.36633	2.89241	0.483993	-2.41579	0.469674	-0.579492	0.224195	-0.224603	0.692936	-0.323958	-0.329225	-0.729719	0.750646
PRs_ESR1_High	LumB	-2.14439	0.0483937	1.53102	1.7182	-0.235061	1.38451	1.13426	-0.0697651	-0.279383	0.952075	-4.87667	3.52695	0.194058	0.363994	1.3413	1.91589	1.26271	-1.09989	-0.526834	-0.134643	0.872379	-0.717393	0.745049	0.927065	-2.07303	-1.86147	-2.86961	1.24686	-0.243717	1.4153	-0.397921	4.58884	2.19423	1.45506	1.1691	0.900982	3.02802	2.00463	2.14218	0.566199	0.171652	0.0233368	1.10476	-0.41308	0.105078	0.37231	-3.3296	1.20724
PRs_ESR1_High	LumB	0.678731	-3.17921	0.381216	0.576896	0.883872	2.13635	0.551673	0.0555369	-0.470308	0.396191	0.645453	0.449808	0.077774	0.369276	-1.7707	1.42708	0.0586878	-4.41595	0.957541	0.413969	-0.0744574	-0.612148	-0.00928759	0.669973	0.771002	0.781716	0.805497	0.474605	-0.4625	1.05651	0.656229	2.91739	2.22268	1.20756	1.94447	0.288276	0.658373	1.28784	1.64932	1.16333	0.606919	0.454232	-0.37853	-0.197576	-0.129154	0.751351	0.698551	0.843026
PRs_ESR1_High	LumA	0.20786	-1.70082	-0.271797	-0.853158	-1.72025	-5.28378	-3.39668	-0.0999118	-0.284232	0.274968	1.0334	-1.84137	-0.0950486	-0.373753	0.821555	-0.384238	0.00630537	3.26044	-0.552167	-1.33062	-1.29366	-3.27929	2.11598	-1.12682	-3.22762	0.980563	-1.90337	-0.267279	-0.668863	0.286846	-1.61339	0.724669	0.399453	0.309893	-0.0195818	-1.09035	1.82622	-0.224423	-0.134645	1.37505	-0.940243	-0.846431	1.42622	-0.117178	-3.00121	-0.626946	-2.94441	1.06459
PRs_ESR1_High	Her2	-0.220072	-0.54772	-0.0135661	0.775742	-1.6848	0.776036	0.715698	0.0229859	1.07006	-0.0197657	-3.30547	1.42073	0.0727848	-0.743783	1.31789	1.57937	-0.310901	4.87875	-0.21922	1.51992	2.02783	1.6549	0.120894	0.435714	2.68277	1.77634	0.112309	0.270631	0.737595	0.292578	0.0626841	1.14544	-1.87469	1.62669	0.70045	-0.180028	-0.767594	-0.301268	2.0754	0.583356	-0.356666	-0.644136	-0.296015	0.628717	-1.20073	0.405005	1.56153	0.25084
PRs_ESR1_High	LumB	-1.31988	1.75578	-2.72951	-0.523929	0.364601	1.03199	-0.276239	-0.178292	-1.20135	0.0824485	1.39186	-2.80761	-0.284632	-0.593626	2.5405	0.531953	2.23857	-3.13024	-0.200011	1.00081	1.47378	-0.542356	-0.839632	0.756185	-1.14424	1.16159	1.36374	-0.326423	0.414602	-0.70008	0	-1.68033	-0.0702121	-1.49177	-1.19678	-0.376439	1.7104	-0.654156	0.309354	0.0507537	0.76583	-0.231624	-0.535771	-0.757622	-1.16524	-0.64495	-3.09517	-0.265734
PRs_ESR1_High	LumB	-3.71916	1.12643	-0.682085	0.667332	1.72586	-2.56231	1.23997	-0.140768	0.953544	-0.406116	-0.30233	0.164565	0.00834308	1.23394	-1.60561	-0.708696	-0.572307	1.1739	0.30753	-1.83334	-3.05554	2.26445	-0.795505	-0.323159	1.59963	0.0854028	0.696156	0.549816	-0.887331	0.369428	-0.0190061	-0.821168	-2.5006	-1.30621	-1.56542	-0.834934	0.220066	-1.39735	-1.58756	-0.458552	-0.148129	0.930434	0.034466	-0.222089	-0.20161	-0.387584	-0.664133	-0.639706
PRs_ESR1_High	LumB	0.774962	-0.125967	-0.406599	-1.05361	-0.654756	0.200866	1.47229	-0.323302	-1.34621	0.583661	2.08233	0.206943	0.0224422	2.02855	-6.67274	1.13585	-0.049536	1.50487	0.260707	0.365982	0.21378	1.98483	-2.25405	1.0976	1.91781	0.508982	-2.86961	1.19743	0.820669	-1.45784	0.0276058	1.80181	1.472	-0.534987	-1.6841	-0.489966	-2.75211	-2.72225	0.750062	-0.868125	-0.0374268	-0.805792	1.54269	1.16758	2.41314	-0.633021	2.50958	-0.794628
PRs_ESR1_High	LumB	-0.427476	-0.19885	-0.739412	-1.60916	-0.140062	1.37893	-1.53227	0.39507	0.374556	-0.0367561	-1.02653	-2.80761	0.163697	-0.0456504	-1.44663	0.337116	-2.02075	-5.46582	-0.890276	1.71997	4.31813	-1.73463	0.0369594	-0.0960836	-1.68296	-1.09178	-0.596184	-0.0411528	-0.31453	0.252973	-0.0219252	0.219407	0.733532	0.134951	0.662826	0.591946	-2.75211	-0.330609	2.4964	0.268327	0.416241	-0.214238	0.753633	-0.310421	-0.373425	-0.2865	-0.0828189	-0.21478
PRs_ESR1_High	LumB	0.367548	1.96402	0.535032	0.450588	0.855298	-0.0646222	1.43774	-0.764797	-0.470415	0.358813	-1.02321	1.55489	-0.434054	1.0605	-1.69185	0.0515771	-1.16428	-4.31321	0.628584	-1.74286	-0.122348	2.21363	-0.62738	-0.277174	2.30396	-1.26855	0.38771	1.12069	-0.60912	0.297683	0.184385	2.55261	1.53355	-0.362825	1.39016	0.0497459	-2.75211	-0.372702	-2.9797	0.0897491	0.742826	0.0765805	-0.190966	0.804629	0.101563	1.24475	1.15753	-0.0131588
PRs_ESR1_High	LumB	-0.791312	0.566435	1.03768	-1.82309	0.848195	0.687117	1.06978	1.09816	0.955384	0.151649	1.92727	1.36521	1.22356	0.71871	-0.223212	1.93159	-0.471331	-2.91307	0.351195	0.59546	1.06378	2.20637	0.0948044	-0.513801	0.351537	0.710271	3.90256	0.607796	-0.484308	0.859548	1.47166	-2.53592	1.5574	-1.53385	-0.727428	-0.469768	0.072525	-0.201129	1.99344	0.56868	0.489961	0.300301	0.98535	0.303295	-0.67655	-0.341109	-1.05994	-0.918865
PRs_ESR1_High	LumB	1.365	-3.11689	-2.51961	0.692517	-0.901937	0.334342	0.596727	-0.572876	0.732799	0.0540235	2.30379	-0.642437	-0.732509	-0.791815	-4.17527	0.83545	0.467125	3.99806	-0.218795	0.246454	0.308916	1.97529	1.45653	-0.247753	-1.49493	-0.747007	-0.102236	-0.0486556	0.408456	-1.59189	0.0385343	-2.53592	3.13866	1.46695	0.377169	-0.935299	-1.01942	-0.092052	3.08245	1.59632	0.0944907	-0.1428	0.432716	-1.30011	-0.81514	-1.13656	-0.966204	0.334444
PRs_ESR1_High	LumB	-4.37047	0.437722	0.103746	-2.6701	0.440651	-1.6675	0.727612	0.640623	-0.581738	0.215704	-0.92623	-2.80761	-0.594288	-0.359355	-2.22742	0.125325	-1.52715	1.96639	-0.350941	2.53877	2.88687	1.43795	-1.01317	2.23477	-0.0364392	-3.63274	-2.86961	0.00691724	1.02071	-0.157446	0.273885	5.44788	-0.244641	-3.58288	0.171512	2.01883	1.35785	-0.729405	-1.86136	-0.0920019	2.22445	-1.52519	0.753876	0.515916	1.52899	1.03471	1.76393	-0.205533
PRs_ESR1_High	LumB	-2.96961	-0.587049	-0.341084	-1.95757	0.811457	-2.6517	-0.455685	-0.365386	-1.02683	-0.0884877	3.07222	-1.40675	-0.574993	-0.871028	-1.17142	1.92971	-1.19445	-5.46582	0.0347249	-0.0943807	0.756543	-1.87842	-5.513	0.618301	-0.661588	0.746401	-2.86961	-0.0651584	-0.579728	-0.0990558	-4.35547	5.73756	2.0217	1.20946	0.841343	0.144949	-1.35125	-2.04531	2.80805	-0.308165	-0.59847	-0.633871	0.950214	-0.620042	-1.14723	0.478652	0.0988723	0.371636
PRs_ESR1_High	LumA	0.0787014	0.958174	2.3302	0.539357	-0.15556	0.680406	1.49752	0.193465	0.677786	-0.364139	-1.65361	1.15502	0.355525	1.97788	-0.731444	-0.61451	1.64082	-1.32215	-0.0642172	-0.72467	-1.05934	1.90796	-1.18294	-0.305908	1.47354	0.717925	1.09302	1.18677	-0.948352	0.371752	-0.420783	-2.53592	-2.33715	-0.294459	1.82209	-0.905248	-1.12712	0.322719	0.845581	-1.60856	-0.14695	-0.236233	1.21206	0.56275	1.09394	-0.312375	0.328174	-1.54729
PRs_ESR1_High	LumB	0.290423	-0.638826	0.389333	0.755684	1.7183	-0.42392	-1.3462	-0.518173	-0.0102908	0.124941	0.84872	-0.698844	-0.549433	-0.268755	-3.37477	-0.0872175	-0.072971	3.06075	-0.0986911	0.581355	0.20586	-3.27929	1.55091	0.351714	-0.522298	-1.18116	0.847215	-0.423932	-0.798651	0.433164	1.26944	-0.853877	1.92522	2.25642	-0.574845	1.30748	-1.07007	2.02377	0.173109	0.523237	0.8728	1.1635	-0.964776	1.67788	0.803034	0.938328	-0.767362	0.101795
PRs_ESR1_High	LumA	-1.03729	-0.296836	2.19403	0.69916	1.90626	0.175557	-0.0522529	0.405869	-0.245182	0.407092	1.35067	-0.178229	0.216766	0.370591	-1.72653	0.817944	1.63477	1.26277	0.806308	-0.91407	-0.648129	-0.375381	-0.711709	0.451006	-3.22762	1.17837	2.07659	0.553743	-0.156479	1.81572	1.00024	3.44711	-1.3984	0.791021	0.87847	0.598062	2.74278	0.0470405	1.00063	0.155064	-0.293614	0.0736333	1.79988	0.0533483	-0.742211	0.210571	-0.0412152	-0.357198
PRs_ESR1_High	LumB	3.36388	-0.264028	1.21996	0.0416971	6.42366	-2.16786	-2.0147	-0.517295	-0.297546	0.730516	4.67291	0.368614	-0.696133	-0.0414133	0.747551	1.28651	0.162934	3.72996	0.454877	0.215992	-0.875029	0.543987	0.911628	2.03547	0.164846	1.11729	3.72646	-0.0973756	1.9949	2.58614	0.929295	4.74216	0.497848	1.88794	0.543108	1.43253	4.17378	-0.850302	3.07034	1.3737	0.958273	-0.89028	1.04566	-0.652694	-3.96908	0.00723623	-0.660911	0.0778691
PRs_ESR1_High	Her2	-0.994069	1.28118	-2.1233	-0.854014	-0.662366	-0.0975203	2.86261	0.235497	0.865557	0.438273	1.30441	1.93699	-0.270593	2.27548	-0.56338	1.45442	0.0556061	2.09411	-0.0485741	-0.561371	-0.892428	5.41804	-1.51954	0.537411	3.71492	-2.34265	-1.12709	2.19474	0.0945658	-1.40719	-0.586975	1.26152	-2.75936	-1.34602	-0.0767004	0.811214	-0.57601	-0.100275	0.99985	-1.09372	0.977873	-1.04375	0.548088	0.877855	-0.187791	0.563315	-1.28072	-0.468874
PRs_ESR1_High	LumA	1.72927	-2.08444	-0.614102	-0.448067	-0.0698805	0.501006	0.59771	0.101285	-0.0493402	0.07756	0.296205	-0.662968	0.662446	0.174755	-1.80335	1.35163	-0.185116	1.27669	0.295489	-0.803991	-0.468272	-0.474368	0.321721	-0.495402	0.951025	-0.170564	-1.97784	0.12805	-0.859865	0.625494	-0.543384	-2.53592	-3.74159	0.433715	1.63083	-0.634586	1.83869	0.214506	2.48976	-0.202825	-0.229173	-0.297462	0.997073	0.305824	-0.277945	-0.317059	-0.786369	-0.573232
PRs_ESR1_High	Her2	-4.37047	1.91554	0.26246	1.23128	-3.66931	-0.570791	1.93696	0.218627	2.26286	0.770711	-4.87667	-1.32817	-0.197221	2.93928	0.0980821	-4.12826	1.55652	4.59942	0.685265	-5.17384	-3.03731	4.83607	-1.6788	-0.295751	1.31805	-0.419474	-0.417795	1.77583	0.738812	-1.94625	0.465951	-2.53592	-0.766338	-0.927802	0.0333799	-0.330565	-1.83052	-1.28019	-0.866491	-1.20456	0.987276	-0.936556	0.0618741	-0.667469	-3.07439	0.566939	1.05821	-2.12935
PRs_ESR1_High	LumB	0.298662	-0.194394	0.435052	0.959661	-1.77565	0.324666	-0.267319	-0.862505	0.00418382	-0.273687	-0.314041	0.646275	-0.627659	0.0767102	1.62704	1.37501	0.285471	0.640494	0.351089	0.854574	0.359769	1.33758	0.903141	0.625468	1.63348	1.53016	0.173391	0.19207	0.224844	0.272323	-0.772551	-0.327707	0.641495	1.37348	-0.0868234	0.343685	0.441235	-0.974011	-3.15509	0.546857	-0.0296164	1.19593	0.319816	-0.650107	0.318423	0.283397	0.768116	0.287752
PRs_ESR1_High	LumB	1.056	-0.421524	0.438354	1.03069	-1.08417	0.738931	0.273211	-0.726877	-0.400229	0.0195615	-0.176025	-0.222469	-0.391033	0.497766	1.67177	1.42654	0.229576	1.14911	0.437005	0.733261	0.332464	1.11323	0.880768	0.739532	1.81698	1.8324	-0.284468	0.360525	0.380627	0.29211	-0.519211	-0.213817	0.779976	1.64881	-0.695026	0.250231	1.41802	-1.09523	-3.13255	0.552147	0.0838525	1.00969	0.742726	-0.146414	0.403898	0.691152	0.685947	0.0743889
PRs_ESR1_High	LumB	-0.994918	-2.70515	-2.12417	1.05489	0.564847	0.194031	-1.5609	0.480088	0.106626	-0.0728907	2.3623	1.0131	0.240957	-0.934245	2.5272	1.63883	-0.447701	0.530512	-0.517706	-1.55861	-0.78455	-2.32482	-0.0748836	0.218658	-3.22762	-0.0419757	-0.141207	-1.89964	-0.179199	-0.676072	-0.28933	2.07565	1.62809	0.406725	-1.75624	-0.11488	0.486803	1.62485	1.25061	-0.227904	-0.161452	0.56893	-0.949699	0.399115	0.44778	-0.461855	-0.570768	0.0712888
PRs_ESR1_High	LumB	0.512922	0.344555	-1.58399	0.140037	-0.733176	-0.135215	-0.0530593	-0.178985	-0.593447	-0.138791	-2.61302	1.58201	-0.319032	0.0128682	2.46605	1.75392	-1.05389	4.12105	-0.388112	1.95312	1.95172	-2.31544	0.121982	0.0964496	-1.69106	-0.732394	-0.924177	0.0396805	-0.103704	0.176742	-0.137575	2.91605	-0.0609914	1.60137	-1.33474	0.168911	-2.75211	1.38667	-0.650863	0.578564	0.426021	-0.732711	-1.30881	-0.0669088	-1.63576	-0.0862505	-0.552725	0.756462
PRs_ESR1_High	LumB	0.989203	-0.169396	2.06284	-0.0691985	3.01569	0.57268	-0.000529497	-0.436951	-0.67397	0.280649	3.49429	1.17469	-0.802367	-1.31576	-3.04964	1.37683	0.523411	2.65732	-0.348884	-0.507963	0.630571	0	0.531604	0.310398	-0.233582	-0.145616	-1.9659	-0.348329	0.627794	1.83247	0.0972102	3.22227	-0.0527901	0.64708	-0.000879227	0.758114	1.91377	0.595258	1.65106	0.93678	0.587068	-0.549716	0.796136	-0.363253	-0.140932	0.366807	1.22681	0.487877
PRs_ESR1_High	LumB	1.23378	-1.02018	-1.25247	-0.603984	0.0212736	-1.40982	-0.104167	0.55289	0.288345	-0.287213	-4.87667	0.882973	-0.158117	-0.10745	-4.19212	-1.42835	0.206676	1.24207	-1.41002	2.42854	2.52568	-3.27929	2.06088	-0.112153	0.356767	0.426839	0.0206192	-0.022906	-0.241702	-3.09566	0.655309	-2.53592	1.67306	2.37713	0.770906	-0.352246	1.65102	1.52823	2.99776	0.0985741	-0.786999	-0.822535	-1.15814	-0.533622	0.816338	-0.0803754	-0.899799	0.636911
PRs_ESR1_High	LumB	0.497561	-0.480362	0.368037	-3.46553	-0.736505	-1.51101	1.72701	-0.146102	1.21005	0.156179	-4.87667	-2.80761	0.45665	2.09583	-2.28677	-2.71739	-0.960603	-1.90713	-0.187868	2.40324	1.05095	2.40998	-0.104552	0.500784	2.15245	-1.66864	1.33354	1.03998	0.0884353	-1.87896	0.178492	-1.12504	-2.03088	0.369412	0.376659	-0.0514925	0.904717	0.107999	1.62029	-1.44449	0.43446	-0.55834	-0.0974627	-1.22148	-0.0722826	0.129388	-2.68159	-0.338312
PRs_ESR1_High	LumA	-0.598008	1.55532	0.589861	-0.289756	0.428274	0.140584	2.9455	-0.236783	0.720075	-0.0558016	-0.987502	-1.08392	-0.456261	2.10049	0.1581	1.35567	-0.432425	2.87133	0.420856	-0.982351	-0.784076	4.28928	-0.986129	0.212128	3.64634	1.40094	1.71704	1.69994	-0.242643	-0.23925	-0.0389407	-2.53592	-5.71571	-0.564749	-0.296775	-0.763243	-0.596937	-1.00147	-1.87427	-2.58999	-0.0968914	0.0453774	0.925097	0.224352	-0.550052	0.916812	-0.838709	0.22963
PRs_ESR1_High	LumB	-0.138478	0.354706	-1.92417	0.0615076	-0.596684	-2.81716	1.06379	0.328752	0.406963	0.191763	2.07818	-1.1188	0.183965	0.481336	-4.43808	-2.43945	-0.597793	-3.23115	-0.921691	-0.780481	-0.690727	1.6931	-0.668373	1.73856	0.183391	-0.370032	0.437184	-0.306028	1.61815	-0.436944	-0.0102581	-2.53592	-0.984367	-0.447554	-0.207541	1.46094	1.95962	-1.64455	0.0664269	-0.487327	1.28145	-1.73546	-0.202647	-1.153	-1.35372	-0.220441	0.84813	-0.717451
PRs_ESR1_High	LumB	0	-1.92548	-2.47365	-0.505938	-0.68937	-0.527248	0.128743	-0.980054	-0.988059	0.153055	2.44037	0.17233	-0.279606	-1.52209	-3.1088	-4.12826	-0.0565355	-0.964195	1.0286	0.710486	-0.230965	-1.70958	0.90878	0.628258	-2.23905	-0.0150156	-1.88104	-0.379828	0.639119	-1.91008	-0.439079	3.50757	2.35785	0.416943	0.868094	0.691112	-1.18241	0.0999485	1.45659	0.567575	-0.459806	-0.722259	-1.41301	-1.69472	-1.96745	-0.160393	1.27465	0.224342
PRs_ESR1_High	LumB	0.219743	-1.03554	1.99447	0.358874	-2.43169	-0.77428	-1.36785	-0.630955	1.27025	-0.163137	2.3428	-0.913791	-0.243128	-1.34809	-2.25513	-0.559655	-1.72086	-3.572	0.183874	0.650968	0.501537	-3.27929	0.569225	-0.358942	-0.265916	-0.531798	-0.184263	-0.263058	-0.251605	2.13575	-0.515568	-2.53592	2.20365	-0.0831005	-0.0866273	0.0396358	-0.0667624	-1.0595	2.51947	1.04756	0.592638	0.252914	-0.677654	0.405544	-0.945855	0.590604	1.15653	-0.0960653
PRs_ESR1_High	Her2	-0.0322393	0.400357	-1.87046	-0.38524	-1.53409	0.154662	1.86884	0.375879	1.65396	-0.278214	0.249744	-0.34188	-0.0792411	0.669197	1.07386	-1.16736	-0.550165	3.96656	-0.508983	1.92126	2.21381	2.65012	-0.29522	0.485316	-0.26672	0.959712	-0.734387	0.847211	0.818018	-0.493444	-0.227755	2.3357	-0.468877	0.379724	-0.814437	0.791302	-0.616886	0.5987	1.99495	0.489937	0.675031	-1.34743	0.471449	-0.0328299	-2.11216	-0.196303	0.858709	-0.262986
PRs_ESR1_High	LumB	-4.37047	-4.22908	-1.94982	-1.37968	0.836531	-4.2115	-2.45814	-1.44824	-0.965722	-0.212709	3.24037	-2.80761	-1.3434	-0.96711	-0.898569	-4.12826	-1.47665	4.14264	0.158801	0.101271	0.359917	-1.56285	-0.0502363	1.1305	-3.22762	-4.0223	-2.86961	-0.960692	2.33936	-1.15139	2.14477	-2.53592	-0.1603	1.22997	0.0625197	1.24262	1.67925	0.658286	-3.95492	1.30429	1.49196	0.470931	-0.467438	-1.48697	-1.28137	0.290586	-4.48419	0.346478
PRs_ESR1_High	LumB	0.0833268	0.691212	0.0259077	-0.909242	-1.62068	-0.194453	-0.0161614	-0.27547	0.15382	-0.603781	0.941534	3.52284	0.403004	-0.249258	2.2712	0.180831	0.527479	-0.0105132	-0.445993	-0.411344	-0.282236	-3.27929	0.310054	-0.646659	-0.000234681	-0.668214	-0.820977	-0.971658	-0.789236	-0.603599	-0.686949	-0.162172	-2.20675	-0.902427	2.48354	-0.0414419	-0.378364	1.05562	0.950227	-0.922224	-0.675003	-1.14689	-0.212998	0.173466	-1.75057	-0.681396	0.162631	-0.112044
PRs_ESR1_High	LumB	0.301188	-0.566849	1.01509	-0.667711	1.71649	1.44106	-0.200255	1.24694	1.19452	-0.141644	0.338489	0.981725	0.104746	-1.53789	0.274839	1.92262	-0.217477	1.49533	-0.577593	0.926909	0.602699	-1.10998	-0.466191	0.566817	-2.11257	1.00305	-1.1332	-0.208668	1.19083	-1.12391	0.766552	-1.42087	-0.0797197	0.155714	-0.778325	1.34995	1.45659	0.0118942	-2.64525	-1.15454	0.874151	0.864606	-1.26435	0.869183	-0.810069	-0.594867	-1.48489	0.546943
PRs_ESR1_High	LumB	-0.597993	-1.35471	-1.81017	-0.0899289	-0.0371534	-3.15549	0.952578	-0.654946	-0.278496	0.41786	3.16322	-0.544672	-0.527785	0.827589	0.932993	0.65822	-0.295546	5.45705	-0.356479	0.481391	1.01342	1.75034	1.72987	-0.029863	-0.626819	0.420128	7.0671	0.138735	0.669955	-0.607176	-0.249846	2.03686	2.26956	1.45196	1.69241	0.888036	3.13692	1.50393	2.78909	1.26208	-0.232349	-0.936814	-0.588693	-0.556449	-2.66794	-0.0871348	-2.22125	0.900449
PRs_ESR1_High	LumB	-0.567601	0.582955	-1.90912	-0.565642	-0.28762	-2.66996	2.45807	-0.544591	1.35215	-0.182056	0.746626	-1.06098	-0.951447	1.65018	-1.2727	-1.11619	0.391767	-0.282486	0.170253	-4.05093	-2.44722	4.31311	0.048178	1.14826	4.14656	-2.10994	0.51208	1.99514	-0.2854	-0.279583	-0.501321	2.64741	1.20552	-1.22818	1.33791	1.59726	3.15221	0.364859	-0.637952	0.413787	0.242729	-2.23372	0.255325	-0.35657	-2.25667	0.178973	-2.73756	-0.115768
PRs_ESR1_High	LumA	-0.134118	0.696778	0.279674	0.477476	2.18104	-1.69424	-2.88345	-0.907633	-0.541795	-0.256943	1.97431	-1.17544	-1.03953	-0.437106	-1.3949	0.260478	-1.73733	-0.00488864	-0.276107	-0.247985	-1.12122	-1.22629	1.48708	0.0328292	0.926045	0.11625	0.653817	-1.15561	-0.867166	1.86678	0.144237	4.36661	3.11662	-1.93576	1.9174	0.134254	1.22044	0.209288	-2.60517	1.34954	-1.15526	-0.753703	-1.17253	-0.224997	-0.616394	-0.22789	-2.85202	0.134758
PRs_ESR1_High	LumA	0.822201	0.618453	-0.428783	1.91867	-1.22398	1.37406	0.0183936	-0.185283	-0.939969	-0.508629	1.13148	2.34053	0.405649	-1.37061	2.80839	-0.0783858	0.155405	3.64367	-0.563546	1.48503	2.21245	-0.144838	0.39767	-0.154469	-1.11163	1.64389	-1.18109	-0.164755	-0.584208	1.20134	-0.145508	-2.53592	-0.480672	1.2801	0.561759	-0.598976	1.39148	0.426742	1.8292	0.55446	-0.128139	0.811615	0.911522	-1.12388	0.165618	-0.88531	0.417999	0.659465
PRs_ESR1_High	LumB	1.5319	-4.22908	0.891869	1.052	1.66011	-0.0271956	-2.51517	0.804151	-0.402745	0.683679	0.452749	0.625625	0.299115	1.89909	1.18458	1.45165	1.00679	-0.39227	-0.07605	-0.300172	0.290732	1.79426	-0.43459	1.72719	-3.22762	0.642643	-2.86961	-0.848655	1.48086	-1.6798	0.0768808	4.10952	0.1909	-3.40936	-3.28017	1.26526	-2.75211	-2.25062	-0.58425	-1.17988	1.6377	0.320584	-1.12209	-1.39026	-1.69692	0.257674	1.19105	-0.794999
PRs_ESR1_High	LumB	-4.37047	-0.602527	-0.388336	-0.0958051	-0.570468	0.859923	-0.924364	-0.258945	0.447197	-0.372174	-4.87667	-2.80761	-0.54099	0.0947992	1.54346	0.438673	-0.269519	2.27664	0.0103405	-0.207169	0.332086	-0.410189	1.02675	0.138197	-2.05052	0.563053	-2.86961	-0.234194	-0.904038	0.465084	-0.966964	-2.53592	0.997612	-0.566157	0.190987	1.28549	1.46954	-0.814997	-6.54062	1.28168	0.309411	0.529616	-0.780664	0.243096	0.788351	-0.146789	0.885942	0.847678
PRs_ESR1_High	LumB	-1.57757	0.147165	0.589551	-1.72148	0.22183	0.472656	1.25635	1.03072	0.713285	0.150836	-2.88932	-2.80761	0.652607	0.428837	1.68981	1.46991	-1.07196	1.47164	-0.0627429	1.56432	2.69539	0.70489	-0.345606	0.556266	-0.919184	-0.437801	0.922075	-0.29291	-0.314164	0.817081	0.248056	3.69535	1.90349	-0.484945	-0.70926	0.597621	1.40188	0.402745	-0.477107	-0.0866035	0.33236	0.118379	-0.933615	1.1424	0.999999	0.649748	0.92559	-0.0773384
PRs_ESR1_High	Her2	-1.36257	-0.557799	3.03571	-0.486993	1.91444	2.17238	0.963193	1.89993	2.04655	-0.0560135	-2.69972	-1.68727	0.883566	1.69909	-1.31816	1.90669	1.48693	-0.852297	0.15268	-1.15042	-1.93249	0.252516	-1.36587	0.166815	-0.447324	1.33537	-2.86961	0.688407	-0.154659	1.03356	0.304522	0.841471	-1.85566	0.992273	0.251637	0.155893	0.625279	0.223387	1.5189	-0.94664	-0.229984	-0.0676319	1.58725	1.03227	0.740146	0.32861	0.646977	-0.132891
PRs_ESR1_High	LumA	1.34646	0.440011	1.93304	0.193472	-0.476006	-0.641338	-1.97498	-0.0564025	-0.427843	-0.00908875	1.17157	1.69862	0.222422	-0.585087	-0.330883	-0.134021	0.211855	2.87477	-0.775133	-0.358431	0.404775	-2.04182	0.443168	-0.63277	0.165366	-2.16054	3.34613	-1.26798	-0.270168	-0.194927	-0.628693	-2.53592	0.23779	0.0143952	0.585592	-0.691211	0.209365	0.769341	0.213329	0.408574	-1.47584	0.225033	-0.971309	-0.799001	-0.453328	-0.0976154	1.4724	0.522239
PRs_ESR1_High	LumB	0.314325	0.512365	0.970476	-0.376267	2.88064	-1.33962	-0.989744	0.0591835	0.239333	0.302508	1.25279	0.816468	0.698161	-1.10193	1.61767	1.46806	-1.45359	0.933846	1.16022	1.43819	1.4377	-2.25782	-0.642983	-0.877586	-0.871497	-2.76589	-1.84814	-0.907005	-0.613818	0.638873	-0.349404	4.62534	2.66792	0.429591	0.459658	0.292395	-1.73064	-0.908103	-0.0903587	0.619371	0.00423602	0.342117	0.261948	0.295483	-0.642907	0.047627	-0.12174	-0.155781
PRs_ESR1_High	LumA	0.961867	0.322513	0.375055	0.778734	-1.54244	1.43167	-0.132116	-0.504995	0.0770354	-0.16075	0.533899	-2.80761	-0.0190703	0.709536	-0.338206	0.490788	2.23359	1.26918	0.217651	-0.312679	-0.310773	2.13128	0.4807	-1.43807	2.57988	1.67255	1.81388	0.184901	0.0137286	0.346007	-0.27601	-1.45011	-6.3536	0.00381692	0.458403	-1.57029	-1.6663	0.0805857	-1.21302	-0.992511	-1.06094	1.21033	1.14299	-0.538265	0.449289	-0.68338	0.72222	-0.286913
PRs_ESR1_High	LumB	-0.489603	-0.230864	-1.02821	-0.769679	-0.812972	-2.01132	0.585246	-0.82067	-0.344962	-0.581942	2.44111	4.99462	-0.812726	0.642556	1.69059	0.173712	0.279929	3.96483	0.133944	-1.71614	-1.16408	2.94283	-3.16074	0.0392346	2.1714	-2.87559	-1.06362	1.53302	-0.192054	1.56668	-1.05219	0.747775	1.94077	3.07533	-1.03374	-0.147694	-2.75211	-2.22676	-0.239837	-0.00866136	-0.740234	-3.32601	-1.35362	-0.143504	-1.51562	0.487721	-1.90081	-1.41496
PRs_ESR1_High	LumB	0.0364133	-0.60032	-0.956667	-0.558107	1.46448	1.84463	-0.529568	-0.383439	-0.194082	0.215707	2.51357	-0.989318	-0.000992902	-2.4915	0.0183631	0.362081	0.38555	2.13624	-0.0497359	0.36468	0.55966	-2.10085	-0.120633	1.18375	-0.967609	0.293799	0.00156262	0.447513	1.56158	-0.826568	0.453434	1.09284	-6.26097	-1.29931	-0.179205	1.01953	-1.57367	-0.703144	-1.08053	-1.52806	0.719772	0.763962	0.261106	0.145649	-1.37184	0.2375	0.00615339	-0.362937
PRs_ESR1_High	Her2	-0.9195	1.40245	2.20789	0.78689	0.63574	1.02778	2.09992	0.693755	1.41429	-0.533369	1.09653	-1.12597	-0.24532	2.43141	-1.83484	-0.187949	1.04596	-0.469833	-0.0992684	-2.46901	-3.17766	3.18363	-0.842661	0.0794369	2.55621	-0.284113	-0.164778	1.83638	-0.53901	0.771812	-2.00622	-1.46281	-4.73458	-0.585838	-1.17185	0.383609	-0.643789	-0.585245	-1.64652	-1.62026	0.714939	1.68374	3.15092	-0.046517	-1.43609	-0.89504	-2.047	-0.509328
PRs_ESR1_High	LumB	-1.70425	0.185128	-0.241982	-0.0826047	-2.01898	0.672315	-0.0354748	-0.542736	-2.06204	0.313294	-1.9858	1.80884	-1.49276	-0.218695	-0.255005	-0.13066	-0.683179	-2.79959	-0.345758	-0.0353167	-1.47437	-0.388419	-0.263296	0.130766	0.562562	-1.71252	-0.203388	-0.193242	1.42095	-1.24343	0.188418	2.20116	0.196223	-1.31358	1.72057	1.54767	1.14551	-0.513941	-2.81675	1.01412	1.6116	0.336012	0.0254754	0.171625	1.96712	0.712445	0.654338	-0.38288
PRs_ESR1_High	Her2	0.30495	2.14871	0.581052	4.44625	1.42036	1.61046	1.24883	0.548403	-0.404925	0.729732	-0.784643	0.440182	0.788791	1.03583	-1.19895	-0.298325	1.01893	-1.84146	0.322539	-1.00406	-1.85401	0.890494	-0.709983	0.0658521	1.6467	-0.741333	-0.613389	0	-0.60998	0.25232	-0.741347	0.711876	-1.7925	0.478834	1.03358	-0.00820117	-0.015272	-0.77716	-1.86821	-0.87186	0.405742	1.1984	2.76576	-0.0943071	-1.2589	0	1.24207	-0.94447
PRs_ESR1_High	LumA	-2.48375	0.667102	1.5716	-0.850638	0.938447	-3.33243	-2.25931	-0.311369	0.0727281	0.320194	0.728104	-2.80761	-0.497352	1.39787	-1.65143	-0.184427	0.943699	-3.26504	1.5895	0.697908	0.502232	0.746482	0.441719	0.65745	0.94926	-0.744544	3.70673	0.191193	0.375164	1.34698	1.28722	-2.53592	1.22803	-0.912997	-0.245507	0.665826	-1.82663	0.150538	1.94153	0.195742	0.379194	0.314494	0.573103	-0.358788	0.558003	0.853565	-0.924476	0.249325
PRs_ESR1_High	Her2	-1.53135	2.7145	-1.6805	-0.085884	1.17373	0.929193	2.59219	0.567412	1.55612	0	0.444784	0.927007	-0.181541	2.64575	-5.06301	-0.00595659	2.03499	1.73079	0.53976	0.643844	1.36262	4.79648	-0.338106	0.950667	2.39357	-2.08959	0.865008	1.34566	-0.120875	-2.17666	-0.456294	0.303201	-4.82355	-2.38384	-3.28017	1.29929	0.280308	-0.762565	-3.15876	-4.2572	-0.299767	-1.5523	2.14797	1.06894	0.259293	0.292128	0.458476	-0.740932
PRs_ESR1_High	LumB	0.476989	-2.71679	-1.05719	0.600509	1.22384	-2.94655	-3.99061	-0.533932	-0.858394	0.0282559	1.16426	-0.889634	-0.464642	-0.71099	0.717309	0.0152611	-0.22612	-1.24859	0.464185	0.445808	1.3338	-2.33345	0.731122	0.381413	-0.734091	-2.04982	1.19624	-1.4933	0.430202	0.118133	0.288242	0.367924	3.09138	1.06478	-0.566944	1.19281	0.607284	-0.232111	0.534135	0.849709	0.410793	-2.1053	-2.07721	-0.425193	-0.914534	-0.429727	-1.58035	1.01377
PRs_ESR1_High	LumB	3.41799	-1.00497	-0.363278	0.674941	-3.66931	-1.45018	-3.90572	-1.21477	-5.60989	0.540296	-3.25088	-2.80761	-1.02674	-1.93901	1.23332	2.16058	-0.281757	0.764104	-0.0236852	1.2438	1.00322	-3.27929	1.2182	-0.158779	-3.22762	-0.0186027	2.04714	-1.04349	1.36492	1.08491	0.88958	2.52304	1.69008	1.16128	-0.90938	-0.983199	2.97997	0.958169	2.44108	2.2244	0.360075	-0.45767	-0.144349	0.358371	1.14891	1.16945	-1.84836	0.628007
PRs_ESR1_High	LumB	0.0227633	-1.38953	1.6686	-0.483175	-1.6411	-4.22849	-0.256589	-0.330505	-0.363952	-0.466466	0.774771	0.031936	-0.188602	-0.416883	-0.331936	0.462241	-0.526304	-1.90799	-0.638447	-2.3343	-2.19164	0.613626	-0.254698	-0.061881	0.128089	0.529431	-2.86961	-0.119496	0.389061	-1.20506	-0.488975	0.819794	1.87531	1.33597	1.77855	0.152667	0.368481	0.346285	-2.02276	0.04697	-0.232583	-0.550899	-0.0488783	-1.25783	-1.37582	0.136921	-0.0909533	0.255621
PRs_ESR1_High	LumA	-1.34331	2.23453	1.58421	0.756845	-2.38811	1.46469	1.06215	-0.261759	0.944337	-0.253439	-0.584235	0.219551	-0.155914	0.506688	0.247966	0.164177	0.928321	1.40286	-0.284444	-0.285918	-0.294788	1.7417	0.353427	-0.091431	1.16646	0.286763	1.70852	0.488991	-0.909743	0.35601	-0.574019	0.491245	0.368873	0.693926	-0.253006	-0.903054	1.04217	0.525874	-0.463891	-0.496933	-1.04292	-0.601195	0.925532	-0.768944	0.0394561	-1.06107	0.924588	-0.13874
PRs_ESR1_High	Her2	-0.774836	-0.633444	-0.574092	-0.503878	-0.60017	-1.72023	-0.188283	-0.0733283	0.467662	0.0527353	2.36478	-0.239947	0.919898	-0.0257399	2.18228	1.29438	0.45656	5.23494	0.369107	-1.43819	-1.32538	-1.48675	0.893583	-0.26684	-2.06921	1.80574	1.21934	-0.493144	-0.462552	0.842071	-0.0565513	-1.3775	-3.57613	-0.251476	0.455487	0.172278	0.514655	-0.394294	0.337051	-0.744682	-0.549369	0.269785	3.01512	0.150739	-0.455897	-0.449493	0.561744	0.218322
PRs_ESR1_High	LumA	0.896079	-0.423933	-0.666808	0.4432	-0.631872	-0.336017	-0.860688	-0.370693	0.0758302	-0.21815	2.17021	2.83712	-0.530165	-0.00624787	-4.25963	-1.09082	0.65936	3.47465	0.517631	1.22942	1.11582	-0.520505	0.69848	-0.886554	0.420443	-1.17522	0.401276	0.500637	-0.966136	-1.99042	0.272785	-2.53592	-1.88034	0.575584	0.191598	-1.1828	-1.46401	-1.37008	2.56144	0.474136	-1.71794	-1.71524	1.04781	-0.441691	-0.440959	-1.90033	1.03006	-0.288132
PRs_ESR1_High	LumA	1.24567	0.77499	0.49936	0.189834	-0.657458	0.25916	0.837057	0.14531	1.03287	-0.302948	0.414503	1.11192	-0.311956	0.162559	-0.400102	0.937983	1.77802	2.52266	-0.458899	0.741544	-0.229085	1.52036	1.00891	-1.44654	1.71147	-0.0557686	2.61611	1.24043	-0.637877	1.41362	-0.652103	-2.53592	0.845549	0.905919	-0.890713	-0.974023	-0.0181493	0.275932	0.637403	-0.652897	-0.501168	-0.378871	-0.37818	0.552361	0.122986	-0.546755	2.27607	0.362876
PRs_ESR1_High	LumB	-0.0709837	0.903669	-2.10276	-0.841415	-0.0849629	-0.00881046	-1.10926	-0.376844	-1.31041	0.19207	-2.77285	-1.13	-0.787042	0.522445	1.07814	-0.682613	-1.51571	1.90856	-0.559376	1.61991	1.66684	-0.579417	0.901813	-0.928588	-0.1072	-3.4444	1.06522	0.625487	-0.931427	-1.66691	-0.969369	-0.103505	0.0889654	0.590746	1.60671	-0.457528	-2.75211	0.964266	1.6573	-0.756088	-0.767642	-1.02251	0.455993	-1.27719	0.723822	-0.712682	-2.38037	0.729587
PRs_ESR1_High	LumA	-1.5236	-0.225164	-0.303975	-0.00273672	-0.822442	1.60055	0.772971	-1.04606	-0.290273	-0.538003	1.99275	-0.625033	-0.0815748	-0.387736	1.1174	-3.21376	1.52229	1.51897	-0.172001	-0.135723	0.48938	1.25195	0.187075	-1.13505	1.30362	-0.123281	-0.0227411	0.460455	-1.04165	-1.3792	-0.762388	3.76553	-3.60412	-2.0169	0.641893	-0.875388	0.094759	-0.144042	-2.75949	-0.15818	-0.836295	-0.527211	0.69078	-0.73459	-0.0145138	-1.78752	0.299652	0.0388695
PRs_ESR1_High	LumB	0.186037	-1.28874	2.35672	-0.665059	0.087433	-0.438889	0.332286	-0.167602	-1.94508	-0.0316906	1.46516	-0.436761	0.177668	-0.466631	-0.136775	0.619624	1.13667	-1.25447	-0.437441	-1.09871	-0.64447	0.287331	0.757017	-0.530356	0.233632	0.45486	-0.752591	-0.745707	0.0434674	-0.526826	0.488126	2.73282	-0.376722	0.393034	0.931181	0.26165	2.0399	0.591658	-2.8009	0.0912976	-0.847944	0.0233191	2.43131	-0.42381	0	-0.394556	0.21818	0.199399
PRs_ESR1_High	LumB	2.29182	-0.829768	-0.547835	0.94111	-1.13936	1.76705	-1.99427	-0.186104	-1.28062	0.04236	0.26834	-0.0568731	0.187949	-0.464666	-3.922	-1.8591	-1.74971	1.45713	-1.50769	1.10057	1.25334	-1.01013	0.597648	0.615446	-3.22762	-2.85286	1.76716	-1.91253	0.215924	0.920138	1.5422	-2.53592	-1.41722	1.1994	0.244162	1.26455	2.138	-1.27536	-1.9002	-0.161835	0.728278	1.18468	-0.924495	-0.211958	-0.245556	0.763788	0.660825	0.461789
PRs_ESR1_High	LumA	0.155205	2.61086	0.169534	0.382406	-0.187829	0.00895623	-0.259729	0.0200308	-1.74603	0.251396	-1.28968	-0.673455	0.148306	-0.445937	-0.60447	-1.33496	0.419493	-1.52033	0.0114134	0.982765	0.945594	0.3077	0.0389413	-0.537691	2.31965	0.0376777	0.0900874	0.212881	-1.02416	-0.0993749	0.181631	-2.53592	-1.38948	-1.27433	1.53328	-1.40537	0.615535	-0.326689	-0.988661	-0.325066	-0.736192	0.194865	1.10899	-0.0929698	0.496515	-0.26915	0.742336	-0.153821
PRs_ESR1_High	LumA	-0.518671	-1.77508	1.10175	-1.14108	0.390536	0.991472	-0.533389	-0.518901	-0.128545	-0.653435	-0.473608	-0.683448	0.0548909	-1.58751	-1.87178	0.0253433	-0.268477	-2.14986	-0.474942	-1.02024	-1.50999	-1.58344	0.142942	-0.144053	-0.773621	0.793299	0.739003	-0.57426	0.0127229	0.0927243	0.00680275	-0.411754	-2.52696	1.06887	0.96147	-0.249687	-1.66816	-0.333317	-2.09852	-0.620078	-0.502409	-0.502246	-1.1582	0.237212	-0.944132	-0.11239	1.6308	0.571415
PRs_ESR1_High	LumA	-2.01788	0.625437	-3.46983	-0.972868	-3.66931	2.20521	0.278654	-0.000586574	0.219471	-0.693441	1.11048	-1.40545	-0.464668	-0.119883	0.235537	1.7011	-1.73287	3.83774	-0.161992	0.192573	1.65997	1.40129	1.69792	-0.672229	0.594469	0.643428	-1.46745	-0.505602	-0.836711	-1.60565	0.263556	1.71751	3.40374	0.695705	-0.525199	-0.918704	1.06998	-1.19933	3.34632	1.94963	0.401492	-1.65596	-0.346162	-0.487188	-1.62479	-1.66907	-0.50355	0.00537261
PRs_ESR1_High	LumB	0.0962014	2.22688	0.276717	1.15712	0.942825	0.57443	1.17256	0.564049	-0.0633123	0.11383	-0.854605	1.80452	0.5968	0.867502	-0.25585	2.68446	-0.140039	0.432413	-0.714377	0.00345711	0	2.40528	1.91548	1.14211	1.51664	0.271973	1.8101	0.646974	-0.219179	-0.818596	0.202193	0.994571	2.54855	0.533578	1.39955	0.757141	1.71456	0.939647	1.24985	1.32027	0.368694	0.527165	-0.48066	-0.232263	-0.880696	-0.73158	-1.28103	0.743242
PRs_ESR1_High	LumA	1.0922	-0.449422	-0.184289	-0.0472387	-0.887504	-1.06526	1.42637	0.183308	1.42657	0.0829825	1.26382	-0.829941	0.257633	2.0701	2.18317	1.30201	-0.496332	-0.285397	-0.242416	0.469324	0.685076	2.84103	1.70741	-0.393513	2.52444	0.892989	0.273812	0.831596	-0.236076	0.129267	0.113866	-2.53592	2.68432	1.15217	0.0149225	-0.0626956	-1.76696	2.07501	1.27485	0.387708	-0.00539517	-1.35302	-0.460974	0.145786	-1.12699	-0.648139	-2.50652	0.379212
PRs_ESR1_High	LumB	-4.37047	-0.0632569	0.476435	0.339177	-3.66931	-4.52929	-0.770631	-0.482676	-0.19011	0.190442	0.580698	-1.71681	0.0209769	-2.60499	0.0252489	-0.380961	-0.517379	-5.46582	0.83754	0.671554	1.32233	-1.14514	-1.53267	0.18535	-1.52282	-1.05	0.877689	0.161822	0.822385	2.27478	0.843755	1.08458	2.46794	-0.105213	-2.18937	1.68334	-2.75211	-2.42247	-2.22372	-2.93236	0.97822	-1.34877	-1.81397	-0.443078	-2.1134	-0.74651	-0.230288	-0.603183
PRs_ESR1_High	Basal	-1.31082	-0.971965	1.18136	-1.15072	0.604528	-0.904888	-0.966016	1.11962	0.805999	0.189112	0.158813	-2.80761	1.48681	-0.130177	-1.48427	0.609538	-0.481892	-1.61257	0.985747	-0.309509	-0.698737	1.39082	-0.770052	0.367363	1.21799	-0.141352	-0.646538	0.945822	-0.39165	1.07703	1.76364	-0.312846	-0.305835	0.482025	1.24422	0.782667	-1.59963	-0.175361	0.857207	-1.08619	-0.237031	0.586876	0.895371	0.380113	0.717005	-0.0353297	1.65962	-0.151108
PRs_ESR1_High	LumB	0.309469	0.605389	-1.20313	2.2688	1.89654	0.766502	-2.51772	0.484776	-3.19116	0.146648	2.80499	-0.388874	0.219442	-0.498215	1.83209	0.777678	0.249156	-2.70112	-0.0129838	0.906271	0.48102	-1.98709	0.274983	0.415524	-3.22762	1.10487	-1.57741	-2.55069	0	0.458963	1.0335	-1.24372	1.32299	-0.857378	-0.23664	0.11943	-2.75211	-0.164425	1.51323	-0.064756	0.766639	0.769114	-0.183719	-0.0896674	-0.761887	-1.29794	-1.71949	-0.462534
PRs_ESR1_High	LumA	-0.0300906	-1.22859	-0.553232	-0.0178894	0.238101	-0.285368	0.547909	-0.410541	0.223545	-0.149305	0.607689	2.36286	0.0719811	1.8405	2.46865	0.544701	0.803705	0.719611	-0.382747	-0.150934	-2.95103	0.00661385	-0.283954	-1.3485	0.500814	-0.263492	-0.699251	-0.427633	-0.661996	-0.937046	-0.644403	-2.53592	-4.43892	-1.14241	1.48855	-1.19238	-1.29232	0.300829	-2.4134	-0.468595	-1.24139	-0.966336	0.358144	-0.622517	-0.928359	-1.18097	0.374332	0.119958
PRs_ESR1_High	LumA	-1.80374	-4.22908	-1.66614	-2.30968	-3.66931	-2.48395	3.36813	0.524209	-5.60989	2.05928	4.18094	-0.240885	-0.479195	-4.3098	2.1063	-1.56153	-1.98234	5.96401	0.941621	-1.73432	-1.32648	4.38541	1.57999	4.17686	0.751846	-2.55529	4.08593	-1.55541	2.06014	-2.35604	-2.12569	0.0308088	-2.10323	2.901	-3.28017	1.83777	7.24975	2.20744	3.82357	1.49044	-3.97899	-2.46986	-2.99454	-0.293734	-2.70201	-6.20388	-1.91746	-0.154732
PRs_ESR1_High	LumA	0.940971	0.348306	-0.791537	-0.196432	-3.66931	1.13483	1.07128	-0.932022	0.3167	-0.225786	1.16999	-2.80761	-1.19939	-0.57461	1.41458	1.79833	1.84573	-0.0918234	-0.0193323	-1.25962	-1.52499	1.49647	-1.88388	-0.544902	2.47357	1.38162	-1.40517	0.840548	0.327837	-0.689903	-2.02826	-2.53592	-3.90867	-0.201316	-0.273289	-1.54137	-2.75211	-1.64605	-3.25079	1.22832	0.949938	-0.475448	-0.0144189	-0.664993	0.165203	0.271497	-0.136865	-0.370305
PRs_ESR1_High	LumB	-2.31811	1.58052	-1.4165	-0.165871	-0.520446	-1.65908	1.5916	-1.12582	0.99015	-0.0923825	0.213004	0.957002	-0.849466	0.779879	-6.67274	-0.541207	-0.404811	-1.54312	0.554738	-1.10869	-1.0323	4.5907	-1.23114	-0.424811	4.46714	-0.927211	0.514921	1.45253	0.0794593	-0.0693016	-2.39998	-1.17195	1.28445	-2.42704	0.306885	-1.19391	0.834943	-1.2865	0.668871	-0.489096	0.271239	-0.819714	0.966788	0.540132	-0.647642	0.168438	-0.719574	-0.197402
PRs_ESR1_High	LumA	-4.37047	-4.22908	-0.759812	0.910891	1.66832	0.371117	0.715953	0.203678	0.260802	-0.249405	-4.87667	-2.80761	0.291961	1.19379	-0.266655	-4.12826	0.045748	0.444837	0.529126	-1.52968	-0.822699	1.73067	0.0808239	-4.51659	1.14525	1.7363	2.28046	1.16369	-0.106409	-1.54191	1.55393	2.91444	-0.320133	0.740806	-1.18038	-0.00701049	1.37159	0.16128	-0.987527	0.929029	-3.62486	-0.210604	1.83628	-0.57283	-1.82786	0.863312	1.7116	-0.302102
PRs_ESR1_High	Basal	0.571514	-1.21461	1.67095	-0.496109	-0.65484	-1.64885	0.76345	-0.503807	-1.55875	0.617733	1.50072	-2.80761	-0.439739	0.876197	-0.721019	0.0411473	0.450571	0.861571	0.659601	-0.525711	-1.28911	1.52324	-0.962146	-1.27076	2.54882	0.172075	2.37144	1.30056	-0.525406	-0.450325	-0.285225	-1.26322	-1.95076	-2.30697	0.642152	-1.05562	-0.813916	0.00476281	0.418722	-0.0977713	-0.0732303	-0.902426	-0.432518	0.369407	0.350333	0.501786	0.0800725	-0.476155
PRs_ESR1_High	LumB	0.885383	-1.0167	-2.82522	-0.265938	-0.0813463	0.744554	-1.05076	-1.01822	-4.36007	-0.0264581	3.87939	0.404763	-0.568777	-2.40051	1.90749	-0.242565	-0.673648	3.61427	-1.14211	1.14	-0.0185968	-0.919101	0.850117	0.786522	-1.31833	0.757724	1.56814	-1.7012	1.09419	-1.18509	0.471256	-2.53592	-4.02705	-3.69277	-1.37088	0.82226	1.4894	0.85664	-5.01451	-0.644247	0.820576	-0.653536	-0.725219	-0.0279167	0.85861	-0.105256	-0.896223	0.840131
PRs_ESR1_High	LumB	0.18019	-1.22705	-0.432433	0.64314	-0.434573	0.71927	-0.385791	0.0116567	0.0362405	0.135584	-0.838866	-1.54322	0.372103	0.550427	1.6587	1.74192	0.515344	-0.350858	-0.356133	0.157547	-0.912115	-0.0445516	0.955112	0.145172	2.57167	-1.08421	-0.489221	-0.199747	-0.668983	-1.63957	0.742581	-0.155529	2.14562	-0.511929	-0.278135	0.0984781	0.249923	-0.168878	-2.24296	-3.28991	-0.337877	-2.47432	-0.847538	0.592644	1.69009	0.507161	2.16773	-2.22724
PRs_ESR1_High	LumA	-0.728825	0.156363	0.656763	0.722141	0.288829	0.298761	-0.842791	0.833818	0.0983267	1.16603	1.75225	-1.08682	1.32047	1.90894	0.731434	-0.675391	1.65518	2.71567	0.395554	-2.06049	-0.0115061	3.64156	-1.22692	-1.08327	1.104	0.923654	-0.201097	0.306974	-1.95402	1.45755	-0.344382	2.0921	-0.612701	2.10664	1.20725	-2.28196	1.87591	1.06462	-1.45518	-0.311354	-0.993481	0.217524	1.85588	-0.083068	1.03632	0.12884	2.6403	-1.07782
PRs_ESR1_High	LumA	2.16133	0.606665	-0.568262	-4.87641	3.28512	-3.5574	-2.9537	-0.107122	-2.46043	-0.23753	6.21664	-0.0199805	-0.278149	-3.32127	-3.10888	-3.13973	-2.92345	-2.02731	-3.32225	2.82002	3.2349	-2.29076	1.76706	-1.13375	-1.65798	-1.23661	2.01502	-2.12563	0.255398	0.976022	0.484115	-2.53592	2.49758	-4.55041	3.35524	-1.48761	1.474	-0.0195436	2.5237	1.2979	-0.50232	-2.34553	-1.88208	-3.75076	-2.70295	-0.445136	0.622721	1.30347
PRs_ESR1_High	LumA	0.151833	-0.0746088	0.576681	1.46633	0.130749	0.0151882	0.818715	0.640714	-0.0784224	0.529063	-1.54747	-0.52108	0.503365	0.748669	-2.41715	-0.624465	-0.742391	1.07022	0.414912	-0.918255	-1.2085	1.53586	-0.439429	-0.129596	1.02797	1.30984	0.260931	0.903874	-0.412411	0.892925	-0.11219	-1.33872	-2.62426	0.112236	0.975419	-0.559738	-0.909784	0.181209	-1.99751	-3.2958	-0.658625	-0.418822	0.475387	-0.825984	0.618353	0.206207	1.68797	-1.24177
PRs_ESR1_High	LumB	-0.549022	-0.40763	-0.737405	0.092473	-0.848941	1.71873	-0.278028	0.1008	-0.787905	0.251609	-1.16222	1.11345	0.649182	0.228281	-2.01431	0.586771	0.580604	-1.12947	-0.197615	0.949636	0.606045	-3.27929	-0.45592	-0.349453	-2.22002	0.102206	-0.271993	0.383808	-1.00632	0.576975	0.0261659	2.97077	-0.656189	0.86787	1.1266	0.392021	2.51059	-0.0566815	-0.243205	-0.76751	0.59863	0.427522	0.757494	0.190307	1.25406	0.168661	3.47344	-0.055633
PRs_ESR1_High	LumB	-0.222777	1.17419	1.22441	0.492924	1.55569	0.525872	0.821789	-0.143408	-0.545282	0.334231	-0.577107	1.41802	-0.157132	-1.5226	0.124103	-0.150327	1.38169	-0.788012	0.173548	0.0127028	0.130942	0.78602	-0.352203	-0.656432	1.33478	-1.82126	0.279401	0.693804	-0.115111	0.988452	-0.542755	4.64037	-2.81815	-0.694289	-2.2919	-0.396088	0.685929	0.270859	0.393238	0.255883	0.873812	-1.02526	2.54969	0.34663	1.02994	0.630756	0.447225	-0.557265
PRs_ESR1_High	LumB	-0.995989	2.45615	1.46537	1.02007	2.87818	1.80927	-0.471475	1.54284	1.13957	0.0449111	1.45699	0.393963	0.570708	-0.780931	-3.14387	-1.62097	2.14403	3.01436	-0.2319	0.750735	0.980508	0.741112	0.652886	0.476299	-0.720336	-0.258421	-2.86961	-1.88197	0.802117	-0.112737	-0.404366	1.85044	-1.63065	-2.69022	-0.772882	0.391539	-1.6335	0.186166	-0.331127	-0.268948	0.88072	1.30583	2.7903	-1.39605	-1.05379	-0.623283	1.4123	-0.886782
PRs_ESR1_High	LumA	0.938024	-1.49506	1.28639	1.54643	-1.41571	0.143206	0.956303	0.0187811	1.13784	0.0441994	-2.14265	0.698782	0.163957	0.308115	-0.382559	0.543974	1.5669	-2.7318	-0.612976	1.20067	1.24026	-2.32161	0.728547	-1.60829	-0.133821	1.15069	0.858127	-0.0767209	-0.745595	1.6964	-0.348327	-2.53592	2.3726	1.2214	1.03043	-0.634115	1.62541	-1.2898	0.444567	1.05572	-1.10616	0.363313	1.68427	-0.0438488	0.529475	-0.533282	-1.55909	0.843684
PRs_ESR1_High	LumB	-4.37047	-0.716102	-0.75678	-0.702941	4.62291	-1.52868	0.844212	-0.0255752	0.970408	-0.245168	0.801002	0.580445	-0.112043	0.614017	0.378413	-0.615283	1.06832	-3.93285	1.2335	-1.34028	-1.59701	1.64453	-0.305288	0.3072	1.08983	-3.58904	-1.33664	0.619009	-0.35393	1.82655	-5.74134	-1.57474	-5.49803	-0.412501	0.8933	0.456664	-0.492803	-1.5101	-5.19805	0.36325	1.31254	-1.525	1.75282	-0.349643	-1.75576	0.00384847	-0.236931	0.102201
PRs_ESR1_High	LumB	1.31845	1.24211	-2.80017	0.0829461	-0.103716	0.354318	-1.69903	-0.549213	-1.26854	-0.187815	3.49409	-1.03831	-0.286773	-0.744203	-1.0528	-1.08796	0.00856423	-1.76045	-1.71397	1.06791	0.26624	-1.50999	0.502524	-0.704253	-0.187316	0.13868	0.541211	-1.09345	-0.882778	-1.96279	-0.0654251	-2.53592	-3.60663	-1.70848	1.50107	0.688897	3.03448	1.99774	-1.1671	-0.947409	0.475265	1.62417	1.56296	0.904033	0.949867	0.383349	-1.24676	0.74718
PRs_ESR1_High	Her2	-0.0540262	-0.978745	0.728837	-0.429059	2.85167	-1.55337	-1.68612	1.62765	1.26519	0.484335	4.44456	0.925817	0.459404	-0.576369	-0.685197	0.748806	-0.0658471	0.478041	-0.0457099	-0.0419471	0.595447	-2.31862	-0.883923	1.37687	0.86708	0.157766	-0.130359	-1.04865	1.19497	0.740208	0.571065	5.5645	1.24588	1.40829	-2.3195	0.664272	2.66179	1.85427	1.11257	-1.6708	1.46757	-1.23124	-1.82784	-0.26587	-0.538231	0.45858	0.723543	-0.357038
PRs_ESR1_High	LumB	1.25246	-0.296965	-0.659111	0.502073	1.04424	1.13506	-1.64688	0.252816	-1.67778	0.152863	1.2325	0.77407	-0.457688	-3.24128	2.11908	2.28943	-3.52296	-0.42927	-0.421093	1.06675	2.57443	-1.60368	1.11434	0.517191	-0.797579	-2.19912	3.86291	-1.37175	1.25879	0.69435	0.382478	3.72546	1.007	-0.345533	0.301513	0.968412	0.365738	-1.53289	-3.421	0.510759	0.927266	-1.69555	-0.677202	-0.403595	-0.384672	-0.518091	-3.41567	0.151035
PRs_ESR1_High	LumB	-1.01919	1.75135	0.311995	-0.435955	2.83458	1.44575	1.67322	0.871247	1.59114	-0.084829	-0.597861	0.697804	1.01891	0.408031	-3.49404	0.767399	-0.623794	-1.187	0.186923	-1.40221	0.558632	0.226126	-0.831921	-1.02323	-0.74148	0.24516	-1.76481	0.132159	-0.183521	1.6345	-2.27122	-2.53592	-1.19537	-1.3054	0.91048	-0.277978	-0.597629	-0.351905	-1.90437	-0.721442	0.162504	-0.0668125	0.942624	0.584575	0.421414	-0.758428	0.666406	-0.0769639
PRs_ESR1_High	LumB	0.929845	0.801448	-0.480358	-4.87641	-0.26314	1.16295	0.498034	-0.419294	-0.274847	-0.385362	1.3508	0.141161	0.0684108	0.677714	0.760753	1.81398	-0.606627	0.983941	-0.648833	-0.586289	-1.10614	3.27734	0.237298	-0.169166	2.17447	2.93325	-0.112419	1.19229	-0.447157	-1.20801	1.48411	-1.56497	-1.88217	1.53407	1.57002	-0.0613896	-1.78116	-0.570633	-3.07368	-2.71236	-0.33685	0.760399	-0.917223	-0.49159	1.04833	-1.26071	-1.53542	-0.458434
PRs_ESR1_High	LumB	-0.389817	0.346987	-1.54522	0.583559	6.16423	-3.12114	1.36673	-0.194261	-0.554078	1.45474	4.29748	4.57042	-0.278854	-0.457537	-4.34138	-0.029711	2.10381	2.16795	-0.84739	0.286126	-0.0768872	1.99271	1.17647	1.74388	-0.896265	0.504235	-0.986567	-0.548709	2.00829	2.3911	1.65133	-2.53592	1.90551	2.72751	2.13505	2.24998	3.64611	-0.5466	-0.305137	-1.0495	1.91861	-1.04004	-0.28927	-1.82417	-1.28809	1.11464	-0.385638	0.766654
PRs_ESR1_High	LumB	-0.407757	0.450324	2.75162	-0.146551	0.45301	0.887774	1.81445	1.21636	2.00603	0.594896	-1.53755	0.244785	0.726423	1.23244	-4.19767	0.551142	1.04684	0.0188175	0.730462	-0.716006	-0.130724	2.20534	-0.874922	0.0163562	1.3995	-0.999691	1.32635	0.446866	0.396882	0.413086	0.193402	1.04228	-1.38059	0.4755	-0.395785	0.482133	0.300287	-0.60087	-1.14886	-0.806473	1.16746	0.673265	2.02757	0.0911875	0.975061	0.392438	2.40633	-0.737233
PRs_ESR1_High	LumB	-2.25909	0.158166	0.256865	-0.832169	-1.55793	-7.31794	-1.63543	-0.245729	0.0884025	1.28694	-3.80147	0.785763	-0.234575	-1.18066	-0.0357567	3.75247	-1.35053	-0.516772	0.364319	1.19979	0.870296	-3.27929	0.0644803	1.96184	-0.0984843	-1.40204	4.97684	-1.91523	1.26637	2.02285	0.355401	3.91277	1.00145	0.992684	1.10708	0.476553	1.63514	0.431766	3.41402	1.84055	1.34177	-0.480891	-1.42333	-0.289597	-1.3247	0.964092	-0.0225727	0.433259
PRs_ESR1_High	LumB	-3.43081	1.35052	-2.06589	-1.81557	4.5297	-0.901091	0.335611	0.674598	0.74397	0.171604	3.55877	-1.30368	-0.118656	0.855586	-0.863206	-0.780488	0.438936	3.83732	-0.328347	0.587665	2.30874	2.84702	-1.74848	1.17782	0.465584	-0.539945	1.33542	-0.071401	0.477892	-0.785925	1.39708	5.16151	-1.70252	0.505434	-0.0687394	1.46868	2.771	0.374259	2.968	1.19938	1.48117	-0.744007	0.871373	0.76068	0.134303	1.09141	-1.5915	0.969525
PRs_ESR1_High	LumB	1.3953	0.645692	-0.330813	0.704614	-0.559974	0.445121	1.04377	1.2312	0.682678	0.848794	-2.1874	0.10693	0.250074	1.13345	0.439311	0.74651	1.19848	-0.645662	0.293997	0.879242	1.77289	3.95267	-4.22459	1.47142	2.44873	0.0430695	1.15362	0.780437	0.912715	0.61261	0.774311	-1.47243	-0.26072	0.747554	-2.21668	1.17891	0.68216	-0.915486	-5.62351	-0.0950078	1.43605	-0.0324089	2.21349	0.61404	2.68159	0.963913	2.1466	-0.497461
PRs_ESR1_High	LumA	0.875997	0.0174282	2.43259	0.929473	-0.500718	1.4014	0.762517	0.0601877	-0.75336	0.0406434	0.443794	1.58328	0.592736	-0.610742	1.03313	1.15568	0.305868	1.69257	-0.799164	-0.715842	-1.30664	-2.28004	-0.593415	-1.16545	0.092957	1.16191	1.12898	-0.238849	-0.795334	0.157156	0.403676	-2.53592	-0.49838	1.59767	0.525795	-0.550556	0.568469	0.330543	0.223298	0.136328	-0.664549	0.612689	-0.170415	-0.0512448	-0.270192	-0.117894	-2.48531	0.876092
PRs_ESR1_High	LumB	0.357951	0.172746	0.722724	0.490882	-0.291058	0.724475	1.06584	0.146299	0.0533333	-0.0253295	1.06388	0.139672	0.356371	0.557822	-6.67274	-2.90016	-1.29754	0.595679	0.0456509	-0.520402	0.19299	2.30539	0.883976	0.25418	2.23059	-1.56856	-0.198235	-0.193817	0.170577	1.32635	1.46243	-1.30781	1.76941	0.0395534	0.429488	-0.707324	-1.52401	-0.854281	1.24158	-3.29588	0.603745	-0.690224	-0.907828	0.443766	0.315943	-0.502929	0.0901584	-1.21815
PRs_ESR1_High	LumA	-0.146361	-1.10163	1.09478	-0.345893	0.165267	1.52626	0.248534	0.564637	1.65283	-0.188547	-0.214339	0.645249	0.163333	-0.47522	0.341223	0.469669	0.659644	-0.935299	0.123229	0.0111443	-0.748242	-3.27929	-0.683654	-0.45564	-1.54455	0.927354	-1.18654	-0.724833	0.0624987	1.02028	0.416618	1.29866	-0.145858	0.810472	0.662087	-0.391308	-0.642192	0.275604	1.80405	-0.387144	-0.520639	0.187356	-0.13463	0.318543	0.517132	-0.361319	1.30168	0.000121137
PRs_ESR1_High	LumB	-2.06909	-2.17825	0.846184	-0.211836	-0.656256	-0.431223	-1.25975	-0.223267	0.675769	-0.0865999	-0.813415	-0.506232	0.467573	0.354776	-1.83959	-0.207449	-0.228021	-2.08311	-0.436613	-2.16079	-1.81053	-0.413991	-0.916828	-0.152343	0.357582	-0.700297	0.277465	-0.81615	-0.801676	1.5591	-0.127937	-1.17319	-2.13537	-1.18807	0.912726	-0.716934	-0.701284	-0.679887	-0.824377	-0.424869	-0.779167	0.0697839	0.488062	0.172123	-0.435595	-0.479595	-0.563376	-0.395454
PRs_ESR1_High	LumB	3.84772	2.07354	1.43996	1.55671	0.0024135	1.28422	-0.759978	-0.0477909	0.673076	0.0379837	0.16897	-1.15904	0.457279	-1.42116	0.31571	2.13479	0.572385	-0.916146	0.163085	0.127536	-0.890887	0.508501	-2.06797	-0.125816	0.667588	-0.710263	1.38963	-0.209104	0.455565	0.22807	-0.914316	0.547012	-3.5442	0.784589	-0.39153	0.00933107	-1.70414	-1.2788	-1.69409	0.1319	1.04002	-0.0352962	0.681588	-0.269433	0.656943	0.0790891	2.41675	-0.684157
PRs_ESR1_High	LumB	-3.01033	2.88072	-1.91205	0.207202	2.88901	-0.548917	0.0788948	1.00444	0.452287	0.677245	1.55641	0.951214	0.0153564	-0.00198008	-2.01223	-1.61696	-0.352414	2.67925	-0.15874	0.649715	0.811629	1.19034	-0.53408	1.43848	-2.39287	-1.13219	-1.50946	-0.995362	0.524125	-0.646775	0.784358	1.22291	-0.72224	-2.72537	-1.23255	1.42176	0.829215	-0.404467	-3.9589	-4.33655	2.81195	0.60013	2.20721	0.872856	1.95132	0.317995	1.07744	-1.31918
PRs_ESR1_Low	Basal	-4.37047	-0.715623	1.87322	-2.54705	1.8088	-1.51939	0.454782	1.95146	2.36615	1.3805	-1.27614	-2.50099	1.33673	0.813874	-6.67274	-0.367929	2.62033	-5.15919	0.226775	-2.98728	-3.08657	1.99322	-2.28852	1.03971	0.255603	-4.81539	2.88017	-0.0690392	0.411265	0.528079	-4.94496	-2.53592	-3.62951	-3.47543	-1.4302	1.76109	-0.117548	-1.18292	-1.31523	-4.72719	2.00566	2.04202	1.28305	0.419758	2.84194	1.11929	-0.019763	-1.28058
PRs_ESR1_Low	Basal	-4.37047	-0.266038	-3.98517	-2.06703	-0.0315488	-3.95984	2.07712	2.95703	2.38681	0.00120964	-3.9825	-2.80761	0.697905	2.54162	-6.0198	-2.41041	2.67522	-5.46582	0.274924	-2.09647	-2.77248	4.70443	-2.68556	1.33003	0.506368	-1.66043	-0.00250054	1.32543	1.86794	-2.45104	-3.73966	-0.949379	-4.95942	-4.07653	-1.56232	2.38929	-2.38902	-1.5521	-3.67737	-3.99106	1.93526	1.42643	1.91566	1.76186	2.10243	2.27479	-1.02261	-1.85057
PRs_ESR1_Low	Basal	-0.700389	1.79462	4.6462	-2.67195	2.11559	-1.77192	0.961914	1.11069	2.04977	0.447031	-2.00566	1.14062	1.10203	1.63157	-6.67274	-4.12826	3.81295	-5.46582	2.01782	-0.992514	-1.9734	2.40795	-2.35582	3.20443	1.62886	3.38462	4.47472	1.3529	1.67937	2.64141	1.89495	-1.04817	-3.18806	-1.31871	-0.241374	2.02742	-1.26436	0.501829	-4.52864	-7.53438	0.8303	2.22812	0.482302	2.97615	4.06489	1.83809	1.47821	-0.723422
PRs_ESR1_Low	Her2	1.40099	-0.772731	-0.974795	-1.79194	4.71425	1.65468	-0.730208	0.312279	0.257138	-0.0631221	1.16438	-2.80761	0.386011	-1.72766	0.843526	-0.516665	0.599513	2.00045	-0.193286	-0.0581955	-0.138605	-3.27929	0.333066	-1.02735	0.524125	1.92175	-2.86961	-1.99474	-1.28011	-2.18397	0.797788	-0.730985	-1.05905	-0.0413543	0.599313	-1.20758	0.33236	0.43484	0	0.347506	-1.65418	0.53434	0.585135	-0.0252794	-3.02349	-1.65254	-1.90205	0.0615856
PRs_ESR1_Low	Her2	-4.37047	3.99063	3.31391	-0.0256952	7.56713	1.86729	0.828748	3.02796	2.32512	2.10055	1.44382	6.72209	2.62705	4.30962	-4.17643	-4.12826	2.82792	-2.10338	4.35309	-5.17384	-2.57524	4.33527	-3.92045	3.32073	-3.22762	2.90575	-1.13791	1.96101	0.34263	1.69414	3.94818	-2.53592	0.835405	0.189318	-0.783864	1.96111	-2.75211	1.25222	-1.5754	-4.80606	-4.04941	1.14923	4.26252	1.44414	-5.26874	3.198	4.01081	-3.11206
PRs_ESR1_Low	LumA	0.50569	-1.84984	1.45956	-0.164045	0.485347	0.395663	0.380936	-0.050391	-0.897529	-0.0749473	-0.349113	-2.80761	0.00156697	-0.659351	-2.6992	-0.0613217	1.07181	-0.938256	-0.413378	-2.52923	-1.94755	1.03627	-0.142799	-0.762185	0.00584628	-1.14847	1.65795	0.73452	-0.968749	0.649929	0.00596383	1.61874	-3.91502	-1.96645	-0.635553	-1.16856	1.01426	-0.409492	-2.69448	-0.147852	-1.04978	0.90272	2.29761	1.10304	2.05002	1.23331	2.50539	0.657891
PRs_ESR1_Low	Basal	-2.36408	1.23868	-0.444287	-3.28576	1.14626	-2.1368	1.02613	0.96017	0.72045	0.569278	-3.87241	-2.80761	0.537801	1.65278	-5.66847	-1.53619	2.27957	-4.46155	-0.306807	-1.99634	-1.6089	2.1553	-2.81838	1.3375	-0.0501202	-0.113756	4.11612	1.18457	1.55212	4.48091	0.502354	0.931262	-5.43301	-2.02854	-0.688102	2.28929	0.956197	-0.516333	-4.00942	-3.24434	2.17359	0.327836	0.555654	2.03624	2.93451	2.336	0.16785	-0.87218
PRs_ESR1_Low	Her2	0.833206	0.562653	-0.587455	0.297092	0.908683	-1.46804	1.05338	-0.209145	-0.159755	-0.298195	-1.2395	0.167892	0.200464	0.832883	0.1097	-3.31038	1.55732	-2.98636	0.705288	-0.96091	-0.276078	1.25188	-0.807635	0.853511	1.30354	-0.850924	-2.86961	0.240534	0.726408	0.0486213	-0.639099	4.00789	-7.43941	1.01473	1.04682	0.88941	1.12864	-1.09873	-3.99471	0.248789	0.860116	0.131481	1.34561	-0.571475	-1.46471	-0.521711	0.458311	0.418576
PRs_ESR1_Low	Basal	1.62779	4.58363	2.55082	0.693695	6.8693	-0.470348	0.488085	0.0317028	-0.24796	0.0309061	-1.99237	-2.80761	0.400841	0.317229	-6.67274	-3.19323	3.18439	-2.99083	0.998926	-0.716098	-1.74534	0.404972	-3.45035	2.96238	-0.343322	2.85922	0.182702	1.82094	3.27098	-2.21746	1.67508	-0.63451	-3.39478	-4.07108	-1.78251	2.65576	0.300202	-1.228	-4.66541	-5.57779	2.38762	-0.484852	-0.782753	2.04268	4.76704	0.594987	0.55659	-1.73591
PRs_ESR1_Low	Her2	-1.68033	4.4441	0.440877	-2.18627	0.722807	-0.272995	1.66865	0.883727	0.137484	-0.198183	1.76829	-1.87483	-0.0637026	1.59907	-4.77477	-4.12826	1.41019	-1.20435	-0.260635	0.644969	1.77993	3.1844	-2.13988	0.603035	0.890178	-1.34323	-0.656781	0.970155	-0.0920285	-0.572207	-0.456665	-2.53592	-7.43941	-3.30546	-0.59003	0.431576	-2.75211	-0.581208	-2.45968	-3.6881	0.817213	-0.83375	2.5255	0.716663	1.00464	0.0351861	-0.910389	-1.37859
PRs_ESR1_Low	Her2	-1.39326	2.49194	1.77691	-0.638079	2.27313	-0.526713	1.37408	1.52909	1.39986	-0.0561843	0.151158	1.20354	1.35649	0.889798	-5.42486	-0.386866	4.00248	1.23628	0.0395955	-1.43245	-0.322897	1.06049	-2.47931	1.79527	1.11215	2.08858	-1.62173	0.528281	-0.540664	0.0117124	1.33848	-2.53592	-3.55684	-2.00926	0.129152	-0.246099	-2.75211	0.0943691	-1.4324	-2.72746	-0.703445	1.70708	2.60356	0.459804	-1.25759	0.439899	2.05683	-1.12513
PRs_ESR1_Low	Basal	-1.66165	2.74363	0.997367	-2.51089	-0.451027	-2.40899	2.0832	0.699708	1.8898	0.0188362	-1.65839	-0.0987931	0.998364	2.81377	-6.67274	-0.909977	2.42859	-2.24753	0.576971	-1.75548	-2.45459	3.87264	-2.77525	1.23304	3.34441	-0.425998	3.05002	1.65364	1.6888	-0.0511443	-0.470089	-1.28225	-4.45348	-2.0433	-1.36601	1.15735	-0.0432919	-1.52302	-4.29936	-2.57584	1.45282	0.576129	1.09239	0.982148	2.35766	0.0128978	0.491178	-1.71892
PRs_ESR1_Low	Basal	-1.52364	0.313123	1.60953	-0.584911	0.201273	-3.63742	2.75457	1.23896	0.577016	0.0605531	-0.585174	-2.80761	0.979125	0.510608	-4.87461	-1.05221	3.56799	-2.61898	0.602799	-3.37572	-2.37877	0.708583	-1.48356	0.761779	0.0461727	3.28925	3.36555	1.30568	1.66659	0.463126	-0.0607535	1.92746	-2.23283	-3.14058	-2.11742	1.57059	0.0947224	-0.222894	-3.10078	-3.84515	1.58859	0.98166	-0.21634	0.075803	2.73239	0.68717	2.64252	-0.9386
PRs_ESR1_Low	Basal	-2.66575	2.11464	1.03193	-3.17169	2.54867	-1.49068	0.520794	-0.219529	2.59348	0.474039	-2.14351	-1.71688	0.427972	1.41736	-4.96802	-1.16868	1.92497	-3.00133	0.575833	-1.20228	-2.50354	3.79024	-3.75863	0.840442	1.26209	-1.64066	2.62427	1.70309	0.896483	0.235656	-5.56959	-2.53592	-3.95805	-2.31084	-1.57545	0.954057	-2.75211	-2.31847	-4.39024	-4.84171	1.07237	0.691047	2.05682	0.997925	2.92353	1.1106	1.14757	-1.29253
PRs_ESR1_Low	Basal	-1.54555	1.98094	2.75432	-2.27436	-2.65904	-2.22321	1.14981	0.445847	2.03984	0.827311	-3.8664	-2.80761	0.621547	1.20208	-3.84781	-0.524519	1.97471	-5.46582	1.18515	-0.34674	-2.28584	0.547087	-3.89593	1.68644	1.49251	0.290296	4.73572	1.72111	2.15826	4.37337	1.53075	-0.197587	-3.96135	-1.8081	-0.0920297	0.775832	-0.736727	-0.361081	-5.70234	-3.48807	2.07089	0.377607	0.54637	0.288673	3.55582	1.81652	1.68575	-1.44546
PRs_ESR1_Low	Basal	-4.37047	0.260514	-1.44173	-3.4343	0.514321	-0.0771822	1.85666	0.856904	1.74126	0.397053	-2.72794	-1.3655	1.39141	2.33027	-6.67274	-4.12826	1.74124	-4.57161	0.203993	-2.3644	-1.36721	3.24444	-4.10442	0.840315	1.9842	1.26039	2.86846	1.34149	1.54173	0.235529	-0.188985	-1.09381	-7.43941	-2.17642	0.42252	2.23846	0.224021	-0.972992	-4.74159	-3.42788	2.08659	0.692934	0.52556	0.891138	2.93406	0.372719	1.97061	-1.52956
PRs_ESR1_Low	Basal	-0.409263	0.0354119	1.67398	0.849476	1.00855	-1.40771	0.486608	0.0345365	1.94277	-0.101016	-1.41453	-1.87331	0.753803	0.881126	-3.9799	1.19985	3.77877	-2.58282	0.573158	-1.21263	-1.18009	-0.586456	-3.5762	2.07121	-0.534789	3.90358	4.03036	1.07049	0.331576	3.09255	1.58862	1.65852	-2.52527	-0.0931211	0.914267	1.36985	-0.0592772	-0.433954	-3.84346	-2.89347	2.00309	1.65025	3.04263	1.92004	4.25512	1.57507	1.40582	-1.5451
PRs_ESR1_Low	Her2	-1.87108	1.7672	1.35953	0.493013	-0.303487	-3.16586	0.91228	0.23937	0.332811	0.685458	1.17127	-1.97919	0.507343	0.244582	-0.267077	0.10763	-0.162641	-1.29058	-0.710086	-0.527214	-0.790751	0.380198	0.197866	0.405305	-1.19095	0.626198	0.2609	0.435889	1.0013	-2.42974	1.4396	-2.53592	-3.61284	1.79944	0.765528	1.02302	0.0970802	-0.218551	-4.58721	0.359632	-0.0629519	0.804166	2.70643	0.873908	0.0170882	-0.106063	1.49446	0.767629
PRs_ESR1_Low	Basal	-4.37047	0.678199	0.733891	-0.826317	-0.788112	-6.00218	0.838889	1.24957	2.01202	1.68439	-2.14113	-2.80761	2.4774	0.817863	-6.67274	-3.35636	2.4794	-2.11565	0.213421	-1.25257	-0.491856	-0.888324	-1.70117	0.77584	0.475892	-1.26974	-0.932245	0.904413	1.20725	0.250822	1.62401	-0.598553	-4.70386	-4.99119	-1.3428	0.829163	-1.10939	-1.19966	-2.23018	-5.4486	2.16557	0.550438	-0.95554	0.491829	4.98649	1.4335	-0.31584	-2.21457
PRs_ESR1_Low	Basal	-4.37047	3.08109	-0.862247	-3.47904	3.30817	-4.14701	1.84064	1.32513	2.29947	1.90319	-3.4793	-0.246253	0.303021	2.0168	-4.57903	-1.2143	1.58994	-4.06844	0.427911	0.470773	-0.592108	4.44736	-1.22287	2.61059	1.24777	0.399692	1.37652	0.718346	1.56715	0.0262256	0.697428	-1.67428	-5.09301	-3.56383	-0.933771	1.97556	0.884744	-0.884436	-4.3975	-4.48867	1.57322	1.74888	1.19416	1.09403	3.49845	1.32632	-2.69704	-0.767371
PRs_ESR1_Low	Basal	-2.75441	0.88921	2.1189	-2.0292	3.18832	-1.10864	2.07536	1.47811	2.73251	0.423256	0.403728	-0.656313	1.47866	1.46366	-6.67274	-4.12826	1.22355	-4.71011	0.490539	-0.987075	-1.1947	2.32072	-2.90076	1.92388	0.58802	1.23972	1.47214	0.937037	1.17955	-1.45381	0.973236	-0.627558	-6.6837	-3.12599	-1.12887	1.77918	-1.13605	-0.728826	-6.96202	-3.6625	1.88569	2.34142	0.674327	1.09005	0.157383	0.67922	0.418615	-1.48377
PRs_ESR1_Low	Basal	-1.06689	0.960533	-1.10313	-0.538251	-1.43746	-0.895756	1.82142	0.779936	0.81703	1.0431	-0.296308	-0.822881	1.81285	1.75226	-5.36301	-3.32961	3.24131	-4.15609	0.625902	-1.49222	-1.40743	3.4386	-3.31787	1.48709	2.61032	2.49975	1.57036	2.12054	1.35201	0.554974	0.722179	-1.22619	-6.12968	-3.55989	-3.28017	0.699651	-2.75211	-3.24497	-4.64824	-4.41517	1.39975	1.30157	0.749508	0.431425	2.30343	0.48328	-0.313634	-2.68538
PRs_ESR1_Low	Basal	-3.2299	-0.663224	-1.87849	-0.534788	5.49061	1.32224	0.53501	1.69398	1.09888	0.389252	0.290674	1.25078	1.47074	0.59287	-4.90324	-2.35876	-1.07591	-1.76019	0.906406	-1.60799	-1.16951	-3.27929	-2.48897	-0.0703973	-0.415453	-3.98144	-0.66358	0.9979	0.188577	-0.580649	1.3155	-1.39535	-3.60637	-1.67777	-0.239613	0.37795	-0.98261	-1.46389	-2.36884	-3.44766	-0.236393	0.584806	1.41929	-0.0517373	-0.843847	-0.583669	4.39486	-1.4654
PRs_ESR1_Low	Her2	-1.76046	0.429086	-0.838485	-1.56405	1.12779	-0.776448	1.8212	0.542307	-1.18898	-0.490516	-1.23438	0.306362	-0.0636741	0.487305	-4.40107	-4.12826	1.35463	-2.35184	0.448557	-1.6871	-1.9707	2.10755	-3.00323	0.0413656	2.15921	-0.701101	-1.04076	1.06115	0.0622947	-0.323296	0.162789	-0.707065	-4.12705	-3.09864	-3.28017	-0.214792	-0.48044	-1.16788	-4.40536	-2.94893	0.0308674	0.898425	1.34193	-1.02053	-1.62645	-1.00477	0.0202191	-1.06674
PRs_ESR1_Low	Her2	-1.96719	-0.227714	0.454554	-0.387752	1.01257	0.397612	-1.52332	0.297865	-1.70853	0.785523	0.507219	-0.404332	0.608506	-1.41545	-5.01967	-4.12826	2.32358	2.6792	0.458705	0.210048	1.23272	-3.27929	-0.0193346	1.75144	-0.824343	-2.03326	-1.81823	0.469147	1.38396	0.00398886	0.547316	1.55896	-5.36301	-0.952646	-0.0201303	1.66939	-1.09904	-1.36768	-1.27809	0.0606823	0.412413	1.97252	4.14693	1.53218	0.44497	-0.297276	1.39639	-0.237639
PRs_ESR1_Low	Her2	-1.15114	-0.748689	1.33242	-0.179271	1.21994	-0.490339	2.30736	-0.151857	0.277502	0.00293195	-0.983711	1.88953	-0.210081	1.59994	-2.87239	-1.89717	1.02317	2.66804	0.309111	-2.68363	-2.41304	3.41466	-0.207095	0.158097	3.01692	0.852736	-1.92571	1.6706	-0.344071	0.301032	-5.3593	-1.02625	-1.85114	-1.31163	-0.789952	0.27819	2.49388	-0.447225	-3.18358	-0.0448515	-0.449121	-0.663401	4.13336	1.14704	-0.0947509	0.397035	-0.270781	0.693451
PRs_ESR1_Low	Basal	-1.49968	-1.35829	2.88336	-0.979919	0.648571	-2.89481	1.39562	0.824245	0.788484	-0.138945	-2.61701	-0.989634	1.19232	0.472694	-5.49454	-2.95007	1.79575	-1.83746	1.48173	-3.35587	-2.15722	-1.01963	-1.94529	-0.342114	2.9867	1.31893	4.37155	1.0723	0.899983	1.31984	0.279616	1.47801	-2.7958	-1.00428	0.0185672	1.01293	0.876243	-0.35513	-3.31126	-1.86243	0.0910331	0.00607878	-0.91766	0.20593	1.31201	-0.258535	1.93563	-1.21715
PRs_ESR1_Low	Basal	-4.37047	2.57582	-1.99411	-1.05812	0.964705	-0.135637	2.29177	0.173708	0.906661	0.90777	-3.74475	-1.67569	0.250646	2.47965	-5.54082	-1.32969	2.43443	-1.53054	0.243173	-1.13036	-0.942878	4.76686	-2.08581	2.23981	3.60771	1.21482	-0.0710384	1.64166	1.56947	-2.99699	1.28152	2.0981	-1.90718	-2.52545	-0.481597	1.2879	-1.62019	-1.88774	-2.61498	-4.77111	1.53259	0.510093	0.210026	1.36115	2.44216	-0.0480767	-1.26068	-2.1177
PRs_ESR1_Low	LumB	2.11313	0.580216	-0.891444	-0.507378	3.29794	-3.01614	0.970228	0.795348	1.2393	-0.401787	0.218518	1.27788	0.390691	0.0592331	-0.379475	-0.0427674	-1.11517	-0.535284	-0.0345133	-1.08835	0.295073	2.84634	-0.334444	-0.876529	0.857871	-1.14493	-0.640959	0.0577234	-0.451028	-0.147117	0.0872368	-0.307267	0.0754229	-0.567344	0.696912	-0.558933	-2.75211	0	1.28991	-0.352036	-0.122813	-0.333429	-2.49537	1.05574	3.23727	0.499813	1.50854	-0.516754
PRs_ESR1_Low	Basal	-3.14077	0.641227	2.41115	-0.220298	2.30518	-2.54771	1.18465	-0.0687594	0.235537	0.702286	0.968759	1.29187	1.18479	0	-4.78897	-0.572266	2.6975	-5.46582	1.3199	-2.50012	-1.47785	1.71797	-1.28665	1.92459	4.13968	3.3378	4.46199	1.62644	0.731469	4.10542	1.56603	3.69261	-1.18523	-0.974385	-3.28017	2.84542	-2.75211	0.833587	-2.72047	-3.52691	1.48009	2.00016	-0.0569343	1.3472	2.80107	1.90862	2.16749	-0.668661
PRs_ESR1_Low	Basal	-2.6523	0.126116	-2.15582	-3.77537	-0.32438	-0.0233871	1.18675	0.904053	0.440394	0.294675	-3.77563	-2.80761	0.501772	1.5545	-5.5717	-1.6479	1.89695	-3.74765	0.303959	-2.19738	-1.58625	2.55637	-2.92416	0.81376	2.00668	2.93685	1.63861	0.809448	2.37102	-2.8191	1.01324	3.01263	-2.39228	0.480014	0.218824	1.35512	-2.75211	-1.81337	-5.99956	-4.69698	1.17231	0.305624	0.43828	0.943634	3.0605	1.19001	2.83925	-1.32807
PRs_ESR1_Low	Basal	-4.37047	0.656278	-1.0125	-4.87641	1.60021	-1.48949	2.36096	1.61743	3.95706	0.211342	-4.87667	-2.80761	1.78299	1.55094	-5.34912	-4.12826	-0.57242	-0.141148	2.22161	-0.363779	-1.45001	-0.469526	-2.45175	-0.17467	-3.22762	1.38856	1.13302	1.68841	-0.403554	0.0651762	3.4436	-2.53592	-4.34947	-0.270994	-0.190227	0.0482676	-2.75211	-0.288689	-3.71509	-3.99998	-0.159238	1.19669	0.717629	0.820664	-2.1788	1.00836	-0.958061	-0.531164
PRs_ESR1_Low	Basal	-0.249531	1.05054	-2.41078	-4.87641	-0.197896	-2.44944	2.9048	-0.63823	1.38046	0.590402	-0.864316	-2.80761	-1.80395	2.17084	-1.82713	-0.233331	0.931258	-4.28856	1.55533	-0.328237	-1.01929	5.64	-2.59757	0.904737	5.8381	-1.4952	2.03794	2.89005	1.11159	0.288878	-0.342382	-0.719139	-3.42705	-3.96162	-1.46339	-1.08191	-0.493771	-1.96139	-3.70537	-2.06537	1.39518	-0.453572	1.21334	1.45978	3.36462	1.25837	-2.66741	-1.40015
PRs_ESR1_Low	Her2	0.253628	0.39502	2.76841	-1.03759	-0.164533	0.298849	1.81134	0.700213	2.54452	-0.90772	0.578941	-0.0178836	0.694606	0.0281792	-4.68815	-0.289436	2.18635	0.923234	0.094356	-1.66906	-1.34536	1.2556	-0.90071	-0.984615	1.00081	2.2584	1.66527	0.693456	-1.2477	0.217588	-0.145005	3.44382	-4.9968	-1.03754	-0.837558	-1.28244	0.551304	-0.490336	0.253294	-1.01903	-1.68296	-0.503229	1.48976	-0.678516	-0.0793117	-0.565844	0.518232	-0.85708
PRs_ESR1_Low	Basal	-4.37047	0.585749	2.02812	-4.87641	-2.73964	0.566168	2.40396	0.130741	1.89047	0.496665	0.44195	-0.599909	-0.683725	1.27673	-6.67274	-2.23508	-2.79187	-4.53614	-0.057245	-3.28066	-2.28986	2.97058	-1.24806	0.832945	-0.0348557	-1.25681	-2.86961	0.770352	1.48116	-1.93037	-1.80076	-2.53592	-4.39698	-1.49212	-1.38698	0.106634	-2.75211	-0.496729	-1.88229	-2.55965	2.12415	2.09664	-1.52719	3.13558	0.91083	2.29249	3.88373	0.595911
PRs_ESR1_Low	LumA	-1.31786	1.47357	1.68831	-0.543348	3.01942	-0.0496907	2.3911	0.552458	2.58878	0.0395337	1.14236	0.770806	0.503928	2.2731	-2.55019	0.952271	0.261046	3.08484	0.582459	-0.840781	-0.797943	2.47303	-0.521464	-0.16657	-1.32597	0.302858	-0.394344	1.24898	-1.03123	1.33945	0.244758	0.803419	-3.56342	-0.432214	-0.395574	-0.291117	-2.75211	-0.247055	-1.27908	-1.15102	-0.467061	0.047442	2.24914	0.470787	0.216131	0.0574181	-0.439236	-0.693533
PRs_ESR1_Low	Basal	-4.37047	-0.538104	-4.82105	-1.51644	-1.01498	-1.97143	2.56378	0.565618	2.05938	0.51647	-3.66013	-2.80761	-0.10367	0.990061	-4.35901	-2.91172	3.40331	-4.24927	2.0486	-5.17384	-4.60809	3.22889	-3.75305	1.18293	-0.573289	2.09982	3.38705	2.18567	3.52114	-4.57903	2.72434	-2.53592	-4.50972	-2.15237	-0.119356	2.61647	-2.75211	-0.4191	-6.50118	-4.92714	2.10583	2.00916	-1.7295	1.43479	4.01488	0.345669	2.89507	-0.754853
PRs_ESR1_Low	Basal	-2.48134	1.68956	2.20968	-1.10884	-0.631755	-2.92502	2.307	0.605889	1.70063	-0.499616	-0.376319	0.0621836	0.4692	1.69237	-6.67274	-3.20122	4.3207	-4.53877	0.976591	-2.13629	-3.02685	3.91173	-4.45263	2.50536	1.08916	0.838995	6.09721	1.36293	1.80233	-2.47166	2.52878	0.333877	-3.41054	-3.31723	-1.39104	2.39723	-0.548755	-0.499424	-5.51437	-4.89936	1.70582	3.37149	0.174244	1.57316	3.63975	1.71299	-0.0424663	0.23789
PRs_ESR1_Low	Basal	-4.37047	1.27378	-1.50326	-2.43427	-0.212825	-2.46559	-2.00067	-0.582506	-1.38201	1.28267	-0.648785	-1.73131	-0.363109	-1.17881	-4.2306	-2.01528	4.05609	-3.02368	1.35612	0.495406	-0.158382	-0.837149	-5.83757	1.94344	-1.5418	-2.41204	-2.86961	0.101352	3.08443	5.58316	0.308261	-1.45962	-5.75359	-5.22593	-0.570196	0.397966	-1.67581	-2.14653	-5.60474	-1.44417	2.07432	1.22694	-1.09766	-0.711574	5.08936	2.13422	-2.79837	0.0972591
PRs_ESR1_Low	Her2	-4.37047	0.271421	3.21771	-3.8186	0.437243	-5.48806	-1.24722	2.2691	0.0861806	-0.736259	-1.3138	1.10532	1.41874	-1.40472	-6.67274	-2.46673	-3.30086	-3.37995	0.835297	-0.0638693	-1.19483	-3.27929	1.95416	0.421855	-0.127932	-1.01546	5.00482	-0.502468	1.58089	-1.16337	3.88068	-2.53592	-4.16827	-2.74515	-0.600111	1.15371	-2.75211	-1.67892	-3.80479	-4.4491	2.10265	2.41308	-0.202829	0.187852	-0.252103	1.58845	-0.377634	-0.538354
PRs_ESR1_Low	Her2	1.39951	-0.0603619	2.16043	-0.606518	-0.151749	0.542447	1.69276	-0.186134	-0.481852	-0.0518055	-1.0626	-1.60189	-0.257842	1.35264	1.92132	1.49648	3.06541	-0.392709	-0.29223	-1.65628	-1.14612	4.38969	0.446472	0.461552	2.31861	0.540429	-0.571069	1.64907	0.384176	1.43272	0.625281	2.79306	-4.09661	-2.53529	-3.28017	0.360389	0.161051	-0.73484	-1.53068	-0.23862	-0.411368	-0.00746101	2.16223	0.541118	2.06847	0.130591	-0.0310298	-0.056423
PRs_ESR1_Low	Basal	-1.54208	0.367296	0	-1.29325	0.773599	-1.9393	0.804583	0.911062	2.49667	0.249808	-1.62209	-0.251247	1.2164	1.18013	-5.52181	-0.405184	2.46801	-0.798424	1.16999	-0.730932	-1.3386	2.17092	-2.55428	0.318633	2.72722	1.67046	0.853466	2.02708	0.453812	0.532415	1.75071	0.718663	-4.0112	-1.75233	-1.49729	0.560746	-1.60119	-0.681175	-1.79155	-2.9335	0.0961928	0.154763	-0.699668	0.176916	1.74426	0.665906	0.652317	-1.47941
PRs_ESR1_Low	LumA	-3.18182	-1.34214	0.119586	-1.38646	0.470824	0.204454	0.497175	1.28798	2.34386	-0.0323999	0.16706	2.78746	1.63322	0.114474	-2.75881	-0.342297	-0.105544	-1.55189	0	-0.441145	-0.267105	-1.00482	-0.204697	-1.49462	-0.614661	1.76922	0.247481	-0.900363	-0.746812	0.841253	0.563204	1.79972	-3.52548	2.23367	1.81846	-0.556109	2.54735	0.582483	2.46711	-0.243795	-1.29391	0.371635	-0.309457	0.679612	-1.6232	-1.16015	0.906089	-0.0996941
PRs_ESR1_Low	Basal	-3.30328	4.7724	1.8143	-4.87641	2.10342	-3.45889	1.71713	0.354952	1.14958	4.63848	0.952737	-2.80761	0.0791786	0.988021	-5.60555	-4.12826	2.78487	-4.39863	1.84228	-5.17384	-0.041528	-2.2121	-0.574721	1.75098	-1.55375	0.561289	-2.86961	0.117287	0.602064	3.14611	1.97579	-2.53592	-1.88468	-2.31182	-3.28017	-0.508289	1.45933	-1.45962	-2.30416	-6.78822	2.87549	-2.46869	-5.56127	2.36139	5.54644	4.08601	1.37275	-0.520527
PRs_ESR1_Low	Basal	1.15347	2.75646	1.11464	-2.83928	2.44535	-1.53692	-0.245241	0.197136	-0.352455	4.08121	-2.02696	-1.4559	0.221859	1.00503	-4.63561	-4.12826	2.46576	-5.46582	1.51613	-0.398456	0.217562	-0.429579	-0.507607	2.1132	-3.22762	-5.12201	0.261435	-0.144476	0.796162	0.472248	0.47519	-2.53592	-4.30836	-3.75344	-0.78028	-1.62112	-2.75211	-1.51805	-4.58668	-3.6867	2.20563	1.04037	0.056862	1.33612	4.6126	2.55266	2.16452	-3.04464
PRs_ESR1_Low	Basal	-3.07411	2.51635	0.30376	-1.82671	-0.61961	-1.06071	2.47214	1.06727	1.69623	1.37452	-0.916827	-2.80761	1.04847	2.58432	-6.67274	-1.70381	3.55034	-3.49785	1.22181	-0.261115	-0.775697	4.5819	-2.22717	1.23329	3.03384	2.15732	1.73311	2.04559	1.1427	0.093013	1.57469	0.513783	-1.29186	-2.75075	-3.28017	1.48198	0.0185758	-1.09133	-4.43432	-4.80118	1.06984	1.53582	0.429947	0.728359	2.77866	0.672471	-1.43449	-1.69255
PRs_ESR1_Low	Her2	0.511056	0.342704	-1.25211	2.1043	-3.66931	1.57754	1.32919	0.430328	1.57284	0.485788	1.02668	-2.80761	0.195276	-1.56662	-0.557012	-1.38508	2.74882	-0.329434	1.07052	-1.78257	-1.1222	2.83644	-0.798138	-0.706671	-0.124306	1.59794	0.761596	1.7893	1.43493	-0.314492	0.678733	0.20726	-1.36373	0.443291	-1.01805	-3.80166	-2.75211	-1.29975	0.268105	-1.5941	1.16738	-1.12391	2.33543	1.04337	1.0664	-0.496274	-0.163357	-1.10472
PRs_ESR1_Low	Her2	-0.178285	-0.467029	-1.16594	-0.0843197	0.0927397	0.322581	0.337868	0.117724	-0.335572	-0.0116516	0.803337	2.34456	-0.253414	0.39808	-6.67274	-2.76599	1.66687	1.7501	0.172755	0.0406976	-0.839992	-0.765117	1.08324	-1.04724	2.36115	-1.2019	-0.355438	-0.0725889	-0.475742	-1.48444	1.06823	-1.17365	-4.293	-2.2439	-0.415517	-1.26944	0.3943	-2.185	-2.699	-1.42444	-0.585367	1.1791	3.298	0.158701	0.654747	-0.816952	-1.97002	-0.347045
PRs_ESR1_Low	Basal	-3.49463	1.49271	1.6402	-0.950753	0.667463	0.982017	1.66397	1.67434	1.82496	2.19535	-2.75887	-0.435939	2.08601	2.37502	-5.79689	-0.66608	2.0231	-5.46582	0.327328	0.352677	-1.30224	1.95887	-0.960576	2.58993	-0.286393	2.70649	1.20648	2.63838	0.698085	0.605453	-0.332714	3.31672	-5.62989	0.269692	-0.692686	0.630261	1.99676	0.450128	-4.15017	-4.53643	2.35212	1.59346	1.61499	0.682686	3.5829	1.68177	0.073296	-1.11944
PRs_ESR1_Low	Basal	-1.4991	-0.992821	0.428275	-0.483697	1.49043	-3.67777	1.85152	1.36636	1.16426	0.169608	-2.8205	-0.751444	1.95564	2.25566	-5.63505	-1.25689	3.01306	-5.46582	1.93234	-1.52052	-1.88028	1.03923	-2.9374	0.262994	1.93212	0.308185	3.37372	1.51652	1.0901	3.51474	1.47941	3.62489	-4.79217	-1.5008	-0.0439099	0.694946	-1.11711	-1.11471	-3.94846	-2.77445	0.894579	0.411998	0.489275	0.8126	1.62521	0.869968	1.11221	-1.50363
PRs_ESR1_Low	Her2	-0.610173	0.833677	1.79504	0.508671	2.25231	-3.04463	0.255756	0.956283	2.75842	0.16431	-1.35827	-0.758789	0.544668	0.211489	-1.70322	0.577797	0.248666	0.0237128	-0.297185	-1.94623	-1.88956	1.7376	-1.14991	0.314888	-0.588513	-0.152497	-0.495663	0.0728105	-0.0584684	0.590307	-0.232799	0.982483	-5.81097	-0.160506	-1.23135	-0.484969	-0.378163	-1.29685	-4.19932	-1.75413	-0.0059601	-0.636913	3.05789	0.223206	-1.20797	0.107951	-0.17486	-1.00686
PRs_ESR1_Low	Her2	-3.45383	-1.21085	0.81435	-0.23438	3.13759	-2.60783	1.84739	1.41792	2.15566	0.138335	-1.44841	-2.80761	0.965355	1.73029	-6.67274	-4.12826	-0.77352	-0.876013	0.643912	-2.00561	-3.30687	1.25632	-3.74563	1.31974	0.314959	-1.81791	-0.996525	1.00486	0.25638	0.409843	1.77575	-2.53592	-5.25327	-1.65487	-3.28017	0.554862	-2.75211	-1.57896	-3.23841	-3.5411	0.641118	1.00759	0.591111	0.431991	-0.733126	-0.671763	-3.01147	-1.55619
PRs_ESR1_Low	Basal	-4.37047	-1.50933	2.78766	-0.331038	0.590688	-0.205521	1.66919	1.72306	0.386954	0.44877	0.232918	-1.54644	1.86056	-0.0497992	-6.67274	0.500934	1.43436	-2.03576	1.22541	-2.45409	-1.84591	-2.01812	-2.76308	0.255866	-1.96646	1.8475	-0.493685	1.05197	0.98786	0.830621	2.23779	-2.53592	-4.71966	0.131896	-1.35653	0.841703	-0.82847	-0.0825414	0.626926	-3.41208	-0.0253241	1.36355	2.56276	0.389015	-0.159149	0.665773	3.43862	-1.16183
PRs_ESR1_Low	LumA	0.314869	-1.52966	-1.20587	0.740794	0.0710392	0.353847	0.68075	0.322117	-0.583157	0.0700355	-1.6683	2.21912	-0.0819569	0.992806	2.92945	0.55708	1.41309	2.96239	-0.0717584	0.128762	0.734367	0.957972	-0.507788	-0.892158	0.900523	-0.599605	2.43299	0.701976	-0.780978	-1.03518	-0.73441	3.96074	1.04522	0.755085	1.91833	-1.18849	1.12941	1.40238	1.8665	0.108459	-1.34722	-0.944774	-1.12779	0.0176465	0.909979	0.398552	0.915513	-0.136837
PRs_ESR1_Low	Basal	-4.37047	0.675552	-1.13296	-2.96666	2.51444	-1.8062	2.83726	1.0564	2.39821	0.310752	-1.1316	-0.103876	1.07609	2.31794	-6.67274	-2.87808	1.47366	-5.46582	2.48917	-1.15896	-2.46022	3.53675	-2.07722	2.08921	1.21072	1.56484	0.343317	2.4412	1.78891	-1.26828	0.786882	-2.53592	-3.85088	-2.21436	0.734712	0.386486	-1.50193	-1.95971	-4.3048	-2.923	0.958997	-0.247361	0.352454	0.311185	2.09817	0.840275	-1.50351	-1.72479
PRs_ESR1_Low	Basal	0.344614	0.0109477	0.736273	-1.4876	-0.280505	-1.31958	-0.54402	0.39855	-0.953823	-0.466783	-0.900485	-1.77008	0.247815	-0.240199	-6.67274	-0.892264	2.88171	-3.83102	0.515187	-1.64687	-1.81903	-0.408171	-0.983007	-2.04259	1.23537	-0.803771	2.37243	-0.369449	-0.593067	-0.513945	-0.808734	-2.53592	-4.37435	-0.106195	1.11226	-1.41976	-2.75211	-1.45104	-0.0515196	-2.48228	-1.38626	1.24101	0.778701	-1.20023	-0.553655	-0.883734	-2.42824	-0.352561
PRs_ESR1_Low	Her2	-4.37047	-0.642056	3.02784	1.03823	1.14417	0.825848	-0.990935	0.191564	0.661992	-0.237073	-1.50899	-0.0142749	0.941969	-0.828282	1.01438	0.728059	0.770158	0.912781	0.311479	-1.07775	-0.876427	-2.39374	-2.55688	-0.829249	-1.79737	-1.34463	0.717413	-1.53661	-0.52183	0.0986616	1.24575	-2.53592	-3.27354	-1.0659	0.0875108	-0.661124	-1.86656	-0.138211	-2.90424	-2.86341	-0.389073	1.43064	2.16679	0.985242	-0.544952	-0.484262	3.77761	-0.45718
PRs_ESR1_Low	Basal	-4.37047	-0.723312	1.42316	-3.91907	0.496692	-4.38705	0.733472	1.55719	-0.564677	1.30356	0.0394998	-2.80761	3.21367	0.735418	-5.71539	-0.302046	3.80608	-4.50847	2.08226	-1.79293	-2.16516	1.44464	-3.66965	0.865619	-0.494186	2.02079	4.13189	0.323953	0.682324	5.57626	1.64206	5.37217	-4.0585	-2.44427	-0.355668	1.88552	-1.79477	-1.35344	-4.47351	-4.95632	2.26872	1.00469	0.562776	2.41721	3.86638	0.976871	2.44112	-1.21829
[truncated: 1,752 more columns]
