# Supplementary material for: Molecular profiling of aromatase inhibitor sensitive and resistant ER+HER2- postmenopausal breast cancers
Source: Nat Commun. 2023 Jul 7;14:4017. doi: 10.1038/s41467-023-39613-z (PMC10328947; doi:10.1038/s41467-023-39613-z)
Supplement: Supplementary file 9 — Source Data [file 41467_2023_39613_MOESM9_ESM.zip › Source_data_Fig_3a.xlsx]

## Sheet: Source_data_Fig_3a
Description	GeneRatio PRs vs GRs	NES PRs vs GRs	p.adjust PRs vs GRs	GeneRatio PRs ESR1 HIGH vs GRs	NES PRs ESR1 HIGH vs GRs	p.adjust PRs ESR1 HIGH vs GRs	GeneRatio PRs ESR1 LOW vs GRs	NES PRs ESR1 LOW vs GRs	p.adjust PRs ESR1 LOW vs GRs	GeneRatio PRs ESR1 LOW vs PRs ESR1 HIGH	NES PRs ESR1 LOW vs PRs ESR1 HIGH	p.adjust PRs ESR1 LOW vs PRs ESR1 HIGH
HALLMARK_ALLOGRAFT_REJECTION	70	2.78456	8.33333e-10	60	2.32438	1.66667e-09	70	2.58848	1e-09	70	2.55904	1e-09
HALLMARK_INTERFERON_GAMMA_RESPONSE	59	2.66927	8.33333e-10	49	2.14833	1.66667e-09	59	2.58449	1e-09	59	2.49505	1e-09
HALLMARK_ESTROGEN_RESPONSE_EARLY	45	-2.49305	8.33333e-10	42	-2.46903	1.66667e-09	45	-2.40553	1e-09	45	-2.32674	1e-09
HALLMARK_E2F_TARGETS	50	2.16074	8.33333e-10	47	1.32597	0.0739634	52	2.06527	3.64091e-09	50	2.18951	1e-09
HALLMARK_TNFA_SIGNALING_VIA_NFKB	48	2.20197	8.33333e-10	47	1.61739	0.00061067	50	2.17818	1e-09	55	2.17575	1e-09
HALLMARK_INFLAMMATORY_RESPONSE	53	2.1752	8.33333e-10	38	1.83114	3.47279e-06	55	2.17446	1e-09	52	2.12824	1.02005e-08
HALLMARK_ESTROGEN_RESPONSE_LATE	40	-2.14232	7.35999e-09	35	-2.03357	6.68871e-08	37	-1.9956	3.37283e-07	57	-2.06254	1.13766e-07
HALLMARK_INTERFERON_ALPHA_RESPONSE	46	2.23776	2.49367e-08	53	1.74556	0.00123638	57	2.15009	1.16496e-07	59	2.12353	8.20098e-07
HALLMARK_G2M_CHECKPOINT	49	2.08664	1.40886e-08	40	1.59019	0.00101604	49	1.99953	1.60011e-07	49	1.90413	2.00523e-06
HALLMARK_EPITHELIAL_MESENCHYMAL_TRANSITION	57	2.02746	3.09269e-08	67	1.68646	0.000200422	59	1.96814	1.16496e-07	37	1.87239	6.32363e-06
HALLMARK_MYC_TARGETS_V1	51	1.56856	0.00143286	34	-0.988137	0.732127	51	1.52751	0.00562616	53	1.85184	6.85567e-06
HALLMARK_COMPLEMENT	53	1.88477	2.87376e-06	45	1.72474	0.000140048	53	1.84822	9.95511e-06	53	1.77758	9.49544e-05
HALLMARK_KRAS_SIGNALING_UP	52	1.92196	3.25233e-06	35	1.78898	3.17869e-05	53	1.9487	1.45423e-06	63	1.73914	0.000120901
HALLMARK_IL6_JAK_STAT3_SIGNALING	63	1.95914	4.0361e-05	56	1.90766	0.000140515	63	1.89063	0.000132787	47	1.80458	0.000782357
HALLMARK_MTORC1_SIGNALING	50	1.65375	0.00036124	32	1.18828	0.262115	49	1.62322	0.0010597	38	1.62863	0.000782357
HALLMARK_HYPOXIA	43	1.72631	0.000238231	42	1.44212	0.0272635	43	1.61602	0.00223235	49	1.62463	0.00154713
HALLMARK_GLYCOLYSIS	40	1.58283	0.00195106	33	1.18429	0.27156	41	1.49904	0.00707278	43	1.59713	0.00189659
HALLMARK_IL2_STAT5_SIGNALING	47	1.82025	3.02337e-05	34	1.88826	1.56778e-06	47	1.7371	0.000149503	47	1.58583	0.00225232
HALLMARK_APICAL_JUNCTION	37	1.79648	6.73696e-05	42	1.61397	0.00089983	38	1.68909	0.000688307	40	1.56676	0.00360329
HALLMARK_KRAS_SIGNALING_DN	38	1.52499	0.0109437	28	1.17368	0.32288	40	1.62663	0.00287121	51	1.54652	0.0104313
HALLMARK_MYC_TARGETS_V2	71	1.45093	0.0451506	34	-0.782685	0.965842	71	1.40116	0.0979965	41	1.66151	0.0120692
HALLMARK_P53_PATHWAY	27	1.48136	0.00982231	48	1.19574	0.262115	28	1.44398	0.0220119	28	1.42922	0.0206985
HALLMARK_MITOTIC_SPINDLE	47	1.61084	0.000830344	44	1.43943	0.0355752	47	1.54063	0.00229034	35	1.32673	0.0352027
HALLMARK_PANCREAS_BETA_CELLS	19	-1.35063	0.186795	48	0.875466	0.783384	19	-1.33169	0.203974	71	-1.5432	0.0791514
HALLMARK_WNT_BETA_CATENIN_SIGNALING	62	1.46758	0.0748855	33	1.2141	0.365967	62	1.40803	0.106658	62	1.44513	0.102133
