# Supplementary material for: Molecular profiling of aromatase inhibitor sensitive and resistant ER+HER2- postmenopausal breast cancers
Source: Nat Commun. 2023 Jul 7;14:4017. doi: 10.1038/s41467-023-39613-z (PMC10328947; doi:10.1038/s41467-023-39613-z)
Supplement: Supplementary file 9 — Source Data [file 41467_2023_39613_MOESM9_ESM.zip › Source_data_Fig_3b.xlsx]

## Sheet: Source_data_Fig_3b
	EPITHELIAL_MESENCHYMAL_TRANSITION Spearman rho	APICAL_JUNCTION Spearman rho	HYPOXIA Spearman rho	XENOBIOTIC_METABOLISM Spearman rho	KRAS_SIGNALING_UP Spearman rho	TNFA_SIGNALING_VIA_NFKB Spearman rho	IL2_STAT5_SIGNALING Spearman rho	COMPLEMENT Spearman rho	INFLAMMATORY_RESPONSE Spearman rho	IL6_JAK_STAT3_SIGNALING Spearman rho	ALLOGRAFT_REJECTION Spearman rho	INTERFERON_GAMMA_RESPONSE Spearman rho	INTERFERON_ALPHA_RESPONSE Spearman rho	MITOTIC_SPINDLE Spearman rho	G2M_CHECKPOINT Spearman rho	ESTROGEN_RESPONSE_LATE Spearman rho	ESTROGEN_RESPONSE_EARLY Spearman rho	EPITHELIAL_MESENCHYMAL_TRANSITION adj pval	APICAL_JUNCTION adj pval	HYPOXIA adj pval	XENOBIOTIC_METABOLISM adj pval	KRAS_SIGNALING_UP adj pval	TNFA_SIGNALING_VIA_NFKB adj pval	IL2_STAT5_SIGNALING adj pval	COMPLEMENT adj pval	INFLAMMATORY_RESPONSE adj pval	IL6_JAK_STAT3_SIGNALING adj pval	ALLOGRAFT_REJECTION adj pval	INTERFERON_GAMMA_RESPONSE adj pval	INTERFERON_ALPHA_RESPONSE adj pval	MITOTIC_SPINDLE adj pval	G2M_CHECKPOINT adj pval	ESTROGEN_RESPONSE_LATE adj pval	ESTROGEN_RESPONSE_EARLY adj pval
EPITHELIAL_MESENCHYMAL_TRANSITION Spearman rho	1	0.852759	0.737732	0.342134	0.65397	0.514558	0.485234	0.47195	0.454406	0.379375	0.252452	0.199749	0.0917872	0.00519114	-0.34182	-0.0940092	-0.106716	0	0	0	1.42903e-09	0	0	0	0	0	9.39871e-12	9.86228e-06	0.000551349	0.130292	0.927546	2.96683e-09	0.120252	0.0864261
APICAL_JUNCTION Spearman rho	0.852759	1	0.650288	0.386767	0.672469	0.538006	0.530218	0.483428	0.464757	0.436729	0.304425	0.238279	0.127514	0.0629779	-0.351049	-0.0984992	-0.0854406	0	0	0	5.35715e-12	0	0	0	0	0	0	7.89876e-08	3.45348e-05	0.0327546	0.30552	1.21681e-09	0.109681	0.175142
HYPOXIA Spearman rho	0.737732	0.650288	1	0.499563	0.589778	0.618786	0.565305	0.526808	0.509041	0.454685	0.3337	0.269153	0.147992	0.070899	-0.123938	0.0804402	0.0183787	0	0	0	0	0	0	0	0	0	0	3.48809e-09	2.67566e-06	0.0130791	0.2796	0.0417178	0.179399	0.74748
XENOBIOTIC_METABOLISM Spearman rho	0.342134	0.386767	0.499563	1	0.442183	0.385724	0.48477	0.523262	0.394912	0.445017	0.334762	0.293518	0.216157	0.075223	-0.129374	0.172645	0.0371775	1.34856e-09	4.28572e-12	0	0	0	3.8327e-12	0	0	9.73372e-13	0	3.3939e-09	2.87917e-07	0.000225964	0.2796	0.0380996	0.00571367	0.546948
KRAS_SIGNALING_UP Spearman rho	0.65397	0.672469	0.589778	0.442183	1	0.817571	0.874918	0.86373	0.855285	0.835017	0.766721	0.604957	0.422317	-0.0760206	-0.355309	-0.203657	-0.214627	0	0	0	0	0	0	0	0	0	0	0	0	0	0.2796	9.57559e-10	0.00137186	0.000420974
TNFA_SIGNALING_VIA_NFKB Spearman rho	0.514558	0.538006	0.618786	0.385724	0.817571	1	0.85267	0.824333	0.891372	0.853168	0.766269	0.706703	0.563911	0.072964	-0.149419	-0.103776	-0.115806	0	0	0	5.53612e-12	0	0	0	0	0	0	0	0	0	0.2796	0.0208187	0.0970596	0.0648617
IL2_STAT5_SIGNALING Spearman rho	0.485234	0.530218	0.565305	0.48477	0.874918	0.85267	1	0.925343	0.930011	0.934968	0.904199	0.784549	0.608253	0.117998	-0.117016	-0.1863	-0.224853	0	0	0	0	0	0	0	0	0	0	0	0	0	0.108283	0.0521278	0.00288532	0.000236545
COMPLEMENT Spearman rho	0.47195	0.483428	0.526808	0.523262	0.86373	0.824333	0.925343	1	0.942563	0.933241	0.901369	0.808426	0.647236	0.10559	-0.132219	-0.105995	-0.173734	0	0	0	0	0	0	0	0	0	0	0	0	0	0.1358	0.0380265	0.0970251	0.00468626
INFLAMMATORY_RESPONSE Spearman rho	0.454406	0.464757	0.509041	0.394912	0.855285	0.891372	0.930011	0.942563	1	0.95422	0.918979	0.832065	0.679104	0.0645979	-0.144118	-0.15849	-0.188422	0	0	0	1.80769e-12	0	0	0	0	0	0	0	0	0	0.30552	0.0239198	0.0112093	0.00216019
IL6_JAK_STAT3_SIGNALING Spearman rho	0.379375	0.436729	0.454685	0.445017	0.835017	0.853168	0.934968	0.933241	0.95422	1	0.948802	0.826478	0.656368	0.0975417	-0.127861	-0.186835	-0.224899	1.35759e-11	0	0	0	0	0	0	0	0	0	0	0	0	0.164217	0.0380996	0.00288532	0.000236545
ALLOGRAFT_REJECTION Spearman rho	0.252452	0.304425	0.3337	0.334762	0.766721	0.766269	0.904199	0.901369	0.918979	0.948802	1	0.849172	0.680192	0.105547	-0.0527135	-0.218342	-0.250112	1.06841e-05	7.89876e-08	3.48809e-09	3.08537e-09	0	0	0	0	0	0	0	0	0	0.1358	0.431732	0.000641642	5.21166e-05
INTERFERON_GAMMA_RESPONSE Spearman rho	0.199749	0.238279	0.269153	0.293518	0.604957	0.706703	0.784549	0.808426	0.832065	0.826478	0.849172	1	0.949972	0.164355	0.00321808	-0.125887	-0.162796	0.000551349	3.18783e-05	2.45269e-06	2.39931e-07	0	0	0	0	0	0	0	0	0	0.0181221	0.955048	0.0458555	0.0078443
INTERFERON_ALPHA_RESPONSE Spearman rho	0.0917872	0.127514	0.147992	0.216157	0.422317	0.563911	0.608253	0.647236	0.679104	0.656368	0.680192	0.949972	1	0.162325	0.0378641	-0.0385755	-0.0790524	0.114005	0.030415	0.0120731	0.000173818	0	0	0	0	0	0	0	0	0	0.0181221	0.538727	0.499085	0.201102
MITOTIC_SPINDLE Spearman rho	0.00519114	0.0629779	0.070899	0.075223	-0.0760206	0.072964	0.117998	0.10559	0.0645979	0.0975417	0.105547	0.164355	0.162325	1	0.766706	0.0455282	-0.146146	0.927546	0.269577	0.227175	0.198822	0.182484	0.200745	0.0398624	0.0637968	0.257432	0.0869383	0.0678998	0.00461817	0.00658984	0	0	0.451519	0.0172597
G2M_CHECKPOINT Spearman rho	-0.34182	-0.351049	-0.123938	-0.129374	-0.355309	-0.149419	-0.117016	-0.132219	-0.144118	-0.127861	-0.0527135	0.00321808	0.0378641	0.766706	1	0.153536	-0.0460642	1.34856e-09	4.42475e-10	0.0357581	0.0260581	2.05191e-10	0.0104094	0.0398624	0.0228159	0.0119599	0.0261935	0.355544	0.955048	0.507037	0	0	0.0130297	0.47546
ESTROGEN_RESPONSE_LATE Spearman rho	-0.0940092	-0.0984992	0.0804402	0.172645	-0.203657	-0.103776	-0.1863	-0.105995	-0.15849	-0.186835	-0.218342	-0.125887	-0.0385755	0.0455282	0.153536	1	0.875005	0.112235	0.095057	0.179399	0.00285684	0.000342966	0.0727947	0.00115413	0.0637968	0.00597831	0.00111557	0.000128328	0.0286597	0.507037	0.451519	0.0195446	0	0
ESTROGEN_RESPONSE_EARLY Spearman rho	-0.106716	-0.0854406	0.0183787	0.0371775	-0.214627	-0.115806	-0.224853	-0.173734	-0.188422	-0.224899	-0.250112	-0.162796	-0.0790524	-0.146146	-0.0460642	0.875005	1	0.0740795	0.142303	0.74748	0.514774	0.000168389	0.0475653	8.44802e-05	0.00267786	0.00108009	8.41861e-05	1.11679e-05	0.00470658	0.187695	0.0345194	0.47546	0	0
