# Supplementary material for: Molecular profiling of aromatase inhibitor sensitive and resistant ER+HER2- postmenopausal breast cancers
Source: Nat Commun. 2023 Jul 7;14:4017. doi: 10.1038/s41467-023-39613-z (PMC10328947; doi:10.1038/s41467-023-39613-z)
Supplement: Supplementary file 9 — Source Data [file 41467_2023_39613_MOESM9_ESM.zip › Source_data_Fig_3c.xlsx]

## Sheet: Source_data_Fig_3c
Category	Gene	Log2 FC
HALLMARK_ESTROGEN_RESPONSE_EARLY	DHRS3	0.101165
HALLMARK_ESTROGEN_RESPONSE_EARLY	KAZN	0.0400122
HALLMARK_ESTROGEN_RESPONSE_EARLY	NBL1	0.237354
HALLMARK_ESTROGEN_RESPONSE_EARLY	SFN	0.104825
HALLMARK_ESTROGEN_RESPONSE_EARLY	SLC2A1	0.112423
HALLMARK_ESTROGEN_RESPONSE_EARLY	TTC39A	-0.264981
HALLMARK_ESTROGEN_RESPONSE_EARLY	CELSR2	-0.382819
HALLMARK_ESTROGEN_RESPONSE_EARLY	SLC16A1	0.446213
HALLMARK_ESTROGEN_RESPONSE_EARLY	OLFML3	0.0417231
HALLMARK_ESTROGEN_RESPONSE_EARLY	PDZK1	-0.226053
HALLMARK_ESTROGEN_RESPONSE_EARLY	ANXA9	-0.338391
HALLMARK_ESTROGEN_RESPONSE_EARLY	MUC1	-0.219939
HALLMARK_ESTROGEN_RESPONSE_EARLY	ISG20L2	-0.011395
HALLMARK_ESTROGEN_RESPONSE_EARLY	SLC19A2	-0.342474
HALLMARK_ESTROGEN_RESPONSE_EARLY	LAD1	0.39008
HALLMARK_ESTROGEN_RESPONSE_EARLY	ELF3	-0.0685166
HALLMARK_ESTROGEN_RESPONSE_EARLY	OPN3	-0.189688
HALLMARK_ESTROGEN_RESPONSE_EARLY	GREB1	-0.424643
HALLMARK_ESTROGEN_RESPONSE_EARLY	SLC1A4	-0.088001
HALLMARK_ESTROGEN_RESPONSE_EARLY	CYP26B1	0.282268
HALLMARK_ESTROGEN_RESPONSE_EARLY	REEP1	0.16947
HALLMARK_ESTROGEN_RESPONSE_EARLY	FHL2	-0.303463
HALLMARK_ESTROGEN_RESPONSE_EARLY	INHBB	0.0937944
HALLMARK_ESTROGEN_RESPONSE_EARLY	MREG	-0.0822262
HALLMARK_ESTROGEN_RESPONSE_EARLY	MLPH	-0.183049
HALLMARK_ESTROGEN_RESPONSE_EARLY	RAB17	-0.214637
HALLMARK_ESTROGEN_RESPONSE_EARLY	BHLHE40	-0.0925155
HALLMARK_ESTROGEN_RESPONSE_EARLY	SH3BP5	0.0676841
HALLMARK_ESTROGEN_RESPONSE_EARLY	SEMA3B	-0.333767
HALLMARK_ESTROGEN_RESPONSE_EARLY	CISH	-0.0259188
HALLMARK_ESTROGEN_RESPONSE_EARLY	IL17RB	0.0122919
HALLMARK_ESTROGEN_RESPONSE_EARLY	FLNB	-0.159827
HALLMARK_ESTROGEN_RESPONSE_EARLY	LRIG1	-0.139658
HALLMARK_ESTROGEN_RESPONSE_EARLY	SIAH2	-0.266763
HALLMARK_ESTROGEN_RESPONSE_EARLY	TIPARP	-0.0459084
HALLMARK_ESTROGEN_RESPONSE_EARLY	HES1	0.187991
HALLMARK_ESTROGEN_RESPONSE_EARLY	WFS1	-0.136621
HALLMARK_ESTROGEN_RESPONSE_EARLY	AREG	0.885116
HALLMARK_ESTROGEN_RESPONSE_EARLY	AFF1	-0.0248085
HALLMARK_ESTROGEN_RESPONSE_EARLY	NPY1R	-1.13277
HALLMARK_ESTROGEN_RESPONSE_EARLY	PDLIM3	0.307078
HALLMARK_ESTROGEN_RESPONSE_EARLY	IL6ST	-0.247903
HALLMARK_ESTROGEN_RESPONSE_EARLY	MAST4	-0.0779203
HALLMARK_ESTROGEN_RESPONSE_EARLY	RHOBTB3	0.0634269
HALLMARK_ESTROGEN_RESPONSE_EARLY	SNX24	-0.164155
HALLMARK_ESTROGEN_RESPONSE_EARLY	SLC22A5	-0.169824
HALLMARK_ESTROGEN_RESPONSE_EARLY	SLC26A2	0.181879
HALLMARK_ESTROGEN_RESPONSE_EARLY	WWC1	-0.0229912
HALLMARK_ESTROGEN_RESPONSE_EARLY	STC2	-0.505008
HALLMARK_ESTROGEN_RESPONSE_EARLY	FOXC1	0.214689
HALLMARK_ESTROGEN_RESPONSE_EARLY	TUBB2B	0.235826
HALLMARK_ESTROGEN_RESPONSE_EARLY	ELOVL2	-0.61134
HALLMARK_ESTROGEN_RESPONSE_EARLY	MICB	-0.0115883
HALLMARK_ESTROGEN_RESPONSE_EARLY	FKBP5	0.148928
HALLMARK_ESTROGEN_RESPONSE_EARLY	KCNK5	-0.0727177
HALLMARK_ESTROGEN_RESPONSE_EARLY	ELOVL5	-0.174526
HALLMARK_ESTROGEN_RESPONSE_EARLY	TPBG	-0.301219
HALLMARK_ESTROGEN_RESPONSE_EARLY	FRK	0.138629
HALLMARK_ESTROGEN_RESPONSE_EARLY	GJA1	-0.703173
HALLMARK_ESTROGEN_RESPONSE_EARLY	TPD52L1	0.226065
HALLMARK_ESTROGEN_RESPONSE_EARLY	MYB	-0.252343
HALLMARK_ESTROGEN_RESPONSE_EARLY	RPS6KA2	0.102285
HALLMARK_ESTROGEN_RESPONSE_EARLY	ADCY1	-0.416238
HALLMARK_ESTROGEN_RESPONSE_EARLY	CALCR	0.227669
HALLMARK_ESTROGEN_RESPONSE_EARLY	PODXL	0.0854426
HALLMARK_ESTROGEN_RESPONSE_EARLY	FDFT1	-0.0173613
HALLMARK_ESTROGEN_RESPONSE_EARLY	DLC1	-0.0547661
HALLMARK_ESTROGEN_RESPONSE_EARLY	SLC7A2	-0.617974
HALLMARK_ESTROGEN_RESPONSE_EARLY	HR	0.254252
HALLMARK_ESTROGEN_RESPONSE_EARLY	EGR3	0.0466138
HALLMARK_ESTROGEN_RESPONSE_EARLY	MYBL1	-0.217747
HALLMARK_ESTROGEN_RESPONSE_EARLY	KLF10	-0.0630855
HALLMARK_ESTROGEN_RESPONSE_EARLY	SYBU	-0.570902
HALLMARK_ESTROGEN_RESPONSE_EARLY	DEPTOR	-0.248184
HALLMARK_ESTROGEN_RESPONSE_EARLY	MYC	-0.24739
HALLMARK_ESTROGEN_RESPONSE_EARLY	SLC1A1	-0.366592
HALLMARK_ESTROGEN_RESPONSE_EARLY	JAK2	0.128861
HALLMARK_ESTROGEN_RESPONSE_EARLY	B4GALT1	-0.227884
HALLMARK_ESTROGEN_RESPONSE_EARLY	BAG1	-0.267609
HALLMARK_ESTROGEN_RESPONSE_EARLY	AQP3	0.21807
HALLMARK_ESTROGEN_RESPONSE_EARLY	KLF4	-0.0529982
HALLMARK_ESTROGEN_RESPONSE_EARLY	UGCG	-0.271724
HALLMARK_ESTROGEN_RESPONSE_EARLY	FAM102A	-0.0576332
HALLMARK_ESTROGEN_RESPONSE_EARLY	PTGES	-0.475304
HALLMARK_ESTROGEN_RESPONSE_EARLY	OLFM1	0.0806674
HALLMARK_ESTROGEN_RESPONSE_EARLY	CLIC3	0.466613
HALLMARK_ESTROGEN_RESPONSE_EARLY	ASB13	-0.19716
HALLMARK_ESTROGEN_RESPONSE_EARLY	SVIL	0.0619085
HALLMARK_ESTROGEN_RESPONSE_EARLY	RET	0.0528073
HALLMARK_ESTROGEN_RESPONSE_EARLY	CXCL12	0.100182
HALLMARK_ESTROGEN_RESPONSE_EARLY	MSMB	-0.987572
HALLMARK_ESTROGEN_RESPONSE_EARLY	PPIF	0.141608
HALLMARK_ESTROGEN_RESPONSE_EARLY	PAPSS2	0.321183
HALLMARK_ESTROGEN_RESPONSE_EARLY	MYOF	-0.278456
HALLMARK_ESTROGEN_RESPONSE_EARLY	RRP12	-0.091042
HALLMARK_ESTROGEN_RESPONSE_EARLY	ARL3	-0.103455
HALLMARK_ESTROGEN_RESPONSE_EARLY	ADD3	0.155265
HALLMARK_ESTROGEN_RESPONSE_EARLY	ABLIM1	-0.0756183
HALLMARK_ESTROGEN_RESPONSE_EARLY	GFRA1	-0.467257
HALLMARK_ESTROGEN_RESPONSE_EARLY	INPP5F	-0.0472801
HALLMARK_ESTROGEN_RESPONSE_EARLY	NAV2	-0.193639
HALLMARK_ESTROGEN_RESPONSE_EARLY	MPPED2	-0.00491239
HALLMARK_ESTROGEN_RESPONSE_EARLY	CD44	-0.259861
HALLMARK_ESTROGEN_RESPONSE_EARLY	SYT12	-0.00162468
HALLMARK_ESTROGEN_RESPONSE_EARLY	RHOD	-0.248105
HALLMARK_ESTROGEN_RESPONSE_EARLY	ALDH3B1	0.0633353
HALLMARK_ESTROGEN_RESPONSE_EARLY	CCND1	-0.456363
HALLMARK_ESTROGEN_RESPONSE_EARLY	DHCR7	-0.151879
HALLMARK_ESTROGEN_RESPONSE_EARLY	NADSYN1	-0.226344
HALLMARK_ESTROGEN_RESPONSE_EARLY	P2RY2	-0.0179288
HALLMARK_ESTROGEN_RESPONSE_EARLY	TSKU	-0.292904
HALLMARK_ESTROGEN_RESPONSE_EARLY	GAB2	-0.218515
HALLMARK_ESTROGEN_RESPONSE_EARLY	PRSS23	-0.183602
HALLMARK_ESTROGEN_RESPONSE_EARLY	ENDOD1	-0.0663243
HALLMARK_ESTROGEN_RESPONSE_EARLY	PGR	-0.73872
HALLMARK_ESTROGEN_RESPONSE_EARLY	FKBP4	-0.239683
HALLMARK_ESTROGEN_RESPONSE_EARLY	SCNN1A	-0.242855
HALLMARK_ESTROGEN_RESPONSE_EARLY	KRT8	-0.0653972
HALLMARK_ESTROGEN_RESPONSE_EARLY	KRT18	-0.117142
HALLMARK_ESTROGEN_RESPONSE_EARLY	TBC1D30	0.0617324
HALLMARK_ESTROGEN_RESPONSE_EARLY	CHPT1	-0.468837
HALLMARK_ESTROGEN_RESPONSE_EARLY	MED13L	-0.299582
HALLMARK_ESTROGEN_RESPONSE_EARLY	HSPB8	-0.492527
HALLMARK_ESTROGEN_RESPONSE_EARLY	NCOR2	0.00694086
HALLMARK_ESTROGEN_RESPONSE_EARLY	SCARB1	-0.0678883
HALLMARK_ESTROGEN_RESPONSE_EARLY	ELF1	-0.049881
HALLMARK_ESTROGEN_RESPONSE_EARLY	FARP1	-0.164321
HALLMARK_ESTROGEN_RESPONSE_EARLY	DHRS2	-0.750284
HALLMARK_ESTROGEN_RESPONSE_EARLY	FOS	0.201953
HALLMARK_ESTROGEN_RESPONSE_EARLY	ITPK1	-0.129449
HALLMARK_ESTROGEN_RESPONSE_EARLY	BCL11B	0.481195
HALLMARK_ESTROGEN_RESPONSE_EARLY	RASGRP1	-0.225909
HALLMARK_ESTROGEN_RESPONSE_EARLY	SLC27A2	-0.503452
HALLMARK_ESTROGEN_RESPONSE_EARLY	CA12	-0.2921
HALLMARK_ESTROGEN_RESPONSE_EARLY	THSD4	-0.290484
HALLMARK_ESTROGEN_RESPONSE_EARLY	ABHD2	-0.0662023
HALLMARK_ESTROGEN_RESPONSE_EARLY	PEX11A	-0.0621865
HALLMARK_ESTROGEN_RESPONSE_EARLY	IGF1R	-0.0307494
HALLMARK_ESTROGEN_RESPONSE_EARLY	ABCA3	-0.280656
HALLMARK_ESTROGEN_RESPONSE_EARLY	ADCY9	-0.0959416
HALLMARK_ESTROGEN_RESPONSE_EARLY	ABAT	-0.349742
HALLMARK_ESTROGEN_RESPONSE_EARLY	AMFR	-0.240313
HALLMARK_ESTROGEN_RESPONSE_EARLY	ESRP2	-0.0110078
HALLMARK_ESTROGEN_RESPONSE_EARLY	CALB2	-0.0179685
HALLMARK_ESTROGEN_RESPONSE_EARLY	SLC7A5	0.314565
HALLMARK_ESTROGEN_RESPONSE_EARLY	CBFA2T3	-0.112789
HALLMARK_ESTROGEN_RESPONSE_EARLY	MYBBP1A	-0.0469097
HALLMARK_ESTROGEN_RESPONSE_EARLY	CLDN7	-0.0969775
HALLMARK_ESTROGEN_RESPONSE_EARLY	UNC119	-0.0764034
HALLMARK_ESTROGEN_RESPONSE_EARLY	MED24	0.0652398
HALLMARK_ESTROGEN_RESPONSE_EARLY	RAPGEFL1	0.105044
HALLMARK_ESTROGEN_RESPONSE_EARLY	RARA	-0.021259
HALLMARK_ESTROGEN_RESPONSE_EARLY	IGFBP4	0.0888916
HALLMARK_ESTROGEN_RESPONSE_EARLY	KRT15	-0.625557
HALLMARK_ESTROGEN_RESPONSE_EARLY	KRT19	-0.136934
HALLMARK_ESTROGEN_RESPONSE_EARLY	MAPT	-0.42358
HALLMARK_ESTROGEN_RESPONSE_EARLY	TOB1	-0.0477985
HALLMARK_ESTROGEN_RESPONSE_EARLY	AKAP1	0.069553
HALLMARK_ESTROGEN_RESPONSE_EARLY	SLC9A3R1	-0.0925001
HALLMARK_ESTROGEN_RESPONSE_EARLY	CANT1	-0.0618924
HALLMARK_ESTROGEN_RESPONSE_EARLY	FASN	-0.122698
HALLMARK_ESTROGEN_RESPONSE_EARLY	RAB31	-0.260168
HALLMARK_ESTROGEN_RESPONSE_EARLY	RBBP8	-0.247552
HALLMARK_ESTROGEN_RESPONSE_EARLY	SLC39A6	-0.403282
HALLMARK_ESTROGEN_RESPONSE_EARLY	PMAIP1	-0.0742147
HALLMARK_ESTROGEN_RESPONSE_EARLY	BCL2	-0.180973
HALLMARK_ESTROGEN_RESPONSE_EARLY	TJP3	-0.0750076
HALLMARK_ESTROGEN_RESPONSE_EARLY	KDM4B	-0.200636
HALLMARK_ESTROGEN_RESPONSE_EARLY	BLVRB	0.0769152
HALLMARK_ESTROGEN_RESPONSE_EARLY	SULT2B1	-0.161489
HALLMARK_ESTROGEN_RESPONSE_EARLY	OVOL2	-0.0490368
HALLMARK_ESTROGEN_RESPONSE_EARLY	SLC24A3	-0.263919
HALLMARK_ESTROGEN_RESPONSE_EARLY	NXT1	-0.048381
HALLMARK_ESTROGEN_RESPONSE_EARLY	TGIF2	-0.129376
HALLMARK_ESTROGEN_RESPONSE_EARLY	TGM2	0.355487
HALLMARK_ESTROGEN_RESPONSE_EARLY	KCNK15	-0.322741
HALLMARK_ESTROGEN_RESPONSE_EARLY	TFAP2C	-0.00506227
HALLMARK_ESTROGEN_RESPONSE_EARLY	NRIP1	-0.259218
HALLMARK_ESTROGEN_RESPONSE_EARLY	TIAM1	0.27789
HALLMARK_ESTROGEN_RESPONSE_EARLY	TFF3	-0.383171
HALLMARK_ESTROGEN_RESPONSE_EARLY	TFF1	-0.336837
HALLMARK_ESTROGEN_RESPONSE_EARLY	TMPRSS3	-0.32116
HALLMARK_ESTROGEN_RESPONSE_EARLY	SLC37A1	0.225626
HALLMARK_ESTROGEN_RESPONSE_EARLY	XBP1	-0.168434
HALLMARK_ESTROGEN_RESPONSE_EARLY	SEC14L2	-0.418448
HALLMARK_ESTROGEN_RESPONSE_EARLY	SYNGR1	0.142704
HALLMARK_ESTROGEN_RESPONSE_EARLY	CELSR1	-0.309305
HALLMARK_ESTROGEN_RESPONSE_EARLY	DYNLT3	-0.165556
HALLMARK_ESTROGEN_RESPONSE_EARLY	AR	-0.0914718
HALLMARK_ESTROGEN_RESPONSE_EARLY	GLA	-0.0162998
HALLMARK_ESTROGEN_RESPONSE_EARLY	TMEM164	0.0154909
HALLMARK_ESTROGEN_RESPONSE_EARLY	ZNF185	0.0259853
HALLMARK_ALLOGRAFT_REJECTION	EIF4G3	0.056747
HALLMARK_ALLOGRAFT_REJECTION	FGR	0.286863
HALLMARK_ALLOGRAFT_REJECTION	LCK	0.541406
HALLMARK_ALLOGRAFT_REJECTION	BCL10	-0.0477441
HALLMARK_ALLOGRAFT_REJECTION	GBP2	0.261276
HALLMARK_ALLOGRAFT_REJECTION	GLMN	-0.0369171
HALLMARK_ALLOGRAFT_REJECTION	CSF1	-0.00933425
HALLMARK_ALLOGRAFT_REJECTION	CD2	0.419449
HALLMARK_ALLOGRAFT_REJECTION	CTSS	0.199197
HALLMARK_ALLOGRAFT_REJECTION	CD1D	0.226728
HALLMARK_ALLOGRAFT_REJECTION	FCGR2B	0.182101
HALLMARK_ALLOGRAFT_REJECTION	CD247	0.521881
HALLMARK_ALLOGRAFT_REJECTION	FASLG	0.339976
HALLMARK_ALLOGRAFT_REJECTION	PTPRC	0.308632
HALLMARK_ALLOGRAFT_REJECTION	DYRK3	0.180177
HALLMARK_ALLOGRAFT_REJECTION	IL10	0.17163
HALLMARK_ALLOGRAFT_REJECTION	TGFB2	-0.0853514
HALLMARK_ALLOGRAFT_REJECTION	DEGS1	0.205854
HALLMARK_ALLOGRAFT_REJECTION	NLRP3	0.190767
HALLMARK_ALLOGRAFT_REJECTION	SOCS5	0.0166498
HALLMARK_ALLOGRAFT_REJECTION	MTIF2	0.0150478
HALLMARK_ALLOGRAFT_REJECTION	CAPG	0.0824394
HALLMARK_ALLOGRAFT_REJECTION	CD8A	0.57018
HALLMARK_ALLOGRAFT_REJECTION	CD8B	0.465617
HALLMARK_ALLOGRAFT_REJECTION	ZAP70	0.641853
HALLMARK_ALLOGRAFT_REJECTION	IL18RAP	0.402731
HALLMARK_ALLOGRAFT_REJECTION	IL1B	0.0118282
HALLMARK_ALLOGRAFT_REJECTION	INHBB	0.0937944
HALLMARK_ALLOGRAFT_REJECTION	ACVR2A	-0.000863945
HALLMARK_ALLOGRAFT_REJECTION	LY75	0.107351
HALLMARK_ALLOGRAFT_REJECTION	STAT1	0.231712
HALLMARK_ALLOGRAFT_REJECTION	STAT4	0.412062
HALLMARK_ALLOGRAFT_REJECTION	CD28	0.363812
HALLMARK_ALLOGRAFT_REJECTION	CCR1	0.0835289
HALLMARK_ALLOGRAFT_REJECTION	CCR2	0.337233
HALLMARK_ALLOGRAFT_REJECTION	CCR5	0.390514
HALLMARK_ALLOGRAFT_REJECTION	STAB1	0.141906
HALLMARK_ALLOGRAFT_REJECTION	CD47	-0.169946
HALLMARK_ALLOGRAFT_REJECTION	TRAT1	0.433138
HALLMARK_ALLOGRAFT_REJECTION	CD96	0.474915
HALLMARK_ALLOGRAFT_REJECTION	CD80	0.0923529
HALLMARK_ALLOGRAFT_REJECTION	HCLS1	0.257886
HALLMARK_ALLOGRAFT_REJECTION	CD86	0.147581
HALLMARK_ALLOGRAFT_REJECTION	MRPL3	-0.047098
HALLMARK_ALLOGRAFT_REJECTION	NCK1	0.0319159
HALLMARK_ALLOGRAFT_REJECTION	IL12A	0.295769
HALLMARK_ALLOGRAFT_REJECTION	TLR1	0.067503
HALLMARK_ALLOGRAFT_REJECTION	TLR6	0.0812078
HALLMARK_ALLOGRAFT_REJECTION	RPL9	-0.0729867
HALLMARK_ALLOGRAFT_REJECTION	CXCL9	0.558017
HALLMARK_ALLOGRAFT_REJECTION	CXCL13	0.686399
HALLMARK_ALLOGRAFT_REJECTION	IL15	0.107284
HALLMARK_ALLOGRAFT_REJECTION	ABCE1	-0.0835308
HALLMARK_ALLOGRAFT_REJECTION	RPS3A	-0.0901153
HALLMARK_ALLOGRAFT_REJECTION	TLR2	0.097643
HALLMARK_ALLOGRAFT_REJECTION	TLR3	-0.109727
HALLMARK_ALLOGRAFT_REJECTION	GZMA	0.357927
HALLMARK_ALLOGRAFT_REJECTION	CARTPT	-1.71264
HALLMARK_ALLOGRAFT_REJECTION	F2R	0.0726201
HALLMARK_ALLOGRAFT_REJECTION	ST8SIA4	0.181026
HALLMARK_ALLOGRAFT_REJECTION	CD74	0.265304
HALLMARK_ALLOGRAFT_REJECTION	ITK	0.420739
HALLMARK_ALLOGRAFT_REJECTION	LCP2	0.267024
HALLMARK_ALLOGRAFT_REJECTION	NPM1	-0.0572439
HALLMARK_ALLOGRAFT_REJECTION	IRF4	0.349745
HALLMARK_ALLOGRAFT_REJECTION	LY86	0.0293118
HALLMARK_ALLOGRAFT_REJECTION	HLA-A	0.237244
HALLMARK_ALLOGRAFT_REJECTION	HLA-E	0.250632
HALLMARK_ALLOGRAFT_REJECTION	TNF	0.234174
HALLMARK_ALLOGRAFT_REJECTION	LTB	0.362912
HALLMARK_ALLOGRAFT_REJECTION	C2	0.0541239
HALLMARK_ALLOGRAFT_REJECTION	HLA-DRA	0.207411
HALLMARK_ALLOGRAFT_REJECTION	HLA-DQA1	0.352235
HALLMARK_ALLOGRAFT_REJECTION	HLA-DOB	0.307454
HALLMARK_ALLOGRAFT_REJECTION	TAP2	0.189066
HALLMARK_ALLOGRAFT_REJECTION	TAP1	0.324133
HALLMARK_ALLOGRAFT_REJECTION	HLA-DMB	0.204122
HALLMARK_ALLOGRAFT_REJECTION	HLA-DMA	0.226844
HALLMARK_ALLOGRAFT_REJECTION	HLA-DOA	0.254564
HALLMARK_ALLOGRAFT_REJECTION	TAPBP	0.0333468
HALLMARK_ALLOGRAFT_REJECTION	CCND3	0.240289
HALLMARK_ALLOGRAFT_REJECTION	MAP3K7	-0.000753866
HALLMARK_ALLOGRAFT_REJECTION	IFNGR1	0.234148
HALLMARK_ALLOGRAFT_REJECTION	HDAC9	0.0339439
HALLMARK_ALLOGRAFT_REJECTION	IL6	0.05527
HALLMARK_ALLOGRAFT_REJECTION	INHBA	0.112329
HALLMARK_ALLOGRAFT_REJECTION	EGFR	0.549853
HALLMARK_ALLOGRAFT_REJECTION	ACHE	0.491477
HALLMARK_ALLOGRAFT_REJECTION	IKBKB	-0.191134
HALLMARK_ALLOGRAFT_REJECTION	LYN	0.0796184
HALLMARK_ALLOGRAFT_REJECTION	IL7	0.177268
HALLMARK_ALLOGRAFT_REJECTION	TPD52	-0.423544
HALLMARK_ALLOGRAFT_REJECTION	RIPK2	-0.214942
HALLMARK_ALLOGRAFT_REJECTION	JAK2	0.128861
HALLMARK_ALLOGRAFT_REJECTION	CDKN2A	0.218006
HALLMARK_ALLOGRAFT_REJECTION	CCL19	0.721346
HALLMARK_ALLOGRAFT_REJECTION	SIT1	0.459288
HALLMARK_ALLOGRAFT_REJECTION	GCNT1	0.359694
HALLMARK_ALLOGRAFT_REJECTION	TRAF2	0.147974
HALLMARK_ALLOGRAFT_REJECTION	IL2RA	0.464081
HALLMARK_ALLOGRAFT_REJECTION	ABI1	-0.0624786
HALLMARK_ALLOGRAFT_REJECTION	UBE2D1	-0.0735481
HALLMARK_ALLOGRAFT_REJECTION	SRGN	0.164309
HALLMARK_ALLOGRAFT_REJECTION	PRF1	0.546702
HALLMARK_ALLOGRAFT_REJECTION	FAS	0.13446
HALLMARK_ALLOGRAFT_REJECTION	EIF3A	-0.0521671
HALLMARK_ALLOGRAFT_REJECTION	IRF7	0.0370813
HALLMARK_ALLOGRAFT_REJECTION	APBB1	0.07932
HALLMARK_ALLOGRAFT_REJECTION	SPI1	0.22451
HALLMARK_ALLOGRAFT_REJECTION	IL18	0.141658
HALLMARK_ALLOGRAFT_REJECTION	CD3E	0.364741
HALLMARK_ALLOGRAFT_REJECTION	CD3D	0.441867
HALLMARK_ALLOGRAFT_REJECTION	CD3G	0.345864
HALLMARK_ALLOGRAFT_REJECTION	THY1	0.181943
HALLMARK_ALLOGRAFT_REJECTION	CRTAM	0.248446
HALLMARK_ALLOGRAFT_REJECTION	ETS1	0.16272
HALLMARK_ALLOGRAFT_REJECTION	CCND2	0.065432
HALLMARK_ALLOGRAFT_REJECTION	CD4	0.173229
HALLMARK_ALLOGRAFT_REJECTION	PTPN6	0.0677013
HALLMARK_ALLOGRAFT_REJECTION	KLRD1	0.339736
HALLMARK_ALLOGRAFT_REJECTION	BCAT1	0.121052
HALLMARK_ALLOGRAFT_REJECTION	UBE2N	-0.0893492
HALLMARK_ALLOGRAFT_REJECTION	GZMB	0.490332
HALLMARK_ALLOGRAFT_REJECTION	HIF1A	0.271548
HALLMARK_ALLOGRAFT_REJECTION	GPR65	0.0789757
HALLMARK_ALLOGRAFT_REJECTION	AKT1	0.0307387
HALLMARK_ALLOGRAFT_REJECTION	EIF3J	-0.140259
HALLMARK_ALLOGRAFT_REJECTION	B2M	0.164849
HALLMARK_ALLOGRAFT_REJECTION	CSK	0.124317
HALLMARK_ALLOGRAFT_REJECTION	IL16	0.340751
HALLMARK_ALLOGRAFT_REJECTION	SOCS1	0.428985
HALLMARK_ALLOGRAFT_REJECTION	IGSF6	0.184847
HALLMARK_ALLOGRAFT_REJECTION	PRKCB	0.358596
HALLMARK_ALLOGRAFT_REJECTION	IL4R	0.211084
HALLMARK_ALLOGRAFT_REJECTION	ITGAL	0.287525
HALLMARK_ALLOGRAFT_REJECTION	CCL22	0.363287
HALLMARK_ALLOGRAFT_REJECTION	PSMB10	0.483475
HALLMARK_ALLOGRAFT_REJECTION	IRF8	0.245688
HALLMARK_ALLOGRAFT_REJECTION	EIF5A	-0.100028
HALLMARK_ALLOGRAFT_REJECTION	NOS2	0.06075
HALLMARK_ALLOGRAFT_REJECTION	CCL2	0.266829
HALLMARK_ALLOGRAFT_REJECTION	CCL11	-0.0319434
HALLMARK_ALLOGRAFT_REJECTION	CCL5	0.574423
HALLMARK_ALLOGRAFT_REJECTION	CCL4	0.302009
HALLMARK_ALLOGRAFT_REJECTION	BRCA1	0.112674
HALLMARK_ALLOGRAFT_REJECTION	NME1	-0.184995
HALLMARK_ALLOGRAFT_REJECTION	CD7	0.616901
HALLMARK_ALLOGRAFT_REJECTION	GALNT1	-0.0136246
HALLMARK_ALLOGRAFT_REJECTION	ICAM1	0.244981
HALLMARK_ALLOGRAFT_REJECTION	IL27RA	0.29717
HALLMARK_ALLOGRAFT_REJECTION	IL12RB1	0.364101
HALLMARK_ALLOGRAFT_REJECTION	MAP4K1	0.384794
HALLMARK_ALLOGRAFT_REJECTION	TGFB1	0.170447
HALLMARK_ALLOGRAFT_REJECTION	RPS19	0.0575283
HALLMARK_ALLOGRAFT_REJECTION	CD79A	0.288213
HALLMARK_ALLOGRAFT_REJECTION	BCL3	-0.0571477
HALLMARK_ALLOGRAFT_REJECTION	RPS9	-0.0549248
HALLMARK_ALLOGRAFT_REJECTION	IL11	-0.150653
HALLMARK_ALLOGRAFT_REJECTION	MMP9	0.613381
HALLMARK_ALLOGRAFT_REJECTION	CD40	0.239605
HALLMARK_ALLOGRAFT_REJECTION	IFNAR2	0.191987
HALLMARK_ALLOGRAFT_REJECTION	IFNGR2	0.0695523
HALLMARK_ALLOGRAFT_REJECTION	ITGB2	0.278368
HALLMARK_ALLOGRAFT_REJECTION	LIF	0.216289
HALLMARK_ALLOGRAFT_REJECTION	EIF3D	0.106165
HALLMARK_ALLOGRAFT_REJECTION	NCF4	0.283598
HALLMARK_ALLOGRAFT_REJECTION	IL2RB	0.396341
HALLMARK_ALLOGRAFT_REJECTION	TIMP1	0.192806
HALLMARK_ALLOGRAFT_REJECTION	CFP	0.180288
HALLMARK_ALLOGRAFT_REJECTION	WAS	0.242634
HALLMARK_ALLOGRAFT_REJECTION	IL2RG	0.374069
HALLMARK_ALLOGRAFT_REJECTION	CXCR3	0.531658
HALLMARK_ALLOGRAFT_REJECTION	RPL39	-0.0522174
HALLMARK_ALLOGRAFT_REJECTION	ELF4	0.239195
HALLMARK_ALLOGRAFT_REJECTION	CD40LG	0.307552
HALLMARK_ALLOGRAFT_REJECTION	FLNA	0.215624
HALLMARK_INTERFERON_GAMMA_RESPONSE	ISG15	0.18783
HALLMARK_INTERFERON_GAMMA_RESPONSE	PSMB2	0.0322895
HALLMARK_INTERFERON_GAMMA_RESPONSE	PDE4B	0.194436
HALLMARK_INTERFERON_GAMMA_RESPONSE	IFI44L	-0.0470929
HALLMARK_INTERFERON_GAMMA_RESPONSE	IFI44	-0.0544358
HALLMARK_INTERFERON_GAMMA_RESPONSE	GBP4	0.332423
HALLMARK_INTERFERON_GAMMA_RESPONSE	VCAM1	0.336545
HALLMARK_INTERFERON_GAMMA_RESPONSE	TXNIP	0.118159
HALLMARK_INTERFERON_GAMMA_RESPONSE	FCGR1A	0.0509907
HALLMARK_INTERFERON_GAMMA_RESPONSE	ADAR	0.00240144
HALLMARK_INTERFERON_GAMMA_RESPONSE	SLAMF7	0.328104
HALLMARK_INTERFERON_GAMMA_RESPONSE	SELP	0.205756
HALLMARK_INTERFERON_GAMMA_RESPONSE	PTGS2	0.075337
HALLMARK_INTERFERON_GAMMA_RESPONSE	PLA2G4A	0.18249
HALLMARK_INTERFERON_GAMMA_RESPONSE	CFH	0.232262
HALLMARK_INTERFERON_GAMMA_RESPONSE	CMPK2	0.0938764
HALLMARK_INTERFERON_GAMMA_RESPONSE	RSAD2	0.0885824
HALLMARK_INTERFERON_GAMMA_RESPONSE	EIF2AK2	-0.0217236
HALLMARK_INTERFERON_GAMMA_RESPONSE	PNPT1	-0.00848801
HALLMARK_INTERFERON_GAMMA_RESPONSE	PELI1	0.0913523
HALLMARK_INTERFERON_GAMMA_RESPONSE	MTHFD2	0.17223
HALLMARK_INTERFERON_GAMMA_RESPONSE	VAMP8	-0.0312456
HALLMARK_INTERFERON_GAMMA_RESPONSE	VAMP5	0.289508
HALLMARK_INTERFERON_GAMMA_RESPONSE	ST3GAL5	0.321566
HALLMARK_INTERFERON_GAMMA_RESPONSE	NMI	0.0857556
HALLMARK_INTERFERON_GAMMA_RESPONSE	TNFAIP6	0.00385177
HALLMARK_INTERFERON_GAMMA_RESPONSE	IFIH1	0.149722
HALLMARK_INTERFERON_GAMMA_RESPONSE	STAT1	0.231712
HALLMARK_INTERFERON_GAMMA_RESPONSE	STAT4	0.412062
HALLMARK_INTERFERON_GAMMA_RESPONSE	CASP8	0.10881
HALLMARK_INTERFERON_GAMMA_RESPONSE	MYD88	0.0498157
HALLMARK_INTERFERON_GAMMA_RESPONSE	EIF4E3	-0.113557
HALLMARK_INTERFERON_GAMMA_RESPONSE	CD86	0.147581
HALLMARK_INTERFERON_GAMMA_RESPONSE	PARP14	0.108854
HALLMARK_INTERFERON_GAMMA_RESPONSE	PLSCR1	0.0655591
HALLMARK_INTERFERON_GAMMA_RESPONSE	P2RY14	0.252262
HALLMARK_INTERFERON_GAMMA_RESPONSE	TNFSF10	0.280349
HALLMARK_INTERFERON_GAMMA_RESPONSE	RTP4	-0.0165569
HALLMARK_INTERFERON_GAMMA_RESPONSE	CD38	0.346556
HALLMARK_INTERFERON_GAMMA_RESPONSE	LAP3	0.0928739
HALLMARK_INTERFERON_GAMMA_RESPONSE	CXCL9	0.558017
HALLMARK_INTERFERON_GAMMA_RESPONSE	CXCL10	0.274169
HALLMARK_INTERFERON_GAMMA_RESPONSE	CXCL11	0.340219
HALLMARK_INTERFERON_GAMMA_RESPONSE	HERC6	-0.050315
HALLMARK_INTERFERON_GAMMA_RESPONSE	BANK1	0.563949
HALLMARK_INTERFERON_GAMMA_RESPONSE	NFKB1	-0.0419835
HALLMARK_INTERFERON_GAMMA_RESPONSE	IL15	0.107284
HALLMARK_INTERFERON_GAMMA_RESPONSE	DDX60	-0.0640934
HALLMARK_INTERFERON_GAMMA_RESPONSE	IRF2	-0.0164529
HALLMARK_INTERFERON_GAMMA_RESPONSE	CASP3	-0.0233658
HALLMARK_INTERFERON_GAMMA_RESPONSE	GZMA	0.357927
HALLMARK_INTERFERON_GAMMA_RESPONSE	ST8SIA4	0.181026
HALLMARK_INTERFERON_GAMMA_RESPONSE	ISOC1	-0.13324
HALLMARK_INTERFERON_GAMMA_RESPONSE	IRF1	0.321499
HALLMARK_INTERFERON_GAMMA_RESPONSE	CD74	0.265304
HALLMARK_INTERFERON_GAMMA_RESPONSE	LCP2	0.267024
HALLMARK_INTERFERON_GAMMA_RESPONSE	IRF4	0.349745
HALLMARK_INTERFERON_GAMMA_RESPONSE	RIPK1	0.0113632
HALLMARK_INTERFERON_GAMMA_RESPONSE	HLA-A	0.237244
HALLMARK_INTERFERON_GAMMA_RESPONSE	TRIM26	0.101127
HALLMARK_INTERFERON_GAMMA_RESPONSE	HLA-B	0.0941323
HALLMARK_INTERFERON_GAMMA_RESPONSE	CFB	0.0678641
HALLMARK_INTERFERON_GAMMA_RESPONSE	HLA-DRB1	0.322759
HALLMARK_INTERFERON_GAMMA_RESPONSE	HLA-DQA1	0.352235
HALLMARK_INTERFERON_GAMMA_RESPONSE	PSMB8	0.281283
HALLMARK_INTERFERON_GAMMA_RESPONSE	PSMB9	0.316365
HALLMARK_INTERFERON_GAMMA_RESPONSE	TAP1	0.324133
HALLMARK_INTERFERON_GAMMA_RESPONSE	HLA-DMA	0.226844
HALLMARK_INTERFERON_GAMMA_RESPONSE	TAPBP	0.0333468
HALLMARK_INTERFERON_GAMMA_RESPONSE	CDKN1A	0.00163425
HALLMARK_INTERFERON_GAMMA_RESPONSE	PIM1	0.266973
HALLMARK_INTERFERON_GAMMA_RESPONSE	CMTR1	0.0424868
HALLMARK_INTERFERON_GAMMA_RESPONSE	TNFAIP3	0.379924
HALLMARK_INTERFERON_GAMMA_RESPONSE	SOD2	0.171913
HALLMARK_INTERFERON_GAMMA_RESPONSE	ARL4A	0.133905
HALLMARK_INTERFERON_GAMMA_RESPONSE	IL6	0.05527
HALLMARK_INTERFERON_GAMMA_RESPONSE	NOD1	0.252133
HALLMARK_INTERFERON_GAMMA_RESPONSE	UPP1	0.162891
HALLMARK_INTERFERON_GAMMA_RESPONSE	AUTS2	0.0648766
HALLMARK_INTERFERON_GAMMA_RESPONSE	FGL2	0.136996
HALLMARK_INTERFERON_GAMMA_RESPONSE	SRI	-0.210062
HALLMARK_INTERFERON_GAMMA_RESPONSE	SAMD9L	0.196598
HALLMARK_INTERFERON_GAMMA_RESPONSE	NAMPT	0.159908
HALLMARK_INTERFERON_GAMMA_RESPONSE	IRF5	0.0927085
HALLMARK_INTERFERON_GAMMA_RESPONSE	BPGM	-0.079868
HALLMARK_INTERFERON_GAMMA_RESPONSE	PARP12	0.106942
HALLMARK_INTERFERON_GAMMA_RESPONSE	IDO1	0.678891
HALLMARK_INTERFERON_GAMMA_RESPONSE	IL7	0.177268
HALLMARK_INTERFERON_GAMMA_RESPONSE	RIPK2	-0.214942
HALLMARK_INTERFERON_GAMMA_RESPONSE	LY6E	0.0791022
HALLMARK_INTERFERON_GAMMA_RESPONSE	JAK2	0.128861
HALLMARK_INTERFERON_GAMMA_RESPONSE	CD274	0.35894
HALLMARK_INTERFERON_GAMMA_RESPONSE	DDX58	-0.0096049
HALLMARK_INTERFERON_GAMMA_RESPONSE	TDRD7	0.000360759
HALLMARK_INTERFERON_GAMMA_RESPONSE	TRIM14	-0.00723338
HALLMARK_INTERFERON_GAMMA_RESPONSE	TOR1B	0.00453158
HALLMARK_INTERFERON_GAMMA_RESPONSE	PFKP	0.345793
HALLMARK_INTERFERON_GAMMA_RESPONSE	IL15RA	0.291745
HALLMARK_INTERFERON_GAMMA_RESPONSE	ARID5B	0.0413245
HALLMARK_INTERFERON_GAMMA_RESPONSE	FAS	0.13446
HALLMARK_INTERFERON_GAMMA_RESPONSE	IFIT2	-0.0358219
HALLMARK_INTERFERON_GAMMA_RESPONSE	IFIT3	-0.0151585
HALLMARK_INTERFERON_GAMMA_RESPONSE	IFIT1	-0.0960696
HALLMARK_INTERFERON_GAMMA_RESPONSE	SLC25A28	0.0150291
HALLMARK_INTERFERON_GAMMA_RESPONSE	CASP7	-0.165189
HALLMARK_INTERFERON_GAMMA_RESPONSE	IFITM2	-0.144896
HALLMARK_INTERFERON_GAMMA_RESPONSE	IFITM3	0.0171049
HALLMARK_INTERFERON_GAMMA_RESPONSE	IRF7	0.0370813
HALLMARK_INTERFERON_GAMMA_RESPONSE	TRIM21	0.106257
HALLMARK_INTERFERON_GAMMA_RESPONSE	UBE2L6	-0.00413549
HALLMARK_INTERFERON_GAMMA_RESPONSE	SERPING1	0.196799
HALLMARK_INTERFERON_GAMMA_RESPONSE	BATF2	0.248252
HALLMARK_INTERFERON_GAMMA_RESPONSE	IL18BP	0.161383
HALLMARK_INTERFERON_GAMMA_RESPONSE	CASP4	0.197125
HALLMARK_INTERFERON_GAMMA_RESPONSE	CASP1	0.261491
HALLMARK_INTERFERON_GAMMA_RESPONSE	IL10RA	0.278316
HALLMARK_INTERFERON_GAMMA_RESPONSE	PTPN6	0.0677013
HALLMARK_INTERFERON_GAMMA_RESPONSE	C1S	0.213917
HALLMARK_INTERFERON_GAMMA_RESPONSE	C1R	0.269962
HALLMARK_INTERFERON_GAMMA_RESPONSE	CD69	0.347763
HALLMARK_INTERFERON_GAMMA_RESPONSE	SSPN	0.0962593
HALLMARK_INTERFERON_GAMMA_RESPONSE	ITGB7	0.203522
HALLMARK_INTERFERON_GAMMA_RESPONSE	STAT2	0.179672
HALLMARK_INTERFERON_GAMMA_RESPONSE	BTG1	-0.0198439
HALLMARK_INTERFERON_GAMMA_RESPONSE	CMKLR1	0.207463
HALLMARK_INTERFERON_GAMMA_RESPONSE	TRAFD1	0.0533227
HALLMARK_INTERFERON_GAMMA_RESPONSE	OAS3	0.0558068
HALLMARK_INTERFERON_GAMMA_RESPONSE	OAS2	-0.0168395
HALLMARK_INTERFERON_GAMMA_RESPONSE	OASL	0.0855048
HALLMARK_INTERFERON_GAMMA_RESPONSE	LATS2	0.0235778
HALLMARK_INTERFERON_GAMMA_RESPONSE	EPSTI1	0.152009
HALLMARK_INTERFERON_GAMMA_RESPONSE	GPR18	0.403137
HALLMARK_INTERFERON_GAMMA_RESPONSE	PNP	0.222837
HALLMARK_INTERFERON_GAMMA_RESPONSE	PSME1	-0.0251881
HALLMARK_INTERFERON_GAMMA_RESPONSE	PSME2	0.0115205
HALLMARK_INTERFERON_GAMMA_RESPONSE	RNF31	0.149163
HALLMARK_INTERFERON_GAMMA_RESPONSE	IRF9	0.0547886
HALLMARK_INTERFERON_GAMMA_RESPONSE	NFKBIA	0.119405
HALLMARK_INTERFERON_GAMMA_RESPONSE	GCH1	0.0471631
HALLMARK_INTERFERON_GAMMA_RESPONSE	PSMA3	0.00653963
HALLMARK_INTERFERON_GAMMA_RESPONSE	HIF1A	0.271548
HALLMARK_INTERFERON_GAMMA_RESPONSE	IFI27	0.026085
HALLMARK_INTERFERON_GAMMA_RESPONSE	TNFAIP2	0.00529016
HALLMARK_INTERFERON_GAMMA_RESPONSE	B2M	0.164849
HALLMARK_INTERFERON_GAMMA_RESPONSE	SPPL2A	0.0778381
HALLMARK_INTERFERON_GAMMA_RESPONSE	LYSMD2	0.146833
HALLMARK_INTERFERON_GAMMA_RESPONSE	PML	0.201008
HALLMARK_INTERFERON_GAMMA_RESPONSE	ISG20	0.210653
HALLMARK_INTERFERON_GAMMA_RESPONSE	CIITA	0.308051
HALLMARK_INTERFERON_GAMMA_RESPONSE	SOCS1	0.428985
HALLMARK_INTERFERON_GAMMA_RESPONSE	IL4R	0.211084
HALLMARK_INTERFERON_GAMMA_RESPONSE	MVP	0.0734894
HALLMARK_INTERFERON_GAMMA_RESPONSE	MT2A	0.345874
HALLMARK_INTERFERON_GAMMA_RESPONSE	NUP93	0.14593
HALLMARK_INTERFERON_GAMMA_RESPONSE	NLRC5	0.429278
HALLMARK_INTERFERON_GAMMA_RESPONSE	PSMB10	0.483475
HALLMARK_INTERFERON_GAMMA_RESPONSE	IRF8	0.245688
HALLMARK_INTERFERON_GAMMA_RESPONSE	XAF1	0.0800032
HALLMARK_INTERFERON_GAMMA_RESPONSE	CCL2	0.266829
HALLMARK_INTERFERON_GAMMA_RESPONSE	CCL5	0.574423
HALLMARK_INTERFERON_GAMMA_RESPONSE	DHX58	-0.051416
HALLMARK_INTERFERON_GAMMA_RESPONSE	STAT3	-0.0111227
HALLMARK_INTERFERON_GAMMA_RESPONSE	IFI35	0.0381075
HALLMARK_INTERFERON_GAMMA_RESPONSE	TRIM25	0.0244712
HALLMARK_INTERFERON_GAMMA_RESPONSE	SOCS3	0.142489
HALLMARK_INTERFERON_GAMMA_RESPONSE	LGALS3BP	0.131986
HALLMARK_INTERFERON_GAMMA_RESPONSE	RNF213	0.112054
HALLMARK_INTERFERON_GAMMA_RESPONSE	SECTM1	0.173828
HALLMARK_INTERFERON_GAMMA_RESPONSE	PTPN2	-0.0316125
HALLMARK_INTERFERON_GAMMA_RESPONSE	ICAM1	0.244981
HALLMARK_INTERFERON_GAMMA_RESPONSE	BST2	-0.026983
HALLMARK_INTERFERON_GAMMA_RESPONSE	FPR1	0.120582
HALLMARK_INTERFERON_GAMMA_RESPONSE	RBCK1	0.0679919
HALLMARK_INTERFERON_GAMMA_RESPONSE	SAMHD1	0.201785
HALLMARK_INTERFERON_GAMMA_RESPONSE	CD40	0.239605
HALLMARK_INTERFERON_GAMMA_RESPONSE	NCOA3	0.0928793
HALLMARK_INTERFERON_GAMMA_RESPONSE	ZNFX1	0.172146
HALLMARK_INTERFERON_GAMMA_RESPONSE	PTPN1	-0.269983
HALLMARK_INTERFERON_GAMMA_RESPONSE	ZBP1	0.269853
HALLMARK_INTERFERON_GAMMA_RESPONSE	OGFR	0.162487
HALLMARK_INTERFERON_GAMMA_RESPONSE	HELZ2	0.249163
HALLMARK_INTERFERON_GAMMA_RESPONSE	IFNAR2	0.191987
HALLMARK_INTERFERON_GAMMA_RESPONSE	MX2	0.286442
HALLMARK_INTERFERON_GAMMA_RESPONSE	MX1	0.093923
HALLMARK_INTERFERON_GAMMA_RESPONSE	USP18	0.10529
HALLMARK_INTERFERON_GAMMA_RESPONSE	APOL6	0.368617
HALLMARK_INTERFERON_GAMMA_RESPONSE	CSF2RB	0.318188
HALLMARK_INTERFERON_GAMMA_RESPONSE	IL2RB	0.396341
HALLMARK_ESTROGEN_RESPONSE_LATE	NBL1	0.237354
HALLMARK_ESTROGEN_RESPONSE_LATE	GALE	0.0621556
HALLMARK_ESTROGEN_RESPONSE_LATE	SFN	0.104825
HALLMARK_ESTROGEN_RESPONSE_LATE	CDC20	0.261593
HALLMARK_ESTROGEN_RESPONSE_LATE	STIL	0.183202
HALLMARK_ESTROGEN_RESPONSE_LATE	JAK1	0.108995
HALLMARK_ESTROGEN_RESPONSE_LATE	PTGER3	-0.632285
HALLMARK_ESTROGEN_RESPONSE_LATE	CELSR2	-0.382819
HALLMARK_ESTROGEN_RESPONSE_LATE	SLC16A1	0.446213
HALLMARK_ESTROGEN_RESPONSE_LATE	HMGCS2	-0.23808
HALLMARK_ESTROGEN_RESPONSE_LATE	PDZK1	-0.226053
HALLMARK_ESTROGEN_RESPONSE_LATE	ANXA9	-0.338391
HALLMARK_ESTROGEN_RESPONSE_LATE	S100A9	1.0661
HALLMARK_ESTROGEN_RESPONSE_LATE	LAMC2	-0.0883691
HALLMARK_ESTROGEN_RESPONSE_LATE	ATP2B4	0.11633
HALLMARK_ESTROGEN_RESPONSE_LATE	OPN3	-0.189688
HALLMARK_ESTROGEN_RESPONSE_LATE	ID2	0.0547625
HALLMARK_ESTROGEN_RESPONSE_LATE	SLC1A4	-0.088001
HALLMARK_ESTROGEN_RESPONSE_LATE	CYP26B1	0.282268
HALLMARK_ESTROGEN_RESPONSE_LATE	DUSP2	0.42235
HALLMARK_ESTROGEN_RESPONSE_LATE	LTF	-0.101863
HALLMARK_ESTROGEN_RESPONSE_LATE	PLXNB1	-0.0468513
HALLMARK_ESTROGEN_RESPONSE_LATE	SEMA3B	-0.333767
HALLMARK_ESTROGEN_RESPONSE_LATE	CACNA2D2	0.11344
HALLMARK_ESTROGEN_RESPONSE_LATE	CISH	-0.0259188
HALLMARK_ESTROGEN_RESPONSE_LATE	IL17RB	0.0122919
HALLMARK_ESTROGEN_RESPONSE_LATE	FLNB	-0.159827
HALLMARK_ESTROGEN_RESPONSE_LATE	ACOX2	0.0296653
HALLMARK_ESTROGEN_RESPONSE_LATE	SIAH2	-0.266763
HALLMARK_ESTROGEN_RESPONSE_LATE	FGFR3	-0.264255
HALLMARK_ESTROGEN_RESPONSE_LATE	WFS1	-0.136621
HALLMARK_ESTROGEN_RESPONSE_LATE	UGDH	-0.101211
HALLMARK_ESTROGEN_RESPONSE_LATE	AREG	0.885116
HALLMARK_ESTROGEN_RESPONSE_LATE	AFF1	-0.0248085
HALLMARK_ESTROGEN_RESPONSE_LATE	HSPA4L	-0.10947
HALLMARK_ESTROGEN_RESPONSE_LATE	PLK4	0.0967371
HALLMARK_ESTROGEN_RESPONSE_LATE	NPY1R	-1.13277
HALLMARK_ESTROGEN_RESPONSE_LATE	CPE	-0.0872348
HALLMARK_ESTROGEN_RESPONSE_LATE	PDLIM3	0.307078
HALLMARK_ESTROGEN_RESPONSE_LATE	PRLR	-0.129985
HALLMARK_ESTROGEN_RESPONSE_LATE	MOCS2	-0.0808994
HALLMARK_ESTROGEN_RESPONSE_LATE	IL6ST	-0.247903
HALLMARK_ESTROGEN_RESPONSE_LATE	SLC22A5	-0.169824
HALLMARK_ESTROGEN_RESPONSE_LATE	CXCL14	-0.0241414
HALLMARK_ESTROGEN_RESPONSE_LATE	KIF20A	0.163158
HALLMARK_ESTROGEN_RESPONSE_LATE	SLC26A2	0.181879
HALLMARK_ESTROGEN_RESPONSE_LATE	FOXC1	0.214689
HALLMARK_ESTROGEN_RESPONSE_LATE	MICB	-0.0115883
HALLMARK_ESTROGEN_RESPONSE_LATE	FKBP5	0.148928
HALLMARK_ESTROGEN_RESPONSE_LATE	MAPK13	-0.0436331
HALLMARK_ESTROGEN_RESPONSE_LATE	KCNK5	-0.0727177
HALLMARK_ESTROGEN_RESPONSE_LATE	SLC29A1	-0.0137086
HALLMARK_ESTROGEN_RESPONSE_LATE	ELOVL5	-0.174526
HALLMARK_ESTROGEN_RESPONSE_LATE	TPBG	-0.301219
HALLMARK_ESTROGEN_RESPONSE_LATE	FRK	0.138629
HALLMARK_ESTROGEN_RESPONSE_LATE	TPD52L1	0.226065
HALLMARK_ESTROGEN_RESPONSE_LATE	SGK1	0.189411
HALLMARK_ESTROGEN_RESPONSE_LATE	MYB	-0.252343
HALLMARK_ESTROGEN_RESPONSE_LATE	PERP	0.233033
HALLMARK_ESTROGEN_RESPONSE_LATE	RPS6KA2	0.102285
HALLMARK_ESTROGEN_RESPONSE_LATE	GPER1	0.273533
HALLMARK_ESTROGEN_RESPONSE_LATE	TSPAN13	-0.0560273
HALLMARK_ESTROGEN_RESPONSE_LATE	AGR2	0.11937
HALLMARK_ESTROGEN_RESPONSE_LATE	SNX10	-0.0814806
HALLMARK_ESTROGEN_RESPONSE_LATE	CALCR	0.227669
HALLMARK_ESTROGEN_RESPONSE_LATE	TFPI2	-0.44557
HALLMARK_ESTROGEN_RESPONSE_LATE	PRKAR2B	-0.226626
HALLMARK_ESTROGEN_RESPONSE_LATE	CAV1	0.0131021
HALLMARK_ESTROGEN_RESPONSE_LATE	MEST	0.0803639
HALLMARK_ESTROGEN_RESPONSE_LATE	FDFT1	-0.0173613
HALLMARK_ESTROGEN_RESPONSE_LATE	HR	0.254252
HALLMARK_ESTROGEN_RESPONSE_LATE	EGR3	0.0466138
HALLMARK_ESTROGEN_RESPONSE_LATE	FABP5	0.0233975
HALLMARK_ESTROGEN_RESPONSE_LATE	CA2	-0.587016
HALLMARK_ESTROGEN_RESPONSE_LATE	COX6C	-0.616381
HALLMARK_ESTROGEN_RESPONSE_LATE	JAK2	0.128861
HALLMARK_ESTROGEN_RESPONSE_LATE	BAG1	-0.267609
HALLMARK_ESTROGEN_RESPONSE_LATE	UNC13B	-0.398053
HALLMARK_ESTROGEN_RESPONSE_LATE	KLF4	-0.0529982
HALLMARK_ESTROGEN_RESPONSE_LATE	SLC2A8	0.125654
HALLMARK_ESTROGEN_RESPONSE_LATE	FAM102A	-0.0576332
HALLMARK_ESTROGEN_RESPONSE_LATE	PTGES	-0.475304
HALLMARK_ESTROGEN_RESPONSE_LATE	ASS1	0.395056
HALLMARK_ESTROGEN_RESPONSE_LATE	OLFM1	0.0806674
HALLMARK_ESTROGEN_RESPONSE_LATE	CLIC3	0.466613
HALLMARK_ESTROGEN_RESPONSE_LATE	DNAJC1	-0.0575806
HALLMARK_ESTROGEN_RESPONSE_LATE	RET	0.0528073
HALLMARK_ESTROGEN_RESPONSE_LATE	CXCL12	0.100182
HALLMARK_ESTROGEN_RESPONSE_LATE	DNAJC12	-0.53128
HALLMARK_ESTROGEN_RESPONSE_LATE	DLG5	-0.112628
HALLMARK_ESTROGEN_RESPONSE_LATE	PPIF	0.141608
HALLMARK_ESTROGEN_RESPONSE_LATE	PAPSS2	0.321183
HALLMARK_ESTROGEN_RESPONSE_LATE	MYOF	-0.278456
HALLMARK_ESTROGEN_RESPONSE_LATE	ARL3	-0.103455
HALLMARK_ESTROGEN_RESPONSE_LATE	ADD3	0.155265
HALLMARK_ESTROGEN_RESPONSE_LATE	PDCD4	-0.460966
HALLMARK_ESTROGEN_RESPONSE_LATE	PKP3	-0.193343
HALLMARK_ESTROGEN_RESPONSE_LATE	SCUBE2	-0.908476
HALLMARK_ESTROGEN_RESPONSE_LATE	CD44	-0.259861
HALLMARK_ESTROGEN_RESPONSE_LATE	MDK	0.121023
HALLMARK_ESTROGEN_RESPONSE_LATE	ALDH3B1	0.0633353
HALLMARK_ESTROGEN_RESPONSE_LATE	CCND1	-0.456363
HALLMARK_ESTROGEN_RESPONSE_LATE	DHCR7	-0.151879
HALLMARK_ESTROGEN_RESPONSE_LATE	PRSS23	-0.183602
HALLMARK_ESTROGEN_RESPONSE_LATE	PGR	-0.73872
HALLMARK_ESTROGEN_RESPONSE_LATE	TRIM29	0.434977
HALLMARK_ESTROGEN_RESPONSE_LATE	ST14	0.0748558
HALLMARK_ESTROGEN_RESPONSE_LATE	FKBP4	-0.239683
HALLMARK_ESTROGEN_RESPONSE_LATE	CD9	-0.102221
HALLMARK_ESTROGEN_RESPONSE_LATE	SCNN1A	-0.242855
HALLMARK_ESTROGEN_RESPONSE_LATE	PTPN6	0.0677013
HALLMARK_ESTROGEN_RESPONSE_LATE	NAB2	-0.0148091
HALLMARK_ESTROGEN_RESPONSE_LATE	CHPT1	-0.468837
HALLMARK_ESTROGEN_RESPONSE_LATE	ASCL1	-0.707964
HALLMARK_ESTROGEN_RESPONSE_LATE	HSPB8	-0.492527
HALLMARK_ESTROGEN_RESPONSE_LATE	NCOR2	0.00694086
HALLMARK_ESTROGEN_RESPONSE_LATE	SCARB1	-0.0678883
HALLMARK_ESTROGEN_RESPONSE_LATE	FARP1	-0.164321
HALLMARK_ESTROGEN_RESPONSE_LATE	METTL3	-0.0218908
HALLMARK_ESTROGEN_RESPONSE_LATE	DHRS2	-0.750284
HALLMARK_ESTROGEN_RESPONSE_LATE	FOS	0.201953
HALLMARK_ESTROGEN_RESPONSE_LATE	BATF	0.00444593
HALLMARK_ESTROGEN_RESPONSE_LATE	ITPK1	-0.129449
HALLMARK_ESTROGEN_RESPONSE_LATE	SERPINA1	-0.137286
HALLMARK_ESTROGEN_RESPONSE_LATE	SERPINA5	-0.56294
HALLMARK_ESTROGEN_RESPONSE_LATE	CKB	0.734432
HALLMARK_ESTROGEN_RESPONSE_LATE	XRCC3	0.102837
HALLMARK_ESTROGEN_RESPONSE_LATE	SORD	-0.217512
HALLMARK_ESTROGEN_RESPONSE_LATE	SLC27A2	-0.503452
HALLMARK_ESTROGEN_RESPONSE_LATE	CA12	-0.2921
HALLMARK_ESTROGEN_RESPONSE_LATE	HOMER2	-0.197119
HALLMARK_ESTROGEN_RESPONSE_LATE	ISG20	0.210653
HALLMARK_ESTROGEN_RESPONSE_LATE	ABHD2	-0.0662023
HALLMARK_ESTROGEN_RESPONSE_LATE	IDH2	0.399312
HALLMARK_ESTROGEN_RESPONSE_LATE	TPSAB1	-0.478657
HALLMARK_ESTROGEN_RESPONSE_LATE	ABCA3	-0.280656
HALLMARK_ESTROGEN_RESPONSE_LATE	EMP2	-0.19933
HALLMARK_ESTROGEN_RESPONSE_LATE	AMFR	-0.240313
HALLMARK_ESTROGEN_RESPONSE_LATE	CDH1	0.170067
HALLMARK_ESTROGEN_RESPONSE_LATE	GINS2	0.000468583
HALLMARK_ESTROGEN_RESPONSE_LATE	SLC7A5	0.314565
HALLMARK_ESTROGEN_RESPONSE_LATE	RABEP1	-0.349472
HALLMARK_ESTROGEN_RESPONSE_LATE	ALDH3A2	-0.284381
HALLMARK_ESTROGEN_RESPONSE_LATE	RAPGEFL1	0.105044
HALLMARK_ESTROGEN_RESPONSE_LATE	CDC6	0.234736
HALLMARK_ESTROGEN_RESPONSE_LATE	TOP2A	0.251972
HALLMARK_ESTROGEN_RESPONSE_LATE	IGFBP4	0.0888916
HALLMARK_ESTROGEN_RESPONSE_LATE	KRT19	-0.136934
HALLMARK_ESTROGEN_RESPONSE_LATE	MAPT	-0.42358
HALLMARK_ESTROGEN_RESPONSE_LATE	TOB1	-0.0477985
HALLMARK_ESTROGEN_RESPONSE_LATE	SLC9A3R1	-0.0925001
HALLMARK_ESTROGEN_RESPONSE_LATE	LLGL2	0.0584379
HALLMARK_ESTROGEN_RESPONSE_LATE	ST6GALNAC2	0.024819
HALLMARK_ESTROGEN_RESPONSE_LATE	DCXR	-0.0507681
HALLMARK_ESTROGEN_RESPONSE_LATE	RAB31	-0.260168
HALLMARK_ESTROGEN_RESPONSE_LATE	IMPA2	0.0887199
HALLMARK_ESTROGEN_RESPONSE_LATE	RBBP8	-0.247552
HALLMARK_ESTROGEN_RESPONSE_LATE	BCL2	-0.180973
HALLMARK_ESTROGEN_RESPONSE_LATE	TJP3	-0.0750076
HALLMARK_ESTROGEN_RESPONSE_LATE	RNASEH2A	0.136341
HALLMARK_ESTROGEN_RESPONSE_LATE	CYP4F11	0.00862044
HALLMARK_ESTROGEN_RESPONSE_LATE	CHST8	-0.316689
HALLMARK_ESTROGEN_RESPONSE_LATE	LSR	-0.00601866
HALLMARK_ESTROGEN_RESPONSE_LATE	ZFP36	0.215947
HALLMARK_ESTROGEN_RESPONSE_LATE	BLVRB	0.0769152
HALLMARK_ESTROGEN_RESPONSE_LATE	SULT2B1	-0.161489
HALLMARK_ESTROGEN_RESPONSE_LATE	ETFB	0.0062052
HALLMARK_ESTROGEN_RESPONSE_LATE	OVOL2	-0.0490368
HALLMARK_ESTROGEN_RESPONSE_LATE	SLC24A3	-0.263919
HALLMARK_ESTROGEN_RESPONSE_LATE	NXT1	-0.048381
HALLMARK_ESTROGEN_RESPONSE_LATE	TFAP2C	-0.00506227
HALLMARK_ESTROGEN_RESPONSE_LATE	NRIP1	-0.259218
HALLMARK_ESTROGEN_RESPONSE_LATE	BTG3	0.123033
HALLMARK_ESTROGEN_RESPONSE_LATE	TIAM1	0.27789
HALLMARK_ESTROGEN_RESPONSE_LATE	TFF3	-0.383171
HALLMARK_ESTROGEN_RESPONSE_LATE	TFF1	-0.336837
HALLMARK_ESTROGEN_RESPONSE_LATE	TMPRSS3	-0.32116
HALLMARK_ESTROGEN_RESPONSE_LATE	XBP1	-0.168434
HALLMARK_ESTROGEN_RESPONSE_LATE	TST	-0.0333507
HALLMARK_ESTROGEN_RESPONSE_LATE	DYNLT3	-0.165556
HALLMARK_ESTROGEN_RESPONSE_LATE	GLA	-0.0162998
HALLMARK_ESTROGEN_RESPONSE_LATE	IGSF1	-0.409647
HALLMARK_ESTROGEN_RESPONSE_LATE	HPRT1	-0.0298223
HALLMARK_IL2_STAT5_SIGNALING	TNFRSF18	0.107934
HALLMARK_IL2_STAT5_SIGNALING	TNFRSF4	0.378529
HALLMARK_IL2_STAT5_SIGNALING	TNFRSF9	0.475886
HALLMARK_IL2_STAT5_SIGNALING	TNFRSF8	0.616426
HALLMARK_IL2_STAT5_SIGNALING	TNFRSF1B	0.350838
HALLMARK_IL2_STAT5_SIGNALING	DHRS3	0.101165
HALLMARK_IL2_STAT5_SIGNALING	WLS	-0.0567209
HALLMARK_IL2_STAT5_SIGNALING	GBP4	0.332423
HALLMARK_IL2_STAT5_SIGNALING	LRRC8C	0.0949408
HALLMARK_IL2_STAT5_SIGNALING	CSF1	-0.00933425
HALLMARK_IL2_STAT5_SIGNALING	ECM1	-0.0632639
HALLMARK_IL2_STAT5_SIGNALING	S100A1	0.410333
HALLMARK_IL2_STAT5_SIGNALING	SHE	0.267657
HALLMARK_IL2_STAT5_SIGNALING	MUC1	-0.219939
HALLMARK_IL2_STAT5_SIGNALING	SYT11	0.108464
HALLMARK_IL2_STAT5_SIGNALING	CD48	0.276387
HALLMARK_IL2_STAT5_SIGNALING	UCK2	0.0406951
HALLMARK_IL2_STAT5_SIGNALING	POU2F1	-0.105356
HALLMARK_IL2_STAT5_SIGNALING	SELP	0.205756
HALLMARK_IL2_STAT5_SIGNALING	SELL	0.301569
HALLMARK_IL2_STAT5_SIGNALING	RABGAP1L	0.00146863
HALLMARK_IL2_STAT5_SIGNALING	RGS16	0.241614
HALLMARK_IL2_STAT5_SIGNALING	MAPKAPK2	0.0409187
HALLMARK_IL2_STAT5_SIGNALING	IL10	0.17163
HALLMARK_IL2_STAT5_SIGNALING	IRF6	0.0491986
HALLMARK_IL2_STAT5_SIGNALING	BATF3	0.372406
HALLMARK_IL2_STAT5_SIGNALING	ODC1	0.231214
HALLMARK_IL2_STAT5_SIGNALING	RHOB	-0.110399
HALLMARK_IL2_STAT5_SIGNALING	LCLAT1	0.10658
HALLMARK_IL2_STAT5_SIGNALING	GALM	0.124842
HALLMARK_IL2_STAT5_SIGNALING	SPRED2	0.0368642
HALLMARK_IL2_STAT5_SIGNALING	ANXA4	-0.0814226
HALLMARK_IL2_STAT5_SIGNALING	MXD1	-0.00651213
HALLMARK_IL2_STAT5_SIGNALING	HK2	0.309115
HALLMARK_IL2_STAT5_SIGNALING	CAPG	0.0824394
HALLMARK_IL2_STAT5_SIGNALING	IL1RL1	-0.343667
HALLMARK_IL2_STAT5_SIGNALING	IL18R1	0.114339
HALLMARK_IL2_STAT5_SIGNALING	SCN9A	0.168224
HALLMARK_IL2_STAT5_SIGNALING	ITGA6	0.161201
HALLMARK_IL2_STAT5_SIGNALING	ITGAV	0.0719165
HALLMARK_IL2_STAT5_SIGNALING	FAM126B	0.0771504
HALLMARK_IL2_STAT5_SIGNALING	BMPR2	-0.0538843
HALLMARK_IL2_STAT5_SIGNALING	CTLA4	0.417246
HALLMARK_IL2_STAT5_SIGNALING	ICOS	0.387034
HALLMARK_IL2_STAT5_SIGNALING	IKZF2	-0.111832
HALLMARK_IL2_STAT5_SIGNALING	BHLHE40	-0.0925155
HALLMARK_IL2_STAT5_SIGNALING	EOMES	0.399448
HALLMARK_IL2_STAT5_SIGNALING	CCR4	0.47436
HALLMARK_IL2_STAT5_SIGNALING	CDCP1	0.0939882
HALLMARK_IL2_STAT5_SIGNALING	PTH1R	0.19842
HALLMARK_IL2_STAT5_SIGNALING	CISH	-0.0259188
HALLMARK_IL2_STAT5_SIGNALING	LRIG1	-0.139658
HALLMARK_IL2_STAT5_SIGNALING	NFKBIZ	0.0328849
HALLMARK_IL2_STAT5_SIGNALING	ALCAM	-0.126936
HALLMARK_IL2_STAT5_SIGNALING	CD86	0.147581
HALLMARK_IL2_STAT5_SIGNALING	UMPS	0.0173417
HALLMARK_IL2_STAT5_SIGNALING	PLSCR1	0.0655591
HALLMARK_IL2_STAT5_SIGNALING	TNFSF10	0.280349
HALLMARK_IL2_STAT5_SIGNALING	RHOH	0.157404
HALLMARK_IL2_STAT5_SIGNALING	HOPX	0.128734
HALLMARK_IL2_STAT5_SIGNALING	CXCL10	0.274169
HALLMARK_IL2_STAT5_SIGNALING	SPP1	-0.0222851
HALLMARK_IL2_STAT5_SIGNALING	SLC39A8	0.386564
HALLMARK_IL2_STAT5_SIGNALING	CASP3	-0.0233658
HALLMARK_IL2_STAT5_SIGNALING	AMACR	0.0515209
HALLMARK_IL2_STAT5_SIGNALING	F2RL2	0.00767009
HALLMARK_IL2_STAT5_SIGNALING	CDC42SE2	0.0226403
HALLMARK_IL2_STAT5_SIGNALING	SPRY4	0.207077
HALLMARK_IL2_STAT5_SIGNALING	ADAM19	0.27646
HALLMARK_IL2_STAT5_SIGNALING	IRF4	0.349745
HALLMARK_IL2_STAT5_SIGNALING	SERPINB6	-0.0281107
HALLMARK_IL2_STAT5_SIGNALING	CD83	0.174918
HALLMARK_IL2_STAT5_SIGNALING	LTB	0.362912
HALLMARK_IL2_STAT5_SIGNALING	AGER	0.181596
HALLMARK_IL2_STAT5_SIGNALING	PIM1	0.266973
HALLMARK_IL2_STAT5_SIGNALING	CCND3	0.240289
HALLMARK_IL2_STAT5_SIGNALING	TNFRSF21	-0.034683
HALLMARK_IL2_STAT5_SIGNALING	SH3BGRL2	-0.113482
HALLMARK_IL2_STAT5_SIGNALING	NT5E	0.220622
HALLMARK_IL2_STAT5_SIGNALING	SNX14	0.0319451
HALLMARK_IL2_STAT5_SIGNALING	RRAGD	0.304695
HALLMARK_IL2_STAT5_SIGNALING	SMPDL3A	-0.0110247
HALLMARK_IL2_STAT5_SIGNALING	ENPP1	0.17817
HALLMARK_IL2_STAT5_SIGNALING	IFNGR1	0.234148
HALLMARK_IL2_STAT5_SIGNALING	PLAGL1	0.173903
HALLMARK_IL2_STAT5_SIGNALING	SNX9	0.055058
HALLMARK_IL2_STAT5_SIGNALING	IGF2R	0.20461
HALLMARK_IL2_STAT5_SIGNALING	ARL4A	0.133905
HALLMARK_IL2_STAT5_SIGNALING	AHR	-0.164042
HALLMARK_IL2_STAT5_SIGNALING	FGL2	0.136996
HALLMARK_IL2_STAT5_SIGNALING	PHTF2	0.0296589
HALLMARK_IL2_STAT5_SIGNALING	ABCB1	0.250632
HALLMARK_IL2_STAT5_SIGNALING	HIPK2	-0.0249412
HALLMARK_IL2_STAT5_SIGNALING	CA2	-0.587016
HALLMARK_IL2_STAT5_SIGNALING	MYC	-0.24739
HALLMARK_IL2_STAT5_SIGNALING	NDRG1	0.419048
HALLMARK_IL2_STAT5_SIGNALING	PLEC	0.0374147
HALLMARK_IL2_STAT5_SIGNALING	TTC39B	0.0321821
HALLMARK_IL2_STAT5_SIGNALING	PLIN2	0.139356
HALLMARK_IL2_STAT5_SIGNALING	GLIPR2	0.26585
HALLMARK_IL2_STAT5_SIGNALING	NFIL3	0.269573
HALLMARK_IL2_STAT5_SIGNALING	PTCH1	0.357687
HALLMARK_IL2_STAT5_SIGNALING	TRAF1	0.282844
HALLMARK_IL2_STAT5_SIGNALING	NCS1	0.254057
HALLMARK_IL2_STAT5_SIGNALING	KLF6	0.0860964
HALLMARK_IL2_STAT5_SIGNALING	IL2RA	0.464081
HALLMARK_IL2_STAT5_SIGNALING	ITIH5	0.29246
HALLMARK_IL2_STAT5_SIGNALING	MAP3K8	-0.0992086
HALLMARK_IL2_STAT5_SIGNALING	NRP1	0.105046
HALLMARK_IL2_STAT5_SIGNALING	P4HA1	0.0642513
HALLMARK_IL2_STAT5_SIGNALING	GSTO1	0.0828064
HALLMARK_IL2_STAT5_SIGNALING	IFITM3	0.0171049
HALLMARK_IL2_STAT5_SIGNALING	RNH1	0.0218089
HALLMARK_IL2_STAT5_SIGNALING	CD81	-0.00502935
HALLMARK_IL2_STAT5_SIGNALING	CDKN1C	0.126753
HALLMARK_IL2_STAT5_SIGNALING	DENND5A	-0.0166696
HALLMARK_IL2_STAT5_SIGNALING	SWAP70	-0.0404366
HALLMARK_IL2_STAT5_SIGNALING	CD44	-0.259861
HALLMARK_IL2_STAT5_SIGNALING	AHNAK	0.0589504
HALLMARK_IL2_STAT5_SIGNALING	SLC29A2	-0.164824
HALLMARK_IL2_STAT5_SIGNALING	MAP6	-0.137374
HALLMARK_IL2_STAT5_SIGNALING	IL10RA	0.278316
HALLMARK_IL2_STAT5_SIGNALING	DCPS	0.141324
HALLMARK_IL2_STAT5_SIGNALING	ST3GAL4	0.0522269
HALLMARK_IL2_STAT5_SIGNALING	CCND2	0.065432
HALLMARK_IL2_STAT5_SIGNALING	NOP2	0.00444273
HALLMARK_IL2_STAT5_SIGNALING	SLC2A3	0.251126
HALLMARK_IL2_STAT5_SIGNALING	GABARAPL1	0.207267
HALLMARK_IL2_STAT5_SIGNALING	EMP1	0.00416619
HALLMARK_IL2_STAT5_SIGNALING	IKZF4	-0.0311202
HALLMARK_IL2_STAT5_SIGNALING	PHLDA1	0.137822
HALLMARK_IL2_STAT5_SIGNALING	SOCS2	0.438526
HALLMARK_IL2_STAT5_SIGNALING	CKAP4	0.14657
HALLMARK_IL2_STAT5_SIGNALING	P2RX4	-0.123776
HALLMARK_IL2_STAT5_SIGNALING	PUS1	-0.0108924
HALLMARK_IL2_STAT5_SIGNALING	TNFSF11	-0.111077
HALLMARK_IL2_STAT5_SIGNALING	PNP	0.222837
HALLMARK_IL2_STAT5_SIGNALING	COCH	0.71404
HALLMARK_IL2_STAT5_SIGNALING	PTGER2	-0.0321276
HALLMARK_IL2_STAT5_SIGNALING	PRKCH	0.0906314
HALLMARK_IL2_STAT5_SIGNALING	BATF	0.00444593
HALLMARK_IL2_STAT5_SIGNALING	GPR65	0.0789757
HALLMARK_IL2_STAT5_SIGNALING	CYFIP1	-0.0379622
HALLMARK_IL2_STAT5_SIGNALING	CAPN3	0.115514
HALLMARK_IL2_STAT5_SIGNALING	MYO1E	0.0724723
HALLMARK_IL2_STAT5_SIGNALING	RORA	0.133802
HALLMARK_IL2_STAT5_SIGNALING	FAH	-0.0708587
HALLMARK_IL2_STAT5_SIGNALING	FURIN	0.288439
HALLMARK_IL2_STAT5_SIGNALING	IGF1R	-0.0307494
HALLMARK_IL2_STAT5_SIGNALING	SOCS1	0.428985
HALLMARK_IL2_STAT5_SIGNALING	IL4R	0.211084
HALLMARK_IL2_STAT5_SIGNALING	IRF8	0.245688
HALLMARK_IL2_STAT5_SIGNALING	MYO1C	-0.0519586
HALLMARK_IL2_STAT5_SIGNALING	ITGAE	0.439079
HALLMARK_IL2_STAT5_SIGNALING	ENO3	-0.00176615
HALLMARK_IL2_STAT5_SIGNALING	CDC6	0.234736
HALLMARK_IL2_STAT5_SIGNALING	ETV4	0.0329718
HALLMARK_IL2_STAT5_SIGNALING	PTRH2	-0.0775656
HALLMARK_IL2_STAT5_SIGNALING	CD79B	0.429106
HALLMARK_IL2_STAT5_SIGNALING	SYNGR2	-0.0662355
HALLMARK_IL2_STAT5_SIGNALING	TWSG1	-0.146256
HALLMARK_IL2_STAT5_SIGNALING	BCL2	-0.180973
HALLMARK_IL2_STAT5_SIGNALING	GPX4	0.0695351
HALLMARK_IL2_STAT5_SIGNALING	GADD45B	0.103081
HALLMARK_IL2_STAT5_SIGNALING	CCNE1	0.424959
HALLMARK_IL2_STAT5_SIGNALING	PDCD2L	-0.167545
HALLMARK_IL2_STAT5_SIGNALING	APLP1	0.571269
HALLMARK_IL2_STAT5_SIGNALING	SLC1A5	0.132059
HALLMARK_IL2_STAT5_SIGNALING	PRNP	0.0929787
HALLMARK_IL2_STAT5_SIGNALING	BMP2	0.397165
HALLMARK_IL2_STAT5_SIGNALING	CST7	0.352595
HALLMARK_IL2_STAT5_SIGNALING	BCL2L1	-0.0716135
HALLMARK_IL2_STAT5_SIGNALING	AHCY	0.0147877
HALLMARK_IL2_STAT5_SIGNALING	TGM2	0.355487
HALLMARK_IL2_STAT5_SIGNALING	NCOA3	0.0928793
HALLMARK_IL2_STAT5_SIGNALING	CTSZ	0.121381
HALLMARK_IL2_STAT5_SIGNALING	TIAM1	0.27789
HALLMARK_IL2_STAT5_SIGNALING	COL6A1	0.057259
HALLMARK_IL2_STAT5_SIGNALING	XBP1	-0.168434
HALLMARK_IL2_STAT5_SIGNALING	LIF	0.216289
HALLMARK_IL2_STAT5_SIGNALING	IL2RB	0.396341
HALLMARK_IL2_STAT5_SIGNALING	MAFF	0.39077
HALLMARK_IL2_STAT5_SIGNALING	TLR7	0.0117961
HALLMARK_IL2_STAT5_SIGNALING	PRAF2	0.0169598
HALLMARK_IL2_STAT5_SIGNALING	HUWE1	0.0651222
HALLMARK_INFLAMMATORY_RESPONSE	TNFRSF9	0.475886
HALLMARK_INFLAMMATORY_RESPONSE	KIF1B	0.0815617
HALLMARK_INFLAMMATORY_RESPONSE	TNFRSF1B	0.350838
HALLMARK_INFLAMMATORY_RESPONSE	PDPN	0.0231314
HALLMARK_INFLAMMATORY_RESPONSE	PTAFR	0.20385
HALLMARK_INFLAMMATORY_RESPONSE	LCK	0.541406
HALLMARK_INFLAMMATORY_RESPONSE	CSF3R	-0.00233905
HALLMARK_INFLAMMATORY_RESPONSE	PDE4B	0.194436
HALLMARK_INFLAMMATORY_RESPONSE	F3	-0.291026
HALLMARK_INFLAMMATORY_RESPONSE	GNAI3	-0.138592
HALLMARK_INFLAMMATORY_RESPONSE	CSF1	-0.00933425
HALLMARK_INFLAMMATORY_RESPONSE	KCNA3	0.33853
HALLMARK_INFLAMMATORY_RESPONSE	SLAMF1	0.535255
HALLMARK_INFLAMMATORY_RESPONSE	CD48	0.276387
HALLMARK_INFLAMMATORY_RESPONSE	SELL	0.301569
HALLMARK_INFLAMMATORY_RESPONSE	SELE	0.283712
HALLMARK_INFLAMMATORY_RESPONSE	RGS16	0.241614
HALLMARK_INFLAMMATORY_RESPONSE	RGS1	0.14565
HALLMARK_INFLAMMATORY_RESPONSE	BTG2	-0.0753872
HALLMARK_INFLAMMATORY_RESPONSE	IL10	0.17163
HALLMARK_INFLAMMATORY_RESPONSE	CD55	-0.0379998
HALLMARK_INFLAMMATORY_RESPONSE	NLRP3	0.190767
HALLMARK_INFLAMMATORY_RESPONSE	EIF2AK2	-0.0217236
HALLMARK_INFLAMMATORY_RESPONSE	MXD1	-0.00651213
HALLMARK_INFLAMMATORY_RESPONSE	TACR1	0.467557
HALLMARK_INFLAMMATORY_RESPONSE	IL1R1	0.11993
HALLMARK_INFLAMMATORY_RESPONSE	IL18R1	0.114339
HALLMARK_INFLAMMATORY_RESPONSE	IL18RAP	0.402731
HALLMARK_INFLAMMATORY_RESPONSE	IL1B	0.0118282
HALLMARK_INFLAMMATORY_RESPONSE	MARCO	0.489302
HALLMARK_INFLAMMATORY_RESPONSE	ACVR2A	-0.000863945
HALLMARK_INFLAMMATORY_RESPONSE	NMI	0.0857556
HALLMARK_INFLAMMATORY_RESPONSE	TNFAIP6	0.00385177
HALLMARK_INFLAMMATORY_RESPONSE	CALCRL	0.0865413
HALLMARK_INFLAMMATORY_RESPONSE	FZD5	0.00216427
HALLMARK_INFLAMMATORY_RESPONSE	IRAK2	0.104692
HALLMARK_INFLAMMATORY_RESPONSE	HRH1	0.269022
HALLMARK_INFLAMMATORY_RESPONSE	RAF1	0.0279048
HALLMARK_INFLAMMATORY_RESPONSE	CXCR6	0.474205
HALLMARK_INFLAMMATORY_RESPONSE	CCRL2	0.14281
HALLMARK_INFLAMMATORY_RESPONSE	STAB1	0.141906
HALLMARK_INFLAMMATORY_RESPONSE	DCBLD2	0.0869107
HALLMARK_INFLAMMATORY_RESPONSE	ATP2C1	-0.00083381
HALLMARK_INFLAMMATORY_RESPONSE	CHST2	0.320677
HALLMARK_INFLAMMATORY_RESPONSE	TNFSF10	0.280349
HALLMARK_INFLAMMATORY_RESPONSE	LAMP3	0.525872
HALLMARK_INFLAMMATORY_RESPONSE	RTP4	-0.0165569
HALLMARK_INFLAMMATORY_RESPONSE	PCDH7	0.0444232
HALLMARK_INFLAMMATORY_RESPONSE	TLR1	0.067503
HALLMARK_INFLAMMATORY_RESPONSE	SLC4A4	0.14499
HALLMARK_INFLAMMATORY_RESPONSE	CXCL8	0.208285
HALLMARK_INFLAMMATORY_RESPONSE	CXCL9	0.558017
HALLMARK_INFLAMMATORY_RESPONSE	CXCL10	0.274169
HALLMARK_INFLAMMATORY_RESPONSE	CXCL11	0.340219
HALLMARK_INFLAMMATORY_RESPONSE	NFKB1	-0.0419835
HALLMARK_INFLAMMATORY_RESPONSE	SGMS2	-0.00122949
HALLMARK_INFLAMMATORY_RESPONSE	IL15	0.107284
HALLMARK_INFLAMMATORY_RESPONSE	TLR2	0.097643
HALLMARK_INFLAMMATORY_RESPONSE	TLR3	-0.109727
HALLMARK_INFLAMMATORY_RESPONSE	IL7R	0.396618
HALLMARK_INFLAMMATORY_RESPONSE	OSMR	0.0285364
HALLMARK_INFLAMMATORY_RESPONSE	PTGER4	0.288563
HALLMARK_INFLAMMATORY_RESPONSE	IRF1	0.321499
HALLMARK_INFLAMMATORY_RESPONSE	HBEGF	0.2648
HALLMARK_INFLAMMATORY_RESPONSE	CD14	0.199195
HALLMARK_INFLAMMATORY_RESPONSE	LCP2	0.267024
HALLMARK_INFLAMMATORY_RESPONSE	EDN1	-0.179416
HALLMARK_INFLAMMATORY_RESPONSE	RNF144B	-0.0455475
HALLMARK_INFLAMMATORY_RESPONSE	GABBR1	-0.119854
HALLMARK_INFLAMMATORY_RESPONSE	LTA	0.298056
HALLMARK_INFLAMMATORY_RESPONSE	TAPBP	0.0333468
HALLMARK_INFLAMMATORY_RESPONSE	CDKN1A	0.00163425
HALLMARK_INFLAMMATORY_RESPONSE	TPBG	-0.301219
HALLMARK_INFLAMMATORY_RESPONSE	ROS1	0.609329
HALLMARK_INFLAMMATORY_RESPONSE	VIP	0.0472895
HALLMARK_INFLAMMATORY_RESPONSE	AHR	-0.164042
HALLMARK_INFLAMMATORY_RESPONSE	ITGB8	-0.632289
HALLMARK_INFLAMMATORY_RESPONSE	IL6	0.05527
HALLMARK_INFLAMMATORY_RESPONSE	INHBA	0.112329
HALLMARK_INFLAMMATORY_RESPONSE	SRI	-0.210062
HALLMARK_INFLAMMATORY_RESPONSE	SERPINE1	0.180906
HALLMARK_INFLAMMATORY_RESPONSE	NAMPT	0.159908
HALLMARK_INFLAMMATORY_RESPONSE	MET	0.350924
HALLMARK_INFLAMMATORY_RESPONSE	CLEC5A	-0.154803
HALLMARK_INFLAMMATORY_RESPONSE	MSR1	0.0322095
HALLMARK_INFLAMMATORY_RESPONSE	SLC7A2	-0.617974
HALLMARK_INFLAMMATORY_RESPONSE	LYN	0.0796184
HALLMARK_INFLAMMATORY_RESPONSE	RIPK2	-0.214942
HALLMARK_INFLAMMATORY_RESPONSE	HAS2	0.122384
HALLMARK_INFLAMMATORY_RESPONSE	MYC	-0.24739
HALLMARK_INFLAMMATORY_RESPONSE	LY6E	0.0791022
HALLMARK_INFLAMMATORY_RESPONSE	SEMA4D	0.195892
HALLMARK_INFLAMMATORY_RESPONSE	ABCA1	0.0409475
HALLMARK_INFLAMMATORY_RESPONSE	LPAR1	-0.0476104
HALLMARK_INFLAMMATORY_RESPONSE	SLC31A2	0.357275
HALLMARK_INFLAMMATORY_RESPONSE	SLC31A1	0.10712
HALLMARK_INFLAMMATORY_RESPONSE	TNFSF15	0.0361842
HALLMARK_INFLAMMATORY_RESPONSE	KLF6	0.0860964
HALLMARK_INFLAMMATORY_RESPONSE	IL15RA	0.291745
HALLMARK_INFLAMMATORY_RESPONSE	ABI1	-0.0624786
HALLMARK_INFLAMMATORY_RESPONSE	PTPRE	0.105488
HALLMARK_INFLAMMATORY_RESPONSE	IFITM1	-0.0385188
HALLMARK_INFLAMMATORY_RESPONSE	IRF7	0.0370813
HALLMARK_INFLAMMATORY_RESPONSE	RHOG	0.111502
HALLMARK_INFLAMMATORY_RESPONSE	ADM	0.458673
HALLMARK_INFLAMMATORY_RESPONSE	SLC1A2	-0.47856
HALLMARK_INFLAMMATORY_RESPONSE	CD82	0.214347
HALLMARK_INFLAMMATORY_RESPONSE	APLNR	0.330289
HALLMARK_INFLAMMATORY_RESPONSE	BEST1	0.138407
HALLMARK_INFLAMMATORY_RESPONSE	RELA	0.0330366
HALLMARK_INFLAMMATORY_RESPONSE	P2RY2	-0.0179288
HALLMARK_INFLAMMATORY_RESPONSE	IL18	0.141658
HALLMARK_INFLAMMATORY_RESPONSE	IL10RA	0.278316
HALLMARK_INFLAMMATORY_RESPONSE	C3AR1	0.0712102
HALLMARK_INFLAMMATORY_RESPONSE	CD69	0.347763
HALLMARK_INFLAMMATORY_RESPONSE	OLR1	0.0335431
HALLMARK_INFLAMMATORY_RESPONSE	SLC11A2	-0.0971726
HALLMARK_INFLAMMATORY_RESPONSE	ACVR1B	-0.0167798
HALLMARK_INFLAMMATORY_RESPONSE	ITGA5	0.205614
HALLMARK_INFLAMMATORY_RESPONSE	ATP2B1	-0.00530822
HALLMARK_INFLAMMATORY_RESPONSE	CMKLR1	0.207463
HALLMARK_INFLAMMATORY_RESPONSE	ATP2A2	0.0360671
HALLMARK_INFLAMMATORY_RESPONSE	P2RX7	0.151097
HALLMARK_INFLAMMATORY_RESPONSE	P2RX4	-0.123776
HALLMARK_INFLAMMATORY_RESPONSE	SLC7A1	0.0413872
HALLMARK_INFLAMMATORY_RESPONSE	GPR183	0.347383
HALLMARK_INFLAMMATORY_RESPONSE	MMP14	0.116772
HALLMARK_INFLAMMATORY_RESPONSE	NFKBIA	0.119405
HALLMARK_INFLAMMATORY_RESPONSE	PTGER2	-0.0321276
HALLMARK_INFLAMMATORY_RESPONSE	GCH1	0.0471631
HALLMARK_INFLAMMATORY_RESPONSE	HIF1A	0.271548
HALLMARK_INFLAMMATORY_RESPONSE	PSEN1	-0.0837381
HALLMARK_INFLAMMATORY_RESPONSE	BDKRB1	-0.227052
HALLMARK_INFLAMMATORY_RESPONSE	GPR132	0.447617
HALLMARK_INFLAMMATORY_RESPONSE	RASGRP1	-0.225909
HALLMARK_INFLAMMATORY_RESPONSE	AQP9	0.202407
HALLMARK_INFLAMMATORY_RESPONSE	MEFV	0.122788
HALLMARK_INFLAMMATORY_RESPONSE	IL4R	0.211084
HALLMARK_INFLAMMATORY_RESPONSE	NOD2	0.193919
HALLMARK_INFLAMMATORY_RESPONSE	CCL22	0.363287
HALLMARK_INFLAMMATORY_RESPONSE	CX3CL1	0.743732
HALLMARK_INFLAMMATORY_RESPONSE	SCARF1	0.201459
HALLMARK_INFLAMMATORY_RESPONSE	PIK3R5	0.171103
HALLMARK_INFLAMMATORY_RESPONSE	ADORA2B	-0.0244068
HALLMARK_INFLAMMATORY_RESPONSE	CCL2	0.266829
HALLMARK_INFLAMMATORY_RESPONSE	CCL5	0.574423
HALLMARK_INFLAMMATORY_RESPONSE	CCR7	0.566537
HALLMARK_INFLAMMATORY_RESPONSE	ITGB3	0.115769
HALLMARK_INFLAMMATORY_RESPONSE	KCNJ2	0.120199
HALLMARK_INFLAMMATORY_RESPONSE	SPHK1	0.24531
HALLMARK_INFLAMMATORY_RESPONSE	GNA15	0.0690838
HALLMARK_INFLAMMATORY_RESPONSE	EBI3	0.319146
HALLMARK_INFLAMMATORY_RESPONSE	ICAM1	0.244981
HALLMARK_INFLAMMATORY_RESPONSE	LDLR	0.222249
HALLMARK_INFLAMMATORY_RESPONSE	BST2	-0.026983
HALLMARK_INFLAMMATORY_RESPONSE	SCN1B	0.0626528
HALLMARK_INFLAMMATORY_RESPONSE	HPN	-0.195236
HALLMARK_INFLAMMATORY_RESPONSE	FFAR2	0.284024
HALLMARK_INFLAMMATORY_RESPONSE	AXL	0.140284
HALLMARK_INFLAMMATORY_RESPONSE	PLAUR	0.150947
HALLMARK_INFLAMMATORY_RESPONSE	PVR	0.0125738
HALLMARK_INFLAMMATORY_RESPONSE	PTGIR	0.346916
HALLMARK_INFLAMMATORY_RESPONSE	C5AR1	0.175712
HALLMARK_INFLAMMATORY_RESPONSE	EMP3	0.107427
HALLMARK_INFLAMMATORY_RESPONSE	FPR1	0.120582
HALLMARK_INFLAMMATORY_RESPONSE	CD40	0.239605
HALLMARK_INFLAMMATORY_RESPONSE	ADRM1	0.131672
HALLMARK_INFLAMMATORY_RESPONSE	IFNAR1	0.0196321
HALLMARK_INFLAMMATORY_RESPONSE	IFNGR2	0.0695523
HALLMARK_INFLAMMATORY_RESPONSE	LIF	0.216289
HALLMARK_INFLAMMATORY_RESPONSE	OSM	0.22234
HALLMARK_INFLAMMATORY_RESPONSE	IL2RB	0.396341
HALLMARK_INFLAMMATORY_RESPONSE	CYBB	0.147451
HALLMARK_INFLAMMATORY_RESPONSE	NDP	-0.648157
HALLMARK_INFLAMMATORY_RESPONSE	TIMP1	0.192806
HALLMARK_INFLAMMATORY_RESPONSE	GPC3	0.354419
HALLMARK_KRAS_SIGNALING_UP	TNFRSF1B	0.350838
HALLMARK_KRAS_SIGNALING_UP	EPHB2	0.237037
HALLMARK_KRAS_SIGNALING_UP	FUCA1	0.0314377
HALLMARK_KRAS_SIGNALING_UP	LAPTM5	0.113187
HALLMARK_KRAS_SIGNALING_UP	YRDC	-0.0542317
HALLMARK_KRAS_SIGNALING_UP	TSPAN1	-0.0669535
HALLMARK_KRAS_SIGNALING_UP	EVI5	-0.0612134
HALLMARK_KRAS_SIGNALING_UP	PTBP2	-0.0583785
HALLMARK_KRAS_SIGNALING_UP	CTSS	0.199197
HALLMARK_KRAS_SIGNALING_UP	FCER1G	0.0569622
HALLMARK_KRAS_SIGNALING_UP	PRRX1	0.049024
HALLMARK_KRAS_SIGNALING_UP	RABGAP1L	0.00146863
HALLMARK_KRAS_SIGNALING_UP	TOR1AIP2	-0.0457169
HALLMARK_KRAS_SIGNALING_UP	RGS16	0.241614
HALLMARK_KRAS_SIGNALING_UP	PTGS2	0.075337
HALLMARK_KRAS_SIGNALING_UP	CFH	0.232262
HALLMARK_KRAS_SIGNALING_UP	PIGR	1.76176
HALLMARK_KRAS_SIGNALING_UP	G0S2	0.207376
HALLMARK_KRAS_SIGNALING_UP	SDCCAG8	-0.0685648
HALLMARK_KRAS_SIGNALING_UP	ID2	0.0547625
HALLMARK_KRAS_SIGNALING_UP	ADAM17	0.0242858
HALLMARK_KRAS_SIGNALING_UP	TRIB2	0.306271
HALLMARK_KRAS_SIGNALING_UP	MYCN	1.43267
HALLMARK_KRAS_SIGNALING_UP	STRN	-0.0504251
HALLMARK_KRAS_SIGNALING_UP	IL1RL2	-0.313649
HALLMARK_KRAS_SIGNALING_UP	MALL	0.240305
HALLMARK_KRAS_SIGNALING_UP	IL1B	0.0118282
HALLMARK_KRAS_SIGNALING_UP	GYPC	0.203749
HALLMARK_KRAS_SIGNALING_UP	WDR33	0.014621
HALLMARK_KRAS_SIGNALING_UP	CXCR4	0.245958
HALLMARK_KRAS_SIGNALING_UP	KIF5C	-0.210711
HALLMARK_KRAS_SIGNALING_UP	GALNT3	0.511013
HALLMARK_KRAS_SIGNALING_UP	TFPI	0.267093
HALLMARK_KRAS_SIGNALING_UP	SATB1	0.107697
HALLMARK_KRAS_SIGNALING_UP	TMEM158	0.0220122
HALLMARK_KRAS_SIGNALING_UP	SEMA3B	-0.333767
HALLMARK_KRAS_SIGNALING_UP	DCBLD2	0.0869107
HALLMARK_KRAS_SIGNALING_UP	ZNF639	-0.0613062
HALLMARK_KRAS_SIGNALING_UP	ETV5	0.0200738
HALLMARK_KRAS_SIGNALING_UP	ST6GAL1	0.163369
HALLMARK_KRAS_SIGNALING_UP	APOD	0.791818
HALLMARK_KRAS_SIGNALING_UP	BTC	-0.0392229
HALLMARK_KRAS_SIGNALING_UP	CXCL10	0.274169
HALLMARK_KRAS_SIGNALING_UP	PRKG2	0.390043
HALLMARK_KRAS_SIGNALING_UP	SPARCL1	0.0980178
HALLMARK_KRAS_SIGNALING_UP	SPP1	-0.0222851
HALLMARK_KRAS_SIGNALING_UP	CPE	-0.0872348
HALLMARK_KRAS_SIGNALING_UP	CBR4	-0.129153
HALLMARK_KRAS_SIGNALING_UP	ANKH	0.224831
HALLMARK_KRAS_SIGNALING_UP	IL7R	0.396618
HALLMARK_KRAS_SIGNALING_UP	FBXO4	-0.243054
HALLMARK_KRAS_SIGNALING_UP	ITGA2	0.0666173
HALLMARK_KRAS_SIGNALING_UP	MAP3K1	-0.259691
HALLMARK_KRAS_SIGNALING_UP	PTCD2	-0.0778458
HALLMARK_KRAS_SIGNALING_UP	F2RL1	0.0954025
HALLMARK_KRAS_SIGNALING_UP	ATG10	-0.146401
HALLMARK_KRAS_SIGNALING_UP	GLRX	0.146799
HALLMARK_KRAS_SIGNALING_UP	HBEGF	0.2648
HALLMARK_KRAS_SIGNALING_UP	DOCK2	0.245418
HALLMARK_KRAS_SIGNALING_UP	GFPT2	0.202989
HALLMARK_KRAS_SIGNALING_UP	FLT4	0.148233
HALLMARK_KRAS_SIGNALING_UP	F13A1	0.0950421
HALLMARK_KRAS_SIGNALING_UP	CFB	0.0678641
HALLMARK_KRAS_SIGNALING_UP	PSMB8	0.281283
HALLMARK_KRAS_SIGNALING_UP	PRDM1	0.140585
HALLMARK_KRAS_SIGNALING_UP	MAP7	-0.0891582
HALLMARK_KRAS_SIGNALING_UP	TNFAIP3	0.379924
HALLMARK_KRAS_SIGNALING_UP	AKAP12	0.301269
HALLMARK_KRAS_SIGNALING_UP	ETV1	0.148707
HALLMARK_KRAS_SIGNALING_UP	TSPAN13	-0.0560273
HALLMARK_KRAS_SIGNALING_UP	HDAC9	0.0339439
HALLMARK_KRAS_SIGNALING_UP	GPNMB	0.088997
HALLMARK_KRAS_SIGNALING_UP	AVL9	-0.0826225
HALLMARK_KRAS_SIGNALING_UP	INHBA	0.112329
HALLMARK_KRAS_SIGNALING_UP	IGFBP3	0.113049
HALLMARK_KRAS_SIGNALING_UP	IKZF1	0.2964
HALLMARK_KRAS_SIGNALING_UP	LAT2	0.099625
HALLMARK_KRAS_SIGNALING_UP	CROT	-0.0363561
HALLMARK_KRAS_SIGNALING_UP	ABCB1	0.250632
HALLMARK_KRAS_SIGNALING_UP	GNG11	0.0232595
HALLMARK_KRAS_SIGNALING_UP	RELN	0.355155
HALLMARK_KRAS_SIGNALING_UP	ZNF277	0.0240715
HALLMARK_KRAS_SIGNALING_UP	BPGM	-0.079868
HALLMARK_KRAS_SIGNALING_UP	TMEM176B	0.188389
HALLMARK_KRAS_SIGNALING_UP	TMEM176A	0.27262
HALLMARK_KRAS_SIGNALING_UP	ADAMDEC1	0.297016
HALLMARK_KRAS_SIGNALING_UP	PLAT	-0.227122
HALLMARK_KRAS_SIGNALING_UP	LY96	0.0329439
HALLMARK_KRAS_SIGNALING_UP	CA2	-0.587016
HALLMARK_KRAS_SIGNALING_UP	TRIB1	-0.09747
HALLMARK_KRAS_SIGNALING_UP	PDCD1LG2	0.322397
HALLMARK_KRAS_SIGNALING_UP	IL33	0.24105
HALLMARK_KRAS_SIGNALING_UP	GADD45G	-0.0905304
HALLMARK_KRAS_SIGNALING_UP	KLF4	-0.0529982
HALLMARK_KRAS_SIGNALING_UP	TRAF1	0.282844
HALLMARK_KRAS_SIGNALING_UP	ENG	0.148296
HALLMARK_KRAS_SIGNALING_UP	NRP1	0.105046
HALLMARK_KRAS_SIGNALING_UP	PLAU	0.202719
HALLMARK_KRAS_SIGNALING_UP	CCSER2	-0.0225184
HALLMARK_KRAS_SIGNALING_UP	RBP4	0.49621
HALLMARK_KRAS_SIGNALING_UP	DNMBP	0.116561
HALLMARK_KRAS_SIGNALING_UP	ADAM8	0.138278
HALLMARK_KRAS_SIGNALING_UP	IGF2	-0.0436845
HALLMARK_KRAS_SIGNALING_UP	SPON1	0.231821
HALLMARK_KRAS_SIGNALING_UP	TPH1	-0.360795
HALLMARK_KRAS_SIGNALING_UP	RBM4	-0.130354
HALLMARK_KRAS_SIGNALING_UP	ANO1	-0.176145
HALLMARK_KRAS_SIGNALING_UP	BIRC3	0.294301
HALLMARK_KRAS_SIGNALING_UP	MMP10	0.0730518
HALLMARK_KRAS_SIGNALING_UP	IL10RA	0.278316
HALLMARK_KRAS_SIGNALING_UP	MPZL2	0.0356002
HALLMARK_KRAS_SIGNALING_UP	CBL	0.0451917
HALLMARK_KRAS_SIGNALING_UP	VWA5A	0.0524992
HALLMARK_KRAS_SIGNALING_UP	ETS1	0.16272
HALLMARK_KRAS_SIGNALING_UP	CCND2	0.065432
HALLMARK_KRAS_SIGNALING_UP	C3AR1	0.0712102
HALLMARK_KRAS_SIGNALING_UP	CLEC4A	0.0975433
HALLMARK_KRAS_SIGNALING_UP	EMP1	0.00416619
HALLMARK_KRAS_SIGNALING_UP	PTPRR	-0.102811
HALLMARK_KRAS_SIGNALING_UP	DUSP6	0.144401
HALLMARK_KRAS_SIGNALING_UP	CMKLR1	0.207463
HALLMARK_KRAS_SIGNALING_UP	FGF9	-0.321669
HALLMARK_KRAS_SIGNALING_UP	USP12	-0.0572269
HALLMARK_KRAS_SIGNALING_UP	LCP1	0.223289
HALLMARK_KRAS_SIGNALING_UP	CDADC1	0.0403807
HALLMARK_KRAS_SIGNALING_UP	CAB39L	-0.234894
HALLMARK_KRAS_SIGNALING_UP	SPRY2	0.0925001
HALLMARK_KRAS_SIGNALING_UP	ITGBL1	0.197781
HALLMARK_KRAS_SIGNALING_UP	NIN	-0.0067424
HALLMARK_KRAS_SIGNALING_UP	PLEK2	0.0220149
HALLMARK_KRAS_SIGNALING_UP	MTMR10	-0.0807742
HALLMARK_KRAS_SIGNALING_UP	SCG5	-0.234069
HALLMARK_KRAS_SIGNALING_UP	ALDH1A2	0.326646
HALLMARK_KRAS_SIGNALING_UP	ALDH1A3	0.106798
HALLMARK_KRAS_SIGNALING_UP	GPRC5B	0.118968
HALLMARK_KRAS_SIGNALING_UP	IRF8	0.245688
HALLMARK_KRAS_SIGNALING_UP	JUP	0.00873917
HALLMARK_KRAS_SIGNALING_UP	ETV4	0.0329718
HALLMARK_KRAS_SIGNALING_UP	MMD	0.0888549
HALLMARK_KRAS_SIGNALING_UP	TMEM100	0.126236
HALLMARK_KRAS_SIGNALING_UP	ACE	0.279917
HALLMARK_KRAS_SIGNALING_UP	PECAM1	0.112429
HALLMARK_KRAS_SIGNALING_UP	SOX9	0.0162375
HALLMARK_KRAS_SIGNALING_UP	CBX8	0.321283
HALLMARK_KRAS_SIGNALING_UP	EPB41L3	-0.250445
HALLMARK_KRAS_SIGNALING_UP	CIDEA	0.635941
HALLMARK_KRAS_SIGNALING_UP	ANGPTL4	0.488469
HALLMARK_KRAS_SIGNALING_UP	PLVAP	0.111626
HALLMARK_KRAS_SIGNALING_UP	SCN1B	0.0626528
HALLMARK_KRAS_SIGNALING_UP	MAP4K1	0.384794
HALLMARK_KRAS_SIGNALING_UP	AKT2	0.0606727
HALLMARK_KRAS_SIGNALING_UP	PLAUR	0.150947
HALLMARK_KRAS_SIGNALING_UP	KCNN4	0.387619
HALLMARK_KRAS_SIGNALING_UP	PPP1R15A	0.253896
HALLMARK_KRAS_SIGNALING_UP	CD37	0.31171
HALLMARK_KRAS_SIGNALING_UP	PEG3	-1.24857
HALLMARK_KRAS_SIGNALING_UP	BMP2	0.397165
HALLMARK_KRAS_SIGNALING_UP	SNAP25	0.696884
HALLMARK_KRAS_SIGNALING_UP	BTBD3	-0.0767325
HALLMARK_KRAS_SIGNALING_UP	MAFB	0.184099
HALLMARK_KRAS_SIGNALING_UP	SLPI	0.417116
HALLMARK_KRAS_SIGNALING_UP	MMP9	0.613381
HALLMARK_KRAS_SIGNALING_UP	ITGB2	0.278368
HALLMARK_KRAS_SIGNALING_UP	MMP11	0.0104616
HALLMARK_KRAS_SIGNALING_UP	LIF	0.216289
HALLMARK_KRAS_SIGNALING_UP	TLR8	0.333799
HALLMARK_KRAS_SIGNALING_UP	TSPAN7	0.142018
HALLMARK_KRAS_SIGNALING_UP	PCSK1N	-0.247334
HALLMARK_KRAS_SIGNALING_UP	IL2RG	0.374069
HALLMARK_KRAS_SIGNALING_UP	NAP1L2	0.375326
HALLMARK_KRAS_SIGNALING_UP	AMMECR1	-0.169291
HALLMARK_COMPLEMENT	CASP9	0.0232855
HALLMARK_COMPLEMENT	CDA	0.0446253
HALLMARK_COMPLEMENT	C1QA	0.250908
HALLMARK_COMPLEMENT	C1QC	0.190944
HALLMARK_COMPLEMENT	LCK	0.541406
HALLMARK_COMPLEMENT	F3	-0.291026
HALLMARK_COMPLEMENT	GNAI3	-0.138592
HALLMARK_COMPLEMENT	CTSS	0.199197
HALLMARK_COMPLEMENT	S100A9	1.0661
HALLMARK_COMPLEMENT	S100A13	-0.160193
HALLMARK_COMPLEMENT	FCER1G	0.0569622
HALLMARK_COMPLEMENT	F5	0.439315
HALLMARK_COMPLEMENT	PLA2G4A	0.18249
HALLMARK_COMPLEMENT	CFH	0.232262
HALLMARK_COMPLEMENT	CSRP1	0.244342
HALLMARK_COMPLEMENT	RABIF	0.0206962
HALLMARK_COMPLEMENT	CD55	-0.0379998
HALLMARK_COMPLEMENT	CR1	0.406659
HALLMARK_COMPLEMENT	CD46	-0.00923238
HALLMARK_COMPLEMENT	ACTN2	0.579618
HALLMARK_COMPLEMENT	PLEK	0.21238
HALLMARK_COMPLEMENT	KCNIP3	0.00979237
HALLMARK_COMPLEMENT	ADRA2B	0.487525
HALLMARK_COMPLEMENT	KYNU	0.124312
HALLMARK_COMPLEMENT	GPD2	-0.0512188
HALLMARK_COMPLEMENT	DPP4	0.147814
HALLMARK_COMPLEMENT	GCA	-0.0358878
HALLMARK_COMPLEMENT	CASP10	0.19594
HALLMARK_COMPLEMENT	FN1	0.170891
HALLMARK_COMPLEMENT	DOCK10	0.129114
HALLMARK_COMPLEMENT	RAF1	0.0279048
HALLMARK_COMPLEMENT	RBSN	0.0860604
HALLMARK_COMPLEMENT	LTF	-0.101863
HALLMARK_COMPLEMENT	GNAI2	0.0737852
HALLMARK_COMPLEMENT	PRKCD	0.150246
HALLMARK_COMPLEMENT	CBLB	0.113033
HALLMARK_COMPLEMENT	PLSCR1	0.0655591
HALLMARK_COMPLEMENT	CP	-0.309605
HALLMARK_COMPLEMENT	PIK3CA	-0.041834
HALLMARK_COMPLEMENT	GNB4	0.114358
HALLMARK_COMPLEMENT	DGKG	0.291649
HALLMARK_COMPLEMENT	RNF4	-0.0256563
HALLMARK_COMPLEMENT	LAP3	0.0928739
HALLMARK_COMPLEMENT	CXCL1	0.294494
HALLMARK_COMPLEMENT	ANXA5	0.100348
HALLMARK_COMPLEMENT	CTSO	-0.110222
HALLMARK_COMPLEMENT	IRF2	-0.0164529
HALLMARK_COMPLEMENT	CASP3	-0.0233658
HALLMARK_COMPLEMENT	KLKB1	-0.266884
HALLMARK_COMPLEMENT	GZMK	0.294939
HALLMARK_COMPLEMENT	GZMA	0.357927
HALLMARK_COMPLEMENT	KIF2A	0.0581879
HALLMARK_COMPLEMENT	ERAP2	0.22449
HALLMARK_COMPLEMENT	IRF1	0.321499
HALLMARK_COMPLEMENT	ATOX1	0.0703485
HALLMARK_COMPLEMENT	LCP2	0.267024
HALLMARK_COMPLEMENT	HSPA1A	-0.213224
HALLMARK_COMPLEMENT	C2	0.0541239
HALLMARK_COMPLEMENT	CFB	0.0678641
HALLMARK_COMPLEMENT	NOTCH4	0.214028
HALLMARK_COMPLEMENT	PSMB9	0.316365
HALLMARK_COMPLEMENT	BRPF3	-0.063232
HALLMARK_COMPLEMENT	PIM1	0.266973
HALLMARK_COMPLEMENT	PLA2G7	0.264467
HALLMARK_COMPLEMENT	ME1	0.440213
HALLMARK_COMPLEMENT	PREP	0.132462
HALLMARK_COMPLEMENT	FYN	0.334774
HALLMARK_COMPLEMENT	TNFAIP3	0.379924
HALLMARK_COMPLEMENT	IL6	0.05527
HALLMARK_COMPLEMENT	CD36	0.646727
HALLMARK_COMPLEMENT	PCLO	-0.0664775
HALLMARK_COMPLEMENT	TFPI2	-0.44557
HALLMARK_COMPLEMENT	GNB2	0.143908
HALLMARK_COMPLEMENT	SERPINE1	0.180906
HALLMARK_COMPLEMENT	PIK3CG	0.226147
HALLMARK_COMPLEMENT	DOCK4	0.0595781
HALLMARK_COMPLEMENT	CTSB	0.142079
HALLMARK_COMPLEMENT	CLU	-0.0429501
HALLMARK_COMPLEMENT	PPP2CB	-0.00900086
HALLMARK_COMPLEMENT	ADAM9	0.0110886
HALLMARK_COMPLEMENT	PLAT	-0.227122
HALLMARK_COMPLEMENT	LYN	0.0796184
HALLMARK_COMPLEMENT	VCPIP1	-0.165544
HALLMARK_COMPLEMENT	CA2	-0.587016
HALLMARK_COMPLEMENT	PDP1	-0.0151243
HALLMARK_COMPLEMENT	CPQ	-0.109362
HALLMARK_COMPLEMENT	ZFPM2	0.0971504
HALLMARK_COMPLEMENT	JAK2	0.128861
HALLMARK_COMPLEMENT	CTSL	0.141588
HALLMARK_COMPLEMENT	CTSV	0.562182
HALLMARK_COMPLEMENT	HSPA5	0.12903
HALLMARK_COMPLEMENT	FCN1	0.377348
HALLMARK_COMPLEMENT	GATA3	-0.170828
HALLMARK_COMPLEMENT	ZEB1	0.04151
HALLMARK_COMPLEMENT	SPOCK2	0.403309
HALLMARK_COMPLEMENT	LIPA	0.0290303
HALLMARK_COMPLEMENT	KCNIP2	0.0437401
HALLMARK_COMPLEMENT	XPNPEP1	0.00805107
HALLMARK_COMPLEMENT	DUSP5	0.0308296
HALLMARK_COMPLEMENT	CASP7	-0.165189
HALLMARK_COMPLEMENT	IRF7	0.0370813
HALLMARK_COMPLEMENT	CTSD	0.135379
HALLMARK_COMPLEMENT	RHOG	0.111502
HALLMARK_COMPLEMENT	CD59	-0.234988
HALLMARK_COMPLEMENT	SERPING1	0.196799
HALLMARK_COMPLEMENT	EHD1	0.139384
HALLMARK_COMPLEMENT	RCE1	-0.0112832
HALLMARK_COMPLEMENT	PRCP	-0.107394
HALLMARK_COMPLEMENT	CTSC	0.25918
HALLMARK_COMPLEMENT	MMP12	0.689404
HALLMARK_COMPLEMENT	MMP13	0.299743
HALLMARK_COMPLEMENT	CASP4	0.197125
HALLMARK_COMPLEMENT	CASP1	0.261491
HALLMARK_COMPLEMENT	FDX1	0.0138559
HALLMARK_COMPLEMENT	C1S	0.213917
HALLMARK_COMPLEMENT	C1R	0.269962
HALLMARK_COMPLEMENT	OLR1	0.0335431
HALLMARK_COMPLEMENT	LRP1	0.207003
HALLMARK_COMPLEMENT	USP15	-0.089994
HALLMARK_COMPLEMENT	DYRK2	0.156087
HALLMARK_COMPLEMENT	CPM	0.287637
HALLMARK_COMPLEMENT	DUSP6	0.144401
HALLMARK_COMPLEMENT	LTA4H	0.0310509
HALLMARK_COMPLEMENT	PRDM4	0.029394
HALLMARK_COMPLEMENT	SH2B3	0.137035
HALLMARK_COMPLEMENT	DGKH	0.141274
HALLMARK_COMPLEMENT	DOCK9	0.0121785
HALLMARK_COMPLEMENT	COL4A2	0.167225
HALLMARK_COMPLEMENT	F7	-0.257904
HALLMARK_COMPLEMENT	F10	0.200595
HALLMARK_COMPLEMENT	ANG	-0.0164692
HALLMARK_COMPLEMENT	MMP14	0.116772
HALLMARK_COMPLEMENT	GZMB	0.490332
HALLMARK_COMPLEMENT	GNG2	0.174271
HALLMARK_COMPLEMENT	GMFB	-0.227664
HALLMARK_COMPLEMENT	LGALS3	0.128046
HALLMARK_COMPLEMENT	PSEN1	-0.0837381
HALLMARK_COMPLEMENT	CALM1	-0.0588141
HALLMARK_COMPLEMENT	LGMN	0.171586
HALLMARK_COMPLEMENT	SERPINA1	-0.137286
HALLMARK_COMPLEMENT	RASGRP1	-0.225909
HALLMARK_COMPLEMENT	USP8	0.0117743
HALLMARK_COMPLEMENT	CTSH	0.208398
HALLMARK_COMPLEMENT	MSRB1	0.092457
HALLMARK_COMPLEMENT	PPP4C	0.00806548
HALLMARK_COMPLEMENT	STX4	0.0519217
HALLMARK_COMPLEMENT	PRSS36	0.121428
HALLMARK_COMPLEMENT	ITGAM	0.171897
HALLMARK_COMPLEMENT	MMP15	0.315128
HALLMARK_COMPLEMENT	CDH13	0.0277007
HALLMARK_COMPLEMENT	PFN1	0.0575221
HALLMARK_COMPLEMENT	PIK3R5	0.171103
HALLMARK_COMPLEMENT	AKAP10	-0.0674162
HALLMARK_COMPLEMENT	CDK5R1	0.0741276
HALLMARK_COMPLEMENT	CCL5	0.574423
HALLMARK_COMPLEMENT	GNGT2	0.013719
HALLMARK_COMPLEMENT	GRB2	0.0944352
HALLMARK_COMPLEMENT	TIMP2	0.0648141
HALLMARK_COMPLEMENT	USP14	-0.109613
HALLMARK_COMPLEMENT	L3MBTL4	0.221381
HALLMARK_COMPLEMENT	SIRT6	-0.0260712
HALLMARK_COMPLEMENT	C3	0.275352
HALLMARK_COMPLEMENT	PLAUR	0.150947
HALLMARK_COMPLEMENT	APOC1	0.130396
HALLMARK_COMPLEMENT	CALM3	-0.0466888
HALLMARK_COMPLEMENT	SRC	0.0731467
HALLMARK_COMPLEMENT	CEBPB	0.0878304
HALLMARK_COMPLEMENT	USP16	-0.0120522
HALLMARK_COMPLEMENT	TMPRSS6	-0.41307
HALLMARK_COMPLEMENT	MAFF	0.39077
HALLMARK_COMPLEMENT	APOBEC3F	0.0505651
HALLMARK_COMPLEMENT	APOBEC3G	0.254053
HALLMARK_COMPLEMENT	PDGFB	0.204294
HALLMARK_COMPLEMENT	PHEX	-0.0682895
HALLMARK_COMPLEMENT	TIMP1	0.192806
HALLMARK_COMPLEMENT	WAS	0.242634
HALLMARK_COMPLEMENT	LAMP2	0.00562996
HALLMARK_COMPLEMENT	CD40LG	0.307552
HALLMARK_COMPLEMENT	F8	-0.123155
HALLMARK_IL6_JAK_STAT3_SIGNALING	TNFRSF1B	0.350838
HALLMARK_IL6_JAK_STAT3_SIGNALING	PLA2G2A	0.643609
HALLMARK_IL6_JAK_STAT3_SIGNALING	CSF3R	-0.00233905
HALLMARK_IL6_JAK_STAT3_SIGNALING	JUN	0.117965
HALLMARK_IL6_JAK_STAT3_SIGNALING	LEPR	0.112785
HALLMARK_IL6_JAK_STAT3_SIGNALING	CSF1	-0.00933425
HALLMARK_IL6_JAK_STAT3_SIGNALING	HAX1	-0.00213717
HALLMARK_IL6_JAK_STAT3_SIGNALING	IL1R1	0.11993
HALLMARK_IL6_JAK_STAT3_SIGNALING	IL18R1	0.114339
HALLMARK_IL6_JAK_STAT3_SIGNALING	IL1B	0.0118282
HALLMARK_IL6_JAK_STAT3_SIGNALING	STAM2	-0.0169776
HALLMARK_IL6_JAK_STAT3_SIGNALING	ITGA4	0.16046
HALLMARK_IL6_JAK_STAT3_SIGNALING	STAT1	0.231712
HALLMARK_IL6_JAK_STAT3_SIGNALING	MYD88	0.0498157
HALLMARK_IL6_JAK_STAT3_SIGNALING	CCR1	0.0835289
HALLMARK_IL6_JAK_STAT3_SIGNALING	IL17RB	0.0122919
HALLMARK_IL6_JAK_STAT3_SIGNALING	CD38	0.346556
HALLMARK_IL6_JAK_STAT3_SIGNALING	CXCL1	0.294494
HALLMARK_IL6_JAK_STAT3_SIGNALING	CXCL9	0.558017
HALLMARK_IL6_JAK_STAT3_SIGNALING	CXCL10	0.274169
HALLMARK_IL6_JAK_STAT3_SIGNALING	CXCL11	0.340219
HALLMARK_IL6_JAK_STAT3_SIGNALING	CXCL13	0.686399
HALLMARK_IL6_JAK_STAT3_SIGNALING	TLR2	0.097643
HALLMARK_IL6_JAK_STAT3_SIGNALING	PDGFC	0.0612963
HALLMARK_IL6_JAK_STAT3_SIGNALING	OSMR	0.0285364
HALLMARK_IL6_JAK_STAT3_SIGNALING	IL6ST	-0.247903
HALLMARK_IL6_JAK_STAT3_SIGNALING	IRF1	0.321499
HALLMARK_IL6_JAK_STAT3_SIGNALING	CD14	0.199195
HALLMARK_IL6_JAK_STAT3_SIGNALING	TNF	0.234174
HALLMARK_IL6_JAK_STAT3_SIGNALING	LTB	0.362912
HALLMARK_IL6_JAK_STAT3_SIGNALING	BAK1	0.0694026
HALLMARK_IL6_JAK_STAT3_SIGNALING	PIM1	0.266973
HALLMARK_IL6_JAK_STAT3_SIGNALING	TNFRSF21	-0.034683
HALLMARK_IL6_JAK_STAT3_SIGNALING	IFNGR1	0.234148
HALLMARK_IL6_JAK_STAT3_SIGNALING	IL6	0.05527
HALLMARK_IL6_JAK_STAT3_SIGNALING	CD36	0.646727
HALLMARK_IL6_JAK_STAT3_SIGNALING	IL7	0.177268
HALLMARK_IL6_JAK_STAT3_SIGNALING	CNTFR	0.294821
HALLMARK_IL6_JAK_STAT3_SIGNALING	IL15RA	0.291745
HALLMARK_IL6_JAK_STAT3_SIGNALING	IL2RA	0.464081
HALLMARK_IL6_JAK_STAT3_SIGNALING	MAP3K8	-0.0992086
HALLMARK_IL6_JAK_STAT3_SIGNALING	FAS	0.13446
HALLMARK_IL6_JAK_STAT3_SIGNALING	CD44	-0.259861
HALLMARK_IL6_JAK_STAT3_SIGNALING	CBL	0.0451917
HALLMARK_IL6_JAK_STAT3_SIGNALING	CD9	-0.102221
HALLMARK_IL6_JAK_STAT3_SIGNALING	TNFRSF1A	0.112863
HALLMARK_IL6_JAK_STAT3_SIGNALING	LTBR	-0.0164008
HALLMARK_IL6_JAK_STAT3_SIGNALING	A2M	0.124541
HALLMARK_IL6_JAK_STAT3_SIGNALING	ACVRL1	0.175176
HALLMARK_IL6_JAK_STAT3_SIGNALING	ACVR1B	-0.0167798
HALLMARK_IL6_JAK_STAT3_SIGNALING	STAT2	0.179672
HALLMARK_IL6_JAK_STAT3_SIGNALING	PTPN11	-0.0320849
HALLMARK_IL6_JAK_STAT3_SIGNALING	IRF9	0.0547886
HALLMARK_IL6_JAK_STAT3_SIGNALING	TNFRSF12A	0.106941
HALLMARK_IL6_JAK_STAT3_SIGNALING	SOCS1	0.428985
HALLMARK_IL6_JAK_STAT3_SIGNALING	IL4R	0.211084
HALLMARK_IL6_JAK_STAT3_SIGNALING	PIK3R5	0.171103
HALLMARK_IL6_JAK_STAT3_SIGNALING	STAT3	-0.0111227
HALLMARK_IL6_JAK_STAT3_SIGNALING	ITGB3	0.115769
HALLMARK_IL6_JAK_STAT3_SIGNALING	GRB2	0.0944352
HALLMARK_IL6_JAK_STAT3_SIGNALING	SOCS3	0.142489
HALLMARK_IL6_JAK_STAT3_SIGNALING	PTPN2	-0.0316125
HALLMARK_IL6_JAK_STAT3_SIGNALING	EBI3	0.319146
HALLMARK_IL6_JAK_STAT3_SIGNALING	TYK2	0.140795
HALLMARK_IL6_JAK_STAT3_SIGNALING	IL12RB1	0.364101
HALLMARK_IL6_JAK_STAT3_SIGNALING	TGFB1	0.170447
HALLMARK_IL6_JAK_STAT3_SIGNALING	PTPN1	-0.269983
HALLMARK_IL6_JAK_STAT3_SIGNALING	IL10RB	0.245885
HALLMARK_IL6_JAK_STAT3_SIGNALING	IFNAR1	0.0196321
HALLMARK_IL6_JAK_STAT3_SIGNALING	IFNGR2	0.0695523
HALLMARK_IL6_JAK_STAT3_SIGNALING	IL17RA	0.0811853
HALLMARK_IL6_JAK_STAT3_SIGNALING	HMOX1	0.00785441
HALLMARK_IL6_JAK_STAT3_SIGNALING	CSF2RB	0.318188
HALLMARK_IL6_JAK_STAT3_SIGNALING	IL2RG	0.374069
HALLMARK_IL6_JAK_STAT3_SIGNALING	IL13RA1	-0.0127188
HALLMARK_EPITHELIAL_MESENCHYMAL_TRANSITION	PLOD1	0.107087
HALLMARK_EPITHELIAL_MESENCHYMAL_TRANSITION	FUCA1	0.0314377
HALLMARK_EPITHELIAL_MESENCHYMAL_TRANSITION	COL16A1	0.160328
HALLMARK_EPITHELIAL_MESENCHYMAL_TRANSITION	COL8A2	0.0996815
HALLMARK_EPITHELIAL_MESENCHYMAL_TRANSITION	P3H1	0.115087
HALLMARK_EPITHELIAL_MESENCHYMAL_TRANSITION	GPX7	0.0860576
HALLMARK_EPITHELIAL_MESENCHYMAL_TRANSITION	JUN	0.117965
HALLMARK_EPITHELIAL_MESENCHYMAL_TRANSITION	GADD45A	0.0651832
HALLMARK_EPITHELIAL_MESENCHYMAL_TRANSITION	TGFBR3	-0.153963
HALLMARK_EPITHELIAL_MESENCHYMAL_TRANSITION	VCAM1	0.336545
HALLMARK_EPITHELIAL_MESENCHYMAL_TRANSITION	COL11A1	-0.0160973
HALLMARK_EPITHELIAL_MESENCHYMAL_TRANSITION	NOTCH2	-0.0692331
HALLMARK_EPITHELIAL_MESENCHYMAL_TRANSITION	ECM1	-0.0632639
HALLMARK_EPITHELIAL_MESENCHYMAL_TRANSITION	COPA	0.0625631
HALLMARK_EPITHELIAL_MESENCHYMAL_TRANSITION	RGS4	0.00409484
HALLMARK_EPITHELIAL_MESENCHYMAL_TRANSITION	PRRX1	0.049024
HALLMARK_EPITHELIAL_MESENCHYMAL_TRANSITION	QSOX1	-0.0949775
HALLMARK_EPITHELIAL_MESENCHYMAL_TRANSITION	LAMC1	0.11822
HALLMARK_EPITHELIAL_MESENCHYMAL_TRANSITION	LAMC2	-0.0883691
HALLMARK_EPITHELIAL_MESENCHYMAL_TRANSITION	FMOD	0.107258
HALLMARK_EPITHELIAL_MESENCHYMAL_TRANSITION	ID2	0.0547625
HALLMARK_EPITHELIAL_MESENCHYMAL_TRANSITION	MATN3	-0.135791
HALLMARK_EPITHELIAL_MESENCHYMAL_TRANSITION	SDC1	0.0871563
HALLMARK_EPITHELIAL_MESENCHYMAL_TRANSITION	RHOB	-0.110399
HALLMARK_EPITHELIAL_MESENCHYMAL_TRANSITION	CAPG	0.0824394
HALLMARK_EPITHELIAL_MESENCHYMAL_TRANSITION	FAP	0.0859825
HALLMARK_EPITHELIAL_MESENCHYMAL_TRANSITION	WIPF1	0.172856
HALLMARK_EPITHELIAL_MESENCHYMAL_TRANSITION	ITGAV	0.0719165
HALLMARK_EPITHELIAL_MESENCHYMAL_TRANSITION	COL3A1	0.0582162
HALLMARK_EPITHELIAL_MESENCHYMAL_TRANSITION	COL5A2	0.0173452
HALLMARK_EPITHELIAL_MESENCHYMAL_TRANSITION	FN1	0.170891
HALLMARK_EPITHELIAL_MESENCHYMAL_TRANSITION	IGFBP2	0.119736
HALLMARK_EPITHELIAL_MESENCHYMAL_TRANSITION	SCG2	0.143618
HALLMARK_EPITHELIAL_MESENCHYMAL_TRANSITION	SERPINE2	0.0491451
HALLMARK_EPITHELIAL_MESENCHYMAL_TRANSITION	COL6A3	0.178323
HALLMARK_EPITHELIAL_MESENCHYMAL_TRANSITION	GPC1	-0.155083
HALLMARK_EPITHELIAL_MESENCHYMAL_TRANSITION	OXTR	0.351784
HALLMARK_EPITHELIAL_MESENCHYMAL_TRANSITION	FBLN2	0.19766
HALLMARK_EPITHELIAL_MESENCHYMAL_TRANSITION	COL7A1	0.246817
HALLMARK_EPITHELIAL_MESENCHYMAL_TRANSITION	WNT5A	-0.051291
HALLMARK_EPITHELIAL_MESENCHYMAL_TRANSITION	ABI3BP	0.205818
HALLMARK_EPITHELIAL_MESENCHYMAL_TRANSITION	FSTL1	0.128103
HALLMARK_EPITHELIAL_MESENCHYMAL_TRANSITION	MYLK	0.108199
HALLMARK_EPITHELIAL_MESENCHYMAL_TRANSITION	ITGB5	0.0268682
HALLMARK_EPITHELIAL_MESENCHYMAL_TRANSITION	PCOLCE2	0.0614807
HALLMARK_EPITHELIAL_MESENCHYMAL_TRANSITION	PLOD2	-0.071582
HALLMARK_EPITHELIAL_MESENCHYMAL_TRANSITION	PFN2	-0.175596
HALLMARK_EPITHELIAL_MESENCHYMAL_TRANSITION	PTX3	0.264818
HALLMARK_EPITHELIAL_MESENCHYMAL_TRANSITION	LRRC15	0.0928451
HALLMARK_EPITHELIAL_MESENCHYMAL_TRANSITION	MSX1	0.126594
HALLMARK_EPITHELIAL_MESENCHYMAL_TRANSITION	SLIT2	0.150335
HALLMARK_EPITHELIAL_MESENCHYMAL_TRANSITION	SGCB	-0.00176441
HALLMARK_EPITHELIAL_MESENCHYMAL_TRANSITION	CXCL8	0.208285
HALLMARK_EPITHELIAL_MESENCHYMAL_TRANSITION	CXCL1	0.294494
HALLMARK_EPITHELIAL_MESENCHYMAL_TRANSITION	AREG	0.885116
HALLMARK_EPITHELIAL_MESENCHYMAL_TRANSITION	SPP1	-0.0222851
HALLMARK_EPITHELIAL_MESENCHYMAL_TRANSITION	FGF2	-0.0313739
HALLMARK_EPITHELIAL_MESENCHYMAL_TRANSITION	IL15	0.107284
HALLMARK_EPITHELIAL_MESENCHYMAL_TRANSITION	VEGFC	0.195734
HALLMARK_EPITHELIAL_MESENCHYMAL_TRANSITION	BASP1	-0.0201177
HALLMARK_EPITHELIAL_MESENCHYMAL_TRANSITION	CDH6	0.0449692
HALLMARK_EPITHELIAL_MESENCHYMAL_TRANSITION	DAB2	0.116981
HALLMARK_EPITHELIAL_MESENCHYMAL_TRANSITION	ITGA2	0.0666173
HALLMARK_EPITHELIAL_MESENCHYMAL_TRANSITION	VCAN	0.100761
HALLMARK_EPITHELIAL_MESENCHYMAL_TRANSITION	EDIL3	0.0160769
HALLMARK_EPITHELIAL_MESENCHYMAL_TRANSITION	LOX	0.0346214
HALLMARK_EPITHELIAL_MESENCHYMAL_TRANSITION	FBN2	0.0844732
HALLMARK_EPITHELIAL_MESENCHYMAL_TRANSITION	PDLIM4	0.138643
HALLMARK_EPITHELIAL_MESENCHYMAL_TRANSITION	TGFBI	0.201151
HALLMARK_EPITHELIAL_MESENCHYMAL_TRANSITION	SPOCK1	-0.00181394
HALLMARK_EPITHELIAL_MESENCHYMAL_TRANSITION	DPYSL3	0.1083
HALLMARK_EPITHELIAL_MESENCHYMAL_TRANSITION	PDGFRB	0.187261
HALLMARK_EPITHELIAL_MESENCHYMAL_TRANSITION	SPARC	0.0185871
HALLMARK_EPITHELIAL_MESENCHYMAL_TRANSITION	SGCD	-0.0751459
HALLMARK_EPITHELIAL_MESENCHYMAL_TRANSITION	SLIT3	0.0516392
HALLMARK_EPITHELIAL_MESENCHYMAL_TRANSITION	CAP2	-0.431735
HALLMARK_EPITHELIAL_MESENCHYMAL_TRANSITION	VEGFA	0.19191
HALLMARK_EPITHELIAL_MESENCHYMAL_TRANSITION	DST	0.0802299
HALLMARK_EPITHELIAL_MESENCHYMAL_TRANSITION	COL12A1	0.0249042
HALLMARK_EPITHELIAL_MESENCHYMAL_TRANSITION	NT5E	0.220622
HALLMARK_EPITHELIAL_MESENCHYMAL_TRANSITION	GJA1	-0.703173
HALLMARK_EPITHELIAL_MESENCHYMAL_TRANSITION	LAMA2	0.178839
HALLMARK_EPITHELIAL_MESENCHYMAL_TRANSITION	TNFAIP3	0.379924
HALLMARK_EPITHELIAL_MESENCHYMAL_TRANSITION	THBS2	0.106763
HALLMARK_EPITHELIAL_MESENCHYMAL_TRANSITION	IL6	0.05527
HALLMARK_EPITHELIAL_MESENCHYMAL_TRANSITION	SFRP4	0.121025
HALLMARK_EPITHELIAL_MESENCHYMAL_TRANSITION	INHBA	0.112329
HALLMARK_EPITHELIAL_MESENCHYMAL_TRANSITION	IGFBP3	0.113049
HALLMARK_EPITHELIAL_MESENCHYMAL_TRANSITION	ELN	0.14266
HALLMARK_EPITHELIAL_MESENCHYMAL_TRANSITION	TFPI2	-0.44557
HALLMARK_EPITHELIAL_MESENCHYMAL_TRANSITION	COL1A2	0.102935
HALLMARK_EPITHELIAL_MESENCHYMAL_TRANSITION	MCM7	0.145862
HALLMARK_EPITHELIAL_MESENCHYMAL_TRANSITION	PCOLCE	0.23993
HALLMARK_EPITHELIAL_MESENCHYMAL_TRANSITION	SERPINE1	0.180906
HALLMARK_EPITHELIAL_MESENCHYMAL_TRANSITION	PLOD3	0.0944028
HALLMARK_EPITHELIAL_MESENCHYMAL_TRANSITION	CALU	0.0139747
HALLMARK_EPITHELIAL_MESENCHYMAL_TRANSITION	MEST	0.0803639
HALLMARK_EPITHELIAL_MESENCHYMAL_TRANSITION	CALD1	0.0452368
HALLMARK_EPITHELIAL_MESENCHYMAL_TRANSITION	BMP1	0.157006
HALLMARK_EPITHELIAL_MESENCHYMAL_TRANSITION	LOXL2	0.091801
HALLMARK_EPITHELIAL_MESENCHYMAL_TRANSITION	SFRP1	0.547193
HALLMARK_EPITHELIAL_MESENCHYMAL_TRANSITION	SNAI2	0.0255139
HALLMARK_EPITHELIAL_MESENCHYMAL_TRANSITION	GEM	0.0900981
HALLMARK_EPITHELIAL_MESENCHYMAL_TRANSITION	MATN2	0.150768
HALLMARK_EPITHELIAL_MESENCHYMAL_TRANSITION	CTHRC1	0.0809939
HALLMARK_EPITHELIAL_MESENCHYMAL_TRANSITION	TNFRSF11B	-0.048822
HALLMARK_EPITHELIAL_MESENCHYMAL_TRANSITION	SNTB1	0.16018
HALLMARK_EPITHELIAL_MESENCHYMAL_TRANSITION	TPM2	0.159774
HALLMARK_EPITHELIAL_MESENCHYMAL_TRANSITION	GAS1	0.112121
HALLMARK_EPITHELIAL_MESENCHYMAL_TRANSITION	ECM2	0.00827728
HALLMARK_EPITHELIAL_MESENCHYMAL_TRANSITION	TNC	0.244385
HALLMARK_EPITHELIAL_MESENCHYMAL_TRANSITION	COL5A1	0.138598
HALLMARK_EPITHELIAL_MESENCHYMAL_TRANSITION	VIM	0.21023
HALLMARK_EPITHELIAL_MESENCHYMAL_TRANSITION	ITGB1	0.0835787
HALLMARK_EPITHELIAL_MESENCHYMAL_TRANSITION	FZD8	0.182321
HALLMARK_EPITHELIAL_MESENCHYMAL_TRANSITION	CXCL12	0.100182
HALLMARK_EPITHELIAL_MESENCHYMAL_TRANSITION	DKK1	0.451915
HALLMARK_EPITHELIAL_MESENCHYMAL_TRANSITION	ACTA2	0.218431
HALLMARK_EPITHELIAL_MESENCHYMAL_TRANSITION	FAS	0.13446
HALLMARK_EPITHELIAL_MESENCHYMAL_TRANSITION	HTRA1	0.0777464
HALLMARK_EPITHELIAL_MESENCHYMAL_TRANSITION	ADAM12	0.108077
HALLMARK_EPITHELIAL_MESENCHYMAL_TRANSITION	BDNF	0.213085
HALLMARK_EPITHELIAL_MESENCHYMAL_TRANSITION	CD59	-0.234988
HALLMARK_EPITHELIAL_MESENCHYMAL_TRANSITION	CD44	-0.259861
HALLMARK_EPITHELIAL_MESENCHYMAL_TRANSITION	EFEMP2	0.193386
HALLMARK_EPITHELIAL_MESENCHYMAL_TRANSITION	SERPINH1	0.0719584
HALLMARK_EPITHELIAL_MESENCHYMAL_TRANSITION	MMP1	0.739697
HALLMARK_EPITHELIAL_MESENCHYMAL_TRANSITION	MMP3	0.505164
HALLMARK_EPITHELIAL_MESENCHYMAL_TRANSITION	NNMT	0.200886
HALLMARK_EPITHELIAL_MESENCHYMAL_TRANSITION	CADM1	-0.0392219
HALLMARK_EPITHELIAL_MESENCHYMAL_TRANSITION	TAGLN	0.188663
HALLMARK_EPITHELIAL_MESENCHYMAL_TRANSITION	THY1	0.181943
HALLMARK_EPITHELIAL_MESENCHYMAL_TRANSITION	NTM	0.0877558
HALLMARK_EPITHELIAL_MESENCHYMAL_TRANSITION	ENO2	0.190781
HALLMARK_EPITHELIAL_MESENCHYMAL_TRANSITION	MFAP5	0.00473963
HALLMARK_EPITHELIAL_MESENCHYMAL_TRANSITION	MGP	0.223097
HALLMARK_EPITHELIAL_MESENCHYMAL_TRANSITION	PTHLH	0.490216
HALLMARK_EPITHELIAL_MESENCHYMAL_TRANSITION	ITGA5	0.205614
HALLMARK_EPITHELIAL_MESENCHYMAL_TRANSITION	LRP1	0.207003
HALLMARK_EPITHELIAL_MESENCHYMAL_TRANSITION	GLIPR1	0.0831896
HALLMARK_EPITHELIAL_MESENCHYMAL_TRANSITION	LUM	-0.00911129
HALLMARK_EPITHELIAL_MESENCHYMAL_TRANSITION	DCN	0.123397
HALLMARK_EPITHELIAL_MESENCHYMAL_TRANSITION	POSTN	0.0801864
HALLMARK_EPITHELIAL_MESENCHYMAL_TRANSITION	COL4A1	0.168462
HALLMARK_EPITHELIAL_MESENCHYMAL_TRANSITION	COL4A2	0.167225
HALLMARK_EPITHELIAL_MESENCHYMAL_TRANSITION	MMP14	0.116772
HALLMARK_EPITHELIAL_MESENCHYMAL_TRANSITION	NID2	0.0947084
HALLMARK_EPITHELIAL_MESENCHYMAL_TRANSITION	FERMT2	0.0965758
HALLMARK_EPITHELIAL_MESENCHYMAL_TRANSITION	FBLN5	0.156006
HALLMARK_EPITHELIAL_MESENCHYMAL_TRANSITION	GREM1	0.0989625
HALLMARK_EPITHELIAL_MESENCHYMAL_TRANSITION	THBS1	0.110178
HALLMARK_EPITHELIAL_MESENCHYMAL_TRANSITION	FBN1	0.114097
HALLMARK_EPITHELIAL_MESENCHYMAL_TRANSITION	TPM1	-0.162591
HALLMARK_EPITHELIAL_MESENCHYMAL_TRANSITION	PPIB	0.17783
HALLMARK_EPITHELIAL_MESENCHYMAL_TRANSITION	LOXL1	0.115657
HALLMARK_EPITHELIAL_MESENCHYMAL_TRANSITION	ANPEP	-0.471825
HALLMARK_EPITHELIAL_MESENCHYMAL_TRANSITION	TNFRSF12A	0.106941
HALLMARK_EPITHELIAL_MESENCHYMAL_TRANSITION	IL32	0.322168
HALLMARK_EPITHELIAL_MESENCHYMAL_TRANSITION	MMP2	0.190238
HALLMARK_EPITHELIAL_MESENCHYMAL_TRANSITION	CDH11	0.150403
HALLMARK_EPITHELIAL_MESENCHYMAL_TRANSITION	FOXC2	0.256015
HALLMARK_EPITHELIAL_MESENCHYMAL_TRANSITION	PMP22	-0.187301
HALLMARK_EPITHELIAL_MESENCHYMAL_TRANSITION	IGFBP4	0.0888916
HALLMARK_EPITHELIAL_MESENCHYMAL_TRANSITION	ITGB3	0.115769
HALLMARK_EPITHELIAL_MESENCHYMAL_TRANSITION	COL1A1	0.163035
HALLMARK_EPITHELIAL_MESENCHYMAL_TRANSITION	LAMA1	0.206688
HALLMARK_EPITHELIAL_MESENCHYMAL_TRANSITION	LAMA3	-0.544318
HALLMARK_EPITHELIAL_MESENCHYMAL_TRANSITION	CDH2	0.248214
HALLMARK_EPITHELIAL_MESENCHYMAL_TRANSITION	FSTL3	-0.0390221
HALLMARK_EPITHELIAL_MESENCHYMAL_TRANSITION	GADD45B	0.103081
HALLMARK_EPITHELIAL_MESENCHYMAL_TRANSITION	COL5A3	0.005336
HALLMARK_EPITHELIAL_MESENCHYMAL_TRANSITION	TPM4	0.0922991
HALLMARK_EPITHELIAL_MESENCHYMAL_TRANSITION	COLGALT1	0.112607
HALLMARK_EPITHELIAL_MESENCHYMAL_TRANSITION	CRLF1	0.447867
HALLMARK_EPITHELIAL_MESENCHYMAL_TRANSITION	COMP	0.226397
HALLMARK_EPITHELIAL_MESENCHYMAL_TRANSITION	APLP1	0.571269
HALLMARK_EPITHELIAL_MESENCHYMAL_TRANSITION	TGFB1	0.170447
HALLMARK_EPITHELIAL_MESENCHYMAL_TRANSITION	PLAUR	0.150947
HALLMARK_EPITHELIAL_MESENCHYMAL_TRANSITION	PVR	0.0125738
HALLMARK_EPITHELIAL_MESENCHYMAL_TRANSITION	EMP3	0.107427
HALLMARK_EPITHELIAL_MESENCHYMAL_TRANSITION	MYL9	0.199764
HALLMARK_EPITHELIAL_MESENCHYMAL_TRANSITION	TGM2	0.355487
HALLMARK_EPITHELIAL_MESENCHYMAL_TRANSITION	SDC4	-0.118843
HALLMARK_EPITHELIAL_MESENCHYMAL_TRANSITION	PMEPA1	0.0475885
HALLMARK_EPITHELIAL_MESENCHYMAL_TRANSITION	COL6A2	0.170473
HALLMARK_EPITHELIAL_MESENCHYMAL_TRANSITION	TIMP3	0.27784
HALLMARK_EPITHELIAL_MESENCHYMAL_TRANSITION	LGALS1	0.124977
HALLMARK_EPITHELIAL_MESENCHYMAL_TRANSITION	FBLN1	0.174465
HALLMARK_EPITHELIAL_MESENCHYMAL_TRANSITION	MXRA5	0.101604
HALLMARK_EPITHELIAL_MESENCHYMAL_TRANSITION	SAT1	0.134745
HALLMARK_EPITHELIAL_MESENCHYMAL_TRANSITION	TIMP1	0.192806
HALLMARK_EPITHELIAL_MESENCHYMAL_TRANSITION	MAGEE1	0.0713647
HALLMARK_EPITHELIAL_MESENCHYMAL_TRANSITION	BGN	0.144514
HALLMARK_EPITHELIAL_MESENCHYMAL_TRANSITION	SLC6A8	-0.0926355
HALLMARK_EPITHELIAL_MESENCHYMAL_TRANSITION	FLNA	0.215624
HALLMARK_TNFA_SIGNALING_VIA_NFKB	TNFRSF9	0.475886
HALLMARK_TNFA_SIGNALING_VIA_NFKB	SPSB1	0.067078
HALLMARK_TNFA_SIGNALING_VIA_NFKB	RNF19B	0.149702
HALLMARK_TNFA_SIGNALING_VIA_NFKB	ZC3H12A	0.210364
HALLMARK_TNFA_SIGNALING_VIA_NFKB	YRDC	-0.0542317
HALLMARK_TNFA_SIGNALING_VIA_NFKB	JUN	0.117965
HALLMARK_TNFA_SIGNALING_VIA_NFKB	PDE4B	0.194436
HALLMARK_TNFA_SIGNALING_VIA_NFKB	GADD45A	0.0651832
HALLMARK_TNFA_SIGNALING_VIA_NFKB	DNAJB4	0.102376
HALLMARK_TNFA_SIGNALING_VIA_NFKB	F3	-0.291026
HALLMARK_TNFA_SIGNALING_VIA_NFKB	CSF1	-0.00933425
HALLMARK_TNFA_SIGNALING_VIA_NFKB	MCL1	0.032046
HALLMARK_TNFA_SIGNALING_VIA_NFKB	EFNA1	-0.072133
HALLMARK_TNFA_SIGNALING_VIA_NFKB	IER5	0.190371
HALLMARK_TNFA_SIGNALING_VIA_NFKB	PTGS2	0.075337
HALLMARK_TNFA_SIGNALING_VIA_NFKB	BTG2	-0.0753872
HALLMARK_TNFA_SIGNALING_VIA_NFKB	LAMB3	0.339772
HALLMARK_TNFA_SIGNALING_VIA_NFKB	G0S2	0.207376
HALLMARK_TNFA_SIGNALING_VIA_NFKB	ATF3	0.237266
HALLMARK_TNFA_SIGNALING_VIA_NFKB	ID2	0.0547625
HALLMARK_TNFA_SIGNALING_VIA_NFKB	RHOB	-0.110399
HALLMARK_TNFA_SIGNALING_VIA_NFKB	FOSL2	-0.0522424
HALLMARK_TNFA_SIGNALING_VIA_NFKB	REL	-0.153983
HALLMARK_TNFA_SIGNALING_VIA_NFKB	PLEK	0.21238
HALLMARK_TNFA_SIGNALING_VIA_NFKB	MXD1	-0.00651213
HALLMARK_TNFA_SIGNALING_VIA_NFKB	DUSP2	0.42235
HALLMARK_TNFA_SIGNALING_VIA_NFKB	IL1B	0.0118282
HALLMARK_TNFA_SIGNALING_VIA_NFKB	KYNU	0.124312
HALLMARK_TNFA_SIGNALING_VIA_NFKB	TNFAIP6	0.00385177
HALLMARK_TNFA_SIGNALING_VIA_NFKB	NR4A2	0.189239
HALLMARK_TNFA_SIGNALING_VIA_NFKB	TANK	0.0846143
HALLMARK_TNFA_SIGNALING_VIA_NFKB	IFIH1	0.149722
HALLMARK_TNFA_SIGNALING_VIA_NFKB	NFE2L2	-0.018755
HALLMARK_TNFA_SIGNALING_VIA_NFKB	CFLAR	0.194329
HALLMARK_TNFA_SIGNALING_VIA_NFKB	ACKR3	-0.0337738
HALLMARK_TNFA_SIGNALING_VIA_NFKB	BHLHE40	-0.0925155
HALLMARK_TNFA_SIGNALING_VIA_NFKB	CCRL2	0.14281
HALLMARK_TNFA_SIGNALING_VIA_NFKB	CD80	0.0923529
HALLMARK_TNFA_SIGNALING_VIA_NFKB	TIPARP	-0.0459084
HALLMARK_TNFA_SIGNALING_VIA_NFKB	CCNL1	0.0832697
HALLMARK_TNFA_SIGNALING_VIA_NFKB	PTX3	0.264818
HALLMARK_TNFA_SIGNALING_VIA_NFKB	BCL6	-0.277111
HALLMARK_TNFA_SIGNALING_VIA_NFKB	HES1	0.187991
HALLMARK_TNFA_SIGNALING_VIA_NFKB	TNIP2	0.00543884
HALLMARK_TNFA_SIGNALING_VIA_NFKB	CXCL1	0.294494
HALLMARK_TNFA_SIGNALING_VIA_NFKB	CXCL2	-0.0753244
HALLMARK_TNFA_SIGNALING_VIA_NFKB	AREG	0.885116
HALLMARK_TNFA_SIGNALING_VIA_NFKB	CXCL10	0.274169
HALLMARK_TNFA_SIGNALING_VIA_NFKB	CXCL11	0.340219
HALLMARK_TNFA_SIGNALING_VIA_NFKB	PDLIM5	-0.204031
HALLMARK_TNFA_SIGNALING_VIA_NFKB	NFKB1	-0.0419835
HALLMARK_TNFA_SIGNALING_VIA_NFKB	TLR2	0.097643
HALLMARK_TNFA_SIGNALING_VIA_NFKB	IL7R	0.396618
HALLMARK_TNFA_SIGNALING_VIA_NFKB	PTGER4	0.288563
HALLMARK_TNFA_SIGNALING_VIA_NFKB	IL6ST	-0.247903
HALLMARK_TNFA_SIGNALING_VIA_NFKB	PLK2	0.0864491
HALLMARK_TNFA_SIGNALING_VIA_NFKB	F2RL1	0.0954025
HALLMARK_TNFA_SIGNALING_VIA_NFKB	TNFAIP8	0.228455
HALLMARK_TNFA_SIGNALING_VIA_NFKB	IRF1	0.321499
HALLMARK_TNFA_SIGNALING_VIA_NFKB	EGR1	0.260029
HALLMARK_TNFA_SIGNALING_VIA_NFKB	HBEGF	0.2648
HALLMARK_TNFA_SIGNALING_VIA_NFKB	TNIP1	0.166439
HALLMARK_TNFA_SIGNALING_VIA_NFKB	DUSP1	0.137083
HALLMARK_TNFA_SIGNALING_VIA_NFKB	SQSTM1	0.0490215
HALLMARK_TNFA_SIGNALING_VIA_NFKB	GFPT2	0.202989
HALLMARK_TNFA_SIGNALING_VIA_NFKB	TUBB2A	-0.0197431
HALLMARK_TNFA_SIGNALING_VIA_NFKB	EDN1	-0.179416
HALLMARK_TNFA_SIGNALING_VIA_NFKB	CD83	0.174918
HALLMARK_TNFA_SIGNALING_VIA_NFKB	IER3	-0.118342
HALLMARK_TNFA_SIGNALING_VIA_NFKB	TNF	0.234174
HALLMARK_TNFA_SIGNALING_VIA_NFKB	TAP1	0.324133
HALLMARK_TNFA_SIGNALING_VIA_NFKB	CDKN1A	0.00163425
HALLMARK_TNFA_SIGNALING_VIA_NFKB	VEGFA	0.19191
HALLMARK_TNFA_SIGNALING_VIA_NFKB	NFKBIE	0.254333
HALLMARK_TNFA_SIGNALING_VIA_NFKB	PNRC1	0.0713482
HALLMARK_TNFA_SIGNALING_VIA_NFKB	MARCKS	0.0812563
HALLMARK_TNFA_SIGNALING_VIA_NFKB	SGK1	0.189411
HALLMARK_TNFA_SIGNALING_VIA_NFKB	TNFAIP3	0.379924
HALLMARK_TNFA_SIGNALING_VIA_NFKB	SOD2	0.171913
HALLMARK_TNFA_SIGNALING_VIA_NFKB	IL6	0.05527
HALLMARK_TNFA_SIGNALING_VIA_NFKB	INHBA	0.112329
HALLMARK_TNFA_SIGNALING_VIA_NFKB	SERPINE1	0.180906
HALLMARK_TNFA_SIGNALING_VIA_NFKB	NAMPT	0.159908
HALLMARK_TNFA_SIGNALING_VIA_NFKB	EGR3	0.0466138
HALLMARK_TNFA_SIGNALING_VIA_NFKB	DUSP4	-0.402258
HALLMARK_TNFA_SIGNALING_VIA_NFKB	CEBPD	-0.284676
HALLMARK_TNFA_SIGNALING_VIA_NFKB	MSC	0.191135
HALLMARK_TNFA_SIGNALING_VIA_NFKB	ZBTB10	-0.336315
HALLMARK_TNFA_SIGNALING_VIA_NFKB	RIPK2	-0.214942
HALLMARK_TNFA_SIGNALING_VIA_NFKB	GEM	0.0900981
HALLMARK_TNFA_SIGNALING_VIA_NFKB	KLF10	-0.0630855
HALLMARK_TNFA_SIGNALING_VIA_NFKB	TRIB1	-0.09747
HALLMARK_TNFA_SIGNALING_VIA_NFKB	MYC	-0.24739
HALLMARK_TNFA_SIGNALING_VIA_NFKB	DDX58	-0.0096049
HALLMARK_TNFA_SIGNALING_VIA_NFKB	B4GALT1	-0.227884
HALLMARK_TNFA_SIGNALING_VIA_NFKB	KLF9	0.158193
HALLMARK_TNFA_SIGNALING_VIA_NFKB	NFIL3	0.269573
HALLMARK_TNFA_SIGNALING_VIA_NFKB	NINJ1	-0.0342623
HALLMARK_TNFA_SIGNALING_VIA_NFKB	NR4A3	0.378251
HALLMARK_TNFA_SIGNALING_VIA_NFKB	ABCA1	0.0409475
HALLMARK_TNFA_SIGNALING_VIA_NFKB	KLF4	-0.0529982
HALLMARK_TNFA_SIGNALING_VIA_NFKB	TNC	0.244385
HALLMARK_TNFA_SIGNALING_VIA_NFKB	TRAF1	0.282844
HALLMARK_TNFA_SIGNALING_VIA_NFKB	SLC2A6	0.226095
HALLMARK_TNFA_SIGNALING_VIA_NFKB	KLF6	0.0860964
HALLMARK_TNFA_SIGNALING_VIA_NFKB	IL15RA	0.291745
HALLMARK_TNFA_SIGNALING_VIA_NFKB	PFKFB3	0.195225
HALLMARK_TNFA_SIGNALING_VIA_NFKB	MAP3K8	-0.0992086
HALLMARK_TNFA_SIGNALING_VIA_NFKB	EGR2	0.375297
HALLMARK_TNFA_SIGNALING_VIA_NFKB	PLAU	0.202719
HALLMARK_TNFA_SIGNALING_VIA_NFKB	IFIT2	-0.0358219
HALLMARK_TNFA_SIGNALING_VIA_NFKB	NFKB2	0.0446975
HALLMARK_TNFA_SIGNALING_VIA_NFKB	DUSP5	0.0308296
HALLMARK_TNFA_SIGNALING_VIA_NFKB	PTPRE	0.105488
HALLMARK_TNFA_SIGNALING_VIA_NFKB	PHLDA2	0.474933
HALLMARK_TNFA_SIGNALING_VIA_NFKB	DENND5A	-0.0166696
HALLMARK_TNFA_SIGNALING_VIA_NFKB	CD44	-0.259861
HALLMARK_TNFA_SIGNALING_VIA_NFKB	FJX1	-0.372884
HALLMARK_TNFA_SIGNALING_VIA_NFKB	EHD1	0.139384
HALLMARK_TNFA_SIGNALING_VIA_NFKB	RELA	0.0330366
HALLMARK_TNFA_SIGNALING_VIA_NFKB	FOSL1	0.0889033
HALLMARK_TNFA_SIGNALING_VIA_NFKB	CLCF1	-0.0253602
HALLMARK_TNFA_SIGNALING_VIA_NFKB	CCND1	-0.456363
HALLMARK_TNFA_SIGNALING_VIA_NFKB	PANX1	0.102848
HALLMARK_TNFA_SIGNALING_VIA_NFKB	FUT4	0.198657
HALLMARK_TNFA_SIGNALING_VIA_NFKB	BIRC3	0.294301
HALLMARK_TNFA_SIGNALING_VIA_NFKB	BIRC2	-0.00020566
HALLMARK_TNFA_SIGNALING_VIA_NFKB	IL18	0.141658
HALLMARK_TNFA_SIGNALING_VIA_NFKB	SLC2A3	0.251126
HALLMARK_TNFA_SIGNALING_VIA_NFKB	CD69	0.347763
HALLMARK_TNFA_SIGNALING_VIA_NFKB	OLR1	0.0335431
HALLMARK_TNFA_SIGNALING_VIA_NFKB	NR4A1	0.28062
HALLMARK_TNFA_SIGNALING_VIA_NFKB	PHLDA1	0.137822
HALLMARK_TNFA_SIGNALING_VIA_NFKB	ATP2B1	-0.00530822
HALLMARK_TNFA_SIGNALING_VIA_NFKB	BTG1	-0.0198439
HALLMARK_TNFA_SIGNALING_VIA_NFKB	DRAM1	0.073015
HALLMARK_TNFA_SIGNALING_VIA_NFKB	TSC22D1	0.0467904
HALLMARK_TNFA_SIGNALING_VIA_NFKB	GPR183	0.347383
HALLMARK_TNFA_SIGNALING_VIA_NFKB	IRS2	-0.111314
HALLMARK_TNFA_SIGNALING_VIA_NFKB	NFKBIA	0.119405
HALLMARK_TNFA_SIGNALING_VIA_NFKB	GCH1	0.0471631
HALLMARK_TNFA_SIGNALING_VIA_NFKB	FOS	0.201953
HALLMARK_TNFA_SIGNALING_VIA_NFKB	TNFAIP2	0.00529016
HALLMARK_TNFA_SIGNALING_VIA_NFKB	SMAD3	-0.0265623
HALLMARK_TNFA_SIGNALING_VIA_NFKB	BCL2A1	0.388552
HALLMARK_TNFA_SIGNALING_VIA_NFKB	LITAF	-0.112886
HALLMARK_TNFA_SIGNALING_VIA_NFKB	SNN	0.123897
HALLMARK_TNFA_SIGNALING_VIA_NFKB	NFAT5	0.051281
HALLMARK_TNFA_SIGNALING_VIA_NFKB	KDM6B	0.115028
HALLMARK_TNFA_SIGNALING_VIA_NFKB	PER1	0.0517271
HALLMARK_TNFA_SIGNALING_VIA_NFKB	MAP2K3	0.0588295
HALLMARK_TNFA_SIGNALING_VIA_NFKB	CCL2	0.266829
HALLMARK_TNFA_SIGNALING_VIA_NFKB	CCL5	0.574423
HALLMARK_TNFA_SIGNALING_VIA_NFKB	CCL4	0.302009
HALLMARK_TNFA_SIGNALING_VIA_NFKB	EIF1	-0.0258053
HALLMARK_TNFA_SIGNALING_VIA_NFKB	STAT5A	0.130369
HALLMARK_TNFA_SIGNALING_VIA_NFKB	SLC16A6	-0.333647
HALLMARK_TNFA_SIGNALING_VIA_NFKB	SPHK1	0.24531
HALLMARK_TNFA_SIGNALING_VIA_NFKB	SOCS3	0.142489
HALLMARK_TNFA_SIGNALING_VIA_NFKB	TGIF1	-0.117134
HALLMARK_TNFA_SIGNALING_VIA_NFKB	SERPINB8	0.0215228
HALLMARK_TNFA_SIGNALING_VIA_NFKB	GADD45B	0.103081
HALLMARK_TNFA_SIGNALING_VIA_NFKB	TRIP10	0.12908
HALLMARK_TNFA_SIGNALING_VIA_NFKB	ICAM1	0.244981
HALLMARK_TNFA_SIGNALING_VIA_NFKB	LDLR	0.222249
HALLMARK_TNFA_SIGNALING_VIA_NFKB	JUNB	0.129348
HALLMARK_TNFA_SIGNALING_VIA_NFKB	IER2	0.108811
HALLMARK_TNFA_SIGNALING_VIA_NFKB	KLF2	-0.0118564
HALLMARK_TNFA_SIGNALING_VIA_NFKB	ZFP36	0.215947
HALLMARK_TNFA_SIGNALING_VIA_NFKB	PLAUR	0.150947
HALLMARK_TNFA_SIGNALING_VIA_NFKB	BCL3	-0.0571477
HALLMARK_TNFA_SIGNALING_VIA_NFKB	RELB	0.126428
HALLMARK_TNFA_SIGNALING_VIA_NFKB	FOSB	0.393099
HALLMARK_TNFA_SIGNALING_VIA_NFKB	PPP1R15A	0.253896
HALLMARK_TNFA_SIGNALING_VIA_NFKB	BMP2	0.397165
HALLMARK_TNFA_SIGNALING_VIA_NFKB	JAG1	0.0130105
HALLMARK_TNFA_SIGNALING_VIA_NFKB	SDC4	-0.118843
HALLMARK_TNFA_SIGNALING_VIA_NFKB	B4GALT5	0.129114
HALLMARK_TNFA_SIGNALING_VIA_NFKB	CEBPB	0.0878304
HALLMARK_TNFA_SIGNALING_VIA_NFKB	PMEPA1	0.0475885
HALLMARK_TNFA_SIGNALING_VIA_NFKB	BTG3	0.123033
HALLMARK_TNFA_SIGNALING_VIA_NFKB	IFNGR2	0.0695523
HALLMARK_TNFA_SIGNALING_VIA_NFKB	RCAN1	0.14024
HALLMARK_TNFA_SIGNALING_VIA_NFKB	ETS2	0.120136
HALLMARK_TNFA_SIGNALING_VIA_NFKB	SIK1	-0.182661
HALLMARK_TNFA_SIGNALING_VIA_NFKB	LIF	0.216289
HALLMARK_TNFA_SIGNALING_VIA_NFKB	MAFF	0.39077
HALLMARK_TNFA_SIGNALING_VIA_NFKB	SAT1	0.134745
HALLMARK_APICAL_JUNCTION	LDLRAP1	0.0700478
HALLMARK_APICAL_JUNCTION	SDC3	0.127291
HALLMARK_APICAL_JUNCTION	COL16A1	0.160328
HALLMARK_APICAL_JUNCTION	CAP1	-0.00503863
HALLMARK_APICAL_JUNCTION	PIK3R3	-0.0443106
HALLMARK_APICAL_JUNCTION	NEGR1	-0.104381
HALLMARK_APICAL_JUNCTION	NEXN	-0.00859794
HALLMARK_APICAL_JUNCTION	VCAM1	0.336545
HALLMARK_APICAL_JUNCTION	AMIGO1	-0.110734
HALLMARK_APICAL_JUNCTION	ITGA10	0.00404065
HALLMARK_APICAL_JUNCTION	SHC1	0.0896419
HALLMARK_APICAL_JUNCTION	ADAM15	0.116068
HALLMARK_APICAL_JUNCTION	THBS3	-0.0132265
HALLMARK_APICAL_JUNCTION	CADM3	0.537619
HALLMARK_APICAL_JUNCTION	MPZL1	-0.0460879
HALLMARK_APICAL_JUNCTION	LAMC2	-0.0883691
HALLMARK_APICAL_JUNCTION	PTPRC	0.308632
HALLMARK_APICAL_JUNCTION	NFASC	0.382934
HALLMARK_APICAL_JUNCTION	CD34	0.16186
HALLMARK_APICAL_JUNCTION	LAMB3	0.339772
HALLMARK_APICAL_JUNCTION	ACTA1	0.137183
HALLMARK_APICAL_JUNCTION	ACTN2	0.579618
HALLMARK_APICAL_JUNCTION	AKT3	0.0808319
HALLMARK_APICAL_JUNCTION	ACTG2	0.265695
HALLMARK_APICAL_JUNCTION	ADAM23	0.25276
HALLMARK_APICAL_JUNCTION	ARPC2	0.100861
HALLMARK_APICAL_JUNCTION	SPEG	0.176354
HALLMARK_APICAL_JUNCTION	IRS1	-0.0991713
HALLMARK_APICAL_JUNCTION	ITGA9	-0.0308289
HALLMARK_APICAL_JUNCTION	GNAI2	0.0737852
HALLMARK_APICAL_JUNCTION	CADM2	-0.25913
HALLMARK_APICAL_JUNCTION	CD86	0.147581
HALLMARK_APICAL_JUNCTION	PIK3CB	-0.0737123
HALLMARK_APICAL_JUNCTION	CLDN11	0.191628
HALLMARK_APICAL_JUNCTION	DLG1	0.0445162
HALLMARK_APICAL_JUNCTION	PPP2R2C	-0.196224
HALLMARK_APICAL_JUNCTION	SLIT2	0.150335
HALLMARK_APICAL_JUNCTION	HADH	-0.119295
HALLMARK_APICAL_JUNCTION	CDH6	0.0449692
HALLMARK_APICAL_JUNCTION	ITGA2	0.0666173
HALLMARK_APICAL_JUNCTION	VCAN	0.100761
HALLMARK_APICAL_JUNCTION	RASA1	-0.00674652
HALLMARK_APICAL_JUNCTION	TGFBI	0.201151
HALLMARK_APICAL_JUNCTION	CTNNA1	-0.0380998
HALLMARK_APICAL_JUNCTION	PCDH1	-0.00180971
HALLMARK_APICAL_JUNCTION	ADRA1B	0.556968
HALLMARK_APICAL_JUNCTION	DHX16	0.0558915
HALLMARK_APICAL_JUNCTION	CDSN	-0.0645905
HALLMARK_APICAL_JUNCTION	PBX2	-0.021598
HALLMARK_APICAL_JUNCTION	MAPK14	-0.015564
HALLMARK_APICAL_JUNCTION	MAPK13	-0.0436331
HALLMARK_APICAL_JUNCTION	EPB41L2	0.129138
HALLMARK_APICAL_JUNCTION	ACTB	0.183934
HALLMARK_APICAL_JUNCTION	FSCN1	0.259549
HALLMARK_APICAL_JUNCTION	SKAP2	0.0499284
HALLMARK_APICAL_JUNCTION	EGFR	0.549853
HALLMARK_APICAL_JUNCTION	CLDN4	-0.0268592
HALLMARK_APICAL_JUNCTION	GNAI1	0.273688
HALLMARK_APICAL_JUNCTION	SGCE	-0.39142
HALLMARK_APICAL_JUNCTION	CLDN15	0.199438
HALLMARK_APICAL_JUNCTION	WASL	-0.125299
HALLMARK_APICAL_JUNCTION	FLNC	0.185038
HALLMARK_APICAL_JUNCTION	EXOC4	0.0044573
HALLMARK_APICAL_JUNCTION	ZYX	0.166427
HALLMARK_APICAL_JUNCTION	KCNH2	-0.00264496
HALLMARK_APICAL_JUNCTION	INSIG1	0.158254
HALLMARK_APICAL_JUNCTION	BMP1	0.157006
HALLMARK_APICAL_JUNCTION	SORBS3	-0.00736335
HALLMARK_APICAL_JUNCTION	ADAM9	0.0110886
HALLMARK_APICAL_JUNCTION	TNFRSF11B	-0.048822
HALLMARK_APICAL_JUNCTION	PTK2	-0.214264
HALLMARK_APICAL_JUNCTION	CD274	0.35894
HALLMARK_APICAL_JUNCTION	B4GALT1	-0.227884
HALLMARK_APICAL_JUNCTION	TMEM8B	-0.0549339
HALLMARK_APICAL_JUNCTION	SYK	0.149648
HALLMARK_APICAL_JUNCTION	TRAF1	0.282844
HALLMARK_APICAL_JUNCTION	CERCAM	0.0828827
HALLMARK_APICAL_JUNCTION	CRAT	0.0147532
HALLMARK_APICAL_JUNCTION	TSC1	-0.00133888
HALLMARK_APICAL_JUNCTION	VAV2	0.0393103
HALLMARK_APICAL_JUNCTION	RSU1	0.0175862
HALLMARK_APICAL_JUNCTION	ITGB1	0.0835787
HALLMARK_APICAL_JUNCTION	VCL	0.0551655
HALLMARK_APICAL_JUNCTION	PTEN	-0.0708689
HALLMARK_APICAL_JUNCTION	COL17A1	0.543203
HALLMARK_APICAL_JUNCTION	TIAL1	-0.124653
HALLMARK_APICAL_JUNCTION	HRAS	0.0401521
HALLMARK_APICAL_JUNCTION	TSPAN4	0.0158787
HALLMARK_APICAL_JUNCTION	PARVA	-0.0699075
HALLMARK_APICAL_JUNCTION	MDK	0.121023
HALLMARK_APICAL_JUNCTION	CTNND1	-0.113555
[truncated: 906 more rows]
