# Supplementary material for: Molecular profiling of aromatase inhibitor sensitive and resistant ER+HER2- postmenopausal breast cancers
Source: Nat Commun. 2023 Jul 7;14:4017. doi: 10.1038/s41467-023-39613-z (PMC10328947; doi:10.1038/s41467-023-39613-z)
Supplement: Supplementary file 9 — Source Data [file 41467_2023_39613_MOESM9_ESM.zip › Source_data_Fig_3d.xlsx]

## Sheet: Source_data_Fig_3d
Category	Gene	Log2 FC
Immune_Score	TNFRSF4	0.378529
Immune_Score	H6PD	0.104177
Immune_Score	PRDM2	-0.027771
Immune_Score	NECAP2	0.0714325
Immune_Score	RUNX3	0.299863
Immune_Score	FGR	0.286863
Immune_Score	LCK	0.541406
Immune_Score	PDE4B	0.194436
Immune_Score	CSF1	-0.00933425
Immune_Score	CD53	0.230343
Immune_Score	CD2	0.419449
Immune_Score	FCRL2	0.661433
Immune_Score	CD1C	0.21408
Immune_Score	CD1E	0.18726
Immune_Score	MNDA	0.185705
Immune_Score	PYHIN1	0.468598
Immune_Score	AIM2	0.465577
Immune_Score	FCER1A	-0.174635
Immune_Score	SLAMF8	0.377597
Immune_Score	CD84	0.192771
Immune_Score	SLAMF1	0.535255
Immune_Score	LY9	0.480306
Immune_Score	CD244	0.479816
Immune_Score	CD247	0.521881
Immune_Score	FASLG	0.339976
Immune_Score	NPL	0.186584
Immune_Score	NCF2	0.205922
Immune_Score	RGS1	0.14565
Immune_Score	PTPRC	0.308632
Immune_Score	PTPN7	0.380603
Immune_Score	CHI3L1	0.490459
Immune_Score	FAIM3	0.28721
Immune_Score	CR1	0.406659
Immune_Score	TRAF3IP3	0.498385
Immune_Score	ZFP36L2	0.100106
Immune_Score	CCDC88A	0.119387
Immune_Score	BCL11A	0.481566
Immune_Score	PLEK	0.21238
Immune_Score	CD8B	0.465617
Immune_Score	DUSP2	0.42235
Immune_Score	ZAP70	0.641853
Immune_Score	IL18RAP	0.402731
Immune_Score	KYNU	0.124312
Immune_Score	ARHGAP15	0.231084
Immune_Score	NMI	0.0857556
Immune_Score	TNFAIP6	0.00385177
Immune_Score	RBMS1	0.21188
Immune_Score	CTLA4	0.417246
Immune_Score	ICOS	0.387034
Immune_Score	EOMES	0.399448
Immune_Score	CX3CR1	-0.126491
Immune_Score	CXCR6	0.474205
Immune_Score	CCR1	0.0835289
Immune_Score	CCR2	0.337233
Immune_Score	CCR5	0.390514
Immune_Score	STAB1	0.141906
Immune_Score	TRAT1	0.433138
Immune_Score	CD96	0.474915
Immune_Score	CD80	0.0923529
Immune_Score	CD86	0.147581
Immune_Score	GPR171	0.366192
Immune_Score	P2RY13	0.16035
Immune_Score	MBNL1	0.0832209
Immune_Score	CD38	0.346556
Immune_Score	STAP1	0.236136
Immune_Score	CXCL9	0.558017
Immune_Score	CXCL10	0.274169
Immune_Score	CXCL11	0.340219
Immune_Score	BANK1	0.563949
Immune_Score	NFKB1	-0.0419835
Immune_Score	TNIP3	0.296475
Immune_Score	TLR2	0.097643
Immune_Score	GZMK	0.294939
Immune_Score	GZMA	0.357927
Immune_Score	TCF7	0.437019
Immune_Score	CSF1R	0.166687
Immune_Score	HAVCR2	0.142451
Immune_Score	ITK	0.420739
Immune_Score	LCP2	0.267024
Immune_Score	HK3	0.427657
Immune_Score	DOK3	0.0382331
Immune_Score	IRF4	0.349745
Immune_Score	SERPINB9	0.0982952
Immune_Score	FAM65B	0.440471
Immune_Score	LTA	0.298056
Immune_Score	LST1	0.221441
Immune_Score	AIF1	0.0663741
Immune_Score	GPSM3	0.189811
Immune_Score	HLA-DQA1	0.352235
Immune_Score	TREM2	-0.0478362
Immune_Score	RUNX2	-0.00850329
Immune_Score	PLA2G7	0.264467
Immune_Score	BACH2	0.276274
Immune_Score	SAMD3	0.292692
Immune_Score	VNN2	0.16133
Immune_Score	CHST12	0.2026
Immune_Score	CREB5	0.105103
Immune_Score	IKZF1	0.2964
Immune_Score	FGL2	0.136996
Immune_Score	PILRA	-0.0449929
Immune_Score	TFEC	0.218137
Immune_Score	GIMAP4	0.247909
Immune_Score	GIMAP6	0.216286
Immune_Score	BLK	0.626871
Immune_Score	SLC25A37	0.13151
Immune_Score	IDO1	0.678891
Immune_Score	PDCD1LG2	0.322397
Immune_Score	CCL19	0.721346
Immune_Score	NR4A3	0.378251
Immune_Score	TNFSF8	0.0693122
Immune_Score	TRAF1	0.282844
Immune_Score	RAPGEF1	0.141919
Immune_Score	FCN1	0.377348
Immune_Score	IL2RA	0.464081
Immune_Score	NRBF2	0.0407673
Immune_Score	PRF1	0.546702
Immune_Score	ENTPD1	0.109595
Immune_Score	RHOG	0.111502
Immune_Score	MS4A6A	0.217409
Immune_Score	SLC15A3	0.173806
Immune_Score	CD6	0.436264
Immune_Score	CD5	0.385869
Immune_Score	RASGRP2	0.469832
Immune_Score	CTSW	0.508419
Immune_Score	BIRC3	0.294301
Immune_Score	FDX1	0.0138559
Immune_Score	IL10RA	0.278316
Immune_Score	CD3E	0.364741
Immune_Score	CD3G	0.345864
Immune_Score	CRTAM	0.248446
Immune_Score	CD27	0.396873
Immune_Score	LAG3	0.308917
Immune_Score	CLEC4A	0.0975433
Immune_Score	CLEC4E	0.373064
Immune_Score	KLRG1	0.2033
Immune_Score	KLRB1	0.546621
Immune_Score	CD69	0.347763
Immune_Score	KLRF1	0.069696
Immune_Score	CLEC7A	0.0783025
Immune_Score	KLRD1	0.339736
Immune_Score	LRMP	0.361097
Immune_Score	BHLHE41	0.397926
Immune_Score	BIN2	0.30926
Immune_Score	ITGB7	0.203522
Immune_Score	NCKAP1L	0.268666
Immune_Score	MMP19	0.208944
Immune_Score	SELPLG	0.212279
Immune_Score	GPR18	0.403137
Immune_Score	GPR183	0.347383
Immune_Score	RNASE6	0.0170531
Immune_Score	GZMH	0.549752
Immune_Score	GZMB	0.490332
Immune_Score	PTGDR	0.113418
Immune_Score	PTGER2	-0.0321276
Immune_Score	GPR65	0.0789757
Immune_Score	BCL11B	0.481195
Immune_Score	GPR132	0.447617
Immune_Score	KIAA0125	0.182538
Immune_Score	RORA	0.133802
Immune_Score	BCL2A1	0.388552
Immune_Score	IL16	0.340751
Immune_Score	AKAP13	0.0375829
Immune_Score	MEFV	0.122788
Immune_Score	TNFRSF17	0.684879
Immune_Score	IGSF6	0.184847
Immune_Score	IL4R	0.211084
Immune_Score	CD19	0.524903
Immune_Score	ITGAL	0.287525
Immune_Score	ITGAX	0.199979
Immune_Score	CCL22	0.363287
Immune_Score	TRADD	0.193832
Immune_Score	DPEP2	0.346626
Immune_Score	IRF8	0.245688
Immune_Score	CYBA	0.312894
Immune_Score	P2RX5	0.470547
Immune_Score	CLEC10A	0.309746
Immune_Score	ACAP1	0.525259
Immune_Score	HS3ST3B1	0.50639
Immune_Score	CCL8	0.216275
Immune_Score	CCL4	0.302009
Immune_Score	CCR7	0.566537
Immune_Score	TBX21	0.438572
Immune_Score	CD79B	0.429106
Immune_Score	CD300A	0.122504
Immune_Score	CD7	0.616901
Immune_Score	GZMM	0.427608
Immune_Score	GNG7	0.14845
Immune_Score	S1PR4	0.604462
Immune_Score	EBI3	0.319146
Immune_Score	CD209	0.216377
Immune_Score	MYO1F	0.277348
Immune_Score	JAK3	0.494949
Immune_Score	GMIP	0.225524
Immune_Score	CD79A	0.288213
Immune_Score	POU2F2	0.212941
Immune_Score	VASP	0.132652
Immune_Score	C5AR1	0.175712
Immune_Score	CD37	0.31171
Immune_Score	SPIB	0.500623
Immune_Score	NKG7	0.490439
Immune_Score	FPR1	0.120582
Immune_Score	FPR3	0.195789
Immune_Score	LILRB3	0.170497
Immune_Score	LILRB2	0.294828
Immune_Score	LILRA2	0.0504405
Immune_Score	LILRA1	0.193329
Immune_Score	LILRB1	0.179139
Immune_Score	SIGLEC1	0.205916
Immune_Score	CST7	0.352595
Immune_Score	HCK	0.169486
Immune_Score	CD40	0.239605
Immune_Score	ZBP1	0.269853
Immune_Score	RGS19	0.111057
Immune_Score	SAMSN1	0.122283
Immune_Score	PPM1F	0.0778716
Immune_Score	OSM	0.22234
Immune_Score	PIK3IP1	0.0718845
Immune_Score	NCF4	0.283598
Immune_Score	CSF2RB	0.318188
Immune_Score	IL2RB	0.396341
Immune_Score	CYTH4	0.321807
Immune_Score	APOBEC3G	0.254053
Immune_Score	TLR8	0.333799
Immune_Score	CYBB	0.147451
Immune_Score	CFP	0.180288
Immune_Score	WAS	0.242634
Immune_Score	SASH3	0.416041
Immune_Score	CLIC2	0.157023
T_cells_CD4	TNFRSF4	0.378529
T_cells_CD4	NECAP2	0.0714325
T_cells_CD4	LCK	0.541406
T_cells_CD4	CD2	0.419449
T_cells_CD4	AIM2	0.465577
T_cells_CD4	SLAMF1	0.535255
T_cells_CD4	LY9	0.480306
T_cells_CD4	CD247	0.521881
T_cells_CD4	RGS1	0.14565
T_cells_CD4	FAIM3	0.28721
T_cells_CD4	TRAF3IP3	0.498385
T_cells_CD4	ZAP70	0.641853
T_cells_CD4	ARHGAP15	0.231084
T_cells_CD4	RBMS1	0.21188
T_cells_CD4	CTLA4	0.417246
T_cells_CD4	ICOS	0.387034
T_cells_CD4	CXCR6	0.474205
T_cells_CD4	CCR2	0.337233
T_cells_CD4	TRAT1	0.433138
T_cells_CD4	CD96	0.474915
T_cells_CD4	GPR171	0.366192
T_cells_CD4	MBNL1	0.0832209
T_cells_CD4	STAP1	0.236136
T_cells_CD4	NFKB1	-0.0419835
T_cells_CD4	GZMK	0.294939
T_cells_CD4	GZMA	0.357927
T_cells_CD4	TCF7	0.437019
T_cells_CD4	ITK	0.420739
T_cells_CD4	FAM65B	0.440471
T_cells_CD4	LTA	0.298056
T_cells_CD4	GPSM3	0.189811
T_cells_CD4	IKZF1	0.2964
T_cells_CD4	GIMAP4	0.247909
T_cells_CD4	GIMAP6	0.216286
T_cells_CD4	TNFSF8	0.0693122
T_cells_CD4	TRAF1	0.282844
T_cells_CD4	FCN1	0.377348
T_cells_CD4	IL2RA	0.464081
T_cells_CD4	CD6	0.436264
T_cells_CD4	CD5	0.385869
T_cells_CD4	CTSW	0.508419
T_cells_CD4	IL10RA	0.278316
T_cells_CD4	CD3E	0.364741
T_cells_CD4	CD3G	0.345864
T_cells_CD4	CD27	0.396873
T_cells_CD4	KLRB1	0.546621
T_cells_CD4	CD69	0.347763
T_cells_CD4	ITGB7	0.203522
T_cells_CD4	SELPLG	0.212279
T_cells_CD4	GPR183	0.347383
T_cells_CD4	GZMB	0.490332
T_cells_CD4	PTGER2	-0.0321276
T_cells_CD4	BCL11B	0.481195
T_cells_CD4	GPR132	0.447617
T_cells_CD4	IL16	0.340751
T_cells_CD4	TRADD	0.193832
T_cells_CD4	DPEP2	0.346626
T_cells_CD4	ACAP1	0.525259
T_cells_CD4	CCL4	0.302009
T_cells_CD4	CCR7	0.566537
T_cells_CD4	TBX21	0.438572
T_cells_CD4	CD7	0.616901
T_cells_CD4	GZMM	0.427608
T_cells_CD4	JAK3	0.494949
T_cells_CD4	CD37	0.31171
T_cells_CD4	SAMSN1	0.122283
T_cells_CD4	OSM	0.22234
T_cells_CD4	PIK3IP1	0.0718845
T_cells_CD4	IL2RB	0.396341
T_cells_CD8	LCK	0.541406
T_cells_CD8	CD2	0.419449
T_cells_CD8	PYHIN1	0.468598
T_cells_CD8	SLAMF1	0.535255
T_cells_CD8	LY9	0.480306
T_cells_CD8	CD244	0.479816
T_cells_CD8	CD247	0.521881
T_cells_CD8	FASLG	0.339976
T_cells_CD8	RGS1	0.14565
T_cells_CD8	PTPRC	0.308632
T_cells_CD8	FAIM3	0.28721
T_cells_CD8	TRAF3IP3	0.498385
T_cells_CD8	ZFP36L2	0.100106
T_cells_CD8	CD8B	0.465617
T_cells_CD8	ZAP70	0.641853
T_cells_CD8	IL18RAP	0.402731
T_cells_CD8	EOMES	0.399448
T_cells_CD8	CX3CR1	-0.126491
T_cells_CD8	CXCR6	0.474205
T_cells_CD8	CCR5	0.390514
T_cells_CD8	CD96	0.474915
T_cells_CD8	GPR171	0.366192
T_cells_CD8	NFKB1	-0.0419835
T_cells_CD8	GZMK	0.294939
T_cells_CD8	GZMA	0.357927
T_cells_CD8	ITK	0.420739
T_cells_CD8	CHST12	0.2026
T_cells_CD8	GIMAP4	0.247909
T_cells_CD8	GIMAP6	0.216286
T_cells_CD8	TNFSF8	0.0693122
T_cells_CD8	PRF1	0.546702
T_cells_CD8	RHOG	0.111502
T_cells_CD8	CTSW	0.508419
T_cells_CD8	IL10RA	0.278316
T_cells_CD8	CD3E	0.364741
T_cells_CD8	CD3G	0.345864
T_cells_CD8	CRTAM	0.248446
T_cells_CD8	CD27	0.396873
T_cells_CD8	LAG3	0.308917
T_cells_CD8	KLRG1	0.2033
T_cells_CD8	KLRB1	0.546621
T_cells_CD8	KLRD1	0.339736
T_cells_CD8	BIN2	0.30926
T_cells_CD8	MMP19	0.208944
T_cells_CD8	GZMH	0.549752
T_cells_CD8	GZMB	0.490332
T_cells_CD8	PTGDR	0.113418
T_cells_CD8	GPR65	0.0789757
T_cells_CD8	BCL11B	0.481195
T_cells_CD8	IL16	0.340751
T_cells_CD8	ITGAL	0.287525
T_cells_CD8	TRADD	0.193832
T_cells_CD8	CCL4	0.302009
T_cells_CD8	CCR7	0.566537
T_cells_CD8	TBX21	0.438572
T_cells_CD8	CD300A	0.122504
T_cells_CD8	CD7	0.616901
T_cells_CD8	GZMM	0.427608
T_cells_CD8	MYO1F	0.277348
T_cells_CD8	NKG7	0.490439
T_cells_CD8	CST7	0.352595
T_cells_CD8	PIK3IP1	0.0718845
T_cells_CD8	IL2RB	0.396341
T_cells_CD8	CYTH4	0.321807
T_cells_CD8	WAS	0.242634
T_cells_CD8	SASH3	0.416041
T_cells_gamma_delta	CD2	0.419449
T_cells_gamma_delta	SLAMF1	0.535255
T_cells_gamma_delta	CD244	0.479816
T_cells_gamma_delta	CD247	0.521881
T_cells_gamma_delta	FASLG	0.339976
T_cells_gamma_delta	PTPN7	0.380603
T_cells_gamma_delta	IL18RAP	0.402731
T_cells_gamma_delta	CTLA4	0.417246
T_cells_gamma_delta	CXCR6	0.474205
T_cells_gamma_delta	CCR2	0.337233
T_cells_gamma_delta	CCR5	0.390514
T_cells_gamma_delta	CD96	0.474915
T_cells_gamma_delta	GPR171	0.366192
T_cells_gamma_delta	GZMK	0.294939
T_cells_gamma_delta	GZMA	0.357927
T_cells_gamma_delta	ITK	0.420739
T_cells_gamma_delta	LCP2	0.267024
T_cells_gamma_delta	LTA	0.298056
T_cells_gamma_delta	CHST12	0.2026
T_cells_gamma_delta	IL2RA	0.464081
T_cells_gamma_delta	PRF1	0.546702
T_cells_gamma_delta	LAG3	0.308917
T_cells_gamma_delta	KLRG1	0.2033
T_cells_gamma_delta	KLRB1	0.546621
T_cells_gamma_delta	ITGB7	0.203522
T_cells_gamma_delta	GZMH	0.549752
T_cells_gamma_delta	GZMB	0.490332
T_cells_gamma_delta	ITGAL	0.287525
T_cells_gamma_delta	CCL4	0.302009
T_cells_gamma_delta	TBX21	0.438572
T_cells_gamma_delta	CD300A	0.122504
T_cells_gamma_delta	GMIP	0.225524
T_cells_gamma_delta	NKG7	0.490439
T_cells_gamma_delta	CST7	0.352595
T_cells_gamma_delta	IL2RB	0.396341
T_cells_gamma_delta	APOBEC3G	0.254053
T_cells_gamma_delta	SASH3	0.416041
NK_cells	PRDM2	-0.027771
NK_cells	CD2	0.419449
NK_cells	CD244	0.479816
NK_cells	CD247	0.521881
NK_cells	FASLG	0.339976
NK_cells	IL18RAP	0.402731
NK_cells	EOMES	0.399448
NK_cells	CX3CR1	-0.126491
NK_cells	CXCR6	0.474205
NK_cells	CCR5	0.390514
NK_cells	GZMK	0.294939
NK_cells	GZMA	0.357927
NK_cells	SERPINB9	0.0982952
NK_cells	LTA	0.298056
NK_cells	SAMD3	0.292692
NK_cells	PRF1	0.546702
NK_cells	CTSW	0.508419
NK_cells	CRTAM	0.248446
NK_cells	LAG3	0.308917
NK_cells	KLRG1	0.2033
NK_cells	KLRB1	0.546621
NK_cells	KLRF1	0.069696
NK_cells	KLRD1	0.339736
NK_cells	GZMH	0.549752
NK_cells	GZMB	0.490332
NK_cells	PTGDR	0.113418
NK_cells	CCL4	0.302009
NK_cells	TBX21	0.438572
NK_cells	GZMM	0.427608
NK_cells	NKG7	0.490439
NK_cells	CST7	0.352595
NK_cells	IL2RB	0.396341
NK_cells	APOBEC3G	0.254053
Dendritic_cells	TNFRSF4	0.378529
Dendritic_cells	H6PD	0.104177
Dendritic_cells	NECAP2	0.0714325
Dendritic_cells	CD1C	0.21408
Dendritic_cells	CD1E	0.18726
Dendritic_cells	MNDA	0.185705
Dendritic_cells	SLAMF8	0.377597
Dendritic_cells	SLAMF1	0.535255
Dendritic_cells	NCF2	0.205922
Dendritic_cells	KYNU	0.124312
Dendritic_cells	TNFAIP6	0.00385177
Dendritic_cells	CCR2	0.337233
Dendritic_cells	CCR5	0.390514
Dendritic_cells	STAB1	0.141906
Dendritic_cells	CD80	0.0923529
Dendritic_cells	CD86	0.147581
Dendritic_cells	CXCL9	0.558017
Dendritic_cells	CXCL10	0.274169
Dendritic_cells	NFKB1	-0.0419835
Dendritic_cells	CSF1R	0.166687
Dendritic_cells	HAVCR2	0.142451
Dendritic_cells	HK3	0.427657
Dendritic_cells	IRF4	0.349745
Dendritic_cells	HLA-DQA1	0.352235
Dendritic_cells	TREM2	-0.0478362
Dendritic_cells	RUNX2	-0.00850329
Dendritic_cells	PLA2G7	0.264467
Dendritic_cells	FGL2	0.136996
Dendritic_cells	TFEC	0.218137
Dendritic_cells	IDO1	0.678891
Dendritic_cells	CCL19	0.721346
Dendritic_cells	NR4A3	0.378251
Dendritic_cells	TRAF1	0.282844
Dendritic_cells	RAPGEF1	0.141919
Dendritic_cells	IL2RA	0.464081
Dendritic_cells	RHOG	0.111502
Dendritic_cells	MS4A6A	0.217409
Dendritic_cells	BIRC3	0.294301
Dendritic_cells	IL10RA	0.278316
Dendritic_cells	CLEC4A	0.0975433
Dendritic_cells	CLEC7A	0.0783025
Dendritic_cells	RNASE6	0.0170531
Dendritic_cells	GZMB	0.490332
Dendritic_cells	GPR132	0.447617
Dendritic_cells	BCL2A1	0.388552
Dendritic_cells	CCL22	0.363287
Dendritic_cells	CLEC10A	0.309746
Dendritic_cells	HS3ST3B1	0.50639
Dendritic_cells	CCL8	0.216275
Dendritic_cells	CCL4	0.302009
Dendritic_cells	CCR7	0.566537
Dendritic_cells	EBI3	0.319146
Dendritic_cells	CD209	0.216377
Dendritic_cells	SPIB	0.500623
Dendritic_cells	FPR3	0.195789
Dendritic_cells	LILRB2	0.294828
Dendritic_cells	LILRB1	0.179139
Dendritic_cells	SIGLEC1	0.205916
Dendritic_cells	HCK	0.169486
Dendritic_cells	SAMSN1	0.122283
Dendritic_cells	OSM	0.22234
Dendritic_cells	CYTH4	0.321807
Dendritic_cells	CLIC2	0.157023
T_regulatory_cells	LCK	0.541406
T_regulatory_cells	CD2	0.419449
T_regulatory_cells	CD247	0.521881
T_regulatory_cells	RGS1	0.14565
T_regulatory_cells	FAIM3	0.28721
T_regulatory_cells	CTLA4	0.417246
T_regulatory_cells	ICOS	0.387034
T_regulatory_cells	CXCR6	0.474205
T_regulatory_cells	GPR171	0.366192
T_regulatory_cells	ITK	0.420739
T_regulatory_cells	IL2RA	0.464081
T_regulatory_cells	CD5	0.385869
T_regulatory_cells	IL10RA	0.278316
T_regulatory_cells	CD3E	0.364741
T_regulatory_cells	CD27	0.396873
T_regulatory_cells	ITGB7	0.203522
T_regulatory_cells	HS3ST3B1	0.50639
T_regulatory_cells	CCR7	0.566537
T_regulatory_cells	CD7	0.616901
T_regulatory_cells	CD37	0.31171
T_regulatory_cells	PIK3IP1	0.0718845
T_regulatory_cells	IL2RB	0.396341
B_cells	PRDM2	-0.027771
B_cells	CD53	0.230343
B_cells	FCRL2	0.661433
B_cells	CD1C	0.21408
B_cells	LY9	0.480306
B_cells	FAIM3	0.28721
B_cells	CR1	0.406659
B_cells	BCL11A	0.481566
B_cells	CD80	0.0923529
B_cells	STAP1	0.236136
B_cells	BANK1	0.563949
B_cells	FAM65B	0.440471
B_cells	HLA-DQA1	0.352235
B_cells	BACH2	0.276274
B_cells	BLK	0.626871
B_cells	RAPGEF1	0.141919
B_cells	RASGRP2	0.469832
B_cells	CD69	0.347763
B_cells	GPR18	0.403137
B_cells	KIAA0125	0.182538
B_cells	MEFV	0.122788
B_cells	TNFRSF17	0.684879
B_cells	IL4R	0.211084
B_cells	CD19	0.524903
B_cells	IRF8	0.245688
B_cells	P2RX5	0.470547
B_cells	CD79B	0.429106
B_cells	GNG7	0.14845
B_cells	S1PR4	0.604462
B_cells	GMIP	0.225524
B_cells	CD79A	0.288213
B_cells	POU2F2	0.212941
B_cells	CD37	0.31171
B_cells	SPIB	0.500623
B_cells	LILRB1	0.179139
Macrophages_M1	NECAP2	0.0714325
Macrophages_M1	CSF1	-0.00933425
Macrophages_M1	SLAMF8	0.377597
Macrophages_M1	CD84	0.192771
Macrophages_M1	SLAMF1	0.535255
Macrophages_M1	TNFAIP6	0.00385177
Macrophages_M1	CCR1	0.0835289
Macrophages_M1	CD80	0.0923529
Macrophages_M1	CD38	0.346556
Macrophages_M1	CXCL9	0.558017
Macrophages_M1	CXCL10	0.274169
Macrophages_M1	CXCL11	0.340219
Macrophages_M1	TNIP3	0.296475
Macrophages_M1	CSF1R	0.166687
Macrophages_M1	HK3	0.427657
Macrophages_M1	TREM2	-0.0478362
Macrophages_M1	PILRA	-0.0449929
Macrophages_M1	TFEC	0.218137
Macrophages_M1	IDO1	0.678891
Macrophages_M1	CCL19	0.721346
Macrophages_M1	FDX1	0.0138559
Macrophages_M1	CLEC4E	0.373064
Macrophages_M1	MMP19	0.208944
Macrophages_M1	IGSF6	0.184847
Macrophages_M1	CCL22	0.363287
Macrophages_M1	IRF8	0.245688
Macrophages_M1	CCL8	0.216275
Macrophages_M1	CCL4	0.302009
Macrophages_M1	CCR7	0.566537
Macrophages_M1	EBI3	0.319146
Macrophages_M1	FPR3	0.195789
Macrophages_M1	LILRB1	0.179139
Macrophages_M1	SIGLEC1	0.205916
Macrophages_M1	HCK	0.169486
Macrophages_M1	CD40	0.239605
Macrophages_M1	CYBB	0.147451
Cytotoxic_cells	RUNX3	0.299863
Cytotoxic_cells	DUSP2	0.42235
Cytotoxic_cells	EOMES	0.399448
Cytotoxic_cells	GZMA	0.357927
Cytotoxic_cells	PRF1	0.546702
Cytotoxic_cells	CTSW	0.508419
Cytotoxic_cells	KLRB1	0.546621
Cytotoxic_cells	KLRF1	0.069696
Cytotoxic_cells	KLRD1	0.339736
Cytotoxic_cells	GZMH	0.549752
Cytotoxic_cells	GZMB	0.490332
Cytotoxic_cells	RORA	0.133802
Cytotoxic_cells	NKG7	0.490439
Macrophages	NECAP2	0.0714325
Macrophages	FGR	0.286863
Macrophages	CSF1	-0.00933425
Macrophages	SLAMF8	0.377597
Macrophages	CD84	0.192771
Macrophages	NCF2	0.205922
Macrophages	CHI3L1	0.490459
Macrophages	CCDC88A	0.119387
Macrophages	CCR1	0.0835289
Macrophages	STAB1	0.141906
Macrophages	CD80	0.0923529
Macrophages	CXCL9	0.558017
Macrophages	CSF1R	0.166687
Macrophages	HK3	0.427657
Macrophages	TREM2	-0.0478362
Macrophages	PLA2G7	0.264467
Macrophages	PILRA	-0.0449929
Macrophages	TFEC	0.218137
Macrophages	CCL19	0.721346
Macrophages	MS4A6A	0.217409
Macrophages	FDX1	0.0138559
Macrophages	CLEC4E	0.373064
Macrophages	BHLHE41	0.397926
Macrophages	NCKAP1L	0.268666
Macrophages	MMP19	0.208944
Macrophages	BCL2A1	0.388552
Macrophages	IGSF6	0.184847
Macrophages	ITGAX	0.199979
Macrophages	CCL22	0.363287
Macrophages	CYBA	0.312894
Macrophages	CCL8	0.216275
Macrophages	C5AR1	0.175712
Macrophages	FPR3	0.195789
Macrophages	LILRA2	0.0504405
Macrophages	LILRB1	0.179139
Macrophages	SIGLEC1	0.205916
Macrophages	CYBB	0.147451
Monocytes	FGR	0.286863
Monocytes	CD1E	0.18726
Monocytes	MNDA	0.185705
Monocytes	FCER1A	-0.174635
Monocytes	CD244	0.479816
Monocytes	NCF2	0.205922
Monocytes	PLEK	0.21238
Monocytes	CX3CR1	-0.126491
Monocytes	CCR2	0.337233
Monocytes	STAB1	0.141906
Monocytes	P2RY13	0.16035
Monocytes	TLR2	0.097643
Monocytes	CSF1R	0.166687
Monocytes	HK3	0.427657
Monocytes	DOK3	0.0382331
Monocytes	LST1	0.221441
Monocytes	AIF1	0.0663741
Monocytes	FGL2	0.136996
Monocytes	PILRA	-0.0449929
Monocytes	FCN1	0.377348
Monocytes	RHOG	0.111502
Monocytes	MS4A6A	0.217409
Monocytes	IL10RA	0.278316
Monocytes	CLEC4A	0.0975433
Monocytes	CLEC4E	0.373064
Monocytes	CLEC7A	0.0783025
Monocytes	GPR183	0.347383
Monocytes	AKAP13	0.0375829
Monocytes	MEFV	0.122788
Monocytes	DPEP2	0.346626
Monocytes	CLEC10A	0.309746
Monocytes	MYO1F	0.277348
Monocytes	POU2F2	0.212941
Monocytes	VASP	0.132652
Monocytes	C5AR1	0.175712
Monocytes	CD37	0.31171
Monocytes	FPR1	0.120582
Monocytes	LILRB3	0.170497
Monocytes	LILRB2	0.294828
Monocytes	LILRA2	0.0504405
Monocytes	LILRA1	0.193329
Monocytes	LILRB1	0.179139
Monocytes	HCK	0.169486
Monocytes	RGS19	0.111057
Monocytes	SAMSN1	0.122283
Monocytes	PPM1F	0.0778716
Monocytes	OSM	0.22234
Monocytes	NCF4	0.283598
Monocytes	TLR8	0.333799
Monocytes	CYBB	0.147451
Monocytes	CFP	0.180288
Monocytes	WAS	0.242634
Plasma_cells	FCRL2	0.661433
Plasma_cells	RGS1	0.14565
Plasma_cells	CCDC88A	0.119387
Plasma_cells	CD38	0.346556
Plasma_cells	DOK3	0.0382331
Plasma_cells	IRF4	0.349745
Plasma_cells	ENTPD1	0.109595
Plasma_cells	CD27	0.396873
Plasma_cells	KIAA0125	0.182538
Plasma_cells	TNFRSF17	0.684879
Plasma_cells	CD19	0.524903
Plasma_cells	CYBA	0.312894
Plasma_cells	CD79B	0.429106
Plasma_cells	CD79A	0.288213
Plasma_cells	ZBP1	0.269853
Macrophages_M2	FGR	0.286863
Macrophages_M2	SLAMF8	0.377597
Macrophages_M2	NPL	0.186584
Macrophages_M2	NCF2	0.205922
Macrophages_M2	CCDC88A	0.119387
Macrophages_M2	AIF1	0.0663741
Macrophages_M2	HLA-DQA1	0.352235
Macrophages_M2	TREM2	-0.0478362
Macrophages_M2	PILRA	-0.0449929
Macrophages_M2	TFEC	0.218137
Macrophages_M2	PDCD1LG2	0.322397
Macrophages_M2	MS4A6A	0.217409
Macrophages_M2	SLC15A3	0.173806
Macrophages_M2	FDX1	0.0138559
Macrophages_M2	CLEC4A	0.0975433
Macrophages_M2	NCKAP1L	0.268666
Macrophages_M2	MMP19	0.208944
Macrophages_M2	RNASE6	0.0170531
Macrophages_M2	ITGAX	0.199979
Macrophages_M2	CLEC10A	0.309746
Macrophages_M2	CCL8	0.216275
Macrophages_M2	LILRA2	0.0504405
Macrophages_M2	HCK	0.169486
Macrophages_M2	CFP	0.180288
Neutrophils	PDE4B	0.194436
Neutrophils	MNDA	0.185705
Neutrophils	NCF2	0.205922
Neutrophils	IL18RAP	0.402731
Neutrophils	NMI	0.0857556
Neutrophils	P2RY13	0.16035
Neutrophils	FAM65B	0.440471
Neutrophils	LST1	0.221441
Neutrophils	VNN2	0.16133
Neutrophils	CREB5	0.105103
Neutrophils	SLC25A37	0.13151
Neutrophils	NRBF2	0.0407673
Neutrophils	CLEC4E	0.373064
Neutrophils	BCL2A1	0.388552
Neutrophils	MEFV	0.122788
Neutrophils	C5AR1	0.175712
Neutrophils	FPR1	0.120582
Neutrophils	LILRB2	0.294828
Neutrophils	LILRA2	0.0504405
Neutrophils	LILRA1	0.193329
Neutrophils	HCK	0.169486
Neutrophils	CSF2RB	0.318188
Eosinophils	FCER1A	-0.174635
Eosinophils	NCF2	0.205922
Eosinophils	RGS1	0.14565
Eosinophils	CCR1	0.0835289
Eosinophils	CD69	0.347763
Eosinophils	LRMP	0.361097
Eosinophils	GPR183	0.347383
Eosinophils	GPR65	0.0789757
Eosinophils	BCL2A1	0.388552
Eosinophils	DPEP2	0.346626
Eosinophils	CCL4	0.302009
Eosinophils	GMIP	0.225524
Eosinophils	SAMSN1	0.122283
Eosinophils	CSF2RB	0.318188
Fibroblasts	LMOD1	0.0465695
Fibroblasts	COL3A1	0.0582162
Fibroblasts	ITIH3	0.288809
Fibroblasts	SGCD	-0.0751459
Fibroblasts	WNT2	0.28104
Fibroblasts	COL14A1	0.0965309
Fibroblasts	WISP1	0.0915408
Fibroblasts	ASPN	-0.215349
Fibroblasts	DCN	0.123397
Fibroblasts	GREM1	0.0989625
Fibroblasts	ISLR	0.120185
Fibroblasts	ABCA6	0.25541
