# Supplementary material for: Molecular profiling of aromatase inhibitor sensitive and resistant ER+HER2- postmenopausal breast cancers
Source: Nat Commun. 2023 Jul 7;14:4017. doi: 10.1038/s41467-023-39613-z (PMC10328947; doi:10.1038/s41467-023-39613-z)
Supplement: Supplementary file 9 — Source Data [file 41467_2023_39613_MOESM9_ESM.zip › Source_data_Fig_4a.xlsx]

## Sheet: Source_data_Fig_4a
Group	e2 pmol/L
GRs	61.84
GRs	85.52
GRs	8.23
GRs	93.58
GRs	91.43
GRs	28.06
GRs	19.79
GRs	24.25
GRs	34.61
GRs	21.08
GRs	33.01
GRs	19.11
GRs	48.68
GRs	44.79
GRs	54.68
GRs	8.41
GRs	43.49
GRs	29.48
GRs	37.93
GRs	18.33
GRs	24.98
GRs	12.57
GRs	19.98
GRs	104.82
GRs	32.78
GRs	76.33
GRs	30.94
GRs	15.52
GRs	36.2
GRs	28.44
GRs	48.8
GRs	19.95
GRs	32.39
GRs	32.71
GRs	11.02
GRs	28.48
GRs	21.46
GRs	17.43
GRs	31.15
GRs	13.47
GRs	33.97
GRs	32.31
GRs	49.4
GRs	13.33
GRs	9.56
GRs	31.39
GRs	25.82
GRs	34.87
GRs	31.96
GRs	15.08
GRs	11.44
GRs	60.3
GRs	14.88
GRs	23.96
GRs	52.32
GRs	17.51
GRs	9.06
GRs	24.14
GRs	23.52
GRs	36.52
GRs	27.3
GRs	46.68
GRs	38.4
GRs	29.11
GRs	50.2
GRs	16.27
GRs	17.91
GRs	16.81
GRs	22.81
GRs	41.17
GRs	36.59
GRs	15.99
GRs	55.52
GRs	19.6
GRs	40.67
GRs	40.45
GRs	58.05
GRs	27.43
GRs	103.32
GRs	43.18
GRs	44.07
GRs	18.86
GRs	27.14
GRs	20.74
GRs	22.73
GRs	31.55
GRs	47.32
GRs	8.33
GRs	71.76
GRs	22.39
GRs	16.07
GRs	9.96
GRs	11.43
GRs	17.11
GRs	35.62
GRs	41.98
GRs	42
GRs	31.26
GRs	15.21
GRs	35.13
GRs	22.02
GRs	31.2
GRs	16.03
GRs	25.08
GRs	13.53
GRs	15.34
GRs	41.59
GRs	27
GRs	125.33
GRs	47.22
GRs	43.09
GRs	27.02
GRs	9.34
GRs	28.07
GRs	27.85
GRs	15.52
GRs	24
GRs	33.41
GRs	61.46
GRs	35.18
GRs	35.46
GRs	23.43
GRs	34.65
GRs	15.55
GRs	23
GRs	36.36
GRs	18.83
GRs	24.2
GRs	16.82
GRs	32.49
GRs	15.28
GRs	17.67
GRs	16.24
GRs	12.33
GRs	7.81
GRs	32.27
GRs	19.85
GRs	26.13
GRs	50.42
GRs	21.42
GRs	23.36
GRs	10
GRs	16.96
GRs	15.64
GRs	7.84
GRs	41
GRs	69.41
GRs	9.24
GRs	17.07
GRs	15
GRs	30
GRs	19
GRs	30
GRs	108
GRs	20
GRs	31
GRs	17
GRs	50
GRs	52
GRs	50
GRs	15
GRs	11
GRs	8
GRs	56
GRs	62
GRs	24
GRs	59
GRs	42
GRs	27
GRs	36
GRs	17
GRs	13
GRs	36
GRs	29.77
PRs_ESR1_High	17.54
PRs_ESR1_High	13.28
PRs_ESR1_High	11.36
PRs_ESR1_High	16.7
PRs_ESR1_High	39.8
PRs_ESR1_High	25.75
PRs_ESR1_High	26.58
PRs_ESR1_High	11.66
PRs_ESR1_High	11.84
PRs_ESR1_High	39.88
PRs_ESR1_High	49.01
PRs_ESR1_High	52.85
PRs_ESR1_High	17
PRs_ESR1_High	101.35
PRs_ESR1_High	24.98
PRs_ESR1_High	11.84
PRs_ESR1_High	67.87
PRs_ESR1_High	20.63
PRs_ESR1_High	21.15
PRs_ESR1_High	37
PRs_ESR1_High	23.75
PRs_ESR1_High	8.13
PRs_ESR1_High	12.17
PRs_ESR1_High	16.85
PRs_ESR1_High	17.2
PRs_ESR1_High	15.11
PRs_ESR1_High	20.56
PRs_ESR1_High	11.6
PRs_ESR1_High	19.58
PRs_ESR1_High	11.42
PRs_ESR1_High	57.39
PRs_ESR1_High	15.22
PRs_ESR1_High	14.07
PRs_ESR1_High	13.87
PRs_ESR1_High	45.38
PRs_ESR1_High	14.01
PRs_ESR1_High	45.54
PRs_ESR1_High	4.38
PRs_ESR1_High	33.84
PRs_ESR1_High	44.37
PRs_ESR1_High	15.25
PRs_ESR1_High	12.56
PRs_ESR1_High	14.09
PRs_ESR1_High	21.13
PRs_ESR1_High	17.45
PRs_ESR1_High	19.8
PRs_ESR1_High	31.79
PRs_ESR1_High	8.14
PRs_ESR1_High	24.19
PRs_ESR1_High	23.56
PRs_ESR1_High	11.29
PRs_ESR1_High	9.92
PRs_ESR1_High	52.23
PRs_ESR1_High	16.25
PRs_ESR1_High	29.02
PRs_ESR1_High	69.12
PRs_ESR1_High	17.04
PRs_ESR1_High	22.35
PRs_ESR1_High	16.24
PRs_ESR1_High	37.25
PRs_ESR1_High	24.15
PRs_ESR1_High	9.72
PRs_ESR1_High	15.49
PRs_ESR1_High	25.96
PRs_ESR1_High	21.07
PRs_ESR1_High	15.35
PRs_ESR1_High	70.36
PRs_ESR1_High	18.52
PRs_ESR1_High	10.65
PRs_ESR1_High	19.41
PRs_ESR1_High	23.59
PRs_ESR1_High	16.75
PRs_ESR1_High	29.79
PRs_ESR1_High	54.6
PRs_ESR1_High	39.1
PRs_ESR1_High	35.81
PRs_ESR1_High	15.53
PRs_ESR1_High	18
PRs_ESR1_High	25
PRs_ESR1_High	9
PRs_ESR1_High	12
PRs_ESR1_High	23
PRs_ESR1_High	52
PRs_ESR1_High	10
PRs_ESR1_High	31
PRs_ESR1_High	87
PRs_ESR1_High	52
PRs_ESR1_High	29
PRs_ESR1_High	11
PRs_ESR1_High	20
PRs_ESR1_High	17
PRs_ESR1_High	21
PRs_ESR1_High	15
PRs_ESR1_High	21
PRs_ESR1_High	16
PRs_ESR1_High	54
PRs_ESR1_High	25
PRs_ESR1_High	11
PRs_ESR1_High	24
PRs_ESR1_High	27
PRs_ESR1_High	18.63
PRs_ESR1_High	64.33
PRs_ESR1_High	16
PRs_ESR1_High	13.1
PRs_ESR1_High	42.67
PRs_ESR1_High	72.18
PRs_ESR1_High	8.31
PRs_ESR1_High	23
PRs_ESR1_High	47.85
PRs_ESR1_High	11.51
PRs_ESR1_High	34.49
PRs_ESR1_High	33.9
PRs_ESR1_High	16.51
PRs_ESR1_High	12.03
PRs_ESR1_Low	34.48
PRs_ESR1_Low	46
PRs_ESR1_Low	27
PRs_ESR1_Low	24.05
PRs_ESR1_Low	121
PRs_ESR1_Low	13
PRs_ESR1_Low	15
PRs_ESR1_Low	17
PRs_ESR1_Low	20.78
PRs_ESR1_Low	13.99
PRs_ESR1_Low	0.82
PRs_ESR1_Low	29.32
PRs_ESR1_Low	14.58
PRs_ESR1_Low	42.11
PRs_ESR1_Low	25
PRs_ESR1_Low	29.83
PRs_ESR1_Low	10.86
PRs_ESR1_Low	51.85
PRs_ESR1_Low	29.93
PRs_ESR1_Low	9.28
PRs_ESR1_Low	42.3
PRs_ESR1_Low	23.96
PRs_ESR1_Low	26.1
PRs_ESR1_Low	5
PRs_ESR1_Low	13.73
PRs_ESR1_Low	31.02
PRs_ESR1_Low	57.74
PRs_ESR1_Low	98.16
PRs_ESR1_Low	3
PRs_ESR1_Low	28.99
PRs_ESR1_Low	9.39
PRs_ESR1_Low	99.4
PRs_ESR1_Low	19.56
PRs_ESR1_Low	32.61
PRs_ESR1_Low	31.48
PRs_ESR1_Low	41.18
PRs_ESR1_Low	42
PRs_ESR1_Low	17
PRs_ESR1_Low	9.9
PRs_ESR1_Low	66.92
PRs_ESR1_Low	9.15
PRs_ESR1_Low	14.86
PRs_ESR1_Low	28.42
PRs_ESR1_Low	60.58
PRs_ESR1_Low	32.98
PRs_ESR1_Low	25.27
PRs_ESR1_Low	14.4
PRs_ESR1_Low	22.91
PRs_ESR1_Low	22.54
PRs_ESR1_Low	23.04
PRs_ESR1_Low	9.56
PRs_ESR1_Low	49.06
PRs_ESR1_Low	11.06
PRs_ESR1_Low	15.79
