# Supplementary material for: Molecular profiling of aromatase inhibitor sensitive and resistant ER+HER2- postmenopausal breast cancers
Source: Nat Commun. 2023 Jul 7;14:4017. doi: 10.1038/s41467-023-39613-z (PMC10328947; doi:10.1038/s41467-023-39613-z)
Supplement: Supplementary file 9 — Source Data [file 41467_2023_39613_MOESM9_ESM.zip › Source_data_Fig_4c.xlsx]

## Sheet: Source_data_Fig_4c
Group	Intrinsic Subtype	E2 pmol/L
GRs	0.591007	61.84
GRs	0.652834	85.52
GRs	0.587399	8.23
GRs	0.583407	93.58
GRs	0.56069	91.43
GRs	0.57053	28.06
GRs	0.574667	19.79
GRs	0.590458	24.25
GRs	0.537294	34.61
GRs	0.586323	21.08
GRs	0.556816	33.01
GRs	0.590116	19.11
GRs	0.580467	48.68
GRs	0.592711	44.79
GRs	0.585196	54.68
GRs	0.53476	8.41
GRs	0.607281	43.49
GRs	0.563262	29.48
GRs	0.556541	37.93
GRs	0.581238	18.33
GRs	0.548357	24.98
GRs	0.54675	12.57
GRs	0.588535	19.98
GRs	0.576893	104.82
GRs	0.601218	32.78
GRs	0.561699	76.33
GRs	0.581624	30.94
GRs	0.590211	15.52
GRs	0.587784	36.2
GRs	0.603378	28.44
GRs	0.516976	48.8
GRs	0.543798	19.95
GRs	0.626909	32.39
GRs	0.618641	32.71
GRs	0.551421	11.02
GRs	0.556501	28.48
GRs	0.556723	21.46
GRs	0.542531	17.43
GRs	0.565489	31.15
GRs	0.607758	13.47
GRs	0.604872	33.97
GRs	0.545527	32.31
GRs	0.562105	49.4
GRs	0.57447	13.33
GRs	0.508833	9.56
GRs	0.536084	31.39
GRs	0.5402	25.82
GRs	0.604384	34.87
GRs	0.568649	31.96
GRs	0.534965	15.08
GRs	0.488777	11.44
GRs	0.591303	60.3
GRs	0.565812	14.88
GRs	0.600261	23.96
GRs	0.606779	52.32
GRs	0.573698	17.51
GRs	0.584827	9.06
GRs	0.484611	24.14
GRs	0.564997	23.52
GRs	0.569853	36.52
GRs	0.620748	27.3
GRs	0.584005	46.68
GRs	0.568349	38.4
GRs	0.516419	29.11
GRs	0.578833	50.2
GRs	0.550817	16.27
GRs	0.56213	17.91
GRs	0.565904	16.81
GRs	0.573378	22.81
GRs	0.588562	41.17
GRs	0.496526	36.59
GRs	0.523016	15.99
GRs	0.578328	55.52
GRs	0.586751	19.6
GRs	0.550322	40.67
GRs	0.611835	40.45
GRs	0.589808	58.05
GRs	0.606298	27.43
GRs	0.611585	103.32
GRs	0.567639	43.18
GRs	0.571201	44.07
GRs	0.56122	18.86
GRs	0.606161	27.14
GRs	0.588098	20.74
GRs	0.512732	22.73
GRs	0.585199	31.55
GRs	0.592639	47.32
GRs	0.548011	8.33
GRs	0.532128	71.76
GRs	0.613275	22.39
GRs	0.574727	16.07
GRs	0.584186	9.96
GRs	0.55641	11.43
GRs	0.578984	17.11
GRs	0.62387	35.62
GRs	0.600026	41.98
GRs	0.570124	42
GRs	0.585045	31.26
GRs	0.603719	15.21
GRs	0.58598	35.13
GRs	0.555821	22.02
GRs	0.569768	31.2
GRs	0.594154	16.03
GRs	0.591033	25.08
GRs	0.524781	13.53
GRs	0.592143	15.34
GRs	0.53857	41.59
GRs	0.622604	27
GRs	0.621355	125.33
GRs	0.572321	47.22
GRs	0.593234	43.09
GRs	0.641942	27.02
GRs	0.572295	9.34
GRs	0.553105	28.07
GRs	0.591856	27.85
GRs	0.575798	15.52
GRs	0.578262	24
GRs	0.596502	33.41
GRs	0.621338	61.46
GRs	0.532312	35.18
GRs	0.578297	35.46
GRs	0.585314	23.43
GRs	0.596784	34.65
GRs	0.555459	15.55
GRs	0.572083	23
GRs	0.579015	36.36
GRs	0.596189	18.83
GRs	0.624517	24.2
GRs	0.602423	16.82
GRs	0.578838	32.49
GRs	0.585567	15.28
GRs	0.5494	17.67
GRs	0.559511	16.24
GRs	0.52674	12.33
GRs	0.461011	7.81
GRs	0.64425	32.27
GRs	0.562197	19.85
GRs	0.592866	26.13
GRs	0.571545	50.42
GRs	0.551412	21.42
GRs	0.588587	23.36
GRs	0.637771	10
GRs	0.564633	16.96
GRs	0.575135	15.64
GRs	0.549238	7.84
GRs	0.57718	41
GRs	0.630197	69.41
GRs	0.590528	9.24
GRs	0.548176	17.07
GRs	0.615962	15
GRs	0.592166	30
GRs	0.582117	19
GRs	0.610692	30
GRs	0.564198	108
GRs	0.517595	20
GRs	0.56097	31
GRs	0.549376	17
GRs	0.533602	50
GRs	0.612775	52
GRs	0.566047	50
GRs	0.583753	15
GRs	0.530776	11
GRs	0.60578	8
GRs	0.610309	56
GRs	0.550974	62
GRs	0.549708	24
GRs	0.646223	59
GRs	0.607939	42
GRs	0.553717	27
GRs	0.603138	36
GRs	0.533994	17
GRs	0.623179	13
GRs	0.543628	36
GRs	0.563482	29.77
PRs_ESR1_High	0.550827	17.54
PRs_ESR1_High	0.580582	13.28
PRs_ESR1_High	0.560536	11.36
PRs_ESR1_High	0.518942	16.7
PRs_ESR1_High	0.552826	39.8
PRs_ESR1_High	0.592113	25.75
PRs_ESR1_High	0.567811	26.58
PRs_ESR1_High	0.556407	11.66
PRs_ESR1_High	0.582403	11.84
PRs_ESR1_High	0.554388	39.88
PRs_ESR1_High	0.525985	49.01
PRs_ESR1_High	0.592026	52.85
PRs_ESR1_High	0.605435	17
PRs_ESR1_High	0.582204	101.35
PRs_ESR1_High	0.578499	24.98
PRs_ESR1_High	0.538868	11.84
PRs_ESR1_High	0.549036	67.87
PRs_ESR1_High	0.621853	20.63
PRs_ESR1_High	0.508411	21.15
PRs_ESR1_High	0.532703	37
PRs_ESR1_High	0.558397	23.75
PRs_ESR1_High	0.532737	8.13
PRs_ESR1_High	0.616625	12.17
PRs_ESR1_High	0.595313	16.85
PRs_ESR1_High	0.49759	17.2
PRs_ESR1_High	0.486311	15.11
PRs_ESR1_High	0.547292	20.56
PRs_ESR1_High	0.606243	11.6
PRs_ESR1_High	0.579097	19.58
PRs_ESR1_High	0.492357	11.42
PRs_ESR1_High	0.491887	57.39
PRs_ESR1_High	0.552223	15.22
PRs_ESR1_High	0.534533	14.07
PRs_ESR1_High	0.567433	13.87
PRs_ESR1_High	0.571446	45.38
PRs_ESR1_High	0.610812	14.01
PRs_ESR1_High	0.581828	45.54
PRs_ESR1_High	0.564406	4.38
PRs_ESR1_High	0.605004	33.84
PRs_ESR1_High	0.552732	44.37
PRs_ESR1_High	0.463416	15.25
PRs_ESR1_High	0.480841	12.56
PRs_ESR1_High	0.523006	14.09
PRs_ESR1_High	0.547155	21.13
PRs_ESR1_High	0.549438	17.45
PRs_ESR1_High	0.571455	19.8
PRs_ESR1_High	0.576159	31.79
PRs_ESR1_High	0.572078	8.14
PRs_ESR1_High	0.547752	24.19
PRs_ESR1_High	0.533026	23.56
PRs_ESR1_High	0.547247	11.29
PRs_ESR1_High	0.609645	9.92
PRs_ESR1_High	0.551685	52.23
PRs_ESR1_High	0.630415	16.25
PRs_ESR1_High	0.510675	29.02
PRs_ESR1_High	0.589461	69.12
PRs_ESR1_High	0.520321	17.04
PRs_ESR1_High	0.553242	22.35
PRs_ESR1_High	0.514196	16.24
PRs_ESR1_High	0.5246	37.25
PRs_ESR1_High	0.55263	24.15
PRs_ESR1_High	0.536031	9.72
PRs_ESR1_High	0.527121	15.49
PRs_ESR1_High	0.564424	25.96
PRs_ESR1_High	0.44562	21.07
PRs_ESR1_High	0.540188	15.35
PRs_ESR1_High	0.537465	70.36
PRs_ESR1_High	0.590474	18.52
PRs_ESR1_High	0.541478	10.65
PRs_ESR1_High	0.579221	19.41
PRs_ESR1_High	0.559662	23.59
PRs_ESR1_High	0.580108	16.75
PRs_ESR1_High	0.574647	29.79
PRs_ESR1_High	0.55829	54.6
PRs_ESR1_High	0.632244	39.1
PRs_ESR1_High	0.573313	35.81
PRs_ESR1_High	0.568584	15.53
PRs_ESR1_High	0.589203	18
PRs_ESR1_High	0.605773	25
PRs_ESR1_High	0.533126	9
PRs_ESR1_High	0.546734	12
PRs_ESR1_High	0.592994	23
PRs_ESR1_High	0.518258	52
PRs_ESR1_High	0.525821	10
PRs_ESR1_High	0.513154	31
PRs_ESR1_High	0.469109	87
PRs_ESR1_High	0.597162	52
PRs_ESR1_High	0.534563	29
PRs_ESR1_High	0.594639	11
PRs_ESR1_High	0.552722	20
PRs_ESR1_High	0.568311	17
PRs_ESR1_High	0.563096	21
PRs_ESR1_High	0.496951	15
PRs_ESR1_High	0.577061	21
PRs_ESR1_High	0.564914	16
PRs_ESR1_High	0.578837	54
PRs_ESR1_High	0.559804	25
PRs_ESR1_High	0.451749	11
PRs_ESR1_High	0.546861	24
PRs_ESR1_High	0.558935	27
PRs_ESR1_High	0.556922	18.63
PRs_ESR1_High	0.517868	64.33
PRs_ESR1_High	0.569211	16
PRs_ESR1_High	0.478853	13.1
PRs_ESR1_High	0.52624	42.67
PRs_ESR1_High	0.616194	72.18
PRs_ESR1_High	0.537238	8.31
PRs_ESR1_High	0.534896	23
PRs_ESR1_High	0.58531	47.85
PRs_ESR1_High	0.575165	11.51
PRs_ESR1_High	0.584446	34.49
PRs_ESR1_High	0.538412	33.9
PRs_ESR1_High	0.549143	16.51
PRs_ESR1_High	0.524379	12.03
