# Supplementary material for: Molecular profiling of aromatase inhibitor sensitive and resistant ER+HER2- postmenopausal breast cancers
Source: Nat Commun. 2023 Jul 7;14:4017. doi: 10.1038/s41467-023-39613-z (PMC10328947; doi:10.1038/s41467-023-39613-z)
Supplement: Supplementary file 9 — Source Data [file 41467_2023_39613_MOESM9_ESM.zip › Source_data_Fig_5a.xlsx]

## Sheet: Source_data_Fig_5a
Group	TILs
PRs_ESR1_Low	20
GRs	10
GRs	1
PRs_ESR1_High	11
PRs_ESR1_High	5
PRs_ESR1_High	10
GRs	1
GRs	10
GRs	3
GRs	6
PRs_ESR1_High	1
GRs	8
GRs	14
PRs_ESR1_High	5
GRs	12.5
PRs_ESR1_High	15
PRs_ESR1_High	3
PRs_ESR1_Low	3.5
GRs	5
GRs	2
GRs	1
PRs_ESR1_High	2
GRs	1
GRs	11
GRs	6.5
PRs_ESR1_High	12.5
PRs_ESR1_High	15
PRs_ESR1_High	12.5
GRs	6.5
GRs	10
GRs	5.5
GRs	25
PRs_ESR1_High	3
PRs_ESR1_Low	9
PRs_ESR1_High	8
PRs_ESR1_High	5
GRs	2.5
PRs_ESR1_Low	7.5
GRs	10
GRs	8
GRs	3
PRs_ESR1_Low	12.5
GRs	2
PRs_ESR1_High	2
PRs_ESR1_High	4
GRs	3.5
GRs	1.5
GRs	4
PRs_ESR1_Low	5
PRs_ESR1_Low	2.5
PRs_ESR1_High	5
PRs_ESR1_Low	15
GRs	17.5
GRs	5
PRs_ESR1_High	8
PRs_ESR1_Low	40
PRs_ESR1_High	40
GRs	5
PRs_ESR1_High	7
PRs_ESR1_Low	15
PRs_ESR1_Low	12.5
PRs_ESR1_High	6.5
GRs	1
GRs	1
GRs	3
PRs_ESR1_High	15
PRs_ESR1_High	4.5
PRs_ESR1_High	3
PRs_ESR1_Low	22.5
GRs	1
PRs_ESR1_Low	27.5
GRs	10
GRs	2.5
PRs_ESR1_Low	5
GRs	1
GRs	0.5
GRs	6
PRs_ESR1_Low	5
PRs_ESR1_High	0.5
PRs_ESR1_Low	1
GRs	2.5
PRs_ESR1_High	5
PRs_ESR1_High	4.5
GRs	0.5
PRs_ESR1_High	5.5
PRs_ESR1_High	15
PRs_ESR1_Low	13
PRs_ESR1_Low	5
GRs	7
PRs_ESR1_High	17.5
PRs_ESR1_High	6
PRs_ESR1_Low	1
PRs_ESR1_High	3
PRs_ESR1_Low	37.5
GRs	5
PRs_ESR1_High	10
GRs	20
PRs_ESR1_High	5
PRs_ESR1_High	0.5
PRs_ESR1_High	20
GRs	12
GRs	1.5
GRs	5
GRs	12.5
GRs	2
PRs_ESR1_High	5
PRs_ESR1_High	20
GRs	5
PRs_ESR1_High	3.5
GRs	16
PRs_ESR1_Low	3
PRs_ESR1_High	4
GRs	7
GRs	2
GRs	1
GRs	1
PRs_ESR1_High	4
GRs	2.5
PRs_ESR1_High	2.5
PRs_ESR1_High	5
GRs	4
GRs	5
PRs_ESR1_High	3
PRs_ESR1_Low	8
PRs_ESR1_High	2
GRs	0.5
PRs_ESR1_High	20
PRs_ESR1_Low	17.5
PRs_ESR1_High	2.5
GRs	1.5
GRs	3.5
GRs	0.5
PRs_ESR1_Low	15
PRs_ESR1_High	15
GRs	7
GRs	0.5
PRs_ESR1_High	1.5
GRs	5.5
GRs	1
GRs	3.5
GRs	1.5
PRs_ESR1_High	2
PRs_ESR1_Low	3
PRs_ESR1_Low	7.5
GRs	1.5
GRs	1.5
PRs_ESR1_Low	3.5
GRs	0.5
PRs_ESR1_High	1.5
PRs_ESR1_High	1.5
GRs	3
PRs_ESR1_Low	5
GRs	5
GRs	5
GRs	3
GRs	2.5
PRs_ESR1_High	22.5
GRs	1.5
PRs_ESR1_Low	10
GRs	2
GRs	0.5
PRs_ESR1_High	2
GRs	10
GRs	3
PRs_ESR1_High	7.5
PRs_ESR1_High	10
PRs_ESR1_Low	1.5
GRs	5
PRs_ESR1_High	5
PRs_ESR1_Low	5
PRs_ESR1_High	5
PRs_ESR1_High	20
GRs	7.5
GRs	2.5
PRs_ESR1_High	5
GRs	4
GRs	2.5
GRs	3
GRs	13
GRs	5
GRs	4
GRs	0.5
PRs_ESR1_Low	2.5
GRs	2.5
GRs	10
GRs	1
GRs	2.5
PRs_ESR1_High	2.5
GRs	37.5
PRs_ESR1_High	2.5
PRs_ESR1_Low	5
PRs_ESR1_High	5
PRs_ESR1_High	10
GRs	1
GRs	2.5
PRs_ESR1_High	1.5
GRs	0.5
PRs_ESR1_High	7.5
GRs	5
GRs	2.5
GRs	1.5
GRs	14.5
GRs	6
PRs_ESR1_Low	3
GRs	2
PRs_ESR1_High	3
PRs_ESR1_Low	3
PRs_ESR1_Low	3
GRs	2.5
GRs	4.5
PRs_ESR1_High	2
PRs_ESR1_High	5
GRs	5
PRs_ESR1_High	4
PRs_ESR1_High	1
PRs_ESR1_Low	35
PRs_ESR1_Low	0.5
PRs_ESR1_High	0.5
PRs_ESR1_High	0.5
GRs	7.5
PRs_ESR1_High	4
PRs_ESR1_Low	17.5
GRs	2
GRs	0.5
GRs	3
GRs	2
GRs	2.5
GRs	6
GRs	0.5
PRs_ESR1_High	12
PRs_ESR1_High	5
PRs_ESR1_High	2
GRs	2.5
PRs_ESR1_High	10
GRs	1.5
PRs_ESR1_Low	2.5
GRs	2
GRs	1
PRs_ESR1_High	5
PRs_ESR1_High	4
PRs_ESR1_High	7.5
PRs_ESR1_Low	0.5
PRs_ESR1_High	2.5
GRs	14
PRs_ESR1_High	2.5
GRs	4
PRs_ESR1_High	8
GRs	5.5
GRs	6
PRs_ESR1_Low	8
GRs	2.5
PRs_ESR1_High	8
PRs_ESR1_Low	35
PRs_ESR1_High	2.5
GRs	2
GRs	3
GRs	2
GRs	1
PRs_ESR1_High	5.5
GRs	2
PRs_ESR1_Low	23
GRs	5
GRs	22.5
PRs_ESR1_High	3.5
PRs_ESR1_High	14
PRs_ESR1_High	21.5
GRs	3.5
PRs_ESR1_High	3
PRs_ESR1_High	20.5
GRs	5
GRs	2.5
PRs_ESR1_High	3
PRs_ESR1_Low	55
GRs	2
PRs_ESR1_High	2.5
PRs_ESR1_High	2.5
GRs	2.5
GRs	2.5
GRs	3.5
GRs	1.5
GRs	5
GRs	7.5
GRs	1
PRs_ESR1_High	3
PRs_ESR1_High	4
PRs_ESR1_High	1
PRs_ESR1_High	5
GRs	1
PRs_ESR1_High	5
PRs_ESR1_Low	33
GRs	5
GRs	10
PRs_ESR1_Low	3
PRs_ESR1_High	7.5
GRs	4
PRs_ESR1_Low	7.5
GRs	3
PRs_ESR1_High	0.5
GRs	3.5
PRs_ESR1_Low	15
GRs	3
GRs	12.5
GRs	1.5
GRs	0.5
GRs	5
GRs	0.5
GRs	2.5
GRs	0.5
GRs	1
PRs_ESR1_Low	6
PRs_ESR1_High	2
PRs_ESR1_High	1.5
GRs	5
PRs_ESR1_Low	0.5
PRs_ESR1_Low	3
PRs_ESR1_Low	7.5
GRs	5
GRs	6
PRs_ESR1_Low	47.5
GRs	3
PRs_ESR1_High	7.5
GRs	5
GRs	10
GRs	4
PRs_ESR1_High	3.5
GRs	3.5
GRs	4
PRs_ESR1_Low	2
GRs	2
GRs	1
PRs_ESR1_High	10
PRs_ESR1_High	3
PRs_ESR1_High	3.5
GRs	14
PRs_ESR1_High	4
PRs_ESR1_High	3
GRs	0.5
GRs	37.5
GRs	4
GRs	1
GRs	16
PRs_ESR1_Low	20
GRs	0.5
PRs_ESR1_High	6.5
GRs	12.5
GRs	1
GRs	1
PRs_ESR1_High	1
GRs	1
PRs_ESR1_Low	10
GRs	5
PRs_ESR1_High	2
PRs_ESR1_Low	10
GRs	1.5
GRs	5
GRs	35
GRs	4
PRs_ESR1_High	7.5
PRs_ESR1_High	7.5
PRs_ESR1_High	4
GRs	1
GRs	0.5
GRs	1
GRs	0.5
GRs	2
PRs_ESR1_High	5
