# Supplementary material for: Molecular profiling of aromatase inhibitor sensitive and resistant ER+HER2- postmenopausal breast cancers
Source: Nat Commun. 2023 Jul 7;14:4017. doi: 10.1038/s41467-023-39613-z (PMC10328947; doi:10.1038/s41467-023-39613-z)
Supplement: Supplementary file 9 — Source Data [file 41467_2023_39613_MOESM9_ESM.zip › Source_data_Fig_5b.xlsx]

## Sheet: Source_data_Fig_5b
TME cell type	Spearman rho TILS GRs and PRs ESR1 HIGH	FDR TILS GRs and PRs ESR1 HIGH	Spearman rho TILS GRs and PRs	FDR TILS GRs and PRs
B_cells	0.664105	1.574e-47	0.639151	2.4677e-36
Cytotoxic_cells	0.712437	1.13051e-56	0.679721	2.71348e-42
Dendritic_cells	0.648649	9.42513e-45	0.612177	8.77769e-33
Eosinophils	0.575752	1.55906e-33	0.537335	2.82631e-24
Macrophages	0.568443	1.40879e-32	0.52098	1.07104e-22
Mast_cells	0.592294	7.89406e-36	0.57832	1.09553e-28
NK_cells	0.676774	7.48889e-50	0.655231	1.35517e-38
Neutrophils	0.497678	2.97746e-24	0.431995	2.19054e-15
T_cells_CD4	0.692077	8.41943e-53	0.667718	1.92479e-40
T_cells_CD8	0.677423	6.67989e-50	0.654815	1.35517e-38
T_cells_gamma_delta	0.708184	3.48786e-56	0.68468	5.82853e-43
T_regulatory_cells	0.709528	2.60079e-56	0.688885	2.17547e-43
Macrophages_M1	0.645175	3.16493e-44	0.608752	2.22485e-32
Macrophages_M2	0.533896	2.96562e-28	0.491814	4.62476e-20
Endothelial	-0.0674093	0.19821	-0.00703544	0.90213
Fibroblasts	-0.181558	0.000508766	-0.10916	0.0587525
Monocytes	0.509944	1.51538e-25	0.449282	1.24176e-16
Plasma_cells	0.646976	1.67804e-44	0.614681	4.57135e-33
Immune_Score	0.666331	6.81756e-48	0.630668	3.46113e-35
