# Supplementary material for: Molecular profiling of aromatase inhibitor sensitive and resistant ER+HER2- postmenopausal breast cancers
Source: Nat Commun. 2023 Jul 7;14:4017. doi: 10.1038/s41467-023-39613-z (PMC10328947; doi:10.1038/s41467-023-39613-z)
Supplement: Supplementary file 9 — Source Data [file 41467_2023_39613_MOESM9_ESM.zip › Source_data_Fig_5c.xlsx]

## Sheet: Source_data_Fig_5c
Hallmark	Spearman rho TILS GRs and PRs ESR1 HIGH	FDR TILS GRs and PRs ESR1 HIGH	Spearman rho TILS GRs and PRs	FDR TILS GRs and PRs
TNFA SIGNALING VIA NFKB	0.456984	1.5353e-19	0.41434	1.83673e-13
HYPOXIA	0.145254	0.010214	0.0927228	0.173902
CHOLESTEROL HOMEOSTASIS	0.0668002	0.266189	0.0327915	0.69078
MITOTIC SPINDLE	0.287747	6.50513e-08	0.220233	0.000303956
WNT BETA CATENIN SIGNALING	0.0103693	0.878414	-0.0487844	0.504556
TGF BETA SIGNALING	-0.00824875	0.892889	0.00477336	0.952559
IL6 JAK STAT3 SIGNALING	0.582161	1.87032e-33	0.530975	1.04745e-22
DNA REPAIR	0.0732892	0.237876	0.023548	0.81024
G2M CHECKPOINT	0.289102	5.91502e-08	0.210046	0.000602871
APOPTOSIS	0.412718	8.68955e-16	0.400607	1.33094e-12
NOTCH SIGNALING	-0.0941291	0.124271	-0.125282	0.0659838
ADIPOGENESIS	-0.0713538	0.240489	-0.0194232	0.85374
ESTROGEN RESPONSE EARLY	-0.235466	1.27063e-05	-0.124412	0.0659838
ESTROGEN RESPONSE LATE	-0.210078	0.000116123	-0.112728	0.0924675
ANDROGEN RESPONSE	0.0270761	0.672924	0.118798	0.0745339
MYOGENESIS	-0.242329	7.57915e-06	-0.191014	0.00198007
PROTEIN SECRETION	0.0676076	0.266068	0.0847587	0.215272
INTERFERON ALPHA RESPONSE	0.478371	1.56212e-21	0.430809	1.48874e-14
INTERFERON GAMMA RESPONSE	0.581918	1.87032e-33	0.537655	2.99184e-23
APICAL JUNCTION	0.0374747	0.556087	0.0352136	0.672636
APICAL SURFACE	-0.0375286	0.556087	0.0139965	0.896363
HEDGEHOG SIGNALING	-0.0134009	0.849288	-0.099536	0.144902
COMPLEMENT	0.494959	3.67131e-23	0.458249	1.52746e-16
UNFOLDED PROTEIN RESPONSE	0.241341	7.90512e-06	0.199233	0.00120949
PI3K AKT MTOR SIGNALING	0.585832	1.05181e-33	0.5679	2.67667e-26
MTORC1 SIGNALING	0.33852	1.11577e-10	0.273592	3.87953e-06
E2F TARGETS	0.235345	1.27063e-05	0.154842	0.0161796
MYC TARGETS V1	0.165148	0.00330863	0.0870121	0.205765
MYC TARGETS V2	0.149765	0.00816857	0.0765357	0.257633
EPITHELIAL MESENCHYMAL TRANSITION	-0.102204	0.0905983	-0.0767775	0.257633
INFLAMMATORY RESPONSE	0.53228	3.03258e-27	0.493827	2.02947e-19
XENOBIOTIC METABOLISM	0.0749484	0.230974	0.120741	0.0742696
FATTY ACID METABOLISM	-0.0882797	0.152862	-0.0638923	0.356236
OXIDATIVE PHOSPHORYLATION	0.00694222	0.8947	-0.0100231	0.91588
GLYCOLYSIS	0.0720032	0.240489	-0.00834247	0.920902
REACTIVE OXYGEN SPECIES PATHWAY	0.342157	7.18795e-11	0.302698	2.50611e-07
P53 PATHWAY	0.261107	1.19279e-06	0.230545	0.000147083
UV RESPONSE UP	0.349269	2.78201e-11	0.313269	8.8051e-08
UV RESPONSE DN	-0.162401	0.00380622	-0.118743	0.0745339
ANGIOGENESIS	-0.0765524	0.224737	-0.0108579	0.91588
HEME METABOLISM	0.0228074	0.721346	-0.0173518	0.865517
COAGULATION	0.053408	0.395139	0.0676357	0.32861
IL2 STAT5 SIGNALING	0.552159	1.35282e-29	0.514867	3.00041e-21
BILE ACID METABOLISM	-0.0288851	0.66108	0.0788657	0.253634
PEROXISOME	0.0371819	0.556087	0.0960083	0.15961
ALLOGRAFT REJECTION	0.654428	2.04402e-44	0.615522	8.38134e-32
SPERMATOGENESIS	0.0378	0.556087	-0.0552164	0.439637
KRAS SIGNALING UP	0.326088	5.82255e-10	0.286857	1.16344e-06
KRAS SIGNALING DN	0.0834876	0.178736	-0.00165984	0.976855
PANCREAS BETA CELLS	-0.144796	0.010214	-0.104031	0.126415
