# Supplementary material for: Molecular profiling of aromatase inhibitor sensitive and resistant ER+HER2- postmenopausal breast cancers
Source: Nat Commun. 2023 Jul 7;14:4017. doi: 10.1038/s41467-023-39613-z (PMC10328947; doi:10.1038/s41467-023-39613-z)
Supplement: Supplementary file 9 — Source Data [file 41467_2023_39613_MOESM9_ESM.zip › Source_data_Fig_6g-i.xlsx]

## Sheet: Source_data_Fig_6g-i
Group	FOXP3 Stroma Spearman rho	FOXP3 Tumour Spearman rho	CD3 Stroma Spearman rho	CD3 Tumour Spearman rho	CD3/FOXP3 Stroma Spearman rho	CD3/FOXP3 Tumour Spearman rho	CD68 Stroma Spearman rho	CD68 Tumour Spearman rho	CD20 Stroma Spearman rho	CD20 Tumour Spearman rho	FOXP3 Stroma Spearman FDR	FOXP3 Tumour Spearman FDR	CD3 Stroma Spearman FDR	CD3 Tumour Spearman FDR	CD3/FOXP3 Stroma Spearman FDR	CD3/FOXP3 Tumour Spearman FDR	CD68 Stroma Spearman FDR	CD68 Tumour Spearman FDR	CD20 Stroma Spearman FDR	CD20 Tumour Spearman FDR
Tils	0.82966	0.568593	0.651263	0.500305	0.742867	0.516012	0.578913	0.570459	0.58438	0.339768	1.82e-09	0.000266949	2.38e-05	0.00147915	4.63e-07	0.00105338	0.000262977	0.000266949	0.000250736	0.0368844
CD3D (CD3)	0.789189	0.599519	0.714848	0.561659	0.733709	0.549048	0.569318	0.469089	0.73918	0.615044	4.7e-06	0.012843	0.000562108	0.0453861	0.000178973	0.0652236	0.0341149	0.157579	6.71e-05	0.0144979
FOXP3	0.729113	0.58792	0.660794	0.567568	0.655687	0.553974	0.563628	0.473903	0.656453	0.548648	4.17e-05	0.0159735	0.00151792	0.0423825	0.00116876	0.0624895	0.0354309	0.151422	0.000861467	0.0370419
MS4A1 (CD20)	0.624829	0.423569	0.721633	0.560127	0.667177	0.457302	0.346975	0.29489	0.837993	0.62241	0.00162829	0.156473	0.000517967	0.0461695	0.000842812	0.167325	0.300315	0.429122	5.75e-07	0.01282
T_regulatory_cells	0.834601	0.677645	0.747675	0.597768	0.773541	0.597548	0.641099	0.552467	0.734147	0.626477	1.41e-09	2.65e-05	3.81e-06	0.000386431	2.36e-07	0.000539856	7.19e-05	0.0011083	9.04e-07	0.000158281
T_cells_gamma_delta	0.808776	0.691213	0.733669	0.631907	0.733162	0.618568	0.61068	0.526644	0.715325	0.619771	3.07e-09	2.42e-05	3.81e-06	0.000386431	6.35e-07	0.000539856	0.000137629	0.00140151	1.22e-06	0.000158281
T_cells_CD8	0.794222	0.659919	0.713317	0.601269	0.723861	0.578498	0.613306	0.526863	0.729223	0.631534	8.43e-09	2.88e-05	5.29e-06	0.000386431	8.9e-07	0.000539856	0.000137629	0.00140151	9.04e-07	0.000158281
T_cells_CD4	0.81184	0.654667	0.728854	0.597987	0.740931	0.572914	0.595798	0.503447	0.726815	0.624718	2.95e-09	2.88e-05	3.81e-06	0.000386431	6.35e-07	0.000539856	0.000171595	0.00198579	9.04e-07	0.000158281
Macrophages_M1	0.826284	0.715067	0.699092	0.515045	0.751765	0.587366	0.659044	0.571069	0.685561	0.525893	1.59e-09	2.42e-05	7.59e-06	0.00238973	5.06e-07	0.000539856	5.32e-05	0.000887487	3.88e-06	0.00120317
NK_cells	0.766428	0.668454	0.685742	0.599081	0.69158	0.583534	0.614619	0.545027	0.694315	0.60647	4.29e-08	2.88e-05	9.63e-06	0.000386431	2.9e-06	0.000539856	0.000137629	0.0011083	2.81e-06	0.000172182
Dendritic_cells	0.81184	0.687274	0.671299	0.499726	0.715325	0.552551	0.586826	0.510887	0.702194	0.553595	2.95e-09	2.42e-05	1.25e-05	0.00304506	1.22e-06	0.000764204	0.000195627	0.00184705	2.13e-06	0.00059236
Immune_Score	0.787985	0.657512	0.687055	0.516796	0.706681	0.537881	0.589233	0.509356	0.721563	0.571733	1.17e-08	2.88e-05	9.63e-06	0.00238973	1.69e-06	0.00104733	0.000195303	0.00184705	1.01e-06	0.000420572
Cytotoxic_cells	0.729551	0.635409	0.67108	0.591203	0.669256	0.558572	0.606303	0.550936	0.675166	0.60735	2.67e-07	4.83e-05	1.25e-05	0.000397559	6.88e-06	0.000726909	0.000137629	0.0011083	5.74e-06	0.000172182
Plasma_cells	0.782623	0.561221	0.745924	0.513732	0.732943	0.484344	0.51614	0.438888	0.762051	0.567776	1.53e-08	0.000395452	3.81e-06	0.00238973	6.35e-07	0.00279679	0.00134878	0.00743776	4.69e-07	0.000424136
Mast_cells	0.763802	0.630375	0.613087	0.445235	0.674181	0.503722	0.684867	0.615275	0.625157	0.461366	4.61e-08	5.3e-05	9.69e-05	0.00869235	6.01e-06	0.0024013	3.99e-05	0.000483101	4.3e-05	0.00519046
B_cells	0.761722	0.558376	0.673487	0.487471	0.696504	0.471535	0.466462	0.395995	0.752968	0.572393	4.82e-08	0.000402531	1.25e-05	0.00371162	2.52e-06	0.00355176	0.00388181	0.016112	4.69e-07	0.000420572
Eosinophils	0.7278	0.647445	0.573257	0.417661	0.649341	0.495621	0.696685	0.635628	0.581386	0.472029	2.67e-07	3.41e-05	0.000319647	0.013998	1.51e-05	0.00253909	3.99e-05	0.000483101	0.000172859	0.00438826
Macrophages	0.727909	0.657074	0.564504	0.399497	0.616294	0.493103	0.670642	0.589233	0.579745	0.448284	2.67e-07	2.88e-05	0.000384989	0.0171202	4.81e-05	0.00253909	4.66e-05	0.000634736	0.000172859	0.00603393
Macrophages_M2	0.72977	0.617682	0.546559	0.413721	0.625486	0.491242	0.65401	0.606522	0.554139	0.45455	2.67e-07	7.64e-05	0.000599935	0.0140266	3.64e-05	0.00253909	5.32e-05	0.000483101	0.000364167	0.00562453
Monocytes	0.731739	0.597549	0.539118	0.381114	0.602396	0.44942	0.605208	0.542838	0.587186	0.437182	2.67e-07	0.000138993	0.000690248	0.0223629	7.47e-05	0.00551691	0.000137629	0.0011083	0.000155627	0.00719502
Neutrophils	0.634568	0.54262	0.441733	0.243243	0.515074	0.337968	0.502353	0.469089	0.496909	0.301861	2.1e-05	0.000590291	0.00660047	0.157438	0.00104645	0.0424259	0.0017849	0.00414935	0.00168297	0.0732002
Endothelial	0.178913	-0.11719	0.0970566	-0.0823941	0.111944	-0.0973287	0.0093008	-0.11522	0.201346	0.0353967	0.282484	0.482078	0.560828	0.621726	0.503416	0.561028	0.956102	0.489515	0.237968	0.832905
Fibroblasts	-0.192264	-0.156363	-0.284604	-0.15505	-0.208787	-0.163455	-0.329029	-0.226174	-0.149915	-0.0617793	0.261256	0.366476	0.0881684	0.370808	0.219979	0.344965	0.0466812	0.181144	0.368994	0.752113
