# Supplementary material for: Molecular profiling of aromatase inhibitor sensitive and resistant ER+HER2- postmenopausal breast cancers
Source: Nat Commun. 2023 Jul 7;14:4017. doi: 10.1038/s41467-023-39613-z (PMC10328947; doi:10.1038/s41467-023-39613-z)
Supplement: Supplementary file 9 — Source Data [file 41467_2023_39613_MOESM9_ESM.zip › Source_data_Fig_6j.xlsx]

## Sheet: Source_data_Fig_6j
Hallmark	ESTROGEN RESPONSE LATE Spearman rho	ESTROGEN RESPONSE EARLY Spearman rho	ANGIOGENESIS Spearman rho	UV RESPONSE DN Spearman rho	PANCREAS BETA CELLS Spearman rho	MYOGENESIS Spearman rho	NOTCH SIGNALING Spearman rho	TGF BETA SIGNALING Spearman rho	EPITHELIAL MESENCHYMAL TRANSITION Spearman rho	WNT BETA CATENIN SIGNALING Spearman rho	KRAS SIGNALING DN Spearman rho	HEDGEHOG SIGNALING Spearman rho	GLYCOLYSIS Spearman rho	DNA REPAIR Spearman rho	MYC TARGETS V2 Spearman rho	APICAL JUNCTION Spearman rho	SPERMATOGENESIS Spearman rho	HYPOXIA Spearman rho	APICAL SURFACE Spearman rho	CHOLESTEROL HOMEOSTASIS Spearman rho	FATTY ACID METABOLISM Spearman rho	E2F TARGETS Spearman rho	MYC TARGETS V1 Spearman rho	G2M CHECKPOINT Spearman rho	OXIDATIVE PHOSPHORYLATION Spearman rho	COAGULATION Spearman rho	PROTEIN SECRETION Spearman rho	ANDROGEN RESPONSE Spearman rho	MITOTIC SPINDLE Spearman rho	BILE ACID METABOLISM Spearman rho	PEROXISOME Spearman rho	ADIPOGENESIS Spearman rho	P53 PATHWAY Spearman rho	XENOBIOTIC METABOLISM Spearman rho	UNFOLDED PROTEIN RESPONSE Spearman rho	UV RESPONSE UP Spearman rho	HEME METABOLISM Spearman rho	MTORC1 SIGNALING Spearman rho	KRAS SIGNALING UP Spearman rho	REACTIVE OXYGEN SPECIES PATHWAY Spearman rho	PI3K AKT MTOR SIGNALING Spearman rho	TNFA SIGNALING VIA NFKB Spearman rho	APOPTOSIS Spearman rho	COMPLEMENT Spearman rho	IL2 STAT5 SIGNALING Spearman rho	INFLAMMATORY RESPONSE Spearman rho	INTERFERON ALPHA RESPONSE Spearman rho	INTERFERON GAMMA RESPONSE Spearman rho	IL6 JAK STAT3 SIGNALING Spearman rho
CD68 Tumour	-0.272349	-0.364263	-0.242368	-0.301018	-0.418098	-0.374767	-0.234708	-0.236021	-0.162272	-0.289419	-0.110406	-0.178466	0.0964	0.113032	0.193347	-0.164898	0.193128	0.0169603	0.00339206	0.12288	0.209323	0.313054	0.346099	0.330124	0.304081	0.0467228	0.266878	0.150235	0.242368	0.189627	0.298392	0.304738	0.00142248	0.224423	0.312835	0.234927	0.175402	0.442827	0.252435	0.469526	0.458803	0.29686	0.248277	0.434511	0.442609	0.468651	0.358573	0.418755	0.48397
CD68 Stroma	-0.143889	-0.269067	-0.167743	-0.332969	-0.33078	-0.279571	-0.248495	-0.164241	-0.187876	-0.301893	-0.170806	-0.138199	0.0799869	0.118941	0.204289	-0.0705766	0.148485	0.124193	0.0710143	0.126819	0.15308	0.362075	0.310647	0.359449	0.273443	0.0999015	0.18897	0.159208	0.23624	0.12857	0.339753	0.322902	0.135792	0.286574	0.280009	0.350914	0.285917	0.455083	0.289638	0.489003	0.511982	0.40256	0.320713	0.505198	0.454426	0.544808	0.443046	0.496444	0.567786
FOXP3 Tumour	-0.30999	-0.356166	-0.234927	-0.235803	-0.193566	-0.238429	-0.124631	-0.0806434	-0.0681694	-0.19094	-0.00908196	-0.0287778	0.141482	0.042346	0.0602911	-0.000547106	-0.0368749	0.158114	0.137542	0.320276	0.2137	0.0843637	0.202101	0.0999015	0.259219	0.247182	0.334282	0.243243	0.0559142	0.217201	0.283073	0.269504	0.259875	0.378707	0.343254	0.369078	0.395558	0.464712	0.38746	0.55006	0.383521	0.524893	0.559908	0.618339	0.662326	0.634096	0.661451	0.692964	0.656418
FOXP3 Stroma	-0.311539	-0.35334	-0.143568	-0.196312	-0.223779	-0.182962	-0.22542	-0.00426766	-0.0245117	-0.084806	-0.0738633	0.0779121	0.0108333	-0.0600755	-0.0437709	0.0941073	0.00623735	0.131969	0.0974996	0.105378	0.00689391	0.0675166	0.0920282	0.100673	0.0544947	0.264485	0.233955	0.249494	0.245664	-0.0119276	0.13372	0.109646	0.328938	0.245117	0.302675	0.468676	0.246649	0.364392	0.5444	0.358812	0.583356	0.626361	0.609947	0.681075	0.720249	0.737211	0.672758	0.731083	0.751546
CD20 Tumour	0.0302301	0.10685	-0.294826	-0.172806	-0.0305599	-0.158186	-0.304719	-0.313953	-0.230628	-0.223703	-0.0610098	-0.256241	-0.344183	-0.0625488	-0.123229	-0.0774989	-0.200288	-0.172256	0.108169	-0.171487	0.0218756	-0.178962	-0.0471589	-0.177203	0.0241841	0.063648	0.0897009	-0.00890413	-0.126087	0.236784	0.0832151	0.149172	-0.0463894	0.092449	0.063648	0.0527652	0.286251	-0.0694742	0.154118	0.223263	0.275808	0.268993	0.459167	0.368587	0.374523	0.39409	0.414537	0.441139	0.447735
CD20 Stroma	-0.346556	-0.28462	-0.187886	-0.220824	-0.208459	-0.109646	-0.0917	-0.167205	-0.1567	-0.113148	-0.0416917	0.0859003	-0.125841	-0.226076	-0.312524	0.0884171	-0.169612	0.0407069	-0.0373147	-0.111616	-0.109974	-0.149259	-0.175959	-0.124966	-0.112601	0.138972	0.00153198	0.0836023	0.0311867	-0.0384089	-0.105488	-0.0370958	0.227937	0.0234174	-0.0335941	0.144444	0.295782	0.0346884	0.430486	0.257044	0.432456	0.558954	0.521311	0.527767	0.591782	0.601849	0.546589	0.583684	0.67429
CD3 Tumour	-0.30627	-0.188095	-0.449174	-0.237553	-0.229675	-0.248058	-0.132728	-0.356385	-0.251997	0.0283401	-0.00995733	-0.0675129	-0.232082	-0.105591	-0.122005	-0.0944305	-0.0119269	-0.135573	0.0244009	-0.0620418	0.014553	0.00229784	-0.0613853	0.0467228	0.0254951	-0.0764854	-0.114783	-0.0368749	0.01324	0.2439	0.0738593	0.0607287	0.071452	0.0491301	-0.00798774	0.0314039	0.0996827	0.0902725	0.152861	0.292264	0.293577	0.272349	0.341066	0.314586	0.415034	0.395776	0.557063	0.560346	0.494037
CD3 Stroma	-0.369734	-0.323121	-0.332531	-0.293139	-0.256593	-0.258562	-0.165554	-0.221797	-0.256374	-0.0460663	-0.0609476	0.0184922	-0.169493	-0.129226	-0.15308	-0.0370938	-0.00820659	-0.0208994	-0.0808622	-0.109968	-0.134041	0.0178356	-0.0705766	0.0521939	-0.0364372	0.00645585	-0.0705766	0.00448627	0.158989	-0.0143342	-0.0430025	-0.0294343	0.199475	-0.0114892	0.0408141	0.222453	0.209542	0.127038	0.326841	0.276288	0.432761	0.532334	0.420506	0.460554	0.555312	0.589671	0.654229	0.662764	0.653573
CD3/FOXP3 Tumour	-0.280709	-0.265711	-0.342128	-0.257609	-0.260784	-0.239545	-0.145172	-0.198818	-0.160061	-0.092402	-0.0394132	-0.0865995	0.00843004	0.0385373	0.0734618	-0.0687541	0.0135757	0.0648128	0.0790453	0.20878	0.203087	0.089665	0.179877	0.111233	0.210861	0.109153	0.100942	0.138056	0.104117	0.265601	0.246332	0.261331	0.172214	0.27633	0.243267	0.208999	0.288264	0.347383	0.224436	0.487191	0.315087	0.373659	0.423363	0.429932	0.498358	0.482702	0.610029	0.604883	0.543902
CD3/FOXP3 Stroma	-0.347431	-0.323248	-0.219839	-0.215681	-0.294468	-0.202878	-0.22356	-0.107895	-0.100454	-0.0608415	-0.0543853	0.00328281	-0.033813	-0.0880889	-0.0969525	0.041254	-0.00590907	0.112929	0.0534004	0.0334847	-0.0145538	0.0437709	0.0357827	0.0756142	0.00787875	0.177053	0.100126	0.176068	0.229797	-0.0249494	0.0582152	0.0693768	0.248618	0.142474	0.216228	0.317448	0.221809	0.263501	0.458171	0.312524	0.486623	0.557641	0.520326	0.562784	0.618811	0.656125	0.663676	0.692017	0.694534
[truncated: 51 more columns]
