# Supplementary material for: Molecular profiling of aromatase inhibitor sensitive and resistant ER+HER2- postmenopausal breast cancers
Source: Nat Commun. 2023 Jul 7;14:4017. doi: 10.1038/s41467-023-39613-z (PMC10328947; doi:10.1038/s41467-023-39613-z)
Supplement: Supplementary file 9 — Source Data [file 41467_2023_39613_MOESM9_ESM.zip › Source_data_Fig_7b.xlsx]

## Sheet: Source_data_Fig_7b
Hugo_Symbol	GRs	PRs ESR1 High	pval	or	ci.up	ci.low	adjPval
RB1	1	7	0.00750578	0.0898407	0.714635	0.00197268	0.122965
TP53	23	30	0.00794369	0.432885	0.825352	0.224459	0.122965
ARID1B	0	5	0.00945887	0	0.706868	0	0.122965
DNAH11	5	11	0.01856	0.280987	0.907378	0.0743493	0.18096
ERBB3	2	6	0.0623699	0.212364	1.21489	0.0206122	0.386367
RELN	4	8	0.0701961	0.315999	1.21399	0.0679631	0.386367
CDKN1B	6	0	0.0844346	Inf	Inf	0.787922	0.386367
ARID1A	5	9	0.0895771	0.349768	1.19922	0.0895761	0.386367
BIRC6	5	9	0.0895771	0.349768	1.19922	0.0895761	0.386367
NCOR1	6	9	0.111562	0.421941	1.3712	0.11995	0.386367
NF1	6	9	0.111562	0.421941	1.3712	0.11995	0.386367
MED23	2	5	0.118882	0.257028	1.60316	0.0240585	0.386367
MAP2K4	10	2	0.132998	3.43298	32.8085	0.711986	0.398993
KDM6A	4	6	0.203521	0.428749	1.855	0.0869355	0.56695
RUNX1	5	7	0.23074	0.457746	1.72375	0.111568	0.590412
KMT2C	15	15	0.24222	0.629994	1.44941	0.273694	0.590412
PTEN	3	5	0.27246	0.387275	2.0359	0.0589571	0.625056
GATA3	18	16	0.358502	0.714812	1.57497	0.326863	0.776753
FOXA1	9	9	0.456797	0.643459	1.89452	0.218467	0.937636
TBX3	11	10	0.491653	0.709472	1.93498	0.263133	0.958723
CBFB	9	4	0.574104	1.51157	6.88449	0.40949	1
AKT1	9	8	0.61203	0.730376	2.24908	0.241676	1
SYNE1	11	9	0.641865	0.795472	2.25172	0.288549	1
ERBB2	5	2	0.706653	1.66882	17.8204	0.267543	1
FOXO3	5	2	0.706653	1.66882	17.8204	0.267543	1
CDH1	22	12	0.709605	1.24141	2.8811	0.559208	1
CTCF	5	4	0.744746	0.821582	4.23394	0.172712	1
PRKDC	7	3	0.744746	1.56257	9.56307	0.347634	1
SETD2	6	5	0.758469	0.786393	3.34138	0.194685	1
ATM	7	6	0.773248	0.762223	2.82412	0.212949	1
PIK3CA	61	41	1	0.97439	1.6468	0.57899	1
BRCA2	6	4	1	0.991101	4.88638	0.229081	1
CREBBP	6	3	1	1.33205	8.39824	0.277652	1
KMT2A	7	5	1	0.922417	3.78352	0.244947	1
KMT2D	8	5	1	1.06004	4.2297	0.296748	1
MAP3K1	17	11	1	1.02366	2.52241	0.43204	1
NCOR2	6	4	1	0.991101	4.88638	0.229081	1
SPEN	8	5	1	1.06004	4.2297	0.296748	1
USP9X	10	6	1	1.10736	3.81956	0.352602	1
