# Supplementary material for: Molecular profiling of aromatase inhibitor sensitive and resistant ER+HER2- postmenopausal breast cancers
Source: Nat Commun. 2023 Jul 7;14:4017. doi: 10.1038/s41467-023-39613-z (PMC10328947; doi:10.1038/s41467-023-39613-z)
Supplement: Supplementary file 9 — Source Data [file 41467_2023_39613_MOESM9_ESM.zip › Source_data_Fig_7c.xlsx]

## Sheet: Source_data_Fig_7c
Hugo_Symbol	GRs	PRs ESR1 Low	pval	or	ci.up	ci.low	adjPval
TP53	23	30	4.83e-10	0.113243	0.239576	0.0520781	1.6e-08
PTEN	3	7	0.00162801	0.114258	0.524667	0.0183531	0.0268622
GATA3	18	0	0.0156408	Inf	Inf	1.39897	0.172048
CDH1	22	1	0.0328929	7.34282	310.128	1.12799	0.271367
MAP2K4	10	0	0.121687	Inf	Inf	0.68206	0.727506
BRCA2	6	5	0.132274	0.33773	1.46402	0.0818283	0.727506
RUNX1	5	4	0.216691	0.357044	1.87199	0.0736522	0.993532
NF1	6	4	0.243879	0.430493	2.16062	0.097518	0.993532
CDKN1B	6	0	0.340564	Inf	Inf	0.351942	0.993532
NCOR2	6	0	0.340564	Inf	Inf	0.351942	0.993532
ATM	7	0	0.356551	Inf	Inf	0.432494	0.993532
ERBB2	5	3	0.389345	0.485047	3.23312	0.0906568	0.993532
SETD2	6	3	0.433145	0.584907	3.74502	0.119625	0.993532
FOXA1	9	1	0.46076	2.77251	124.227	0.368647	0.993532
USP9X	10	1	0.463859	3.09854	137.491	0.4224	0.993532
MAP3K1	17	3	0.577805	1.7647	9.78888	0.480737	0.993532
DNAH11	5	0	0.591778	Inf	Inf	0.273028	0.993532
FOXO3	5	0	0.591778	Inf	Inf	0.273028	0.993532
PIK3CA	61	16	0.619705	1.21357	2.54151	0.599016	0.993532
BIRC6	5	2	0.662289	0.740707	8.0031	0.11688	0.993532
PRKDC	7	1	0.68542	2.13204	98.1703	0.26375	0.993532
KMT2A	7	3	0.700156	0.685885	4.26268	0.149548	0.993532
SPEN	8	3	0.718357	0.788031	4.786	0.180247	0.993532
TBX3	11	2	0.737394	1.68379	16.1361	0.349832	0.993532
SYNE1	11	4	0.752676	0.8106	3.64958	0.226847	0.993532
KMT2C	15	5	0.785256	0.88729	3.28657	0.286909	0.996671
AKT1	9	2	1	1.36189	13.36	0.269127	1
CBFB	9	2	1	1.36189	13.36	0.269127	1
CREBBP	6	2	1	0.893303	9.31987	0.153495	1
NCOR1	6	1	1	1.81725	85.3727	0.212808	1
ARID1A	5	1	1	1.50639	72.7253	0.163137	1
CTCF	5	1	1	1.50639	72.7253	0.163137	1
KMT2D	8	2	1	1.20387	11.9969	0.229803	1
