# Supplementary material for: Molecular profiling of aromatase inhibitor sensitive and resistant ER+HER2- postmenopausal breast cancers
Source: Nat Commun. 2023 Jul 7;14:4017. doi: 10.1038/s41467-023-39613-z (PMC10328947; doi:10.1038/s41467-023-39613-z)
Supplement: Supplementary file 9 — Source Data [file 41467_2023_39613_MOESM9_ESM.zip › Source_data_Fig_8a.xlsx]

## Sheet: Source_data_Fig_8a
Group	TP53 mutation status	TILs
Good Responders	WT	2.5
Good Responders	WT	4
Good Responders	WT	2.5
Good Responders	WT	0.5
Good Responders	WT	0.5
Good Responders	WT	3
Good Responders	MUT	5
Good Responders	WT	5
Good Responders	WT	3
Good Responders	WT	2
Good Responders	WT	10
Good Responders	WT	3
Good Responders	WT	5
Good Responders	WT	7.5
Good Responders	WT	2.5
Good Responders	WT	13
Good Responders	WT	4
Good Responders	WT	0.5
Good Responders	WT	10
Good Responders	WT	2.5
Good Responders	MUT	37.5
Good Responders	WT	2.5
Good Responders	WT	0.5
Good Responders	WT	1.5
Good Responders	WT	14.5
Good Responders	WT	2
Good Responders	WT	5
Good Responders	WT	0.5
Good Responders	WT	2
Good Responders	WT	2.5
Good Responders	WT	6
Good Responders	WT	2.5
Good Responders	WT	1.5
Good Responders	WT	2
Good Responders	WT	14
Good Responders	WT	4
Good Responders	WT	2.5
Good Responders	WT	3
Good Responders	WT	0.5
Good Responders	WT	2
Good Responders	MUT	10
Good Responders	WT	1
Good Responders	MUT	3
Good Responders	WT	6
Good Responders	WT	14
Good Responders	WT	12.5
Good Responders	WT	5
Good Responders	WT	2
Good Responders	WT	1
Good Responders	WT	6.5
Good Responders	WT	8
Good Responders	WT	25
Good Responders	WT	3
Good Responders	WT	2
Good Responders	WT	3
Good Responders	MUT	3
Good Responders	WT	2.5
Good Responders	WT	6
Good Responders	WT	11
Good Responders	WT	10
Good Responders	WT	5.5
Good Responders	WT	7.5
Good Responders	WT	22.5
Good Responders	WT	5
Good Responders	WT	8
Good Responders	WT	3.5
Good Responders	WT	1.5
Good Responders	WT	17.5
Good Responders	MUT	5
Good Responders	WT	1
Good Responders	WT	3
Good Responders	MUT	1
Good Responders	WT	10
Good Responders	WT	7
Good Responders	WT	12
Good Responders	WT	1.5
Good Responders	WT	12.5
Good Responders	WT	2
Good Responders	WT	5
Good Responders	WT	16
Good Responders	WT	7
Good Responders	WT	2
Good Responders	WT	1
Good Responders	WT	1
Good Responders	MUT	5
Good Responders	WT	3.5
Good Responders	WT	0.5
Good Responders	WT	7
Good Responders	WT	0.5
Good Responders	WT	5.5
Good Responders	WT	1
Good Responders	WT	0.5
Good Responders	WT	1
Good Responders	WT	2
Good Responders	WT	5
Good Responders	WT	3.5
Good Responders	WT	5
Good Responders	WT	2
Good Responders	WT	2.5
Good Responders	WT	3.5
Good Responders	WT	1.5
Good Responders	WT	7.5
Good Responders	WT	1
Good Responders	WT	1
Good Responders	MUT	10
Good Responders	WT	4
Good Responders	WT	3
Good Responders	WT	3.5
Good Responders	WT	3
Good Responders	WT	12.5
Good Responders	WT	1.5
Good Responders	WT	0.5
Good Responders	WT	5
Good Responders	WT	0.5
Good Responders	MUT	0.5
Good Responders	MUT	1
Good Responders	WT	5
Good Responders	WT	5
Good Responders	MUT	6
Good Responders	WT	3
Good Responders	WT	5
Good Responders	WT	10
Good Responders	WT	3.5
Good Responders	WT	4
Good Responders	WT	2
Good Responders	WT	1
Good Responders	WT	0.5
Good Responders	WT	4
Good Responders	WT	1
Good Responders	WT	16
Good Responders	MUT	0.5
Good Responders	WT	1
Good Responders	WT	1
Good Responders	WT	5
Good Responders	WT	1.5
Good Responders	MUT	35
Good Responders	WT	4
Good Responders	WT	1
Good Responders	WT	0.5
Good Responders	WT	1
Good Responders	WT	0.5
Good Responders	WT	2
Good Responders	WT	10
Good Responders	MUT	5
Good Responders	WT	1.5
Good Responders	WT	6
Good Responders	MUT	6
Good Responders	WT	5
Good Responders	WT	1.5
Good Responders	WT	4
Good Responders	WT	5
Good Responders	WT	5.5
Good Responders	WT	14
Good Responders	WT	1
Good Responders	WT	1
Good Responders	WT	1
Good Responders	WT	1
Good Responders	WT	2.5
Good Responders	WT	12.5
Good Responders	WT	2.5
Good Responders	WT	6.5
Good Responders	WT	2.5
Good Responders	WT	20
Good Responders	WT	2.5
Good Responders	WT	1.5
Good Responders	WT	1.5
Good Responders	MUT	1.5
Good Responders	WT	5
Good Responders	WT	1
Good Responders	MUT	2.5
Good Responders	WT	4.5
Good Responders	WT	2
Good Responders	WT	2
Good Responders	WT	5
Good Responders	WT	37.5
Good Responders	WT	5
Good Responders	MUT	2.5
Good Responders	WT	1
Good Responders	WT	1
Good Responders	MUT	2.5
Good Responders	WT	2.5
Good Responders	MUT	4
Good Responders	WT	1
Good Responders	WT	2.5
Good Responders	WT	10
Good Responders	MUT	5
Good Responders	WT	4
Good Responders	WT	0.5
Good Responders	WT	3.5
Good Responders	MUT	0.5
Poor Responders ESR1 High	WT	17.5
Poor Responders ESR1 High	WT	5
Poor Responders ESR1 High	WT	7
Poor Responders ESR1 High	MUT	6.5
Poor Responders ESR1 High	WT	1.5
Poor Responders ESR1 High	WT	5
Poor Responders ESR1 High	MUT	10
Poor Responders ESR1 High	WT	5
Poor Responders ESR1 High	WT	2.5
Poor Responders ESR1 High	MUT	1.5
Poor Responders ESR1 High	MUT	3
Poor Responders ESR1 High	MUT	4
Poor Responders ESR1 High	WT	1
Poor Responders ESR1 High	WT	NA
Poor Responders ESR1 High	WT	0.5
Poor Responders ESR1 High	WT	5
Poor Responders ESR1 High	WT	7.5
Poor Responders ESR1 High	WT	2.5
Poor Responders ESR1 High	WT	2.5
Poor Responders ESR1 High	WT	10
Poor Responders ESR1 High	WT	11
Poor Responders ESR1 High	WT	15
Poor Responders ESR1 High	WT	2
Poor Responders ESR1 High	WT	12.5
Poor Responders ESR1 High	MUT	15
Poor Responders ESR1 High	WT	2
Poor Responders ESR1 High	WT	15
Poor Responders ESR1 High	WT	4.5
Poor Responders ESR1 High	MUT	5
Poor Responders ESR1 High	WT	5
Poor Responders ESR1 High	WT	4
Poor Responders ESR1 High	WT	4
Poor Responders ESR1 High	MUT	20
Poor Responders ESR1 High	WT	2
Poor Responders ESR1 High	WT	22.5
Poor Responders ESR1 High	WT	7.5
Poor Responders ESR1 High	WT	4
Poor Responders ESR1 High	MUT	12
Poor Responders ESR1 High	MUT	5
Poor Responders ESR1 High	WT	2
Poor Responders ESR1 High	WT	5
Poor Responders ESR1 High	WT	7.5
Poor Responders ESR1 High	MUT	10
Poor Responders ESR1 High	MUT	8
Poor Responders ESR1 High	WT	1
Poor Responders ESR1 High	WT	1.5
Poor Responders ESR1 High	MUT	10
Poor Responders ESR1 High	WT	3
Poor Responders ESR1 High	WT	2
Poor Responders ESR1 High	MUT	7.5
Poor Responders ESR1 High	MUT	12.5
Poor Responders ESR1 High	WT	40
Poor Responders ESR1 High	WT	2.5
Poor Responders ESR1 High	WT	2.5
Poor Responders ESR1 High	MUT	14
Poor Responders ESR1 High	WT	5
Poor Responders ESR1 High	MUT	5
Poor Responders ESR1 High	WT	4
Poor Responders ESR1 High	WT	0.5
Poor Responders ESR1 High	WT	4.5
Poor Responders ESR1 High	MUT	5.5
Poor Responders ESR1 High	WT	15
Poor Responders ESR1 High	MUT	3
Poor Responders ESR1 High	MUT	10
Poor Responders ESR1 High	MUT	20
Poor Responders ESR1 High	MUT	5
Poor Responders ESR1 High	WT	3
Poor Responders ESR1 High	WT	15
Poor Responders ESR1 High	WT	1.5
Poor Responders ESR1 High	WT	1.5
Poor Responders ESR1 High	MUT	5.5
Poor Responders ESR1 High	WT	21.5
Poor Responders ESR1 High	MUT	3
Poor Responders ESR1 High	WT	3
Poor Responders ESR1 High	WT	2.5
Poor Responders ESR1 High	WT	4
Poor Responders ESR1 High	WT	7.5
Poor Responders ESR1 High	WT	0.5
Poor Responders ESR1 High	WT	2
Poor Responders ESR1 High	WT	3.5
Poor Responders ESR1 High	MUT	3
Poor Responders ESR1 High	WT	6.5
Poor Responders ESR1 High	WT	7.5
Poor Responders ESR1 High	WT	4
Poor Responders ESR1 High	WT	3.5
Poor Responders ESR1 High	WT	20
Poor Responders ESR1 High	WT	4
Poor Responders ESR1 High	WT	8
Poor Responders ESR1 High	WT	3
Poor Responders ESR1 High	WT	4
Poor Responders ESR1 High	WT	20
Poor Responders ESR1 High	WT	2.5
Poor Responders ESR1 High	WT	7.5
Poor Responders ESR1 High	WT	0.5
Poor Responders ESR1 High	MUT	5
Poor Responders ESR1 High	MUT	5
Poor Responders ESR1 High	WT	1
Poor Responders ESR1 High	WT	5
Poor Responders ESR1 High	WT	3
Poor Responders ESR1 High	WT	8
Poor Responders ESR1 High	MUT	3
Poor Responders ESR1 High	WT	6
Poor Responders ESR1 High	WT	5
Poor Responders ESR1 High	WT	2.5
Poor Responders ESR1 High	WT	2
Poor Responders ESR1 High	WT	2
Poor Responders ESR1 High	MUT	5
Poor Responders ESR1 High	WT	10
Poor Responders ESR1 High	WT	2
Poor Responders ESR1 High	WT	5
Poor Responders ESR1 High	MUT	0.5
Poor Responders ESR1 High	WT	3.5
Poor Responders ESR1 High	WT	20.5
Poor Responders ESR1 High	WT	2.5
Poor Responders ESR1 High	WT	5
Poor Responders ESR1 High	WT	3.5
Poor Responders ESR1 High	WT	1
Poor Responders ESR1 High	WT	3
Poor Responders ESR1 High	WT	8
Poor Responders ESR1 Low	WT	7.5
Poor Responders ESR1 Low	WT	35
Poor Responders ESR1 Low	MUT	15
Poor Responders ESR1 Low	WT	0.5
Poor Responders ESR1 Low	MUT	20
Poor Responders ESR1 Low	WT	3.5
Poor Responders ESR1 Low	MUT	12.5
Poor Responders ESR1 Low	MUT	5
Poor Responders ESR1 Low	MUT	15
Poor Responders ESR1 Low	WT	15
Poor Responders ESR1 Low	WT	5
Poor Responders ESR1 Low	MUT	37.5
Poor Responders ESR1 Low	MUT	17.5
Poor Responders ESR1 Low	MUT	15
Poor Responders ESR1 Low	MUT	3
Poor Responders ESR1 Low	MUT	1.5
Poor Responders ESR1 Low	WT	5
Poor Responders ESR1 Low	WT	5
Poor Responders ESR1 Low	MUT	8
Poor Responders ESR1 Low	MUT	35
Poor Responders ESR1 Low	WT	23
Poor Responders ESR1 Low	MUT	55
Poor Responders ESR1 Low	MUT	3
Poor Responders ESR1 Low	MUT	7.5
Poor Responders ESR1 Low	WT	3
Poor Responders ESR1 Low	MUT	20
Poor Responders ESR1 Low	MUT	10
Poor Responders ESR1 Low	MUT	40
Poor Responders ESR1 Low	WT	1
Poor Responders ESR1 Low	WT	3.5
Poor Responders ESR1 Low	MUT	17.5
Poor Responders ESR1 Low	WT	12.5
Poor Responders ESR1 Low	WT	27.5
Poor Responders ESR1 Low	WT	13
Poor Responders ESR1 Low	MUT	8
Poor Responders ESR1 Low	WT	3
Poor Responders ESR1 Low	WT	6
Poor Responders ESR1 Low	MUT	47.5
Poor Responders ESR1 Low	MUT	2
Poor Responders ESR1 Low	MUT	2.5
Poor Responders ESR1 Low	WT	10
Poor Responders ESR1 Low	MUT	5
Poor Responders ESR1 Low	WT	1
Poor Responders ESR1 Low	MUT	3
Poor Responders ESR1 Low	WT	0.5
Poor Responders ESR1 Low	MUT	33
Poor Responders ESR1 Low	MUT	10
Poor Responders ESR1 Low	WT	2.5
Poor Responders ESR1 Low	MUT	9
Poor Responders ESR1 Low	WT	7.5
Poor Responders ESR1 Low	WT	5
Poor Responders ESR1 Low	WT	22.5
Poor Responders ESR1 Low	WT	3
Poor Responders ESR1 Low	MUT	5
Poor Responders ESR1 Low	WT	3
Poor Responders ESR1 Low	WT	2.5
Poor Responders ESR1 Low	WT	0.5
Poor Responders ESR1 Low	MUT	7.5
