# Supplementary material for: Molecular profiling of aromatase inhibitor sensitive and resistant ER+HER2- postmenopausal breast cancers
Source: Nat Commun. 2023 Jul 7;14:4017. doi: 10.1038/s41467-023-39613-z (PMC10328947; doi:10.1038/s41467-023-39613-z)
Supplement: Supplementary file 9 — Source Data [file 41467_2023_39613_MOESM9_ESM.zip › Source_data_Fig_8b.xlsx]

## Sheet: Source_data_Fig_8b
Group	Instrinic Subtype	TP53 mutation status
GRs	LumB	WT
GRs	LumA	WT
GRs	LumB	WT
GRs	LumB	WT
GRs	LumA	WT
GRs	LumB	WT
GRs	LumB	MUT
GRs	LumB	WT
GRs	LumA	WT
GRs	LumB	WT
GRs	LumB	WT
GRs	LumA	WT
GRs	LumB	WT
GRs	LumA	WT
GRs	LumA	WT
GRs	LumB	WT
GRs	LumA	WT
GRs	LumB	WT
GRs	LumB	WT
GRs	LumA	WT
GRs	LumB	MUT
GRs	LumA	WT
GRs	LumA	WT
GRs	LumB	WT
GRs	LumB	WT
GRs	LumA	WT
GRs	LumB	WT
GRs	LumA	WT
GRs	LumB	WT
GRs	LumA	WT
GRs	LumA	WT
GRs	LumB	WT
GRs	LumA	WT
GRs	LumA	WT
GRs	LumB	WT
GRs	LumA	WT
GRs	LumB	WT
GRs	LumB	WT
GRs	LumA	WT
GRs	LumB	WT
GRs	LumB	MUT
GRs	LumA	WT
GRs	LumB	MUT
GRs	LumB	WT
GRs	LumB	WT
GRs	LumA	WT
GRs	LumA	WT
GRs	LumB	WT
GRs	LumA	WT
GRs	LumB	WT
GRs	LumB	WT
GRs	LumB	WT
GRs	LumA	WT
GRs	LumA	WT
GRs	LumB	WT
GRs	LumB	MUT
GRs	LumB	WT
GRs	LumB	WT
GRs	LumA	WT
GRs	LumB	WT
GRs	LumB	WT
GRs	Her2	WT
GRs	LumB	WT
GRs	LumB	WT
GRs	LumA	WT
GRs	LumA	WT
GRs	LumA	WT
GRs	LumA	WT
GRs	Her2	MUT
GRs	LumA	WT
GRs	LumB	WT
GRs	LumA	MUT
GRs	LumA	WT
GRs	LumA	WT
GRs	LumB	WT
GRs	LumB	WT
GRs	LumB	WT
GRs	LumB	WT
GRs	LumB	WT
GRs	LumB	WT
GRs	LumB	WT
GRs	LumB	WT
GRs	LumB	WT
GRs	LumB	WT
GRs	LumB	MUT
GRs	LumB	WT
GRs	LumA	WT
GRs	LumA	WT
GRs	LumB	WT
GRs	LumB	WT
GRs	LumA	WT
GRs	LumA	WT
GRs	LumB	WT
GRs	LumA	WT
GRs	LumA	WT
GRs	LumA	WT
GRs	LumA	WT
GRs	LumA	WT
GRs	LumA	WT
GRs	LumB	WT
GRs	LumA	WT
GRs	LumA	WT
GRs	LumA	WT
GRs	LumA	WT
GRs	LumB	MUT
GRs	LumA	WT
GRs	LumB	WT
GRs	LumB	WT
GRs	LumB	WT
GRs	LumB	WT
GRs	LumB	WT
GRs	LumB	WT
GRs	LumB	WT
GRs	LumA	WT
GRs	LumB	MUT
GRs	LumA	MUT
GRs	LumB	WT
GRs	LumB	WT
GRs	LumB	MUT
GRs	LumB	WT
GRs	LumB	WT
GRs	LumA	WT
GRs	LumB	WT
GRs	LumB	WT
GRs	LumB	WT
GRs	LumB	WT
GRs	LumB	WT
GRs	LumA	WT
GRs	LumB	WT
GRs	LumB	WT
GRs	Her2	MUT
GRs	Her2	WT
GRs	LumA	WT
GRs	LumB	WT
GRs	LumA	WT
GRs	LumB	MUT
GRs	LumA	WT
GRs	LumB	WT
GRs	LumB	WT
GRs	LumA	WT
GRs	LumA	WT
GRs	LumA	WT
GRs	LumA	WT
GRs	LumB	MUT
GRs	LumB	WT
GRs	LumB	WT
GRs	Basal	MUT
GRs	LumA	WT
GRs	LumA	WT
GRs	LumA	WT
GRs	LumB	WT
GRs	LumB	WT
GRs	LumB	WT
GRs	LumA	WT
GRs	LumB	WT
GRs	LumA	WT
GRs	LumA	WT
GRs	LumB	WT
GRs	LumB	WT
GRs	LumA	WT
GRs	LumB	WT
GRs	LumB	WT
GRs	LumB	WT
GRs	LumB	WT
GRs	LumB	WT
GRs	LumB	WT
GRs	LumB	MUT
GRs	LumB	WT
GRs	LumB	WT
GRs	LumB	MUT
GRs	LumA	WT
GRs	LumB	WT
GRs	LumA	WT
GRs	LumA	WT
GRs	LumB	WT
GRs	LumB	WT
GRs	Her2	MUT
GRs	LumB	WT
GRs	LumB	WT
GRs	LumB	MUT
GRs	LumB	WT
GRs	LumB	MUT
GRs	LumB	WT
GRs	LumB	WT
GRs	LumB	WT
GRs	LumB	MUT
GRs	LumB	WT
GRs	LumB	WT
GRs	Her2	WT
GRs	LumB	MUT
PRs ESR1 High	LumB	WT
PRs ESR1 High	LumA	WT
PRs ESR1 High	LumB	WT
PRs ESR1 High	LumA	MUT
PRs ESR1 High	LumB	WT
PRs ESR1 High	LumA	WT
PRs ESR1 High	LumB	MUT
PRs ESR1 High	LumA	WT
PRs ESR1 High	LumA	WT
PRs ESR1 High	LumA	MUT
PRs ESR1 High	Her2	MUT
PRs ESR1 High	LumA	MUT
PRs ESR1 High	LumA	WT
PRs ESR1 High	LumB	WT
PRs ESR1 High	LumA	WT
PRs ESR1 High	LumB	WT
PRs ESR1 High	LumB	WT
PRs ESR1 High	LumA	WT
PRs ESR1 High	Her2	WT
PRs ESR1 High	LumB	WT
PRs ESR1 High	LumB	WT
PRs ESR1 High	LumB	WT
PRs ESR1 High	LumB	WT
PRs ESR1 High	LumB	WT
PRs ESR1 High	LumB	MUT
PRs ESR1 High	LumB	WT
PRs ESR1 High	LumB	WT
PRs ESR1 High	LumB	WT
PRs ESR1 High	LumA	MUT
PRs ESR1 High	LumB	WT
PRs ESR1 High	LumA	WT
PRs ESR1 High	LumB	WT
PRs ESR1 High	Her2	MUT
PRs ESR1 High	LumA	WT
PRs ESR1 High	Her2	WT
PRs ESR1 High	LumB	WT
PRs ESR1 High	LumB	WT
PRs ESR1 High	LumB	MUT
PRs ESR1 High	LumB	MUT
PRs ESR1 High	LumB	WT
PRs ESR1 High	LumB	WT
PRs ESR1 High	LumB	WT
PRs ESR1 High	LumA	MUT
PRs ESR1 High	LumB	MUT
PRs ESR1 High	LumB	WT
PRs ESR1 High	LumB	WT
PRs ESR1 High	Her2	MUT
PRs ESR1 High	LumB	WT
PRs ESR1 High	LumB	WT
PRs ESR1 High	LumB	MUT
PRs ESR1 High	LumB	MUT
PRs ESR1 High	LumB	WT
PRs ESR1 High	LumA	WT
PRs ESR1 High	LumA	WT
PRs ESR1 High	LumB	MUT
PRs ESR1 High	LumB	WT
PRs ESR1 High	LumB	MUT
PRs ESR1 High	Her2	WT
PRs ESR1 High	LumA	WT
PRs ESR1 High	LumB	WT
PRs ESR1 High	LumA	MUT
PRs ESR1 High	LumB	WT
PRs ESR1 High	LumB	MUT
PRs ESR1 High	Her2	MUT
PRs ESR1 High	LumB	MUT
PRs ESR1 High	Her2	MUT
PRs ESR1 High	LumA	WT
PRs ESR1 High	Her2	WT
PRs ESR1 High	LumB	WT
PRs ESR1 High	LumB	WT
PRs ESR1 High	LumB	MUT
PRs ESR1 High	LumA	WT
PRs ESR1 High	Her2	MUT
PRs ESR1 High	LumA	WT
PRs ESR1 High	LumA	WT
PRs ESR1 High	LumB	WT
PRs ESR1 High	LumA	WT
PRs ESR1 High	LumB	WT
PRs ESR1 High	LumB	WT
PRs ESR1 High	LumA	WT
PRs ESR1 High	LumA	MUT
PRs ESR1 High	LumA	WT
PRs ESR1 High	LumB	WT
PRs ESR1 High	LumA	WT
PRs ESR1 High	LumB	WT
PRs ESR1 High	Basal	WT
PRs ESR1 High	LumB	WT
PRs ESR1 High	LumA	WT
PRs ESR1 High	LumA	WT
PRs ESR1 High	LumA	WT
PRs ESR1 High	LumB	WT
PRs ESR1 High	LumA	WT
PRs ESR1 High	Basal	WT
PRs ESR1 High	LumB	WT
PRs ESR1 High	LumB	MUT
PRs ESR1 High	LumA	MUT
PRs ESR1 High	LumA	WT
PRs ESR1 High	LumA	WT
PRs ESR1 High	LumB	WT
PRs ESR1 High	LumB	WT
PRs ESR1 High	LumB	MUT
PRs ESR1 High	LumA	WT
PRs ESR1 High	LumB	WT
PRs ESR1 High	LumB	WT
PRs ESR1 High	Her2	WT
PRs ESR1 High	LumB	WT
PRs ESR1 High	LumB	MUT
PRs ESR1 High	LumB	WT
PRs ESR1 High	LumB	WT
PRs ESR1 High	LumB	WT
PRs ESR1 High	LumB	MUT
PRs ESR1 High	LumB	WT
PRs ESR1 High	LumB	WT
PRs ESR1 High	LumA	WT
PRs ESR1 High	LumB	WT
PRs ESR1 High	LumA	WT
PRs ESR1 High	LumB	WT
PRs ESR1 High	LumB	WT
PRs ESR1 High	LumB	WT
