# Supplementary material for: Molecular profiling of aromatase inhibitor sensitive and resistant ER+HER2- postmenopausal breast cancers
Source: Nat Commun. 2023 Jul 7;14:4017. doi: 10.1038/s41467-023-39613-z (PMC10328947; doi:10.1038/s41467-023-39613-z)
Supplement: Supplementary file 9 — Source Data [file 41467_2023_39613_MOESM9_ESM.zip › Source_data_Fig_8c_Supplementary_Fig_11c.xlsx]

## Sheet: Source_data_Fig_8c_Supplementar
Group	TP53 mutation status	TP53 copy number loss
Good Responders	WT
Good Responders	WT	Loss
Good Responders	WT
Good Responders	WT
Good Responders	WT
Good Responders	WT	Loss
Good Responders	MUT	Loss
Good Responders	WT	Loss
Good Responders	WT
Good Responders	WT	Loss
Good Responders	WT
Good Responders	WT	Loss
Good Responders	WT	Loss
Good Responders	WT	Loss
Good Responders	WT
Good Responders	WT	Loss
Good Responders	WT
Good Responders	WT
Good Responders	WT	Loss
Good Responders	WT
Good Responders	MUT
Good Responders	WT
Good Responders	WT
Good Responders	WT	Loss
Good Responders	WT
Good Responders	WT
Good Responders	WT	Loss
Good Responders	WT	Loss
Good Responders	WT	Loss
Good Responders	WT
Good Responders	WT
Good Responders	WT
Good Responders	WT	Loss
Good Responders	WT
Good Responders	WT	Loss
Good Responders	WT
Good Responders	WT	Loss
Good Responders	WT	Loss
Good Responders	WT
Good Responders	MUT	Loss
Good Responders	MUT
Good Responders	WT
Good Responders	WT	Loss
Good Responders	WT
Good Responders	WT
Good Responders	WT	Loss
Good Responders	WT
Good Responders	WT
Good Responders	WT	Loss
Good Responders	WT
Good Responders	WT
Good Responders	WT	Loss
Good Responders	MUT
Good Responders	WT
Good Responders	WT	Loss
Good Responders	WT
Good Responders	WT	Loss
Good Responders	WT	Loss
Good Responders	WT	Loss
Good Responders	WT
Good Responders	WT
Good Responders	WT
Good Responders	WT
Good Responders	WT
Good Responders	WT	Loss
Good Responders	MUT	Loss
Good Responders	WT
Good Responders	WT
Good Responders	MUT	Loss
Good Responders	WT	Loss
Good Responders	WT
Good Responders	WT
Good Responders	WT
Good Responders	WT
Good Responders	WT
Good Responders	WT
Good Responders	WT
Good Responders	WT
Good Responders	WT
Good Responders	WT	Loss
Good Responders	WT	Loss
Good Responders	MUT	Loss
Good Responders	WT
Good Responders	WT
Good Responders	WT	Loss
Good Responders	WT
Good Responders	WT	Loss
Good Responders	WT	Loss
Good Responders	WT	Loss
Good Responders	WT
Good Responders	WT	Loss
Good Responders	WT	Loss
Good Responders	WT
Good Responders	WT
Good Responders	WT	Loss
Good Responders	WT
Good Responders	WT	Loss
Good Responders	WT
Good Responders	WT
Good Responders	WT
Good Responders	WT
Good Responders	MUT	Loss
Good Responders	WT	Loss
Good Responders	WT	Loss
Good Responders	WT	Loss
Good Responders	WT
Good Responders	WT
Good Responders	WT
Good Responders	WT
Good Responders	WT
Good Responders	WT
Good Responders	MUT	Loss
Good Responders	MUT	Loss
Good Responders	WT
Good Responders	WT
Good Responders	MUT	Loss
Good Responders	WT
Good Responders	WT
Good Responders	WT
Good Responders	WT	Loss
Good Responders	WT
Good Responders	WT
Good Responders	WT
Good Responders	WT
Good Responders	WT	Loss
Good Responders	WT	Loss
Good Responders	MUT	Loss
Good Responders	WT
Good Responders	WT	Loss
Good Responders	WT
Good Responders	MUT	Loss
Good Responders	WT	Loss
Good Responders	WT	Loss
Good Responders	WT
Good Responders	WT	Loss
Good Responders	WT	Loss
Good Responders	WT	Loss
Good Responders	WT	Loss
Good Responders	MUT
Good Responders	WT
Good Responders	WT	Loss
Good Responders	MUT
Good Responders	WT
Good Responders	WT	Loss
Good Responders	WT	Loss
Good Responders	WT	Loss
Good Responders	WT
Good Responders	WT
Good Responders	WT	Loss
Good Responders	WT
Good Responders	WT	Loss
Good Responders	WT
Good Responders	WT	Loss
Good Responders	WT
Good Responders	WT
Good Responders	WT	Loss
Good Responders	WT
Good Responders	WT
Good Responders	MUT	Loss
Good Responders	WT
Good Responders	WT	Loss
Good Responders	MUT
Good Responders	WT
Good Responders	WT
Good Responders	WT
Good Responders	WT
Good Responders	WT
Good Responders	MUT
Good Responders	WT	Loss
Good Responders	WT
Good Responders	MUT
Good Responders	MUT	Loss
Good Responders	WT
Good Responders	WT
Good Responders	WT
Good Responders	MUT
Good Responders	WT	Loss
Good Responders	WT
Good Responders	WT	Loss
Good Responders	MUT
Poor Responders ESR1 High	WT
Poor Responders ESR1 High	WT	Loss
Poor Responders ESR1 High	WT
Poor Responders ESR1 High	MUT	Loss
Poor Responders ESR1 High	WT
Poor Responders ESR1 High	WT	Loss
Poor Responders ESR1 High	MUT	Loss
Poor Responders ESR1 High	WT	Loss
Poor Responders ESR1 High	WT	Loss
Poor Responders ESR1 High	MUT	Loss
Poor Responders ESR1 High	MUT	Loss
Poor Responders ESR1 High	MUT	Loss
Poor Responders ESR1 High	WT
Poor Responders ESR1 High	WT
Poor Responders ESR1 High	WT	Loss
Poor Responders ESR1 High	WT
Poor Responders ESR1 High	WT	Loss
Poor Responders ESR1 High	WT	Loss
Poor Responders ESR1 High	WT	Loss
Poor Responders ESR1 High	WT	Loss
Poor Responders ESR1 High	WT	Loss
Poor Responders ESR1 High	WT
Poor Responders ESR1 High	WT	Loss
Poor Responders ESR1 High	WT	Loss
Poor Responders ESR1 High	MUT
Poor Responders ESR1 High	WT	Loss
Poor Responders ESR1 High	WT	Loss
Poor Responders ESR1 High	WT
Poor Responders ESR1 High	MUT	Loss
Poor Responders ESR1 High	WT	Loss
Poor Responders ESR1 High	WT
Poor Responders ESR1 High	WT	Loss
Poor Responders ESR1 High	MUT	Loss
Poor Responders ESR1 High	WT	Loss
Poor Responders ESR1 High	WT	Loss
Poor Responders ESR1 High	WT
Poor Responders ESR1 High	WT	Loss
Poor Responders ESR1 High	MUT	Loss
Poor Responders ESR1 High	MUT
Poor Responders ESR1 High	WT	Loss
Poor Responders ESR1 High	WT
Poor Responders ESR1 High	WT
Poor Responders ESR1 High	MUT
Poor Responders ESR1 High	MUT	Loss
Poor Responders ESR1 High	WT	Loss
Poor Responders ESR1 High	WT
Poor Responders ESR1 High	MUT
Poor Responders ESR1 High	WT
Poor Responders ESR1 High	WT	Loss
Poor Responders ESR1 High	MUT	Loss
Poor Responders ESR1 High	MUT	Loss
Poor Responders ESR1 High	WT	Loss
Poor Responders ESR1 High	WT	Loss
Poor Responders ESR1 High	WT	Loss
Poor Responders ESR1 High	MUT	Loss
Poor Responders ESR1 High	WT
Poor Responders ESR1 High	MUT	Loss
Poor Responders ESR1 High	WT
Poor Responders ESR1 High	WT
Poor Responders ESR1 High	WT	Loss
Poor Responders ESR1 High	MUT	Loss
Poor Responders ESR1 High	WT
Poor Responders ESR1 High	MUT
Poor Responders ESR1 High	MUT	Loss
Poor Responders ESR1 High	MUT	Loss
Poor Responders ESR1 High	MUT	Loss
Poor Responders ESR1 High	WT	Loss
Poor Responders ESR1 High	WT	Loss
Poor Responders ESR1 High	WT	Loss
Poor Responders ESR1 High	WT
Poor Responders ESR1 High	MUT	Loss
Poor Responders ESR1 High	WT	Loss
Poor Responders ESR1 High	MUT	Loss
Poor Responders ESR1 High	WT
Poor Responders ESR1 High	WT
Poor Responders ESR1 High	WT
Poor Responders ESR1 High	WT
Poor Responders ESR1 High	WT	Loss
Poor Responders ESR1 High	WT
Poor Responders ESR1 High	WT	Loss
Poor Responders ESR1 High	MUT	Loss
Poor Responders ESR1 High	WT	Loss
Poor Responders ESR1 High	WT	Loss
Poor Responders ESR1 High	WT	Loss
Poor Responders ESR1 High	WT	Loss
Poor Responders ESR1 High	WT	Loss
Poor Responders ESR1 High	WT	Loss
Poor Responders ESR1 High	WT	Loss
Poor Responders ESR1 High	WT
Poor Responders ESR1 High	WT
Poor Responders ESR1 High	WT
Poor Responders ESR1 High	WT
Poor Responders ESR1 High	WT
Poor Responders ESR1 High	WT	Loss
Poor Responders ESR1 High	MUT
Poor Responders ESR1 High	MUT
Poor Responders ESR1 High	WT
Poor Responders ESR1 High	WT	Loss
Poor Responders ESR1 High	WT
Poor Responders ESR1 High	WT	Loss
Poor Responders ESR1 High	MUT	Loss
Poor Responders ESR1 High	WT
Poor Responders ESR1 High	WT
Poor Responders ESR1 High	WT
Poor Responders ESR1 High	WT
Poor Responders ESR1 High	WT
Poor Responders ESR1 High	MUT
Poor Responders ESR1 High	WT	Loss
Poor Responders ESR1 High	WT
Poor Responders ESR1 High	WT	Loss
Poor Responders ESR1 High	MUT	Loss
Poor Responders ESR1 High	WT	Loss
Poor Responders ESR1 High	WT
Poor Responders ESR1 High	WT
Poor Responders ESR1 High	WT	Loss
Poor Responders ESR1 High	WT	Loss
Poor Responders ESR1 High	WT
Poor Responders ESR1 High	WT
Poor Responders ESR1 High	WT	Loss
Poor Responders ESR1 Low	WT
Poor Responders ESR1 Low	WT
Poor Responders ESR1 Low	MUT
Poor Responders ESR1 Low	WT
Poor Responders ESR1 Low	MUT
Poor Responders ESR1 Low	WT	Loss
Poor Responders ESR1 Low	MUT	Loss
Poor Responders ESR1 Low	MUT	Loss
Poor Responders ESR1 Low	MUT
Poor Responders ESR1 Low	WT
Poor Responders ESR1 Low	WT
Poor Responders ESR1 Low	MUT
Poor Responders ESR1 Low	MUT
Poor Responders ESR1 Low	MUT
Poor Responders ESR1 Low	MUT
Poor Responders ESR1 Low	MUT	Loss
Poor Responders ESR1 Low	WT	Loss
Poor Responders ESR1 Low	WT	Loss
Poor Responders ESR1 Low	MUT	Loss
Poor Responders ESR1 Low	MUT
Poor Responders ESR1 Low	WT
Poor Responders ESR1 Low	MUT
Poor Responders ESR1 Low	MUT
Poor Responders ESR1 Low	MUT
Poor Responders ESR1 Low	WT	Loss
Poor Responders ESR1 Low	MUT	Loss
Poor Responders ESR1 Low	MUT
Poor Responders ESR1 Low	MUT
Poor Responders ESR1 Low	WT	Loss
Poor Responders ESR1 Low	WT	Loss
Poor Responders ESR1 Low	MUT	Loss
Poor Responders ESR1 Low	WT
Poor Responders ESR1 Low	WT
Poor Responders ESR1 Low	WT	Loss
Poor Responders ESR1 Low	MUT
Poor Responders ESR1 Low	WT	Loss
Poor Responders ESR1 Low	WT
Poor Responders ESR1 Low	MUT	Loss
Poor Responders ESR1 Low	MUT	Loss
Poor Responders ESR1 Low	MUT
Poor Responders ESR1 Low	WT	Loss
Poor Responders ESR1 Low	MUT
Poor Responders ESR1 Low	WT
Poor Responders ESR1 Low	MUT
Poor Responders ESR1 Low	WT
Poor Responders ESR1 Low	MUT
Poor Responders ESR1 Low	MUT	Loss
Poor Responders ESR1 Low	WT
Poor Responders ESR1 Low	MUT	Loss
Poor Responders ESR1 Low	WT
Poor Responders ESR1 Low	WT
Poor Responders ESR1 Low	WT
Poor Responders ESR1 Low	MUT	Loss
Poor Responders ESR1 Low	WT
Poor Responders ESR1 Low	WT
Poor Responders ESR1 Low	MUT	Loss
