# Supplementary material for: Molecular profiling of aromatase inhibitor sensitive and resistant ER+HER2- postmenopausal breast cancers
Source: Nat Commun. 2023 Jul 7;14:4017. doi: 10.1038/s41467-023-39613-z (PMC10328947; doi:10.1038/s41467-023-39613-z)
Supplement: Supplementary file 9 — Source Data [file 41467_2023_39613_MOESM9_ESM.zip › Source_data_Fig_9.xlsx]

## Sheet: Source_data_Fig_9
Category	GR	PR_HIGH	PR_HIGH	PR_LOW	PR_LOW	PR_LOW	PR_LOW	PR_LOW	PR_LOW	PR_LOW	PR_LOW	PR_LOW	PR_LOW	PR_LOW	PR_LOW	PR_LOW	PR_LOW	PR_LOW	PR_LOW	PR_LOW	PR_LOW	PR_LOW	PR_LOW	PR_LOW	PR_LOW	PR_LOW	PR_LOW	PR_LOW	PR_LOW	PR_LOW	PR_LOW	PR_LOW	PR_LOW	PR_LOW	PR_LOW	PR_LOW	PR_LOW	PR_LOW	PR_LOW	GR	GR	GR	GR	GR	GR	PR_HIGH	PR_HIGH	PR_HIGH	PR_HIGH
Low ESR1/ER				Low_ESR1	Low_ESR1	Low_ESR1	Low_ESR1	Low_ESR1	Low_ESR1	Low_ESR1	Low_ESR1	Low_ESR1	Low_ESR1	Low_ESR1	Low_ESR1	Low_ESR1	Low_ESR1	Low_ESR1	Low_ESR1	Low_ESR1	Low_ESR1	Low_ESR1	Low_ESR1	Low_ESR1	Low_ESR1	Low_ESR1	Low_ESR1	Low_ESR1	Low_ESR1	Low_ESR1	Low_ESR1	Low_ESR1	Low_ESR1	Low_ESR1	Low_ESR1	Low_ESR1	Low_ESR1	Low_ESR1	Low_ESR1
Estrogen Response < median	Low_Estrogen_Response	Low_Estrogen_Response	Low_Estrogen_Response	Low_Estrogen_Response	Low_Estrogen_Response	Low_Estrogen_Response	Low_Estrogen_Response	Low_Estrogen_Response	Low_Estrogen_Response	Low_Estrogen_Response	Low_Estrogen_Response	Low_Estrogen_Response	Low_Estrogen_Response	Low_Estrogen_Response	Low_Estrogen_Response	Low_Estrogen_Response	Low_Estrogen_Response	Low_Estrogen_Response	Low_Estrogen_Response	Low_Estrogen_Response	Low_Estrogen_Response	Low_Estrogen_Response	Low_Estrogen_Response	Low_Estrogen_Response	Low_Estrogen_Response	Low_Estrogen_Response	Low_Estrogen_Response	Low_Estrogen_Response	Low_Estrogen_Response	Low_Estrogen_Response	Low_Estrogen_Response	Low_Estrogen_Response	Low_Estrogen_Response	Low_Estrogen_Response	Low_Estrogen_Response	Low_Estrogen_Response	Low_Estrogen_Response	Low_Estrogen_Response	Low_Estrogen_Response	Low_Estrogen_Response	Low_Estrogen_Response	Low_Estrogen_Response	Low_Estrogen_Response		Low_Estrogen_Response	Low_Estrogen_Response	Low_Estrogen_Response	Low_Estrogen_Response	Low_Estrogen_Response
E2 < median PRs ESR1 HIGH	Low_E2	Low_E2					Low_E2			Low_E2				Low_E2		Low_E2							Low_E2		Low_E2	Low_E2				Low_E2	Low_E2	Low_E2					Low_E2		Low_E2					Low_E2					Low_E2
Gain chr6q22-25						Gain_chr6q22_25	Gain_chr6q22_25	Gain_chr6q22_25			Gain_chr6q22_25		Gain_chr6q22_25			Gain_chr6q22_25			Gain_chr6q22_25	Gain_chr6q22_25		Gain_chr6q22_25	Gain_chr6q22_25						Gain_chr6q22_25										Gain_chr6q22_25			Gain_chr6q22_25				Gain_chr6q22_25			Gain_chr6q22_25
TILs > median	High_TILs	High_TILs	High_TILs	High_TILs	High_TILs	High_TILs	High_TILs	High_TILs	High_TILs	High_TILs	High_TILs			High_TILs	High_TILs	High_TILs	High_TILs	High_TILs		High_TILs	High_TILs		High_TILs	High_TILs	High_TILs	High_TILs	High_TILs	High_TILs		High_TILs			High_TILs	High_TILs	High_TILs				High_TILs	High_TILs	High_TILs							High_TILs	High_TILs
TP53 MUT	TP53_MUT					TP53_MUT	TP53_MUT	TP53_MUT	TP53_MUT	TP53_MUT	TP53_MUT	TP53_MUT	TP53_MUT		TP53_MUT	TP53_MUT		TP53_MUT	TP53_MUT	TP53_MUT	TP53_MUT		TP53_MUT			TP53_MUT		TP53_MUT	TP53_MUT	TP53_MUT	TP53_MUT		TP53_MUT	TP53_MUT					TP53_MUT		TP53_MUT	TP53_MUT		TP53_MUT		TP53_MUT		TP53_MUT
EGFR > median	High_EGFR	High_EGFR	High_EGFR	High_EGFR	High_EGFR	High_EGFR	High_EGFR	High_EGFR	High_EGFR	High_EGFR	High_EGFR	High_EGFR	High_EGFR	High_EGFR	High_EGFR	High_EGFR	High_EGFR	High_EGFR	High_EGFR	High_EGFR	High_EGFR	High_EGFR	High_EGFR	High_EGFR	High_EGFR	High_EGFR	High_EGFR	High_EGFR	High_EGFR	High_EGFR	High_EGFR	High_EGFR	High_EGFR	High_EGFR	High_EGFR	High_EGFR	High_EGFR	High_EGFR	High_EGFR				High_EGFR		High_EGFR			High_EGFR
Subtype	Basal	Basal	Basal	Basal	Basal	Basal	Basal	Basal	Basal	Basal	Basal	Basal	Basal	Basal	Basal	Basal	Basal	Basal	Basal	Basal	Basal	Basal	Basal	Basal	Basal	Basal	Basal	Basal	Basal	Basal	Basal	Basal	Basal	Basal	Basal	Basal	Basal	Basal	Basal	Her2	Her2	Her2	Her2	Her2	Her2	Her2	Her2	Her2	Her2
[truncated: 318 more columns]
