# Supplementary material for: Molecular profiling of aromatase inhibitor sensitive and resistant ER+HER2- postmenopausal breast cancers
Source: Nat Commun. 2023 Jul 7;14:4017. doi: 10.1038/s41467-023-39613-z (PMC10328947; doi:10.1038/s41467-023-39613-z)
Supplement: Supplementary file 9 — Source Data [file 41467_2023_39613_MOESM9_ESM.zip › Source_data_Supplementary_Fig_1a.xlsx]

## Sheet: Source_data_Supplementary_Fig_1
Group	Percentage of POETIC ER+HER2- patients
Ki67 < 10%	32.6498
Good Responders	33.5667
Intermediate Responders	23.4967
Poor Responders ESR1 High	6.91606
Poor Responders ESR1 Low	3.37085
