# Supplementary material for: Molecular profiling of aromatase inhibitor sensitive and resistant ER+HER2- postmenopausal breast cancers
Source: Nat Commun. 2023 Jul 7;14:4017. doi: 10.1038/s41467-023-39613-z (PMC10328947; doi:10.1038/s41467-023-39613-z)
Supplement: Supplementary file 9 — Source Data [file 41467_2023_39613_MOESM9_ESM.zip › Source_data_Supplementary_Fig_2a.xlsx]

## Sheet: Source_data_Supplementary_Fig_2
Group	Log2 Counts PGR	PgR IHC
GRs	12.3406	75
GRs	16.5701	100
GRs	13.6667	99
GRs	14.2301	90
GRs	14.1098	95
GRs	7.78014	1
GRs	13.529	70
GRs	13.3036	95
GRs	11.7589	40
GRs	6.76717	0.1
GRs	12.3511	NA
GRs	16.4204	100
GRs	14.4436	99
GRs	13.4965	95
GRs	10.5546	5
GRs	9.64801	15
GRs	14.7217	99
GRs	7.05017	1
GRs	12.7677	50
GRs	14.8174	90
GRs	8.69131	5
GRs	12.3352	99
GRs	14.4922	80
GRs	13.1547	65
GRs	12.6809	90
GRs	11.1092	1
GRs	12.9472	60
GRs	14.9019	85
GRs	12.9062	70
GRs	10.4242	10
GRs	9.49808	1
GRs	12.9185	90
GRs	13.8864	95
GRs	13.3681	NA
GRs	8.45194	5
GRs	10.4003	30
GRs	15.6852	95
GRs	13.9797	75
GRs	12.0093	50
GRs	11.1537	40
GRs	16.0402	100
GRs	14.3841	100
GRs	7.50232	0
GRs	13.3867	100
GRs	12.4679	20
GRs	13.8419	100
GRs	11.9666	60
GRs	11.9519	NA
GRs	9.01591	2
GRs	13.5734	99
GRs	12.7017	30
GRs	9.70748	10
GRs	10.5702	40
GRs	8.35246	0
GRs	13.5874	80
GRs	11.4279	25
GRs	11.4897	20
GRs	14.381	90
GRs	12.0993	99
GRs	7.16354	0.1
GRs	9.09129	5
GRs	8.06767	40
GRs	11.6905	85
GRs	13.4261	85
GRs	14.4442	95
GRs	13.1801	70
GRs	13.4495	95
GRs	13.5228	99
GRs	11.0934	75
GRs	10.3433	20
GRs	13.0285	90
GRs	13.4773	70
GRs	8.49206	0
GRs	12.3627	30
GRs	14.6155	100
GRs	9.1981	50
GRs	6.8497	1
GRs	12.8684	35
GRs	8.27979	5
GRs	6.53656	0.1
GRs	8.96141	1
GRs	15.9197	100
GRs	13.7241	50
GRs	11.2687	50
GRs	14.3898	99
GRs	14.3175	99
GRs	10.2145	50
GRs	11.7556	90
GRs	10.9457	45
GRs	8.91556	5
GRs	10.6039	50
GRs	11.7678	55
GRs	11.6493	55
GRs	12.4803	90
GRs	9.06575	10
GRs	12.2358	60
GRs	14.3609	90
GRs	13.1315	85
GRs	7.81265	2
GRs	13.4382	80
GRs	11.337	45
GRs	13.5892	70
GRs	12.3285	40
GRs	13.3987	80
GRs	11.5847	65
GRs	12.1324	50
GRs	12.4961	40
GRs	11.7322	80
GRs	10.8064	40
GRs	12.2086	50
GRs	14.9294	100
GRs	13.179	50
GRs	12.8733	30
GRs	10.528	50
GRs	12.2255	85
GRs	13.9891	95
GRs	14.9859	95
GRs	14.5079	95
GRs	12.0633	70
GRs	11.5345	20
GRs	10.9991	75
GRs	10.4066	25
GRs	10.5385	30
GRs	13.8379	95
GRs	12.7475	90
GRs	12.6952	85
GRs	14.5793	95
GRs	10.2975	25
GRs	10.3561	25
GRs	10.2558	55
GRs	12.4466	65
GRs	12.6412	40
GRs	11.8746	75
GRs	9.9931	25
GRs	12.3477	90
GRs	11.1848	70
GRs	13.8171	90
GRs	9.5333	0
GRs	13.2455	90
GRs	11.4152	35
GRs	10.9202	70
GRs	10.0779	15
GRs	14.4695	100
GRs	8.70927	1
GRs	6.01649	0.1
GRs	5.45313	75
GRs	15.89	70
GRs	15.9141	95
GRs	11.2033	60
GRs	14.4885	80
GRs	14.5736	95
GRs	13.3319	95
GRs	13.7249	75
GRs	13.838	75
GRs	11.6808	NA
GRs	12.5661	70
GRs	14.66	100
GRs	14.0489	90
GRs	10.5679	NA
GRs	10.3543	35
GRs	12.1432	80
GRs	13.0821	75
GRs	12.0844	60
GRs	7.92844	5
GRs	11.8236	60
GRs	15.6808	95
GRs	13.5809	80
GRs	12.2887	85
GRs	9.48792	15
GRs	12.3776	95
GRs	11.5002	75
GRs	10.5624	30
GRs	12.6553	65
GRs	13.4483	95
GRs	13.8326	90
GRs	14.1397	70
GRs	7.71652	0.1
GRs	13.7159	95
GRs	13.4826	95
GRs	13.6152	80
GRs	12.3934	95
GRs	14.1855	95
GRs	12.8926	80
GRs	12.3845	55
GRs	13.4813	90
GRs	10.1891	25
GRs	13.7244	70
GRs	11.3592	30
GRs	12.9394	95
PRs_ESR1_High	7.06845	1
PRs_ESR1_High	13.9282	80
PRs_ESR1_High	9.89094	20
PRs_ESR1_High	7.98486	0.1
PRs_ESR1_High	14.6937	100
PRs_ESR1_High	13.3541	80
PRs_ESR1_High	13.1269	80
PRs_ESR1_High	8.37966	0
PRs_ESR1_High	9.00346	50
PRs_ESR1_High	9.81608	30
PRs_ESR1_High	10.012	5
PRs_ESR1_High	13.3687	65
PRs_ESR1_High	13.3313	80
PRs_ESR1_High	14.8531	95
PRs_ESR1_High	9.528	10
PRs_ESR1_High	14.7478	70
PRs_ESR1_High	12.0457	50
PRs_ESR1_High	9.34117	3
PRs_ESR1_High	8.40983	5
PRs_ESR1_High	14.8923	100
PRs_ESR1_High	8.20945	2
PRs_ESR1_High	11.951	90
PRs_ESR1_High	13.5822	70
PRs_ESR1_High	8.22617	0.1
PRs_ESR1_High	9.48241	10
PRs_ESR1_High	15.5369	NA
PRs_ESR1_High	7.52715	0.1
PRs_ESR1_High	6.8763	0.1
PRs_ESR1_High	14.466	90
PRs_ESR1_High	13.3308	95
PRs_ESR1_High	11.1935	25
PRs_ESR1_High	10.0379	20
PRs_ESR1_High	10.7742	50
PRs_ESR1_High	8.28323	1
PRs_ESR1_High	9.78137	15
PRs_ESR1_High	11.3498	50
PRs_ESR1_High	11.3114	NA
PRs_ESR1_High	14.651	0
PRs_ESR1_High	10.7684	0
PRs_ESR1_High	12.3745	50
PRs_ESR1_High	13.9856	95
PRs_ESR1_High	12.3457	75
PRs_ESR1_High	9.38298	0
PRs_ESR1_High	10.7021	10
PRs_ESR1_High	11.189	45
PRs_ESR1_High	13.6082	50
PRs_ESR1_High	15.0633	95
PRs_ESR1_High	13.8947	80
PRs_ESR1_High	12.3611	90
PRs_ESR1_High	13.1255	70
PRs_ESR1_High	9.68252	5
PRs_ESR1_High	11.5336	50
PRs_ESR1_High	11.2078	30
PRs_ESR1_High	11.4564	30
PRs_ESR1_High	10.4529	35
PRs_ESR1_High	11.9065	40
PRs_ESR1_High	11.7653	65
PRs_ESR1_High	8.55268	0.1
PRs_ESR1_High	9.73763	5
PRs_ESR1_High	9.38907	15
PRs_ESR1_High	9.73074	5
PRs_ESR1_High	6.9318	0
PRs_ESR1_High	7.89021	1
PRs_ESR1_High	7.39919	1
PRs_ESR1_High	10.4456	10
PRs_ESR1_High	8.83941	1
PRs_ESR1_High	8.73599	1
PRs_ESR1_High	7.45463	0
PRs_ESR1_High	11.3357	30
PRs_ESR1_High	10.1011	5
PRs_ESR1_High	11.4933	55
PRs_ESR1_High	10.377	0
PRs_ESR1_High	9.86684	45
PRs_ESR1_High	11.6482	70
PRs_ESR1_High	9.01745	70
PRs_ESR1_High	15.0122	95
PRs_ESR1_High	11.0692	15
PRs_ESR1_High	12.4697	80
PRs_ESR1_High	13.9154	95
PRs_ESR1_High	12.0371	95
PRs_ESR1_High	12.781	80
PRs_ESR1_High	14.6195	95
PRs_ESR1_High	12.7569	85
PRs_ESR1_High	12.2737	90
PRs_ESR1_High	7.84075	0
PRs_ESR1_High	10.1651	70
PRs_ESR1_High	12.8832	100
PRs_ESR1_High	11.4568	0
PRs_ESR1_High	9.53079	NA
PRs_ESR1_High	8.81278	0
PRs_ESR1_High	11.7148	30
PRs_ESR1_High	11.5155	55
PRs_ESR1_High	11.5772	65
PRs_ESR1_High	11.2763	20
PRs_ESR1_High	10.1597	30
PRs_ESR1_High	10.8209	NA
PRs_ESR1_High	15.6156	80
PRs_ESR1_High	9.76891	5
PRs_ESR1_High	13.3058	75
PRs_ESR1_High	12.8239	35
PRs_ESR1_High	10.0672	15
PRs_ESR1_High	12.1791	90
PRs_ESR1_High	7.792	0
PRs_ESR1_High	7.80621	0
PRs_ESR1_High	11.3627	25
PRs_ESR1_High	9.39448	10
PRs_ESR1_High	8.54508	25
PRs_ESR1_High	6.4656	0
PRs_ESR1_High	10.7483	35
PRs_ESR1_High	12.3005	75
PRs_ESR1_High	8.54589	25
PRs_ESR1_High	11.7144	70
PRs_ESR1_High	12.9487	95
PRs_ESR1_High	13.9064	99
PRs_ESR1_High	14.1798	95
PRs_ESR1_High	8.78747	10
PRs_ESR1_High	9.54548	NA
PRs_ESR1_High	6.57026	0
PRs_ESR1_Low	5.6715	0
PRs_ESR1_Low	6.52366	0
PRs_ESR1_Low	7.27878	0
PRs_ESR1_Low	7.70053	0
PRs_ESR1_Low	8.32789	0
PRs_ESR1_Low	8.34719	0
PRs_ESR1_Low	6.70888	0
PRs_ESR1_Low	8.11446	0
PRs_ESR1_Low	5.86916	0
PRs_ESR1_Low	6.90778	0
PRs_ESR1_Low	8.44079	0
PRs_ESR1_Low	7.73351	0
PRs_ESR1_Low	7.59261	0.1
PRs_ESR1_Low	7.11727	0
PRs_ESR1_Low	8.31962	0
PRs_ESR1_Low	6.15794	99
PRs_ESR1_Low	7.80856	25
PRs_ESR1_Low	10.6289	30
PRs_ESR1_Low	6.22075	0
PRs_ESR1_Low	6.20403	0
PRs_ESR1_Low	6.56423	0
PRs_ESR1_Low	8.11667	0
PRs_ESR1_Low	8.1865	0.1
PRs_ESR1_Low	9.19361	0
PRs_ESR1_Low	7.30979	0
PRs_ESR1_Low	7.32085	0
PRs_ESR1_Low	9.18788	0
PRs_ESR1_Low	6.69306	0
PRs_ESR1_Low	12.0865	50
PRs_ESR1_Low	8.80607	1
PRs_ESR1_Low	6.0993	0
PRs_ESR1_Low	7.7239	0
PRs_ESR1_Low	7.95564	0
PRs_ESR1_Low	9.25674	5
PRs_ESR1_Low	6.67727	0
PRs_ESR1_Low	9.23167	0
PRs_ESR1_Low	8.43686	0
PRs_ESR1_Low	6.59314	0
PRs_ESR1_Low	7.59917	0
PRs_ESR1_Low	5.69608	0
PRs_ESR1_Low	7.16402	0
PRs_ESR1_Low	9.30385	0
PRs_ESR1_Low	9.70813	10
PRs_ESR1_Low	5.25708	0
PRs_ESR1_Low	7.79054	0
PRs_ESR1_Low	6.51218	0
PRs_ESR1_Low	9.59205	5
PRs_ESR1_Low	10.9595	0
PRs_ESR1_Low	6.21892	0
PRs_ESR1_Low	7.83563	0
PRs_ESR1_Low	7.75093	0
PRs_ESR1_Low	7.92687	0
PRs_ESR1_Low	8.50302	10
PRs_ESR1_Low	12.96	75
PRs_ESR1_Low	7.89566	5
PRs_ESR1_Low	8.61696	0
PRs_ESR1_Low	7.43494	0
PRs_ESR1_Low	6.49928	NA
