# Supplementary material for: Molecular profiling of aromatase inhibitor sensitive and resistant ER+HER2- postmenopausal breast cancers
Source: Nat Commun. 2023 Jul 7;14:4017. doi: 10.1038/s41467-023-39613-z (PMC10328947; doi:10.1038/s41467-023-39613-z)
Supplement: Supplementary file 9 — Source Data [file 41467_2023_39613_MOESM9_ESM.zip › Source_data_Supplementary_Fig_2b.xlsx]

## Sheet: Source_data_Supplementary_Fig_2
Group	grade	Ki67_IHC_Baseline
Good Responders	Grade 2	60.4427
Good Responders	Grade 2	25.2252
Good Responders	Grade 2	38.4946
Good Responders	Grade 2	12.6683
Good Responders	Grade 2	10.6814
Good Responders	Grade 1	12.0301
Good Responders	Grade 1	11.4787
Good Responders	Grade 3	38.2836
Good Responders	Grade 2	73.5059
Good Responders	Grade 2	25.8854
Good Responders	Grade 2	21.1988
Good Responders	Unknown	32.1337
Good Responders	Grade 2	15.5381
Good Responders	Grade 3	44.2553
Good Responders	Grade 2	15.074
Good Responders	Grade 1	11.8353
Good Responders	Grade 2	25.5651
Good Responders	Grade 3	49.6183
Good Responders	Grade 2	36.7238
Good Responders	Grade 2	10.7824
Good Responders	Grade 1	51.2195
Good Responders	Grade 2	14.8238
Good Responders	Grade 3	34.6491
Good Responders	Unknown	21.527
Good Responders	Grade 2	34.2995
Good Responders	Grade 1	19.0857
Good Responders	Grade 3	41.2486
Good Responders	Grade 2	30.7282
Good Responders	Grade 2	35.2827
Good Responders	Grade 2	57.3529
Good Responders	Grade 2	28.1217
Good Responders	Unknown	60.3131
Good Responders	Grade 3	42.623
Good Responders	Grade 2	24.4755
Good Responders	Grade 2	68.6822
Good Responders	Grade 2	28.599
Good Responders	Grade 2	17.5747
Good Responders	Grade 2	30.662
Good Responders	Grade 3	32.0179
Good Responders	Grade 2	14.6296
Good Responders	Grade 2	26.1307
Good Responders	Grade 3	37.9615
Good Responders	Grade 2	10.0478
Good Responders	Grade 3	23.2102
Good Responders	Grade 1	18.0124
Good Responders	Grade 2	12.9947
Good Responders	Grade 2	31.3725
Good Responders	Grade 3	32.8723
Good Responders	Grade 3	51.4781
Good Responders	Grade 2	39.4913
Good Responders	Grade 2	30.1855
Good Responders	Grade 2	18.5792
Good Responders	Grade 2	39.8256
Good Responders	Grade 2	16.3873
Good Responders	Grade 2	23.8901
Good Responders	Grade 3	22.2362
Good Responders	Grade 2	36.9637
Good Responders	Unknown	38.9116
Good Responders	Grade 2	22.1381
Good Responders	Grade 2	14.1066
Good Responders	Grade 2	40.0796
Good Responders	Grade 2	33.5237
Good Responders	Grade 3	30.2198
Good Responders	Grade 2	18.6722
Good Responders	Grade 3	20.9705
Good Responders	Grade 2	33.5678
Good Responders	Grade 3	33.2566
Good Responders	Grade 2	21.7988
Good Responders	Grade 2	20.0544
Good Responders	Unknown	31.1586
Good Responders	Grade 1	15.8983
Good Responders	Grade 2	23.1939
Good Responders	Grade 3	25.7732
Good Responders	Unknown	35.3637
Good Responders	Grade 2	30.2557
Good Responders	Grade 3	45.0437
Good Responders	Grade 2	41.0103
Good Responders	Grade 3	59.2944
Good Responders	Grade 2	12.4902
Good Responders	Grade 2	25.762
Good Responders	Grade 1	21.5344
Good Responders	Grade 2	56.3873
Good Responders	Grade 3	46.7876
Good Responders	Grade 2	25.4063
Good Responders	Grade 2	38.349
Good Responders	Grade 2	52.8477
Good Responders	Grade 2	16.2634
Good Responders	Grade 2	33.0059
Good Responders	Grade 2	49.2874
Good Responders	Unknown	35.023
Good Responders	Grade 1	13.9108
Good Responders	Grade 2	15.8782
Good Responders	Grade 2	10.3497
Good Responders	Unknown	27.7567
Good Responders	Grade 2	13.0795
Good Responders	Unknown	14.2944
Good Responders	Grade 2	43.1837
Good Responders	Grade 2	30.3279
Good Responders	Grade 2	27.5546
Good Responders	Grade 1	23.4945
Good Responders	Grade 2	11.1462
Good Responders	Grade 1	10.9244
Good Responders	Grade 2	33.0996
Good Responders	Grade 3	27.3616
Good Responders	Grade 3	30.547
Good Responders	Grade 1	18.7692
Good Responders	Grade 2	16.2246
Good Responders	Grade 2	16
Good Responders	Grade 3	42.2799
Good Responders	Grade 2	26.6291
Good Responders	Unknown	46.7874
Good Responders	Grade 2	24.5627
Good Responders	Grade 2	34.7347
Good Responders	Grade 2	29.0974
Good Responders	Unknown	29.2972
Good Responders	Grade 2	12.2598
Good Responders	Grade 2	26.6098
Good Responders	Grade 2	15.1685
Good Responders	Grade 2	30.1003
Good Responders	Grade 2	23.619
Good Responders	Grade 2	14.2349
Good Responders	Grade 2	18.0514
Good Responders	Grade 2	14.4596
Good Responders	Grade 2	13.5969
Good Responders	Grade 2	23.2938
Good Responders	Grade 3	25.3979
Good Responders	Grade 1	39.1582
Good Responders	Grade 2	23.4032
Good Responders	Grade 1	13.4375
Good Responders	Grade 2	16.6788
Good Responders	Grade 2	30.7002
Good Responders	Grade 3	50.5161
Good Responders	Grade 2	19.4896
Good Responders	Grade 2	11.1787
Good Responders	Grade 2	10.8453
Good Responders	Grade 3	17.6546
Good Responders	Grade 1	24.3243
Good Responders	Grade 3	31.4831
Good Responders	Grade 3	32.1755
Good Responders	Grade 2	17.8467
Good Responders	Grade 2	16.1996
Good Responders	Grade 3	32.1138
Good Responders	Grade 2	24.9016
Good Responders	Grade 2	14.5532
Good Responders	Grade 3	22.3585
Good Responders	Grade 2	30.9218
Good Responders	Grade 2	21.1302
Good Responders	Grade 3	42.5159
Good Responders	Grade 3	32.6905
Good Responders	Grade 2	44.7232
Good Responders	Grade 2	25.7396
Good Responders	Grade 2	28.0832
Good Responders	Grade 3	49.3116
Good Responders	Grade 3	26.9575
Good Responders	Grade 2	18.8406
Good Responders	Grade 2	23.3533
Good Responders	Grade 2	13.9618
Good Responders	Grade 2	17.9577
Good Responders	Grade 3	46.7798
Good Responders	Grade 2	42.1053
Good Responders	Grade 2	11.7942
Good Responders	Grade 3	13.1222
Good Responders	Grade 3	24.1408
Good Responders	Grade 3	50.9223
Good Responders	Grade 2	57.309
Good Responders	Grade 3	12.9117
Good Responders	Grade 3	41.5738
Good Responders	Grade 2	59.6529
Good Responders	Grade 3	30.2288
Good Responders	Grade 2	15.0454
Good Responders	Grade 2	21.612
Good Responders	Grade 2	24.471
Good Responders	Grade 2	10.8504
Good Responders	Grade 2	13.9632
Good Responders	Grade 1	36.0445
Good Responders	Grade 3	20.9328
Good Responders	Grade 3	56.2361
Good Responders	Grade 2	10.5563
Good Responders	Grade 2	24.8945
Good Responders	Grade 2	29.332
Good Responders	Unknown	25.8045
Good Responders	Grade 2	29.1026
Good Responders	Unknown	27.6178
Good Responders	Grade 3	11.7456
Good Responders	Grade 3	47.7965
Good Responders	Grade 2	32.1906
Good Responders	Grade 2	14.061
Good Responders	Grade 3	64.4182
Good Responders	Grade 2	38.9932
Poor Responders ESR1 Low	Grade 3	76.2663
Poor Responders ESR1 High	Grade 3	37.5909
Poor Responders ESR1 High	Grade 2	10.1205
Poor Responders ESR1 High	Grade 3	13.0474
Poor Responders ESR1 High	Grade 3	63.0736
Poor Responders ESR1 High	Grade 2	24.4718
Poor Responders ESR1 Low	Grade 2	34.375
Poor Responders ESR1 High	Grade 3	55.0681
Poor Responders ESR1 Low	Unknown	47.038
Poor Responders ESR1 Low	Grade 3	82.9841
Poor Responders ESR1 Low	Grade 3	44.4015
Poor Responders ESR1 Low	Grade 3	41.4687
Poor Responders ESR1 Low	Grade 3	70.8932
Poor Responders ESR1 Low	Grade 2	23.6655
Poor Responders ESR1 Low	Grade 3	66.0978
Poor Responders ESR1 Low	Grade 3	51.2821
Poor Responders ESR1 Low	Grade 3	96.9646
Poor Responders ESR1 Low	Grade 3	77.757
Poor Responders ESR1 Low	Grade 3	44.069
Poor Responders ESR1 Low	Grade 2	56.7757
Poor Responders ESR1 Low	Grade 2	31.2377
Poor Responders ESR1 Low	Grade 3	78.9364
Poor Responders ESR1 Low	Grade 3	52.4368
Poor Responders ESR1 Low	Grade 3	77.0683
Poor Responders ESR1 Low	Grade 2	45.1872
Poor Responders ESR1 Low	Grade 3	97.3126
Poor Responders ESR1 Low	Grade 3	76.6827
Poor Responders ESR1 Low	Grade 2	33.0373
Poor Responders ESR1 Low	Grade 2	33.7516
Poor Responders ESR1 Low	Grade 2	12.0316
Poor Responders ESR1 Low	Grade 2	28.5962
Poor Responders ESR1 Low	Unknown	23.7288
Poor Responders ESR1 High	Grade 3	18.2342
Poor Responders ESR1 High	Grade 2	24.9104
Poor Responders ESR1 High	Grade 3	13.875
Poor Responders ESR1 High	Grade 3	29.4896
Poor Responders ESR1 High	Grade 3	39.7059
Poor Responders ESR1 High	Unknown	11.3091
Poor Responders ESR1 High	Grade 3	22.0643
Poor Responders ESR1 High	Grade 2	28.4678
Poor Responders ESR1 High	Grade 2	33.6854
Poor Responders ESR1 High	Grade 3	17.4843
Poor Responders ESR1 High	Grade 3	58.1118
Poor Responders ESR1 High	Grade 2	67.2485
Poor Responders ESR1 High	Grade 3	16.9632
Poor Responders ESR1 High	Grade 2	16.4975
Poor Responders ESR1 Low	Grade 3	54.8269
Poor Responders ESR1 Low	Grade 2	24.6338
Poor Responders ESR1 Low	Grade 3	64.094
Poor Responders ESR1 Low	Grade 3	39.8287
Poor Responders ESR1 Low	Unknown	88.6829
Poor Responders ESR1 Low	Grade 3	42.4859
Poor Responders ESR1 Low	Grade 3	61.597
Poor Responders ESR1 High	Unknown	12.5118
Poor Responders ESR1 Low	Grade 3	56.0697
Poor Responders ESR1 Low	Grade 1	19.8606
Poor Responders ESR1 Low	Grade 2	10.3704
Poor Responders ESR1 Low	Grade 3	63.7444
Poor Responders ESR1 Low	Grade 3	39.866
Poor Responders ESR1 High	Grade 3	42.236
Poor Responders ESR1 High	Grade 3	57.199
Poor Responders ESR1 Low	Grade 2	22.4953
Poor Responders ESR1 Low	Grade 2	12.8975
Poor Responders ESR1 Low	Grade 3	78.1915
Poor Responders ESR1 Low	Grade 3	38.0383
Poor Responders ESR1 Low	Grade 3	35.4358
Poor Responders ESR1 Low	Grade 3	49.0451
Poor Responders ESR1 Low	Grade 2	29.5051
Poor Responders ESR1 Low	Grade 3	45.7571
Poor Responders ESR1 High	Unknown	40.3263
Poor Responders ESR1 Low	Unknown	25.5043
Poor Responders ESR1 Low	Grade 3	38.7251
Poor Responders ESR1 Low	Grade 3	34.5753
Poor Responders ESR1 Low	Grade 2	25.1074
Poor Responders ESR1 Low	Grade 1	11.8497
Poor Responders ESR1 Low	Grade 1	24.7899
Poor Responders ESR1 Low	Grade 2	22.4622
Poor Responders ESR1 Low	Grade 2	10.0295
Poor Responders ESR1 High	Grade 3	40.0917
Poor Responders ESR1 High	Grade 2	27.1557
Poor Responders ESR1 High	Grade 3	42.9422
Poor Responders ESR1 High	Grade 3	30.4286
Poor Responders ESR1 High	Grade 2	17.7352
Poor Responders ESR1 High	Grade 3	32.4837
Poor Responders ESR1 High	Grade 3	34.9515
Poor Responders ESR1 High	Grade 2	32.5323
Poor Responders ESR1 High	Grade 2	15.5831
Poor Responders ESR1 High	Grade 2	10.8827
Poor Responders ESR1 High	Grade 2	32.3621
Poor Responders ESR1 High	Grade 2	35.5805
Poor Responders ESR1 High	Grade 3	44
Poor Responders ESR1 High	Grade 3	33.6516
Poor Responders ESR1 High	Grade 3	19.7507
Poor Responders ESR1 High	Grade 2	10.8108
Poor Responders ESR1 High	Grade 2	23.252
Poor Responders ESR1 High	Grade 2	25.6198
Poor Responders ESR1 High	Grade 2	24.2438
Poor Responders ESR1 High	Grade 2	19.2058
Poor Responders ESR1 High	Grade 3	33.5271
Poor Responders ESR1 High	Grade 1	12.6582
Poor Responders ESR1 High	Grade 3	54.5329
Poor Responders ESR1 High	Grade 2	13.5274
Poor Responders ESR1 High	Grade 3	29.8677
Poor Responders ESR1 High	Grade 2	12.0908
Poor Responders ESR1 High	Grade 2	23.7783
Poor Responders ESR1 High	Grade 2	32.61
Poor Responders ESR1 High	Grade 2	31.7661
Poor Responders ESR1 High	Grade 1	10.675
Poor Responders ESR1 High	Grade 2	11.8976
Poor Responders ESR1 High	Grade 3	55.9181
Poor Responders ESR1 High	Grade 2	16.7776
Poor Responders ESR1 High	Grade 3	39.3701
Poor Responders ESR1 High	Grade 2	27.4311
Poor Responders ESR1 High	Grade 2	27.3224
Poor Responders ESR1 High	Grade 3	25.0297
Poor Responders ESR1 High	Grade 2	39.1026
Poor Responders ESR1 High	Grade 2	11.7008
Poor Responders ESR1 High	Grade 2	25.5867
Poor Responders ESR1 High	Unknown	22.4751
Poor Responders ESR1 High	Grade 3	24.833
Poor Responders ESR1 High	Grade 2	12.7054
Poor Responders ESR1 High	Grade 2	11.6761
Poor Responders ESR1 High	Grade 3	40.1059
Poor Responders ESR1 Low	Grade 2	30.303
Poor Responders ESR1 High	Grade 1	10.9434
Poor Responders ESR1 Low	Grade 3	23.8095
Poor Responders ESR1 High	Grade 2	13.1507
Poor Responders ESR1 High	Grade 1	11.596
Poor Responders ESR1 High	Grade 1	33.5938
Poor Responders ESR1 High	Grade 3	30.6878
Poor Responders ESR1 High	Grade 1	29.3717
Poor Responders ESR1 High	Grade 2	26.462
Poor Responders ESR1 High	Grade 2	19.9078
Poor Responders ESR1 High	Grade 3	28.8548
Poor Responders ESR1 High	Grade 2	10.1449
Poor Responders ESR1 High	Grade 3	38.0389
Poor Responders ESR1 High	Grade 2	14.1962
Poor Responders ESR1 High	Grade 3	30.086
Poor Responders ESR1 High	Grade 2	16.7756
Poor Responders ESR1 High	Grade 1	20.46
Poor Responders ESR1 High	Unknown	48.7647
Poor Responders ESR1 High	Unknown	11.3339
Poor Responders ESR1 High	Grade 2	34.6056
Poor Responders ESR1 High	Grade 2	15.5219
Poor Responders ESR1 High	Unknown	11.4557
Poor Responders ESR1 High	Grade 2	35.1891
Poor Responders ESR1 High	Grade 2	18.1042
Poor Responders ESR1 High	Grade 2	10.8859
Poor Responders ESR1 High	Grade 2	21.2555
Poor Responders ESR1 High	Unknown	23.8956
Poor Responders ESR1 High	Grade 2	22.63
Poor Responders ESR1 Low	Grade 3	31.8718
Poor Responders ESR1 Low	Grade 2	33.6689
Poor Responders ESR1 High	Grade 3	40.9414
Poor Responders ESR1 High	Grade 2	28.7787
Poor Responders ESR1 High	Grade 2	18.1598
Poor Responders ESR1 High	Unknown	18.7597
Poor Responders ESR1 High	Grade 3	12.8834
Poor Responders ESR1 High	Grade 2	28.6391
Poor Responders ESR1 High	Grade 2	60.0536
Poor Responders ESR1 High	Grade 2	11.3586
Poor Responders ESR1 High	Grade 2	26.2626
Poor Responders ESR1 High	Grade 2	22.5423
Poor Responders ESR1 High	Grade 2	20.8609
Poor Responders ESR1 High	Grade 3	21.978
Poor Responders ESR1 High	Grade 2	19.7164
Poor Responders ESR1 High	Grade 2	14.3234
Poor Responders ESR1 High	Grade 2	44.3396
Poor Responders ESR1 High	Grade 3	49.3448
Poor Responders ESR1 High	Grade 2	17.7812
Poor Responders ESR1 High	Grade 3	47.6764
Poor Responders ESR1 High	Grade 2	21.447
Poor Responders ESR1 High	Grade 2	21.2518
Poor Responders ESR1 High	Grade 1	16.5605
Poor Responders ESR1 High	Grade 1	13.9169
Poor Responders ESR1 High	Grade 3	28.0299
