# Supplementary material for: Molecular profiling of aromatase inhibitor sensitive and resistant ER+HER2- postmenopausal breast cancers
Source: Nat Commun. 2023 Jul 7;14:4017. doi: 10.1038/s41467-023-39613-z (PMC10328947; doi:10.1038/s41467-023-39613-z)
Supplement: Supplementary file 9 — Source Data [file 41467_2023_39613_MOESM9_ESM.zip › Source_data_Supplementary_Fig_2d.xlsx]

## Sheet: Source_data_Supplementary_Fig_2
	TCGA.A1.A0SD.01	TCGA.A1.A0SE.01	TCGA.A1.A0SJ.01	TCGA.A2.A04N.01	TCGA.A2.A04R.01	TCGA.A2.A04V.01	TCGA.A2.A04Y.01	TCGA.A2.A0CL.01	TCGA.A2.A0CP.01	TCGA.A2.A0CQ.01	TCGA.A2.A0CS.01	TCGA.A2.A0CT.01	TCGA.A2.A0CU.01	TCGA.A2.A0CV.01	TCGA.A2.A0CW.01	TCGA.A2.A0CY.01	TCGA.A2.A0CZ.01	TCGA.A2.A0D3.01	TCGA.A2.A0D4.01	TCGA.A2.A0EM.01	TCGA.A2.A0EN.01	TCGA.A2.A0EO.01	TCGA.A2.A0ER.01	TCGA.A2.A0ES.01	TCGA.A2.A0ET.01	TCGA.A2.A0EU.01	TCGA.A2.A0EV.01	TCGA.A2.A0EW.01	TCGA.A2.A0EX.01	TCGA.A2.A0SU.01	TCGA.A2.A0SV.01	TCGA.A2.A0SW.01	TCGA.A2.A0T3.01	TCGA.A2.A0T4.01	TCGA.A2.A0T5.01	TCGA.A2.A0T6.01	TCGA.A2.A0T7.01	TCGA.A2.A0YC.01	TCGA.A2.A0YD.01	TCGA.A2.A0YF.01	TCGA.A2.A0YH.01	TCGA.A2.A0YI.01	TCGA.A2.A0YJ.01	TCGA.A2.A0YK.01	TCGA.A2.A0YL.01	TCGA.A2.A0YT.01	TCGA.A7.A0CD.01	TCGA.A7.A0CG.01	TCGA.A7.A0CJ.01
Gene ID	Luminal A	Luminal A	Luminal A	Luminal A	Luminal B	Luminal A	Luminal A	HER2-enriched	Luminal A	Luminal A	Luminal A	Luminal B	Luminal A	Luminal A	Luminal B	HER2-enriched	Luminal A	Luminal A	Luminal B	Luminal A	Luminal A	Luminal A	Luminal B	Luminal A	Luminal A	Luminal A	Luminal A	Luminal A	Luminal A	Luminal A	Luminal B	Luminal B	Luminal B	Luminal B	Luminal A	Luminal A	Luminal A	Luminal A	Luminal A	Luminal A	Luminal B	Luminal A	Basal-like	Normal-like	Luminal A	NA	Luminal A	Luminal A	Luminal B
ACTR3B	0.178625	-0.280375	-0.719625	0.0725	-0.402875	-1.18625	-0.993625	-0.603625	0.103875	-0.742125	-0.355	-0.668125	-0.034	0.159	0.35525	-0.57025	-0.26175	-0.122625	-0.561125	-0.51025	-0.5955	-0.243875	-0.36875	-0.1495	-0.712125	-0.008875	-0.54075	-0.5955	-0.09075	-0.983	0.1465	0.0875	-0.42675	-0.619	-0.182375	-0.638	0.421375	-0.69325	-0.68825	-1.17338	0.200125	-0.453	1.20162	-0.181875	-0.167375	-0.69025	-1.33375	-0.55325	0.27825
ANLN	-3.14	-2.81883	-1.838	-2.11717	-1.77183	-2.69783	-2.29683	-2.14817	-4.1395	-2.44533	-3.10217	-2.20917	-1.693	-3.94317	-2.13533	-2.592	-3.828	-5.22183	-1.22417	-3.381	-3.37733	-3.69667	-2.15433	-3.063	-3.54367	-2.59533	-3.17617	-4.2805	-3.68783	-2.98083	-1.66217	-1.63933	-1.00283	-1.43767	-2.709	-3.972	-2.90233	-3.03233	-3.4075	-2.79183	-2.28467	-4.70367	0.255667	-3.88267	-2.54417	-2.6145	-3.1925	-2.56167	-2.6175
BAG1	0.99575	0.85925	-0.309	-0.31875	2.199	1.2325	0.566	-0.2325	0.46125	0.7565	0.80175	0.09825	0.57975	1.3615	-0.63625	-0.21375	0.24675	1.75875	0.9765	1.35525	0.578	0.915	2.94375	0.69725	0.68075	0.5205	0.2475	0.55975	0.284	1.35425	-0.6935	0.17825	0.35725	1.42975	1.405	0.61225	0.02325	0.8635	0.3795	3.4375	0.51225	1.05075	-0.4145	0.2585	0.12	-0.108	2.10125	1.57625	0.27
BCL2	2.32125	2.61525	3.39125	2.507	4.57188	4.04563	2.843	1.20063	2.21263	2.74388	2.851	2.04712	2.36675	3.36825	2.51112	-2.3755	2.06887	2.82437	2.59175	3.348	1.15162	2.62425	3.73975	3.13013	3.4545	2.72512	2.21413	2.33325	2.88638	3.51325	0.1055	0.821875	2.87175	2.0805	2.97512	2.14125	0.977	2.9425	2.737	3.75163	0.641875	2.86987	-3.1095	1.88037	2.36475	1.76525	3.84625	1.73313	3.81387
BIRC5	-2.306	-1.26793	-0.983267	-2.36193	0.643	-1.20313	-1.02347	-1.02753	-3.16013	-1.8898	-2.57873	-0.6992	-1.25173	-3.8204	0.488733	-0.887867	-2.18527	-3.83867	0.201333	-1.77907	-2.8864	-2.1078	-1.02067	-3.01207	-1.90413	-1.37727	-0.7274	-2.50987	-2.299	-0.9122	-0.4596	-0.304533	0.429067	-0.699133	-1.67093	-3.42847	-1.81787	-1.5842	-2.3928	-1.71687	-0.913867	-3.14533	-0.591333	-3.11953	-1.78373	-0.395667	-1.526	-2.43353	-0.573
BLVRA	0.898875	0.853125	1.52838	-0.149375	1.60238	-1.1985	-0.26925	0.2725	0.009875	0.780375	-0.42225	1.67287	0.066	-0.269375	0.91375	0.588125	0.1575	-0.70925	1.583	0.07575	0.516625	0.094875	1.57125	0.441625	1.15925	0.015125	1.11262	0.6255	-0.208375	-1.8005	0.2725	1.33488	0.48175	0.559375	-1.73113	-0.0895	0.25275	0.747	0.54025	1.896	0.316125	1.04563	-1.564	-0.76575	0.398625	0.464625	0.634125	0.231	1.32612
CCNB1	-2.695	-1.87775	-1.357	-2.5645	-1.3615	-2.19225	-1.72425	-1.8325	-3.76525	-2.4555	-2.49875	-1.74075	-1.9725	-3.36475	-0.373	-2.41675	-3.95975	-3.54775	-1.124	-3.0825	-2.888	-2.9505	-1.8545	-3.25375	-2.12975	-1.88975	-2.024	-3.1985	-3.5505	-2.51925	-0.6995	-1.5065	-0.75075	-1.1555	-2.19275	-2.9145	-1.5485	-2.278	-3.209	-2.273	-1.03275	-3.819	-1.48425	-2.9565	-1.80475	-1.043	-1.89775	-2.552	-0.64025
CCNE1	-2.07475	-2.13075	-1.3335	-2.47075	-2.02287	-2.56738	-1.51788	-0.77725	-3.27488	-2.83237	-3.14438	-1.5885	-1.3355	-3.06688	0.35975	-1.10225	-2.73425	-2.93425	-2.15687	-2.35188	-2.02413	-2.95138	-2.0025	-2.685	-2.54025	-1.348	-2.10175	-2.19888	-2.77862	-1.88525	-0.9365	-1.29012	-0.165875	-1.482	-1.99175	-2.48387	-1.94475	-2.7465	-2.37087	-2.68875	-0.95675	-2.9	-1.05412	-2.44975	-2.35513	-0.992375	-2.23725	-2.04175	-2.36563
CDC20	-2.8664	-1.5682	-1.3646	-2.3798	-1.9605	-1.8185	-1.276	-1.545	-3.2632	-1.9569	-3.3106	-2.1978	-1.8349	-3.2624	-0.9613	-1.5716	-2.8217	-3.8985	-1.2485	-2.6995	-2.9723	-2.8045	-1.9147	-3.0304	-2.9983	-2.3848	-1.8663	-2.4969	-3.0251	-2.1398	-0.8948	-0.8472	-0.6888	-2.2747	-1.9475	-3.4029	-1.8812	-2.265	-2.4861	-2.3517	-1.4315	-3.0337	0.2153	-2.379	-2.1182	-1.3618	-2.2223	-2.425	-1.1076
CDC6	-3.03933	-2.29617	-1.75117	-2.67667	-1.3865	-2.3665	-1.76183	-1.9975	-3.709	-2.5705	-3.42033	-1.14233	-1.3305	-4.84883	-1.5325	-2.4105	-3.8725	-4.3595	-0.884667	-2.6165	-3.61133	-3.6055	-2.17117	-3.52883	-3.06083	-1.70283	-1.99683	-3.34817	-3.548	-2.1155	-1.26267	-2.07883	-0.491	-1.63067	-1.27033	-3.96583	-2.35983	-2.23617	-3.53133	-2.26367	-1.05267	-3.97033	-2.22917	-3.58117	-3.20067	-2.05867	-1.79317	-3.02117	-2.096
CDH3	-0.97325	2.0805	1.54825	0.58275	-0.489	0.675	1.947	1.303	2.1415	0.66825	-2.37375	0.8485	-0.096	1.9995	1.15125	2.201	1.97925	-0.34125	-1.166	0.98075	-0.63025	2.506	-0.491	2.65475	0.7955	0.044	0.94175	1.308	0.5215	1.40625	1.725	0.29825	0.92575	1.172	2.72875	-1.09325	3.26775	-1.99675	0.58225	-0.978	0.19375	0.207	3.4275	2.26275	2.17325	0.22475	0.773	1.16175	-0.0765
CENPF	-2.58518	-1.19309	-2.05609	-2.58318	-0.949182	-1.69645	-1.59818	-1.64991	-3.87918	-0.979818	-2.38009	-1.84	-1.757	-3.91145	-0.962727	-1.58336	-3.75418	-3.45055	-0.347455	-2.11782	-2.23064	-1.98664	-1.32255	-3.06009	-1.86982	-2.77255	-1.84727	-3.49809	-3.65309	-2.67364	-0.0340909	-0.964273	-0.954	-0.753182	-1.62427	-3.46745	-1.68936	-1.47445	-1.29845	-1.79482	-0.658909	-3.61091	-1.04982	-2.64809	-1.53845	-1.53791	-1.75227	-2.10191	-1.656
CEP55	-2.04483	-1.59133	-1.70133	-1.99333	-0.469167	-1.299	-0.981833	-1.42083	-3.8465	-1.70283	-2.59217	-1.75867	-1.326	-4.74233	-0.0156667	-1.487	-3.15867	-4.58333	-0.880833	-2.26233	-2.81933	-2.29967	-0.958667	-2.7255	-1.94067	-1.40133	-2.00867	-3.1805	-2.86333	-1.36333	-0.870667	-0.615167	-1.50117	-0.618	-1.87167	-3.39017	-2.13817	-1.73883	-2.07317	-1.29167	-0.999167	-3.36917	-0.969167	-2.8875	-1.64683	-0.516167	-1.63033	-1.76217	-0.934167
CXXC5	0.566667	0.917167	1.964	0.6955	2.23267	1.04517	1.5165	0.0236667	1.03867	1.2685	0.4135	1.02833	2.18233	-0.7815	1.42967	0.336167	0.0661667	-0.218667	2.15767	-0.162333	0.6845	1.25367	1.73383	-0.0501667	0.670167	1.6695	2.05333	-0.228333	0.7825	0.550833	0.593833	0.546833	1.0945	1.05833	0.911667	-0.0915	1.17867	1.10233	1.131	1.24017	0.765	0.7985	-1.698	0.369833	0.348	1.13933	1.8605	0.225833	1.3965
EGFR	-2.0293	-0.4754	-0.9467	-1.5908	-2.2197	-2.3862	-2.4509	-1.6438	-0.8663	-3.3975	-2.5375	-2.436	-1.6896	-0.5666	-2.3319	0.1568	-0.1297	-3.3665	-2.4716	-1.9889	-1.4198	-0.2773	-2.3702	0.7385	-2.96	-2.7778	-2.1159	-0.3505	-1.1748	-1.6836	-1.9668	-2.5945	0.0194	-1.0613	-0.979	-1.0797	-0.5002	-2.4173	-1.3383	-2.7091	-2.902	-1.5896	2.0377	-0.2003	0.1217	-2.604	-3.0465	-1.0284	-2.7024
ERBB2	1.799	2.52125	2.60075	1.75425	2.03713	2.76012	2.79013	0.9345	1.9525	2.52475	2.13313	2.84575	2.88437	1.50238	1.90813	1.8105	2.05662	2.22825	1.87662	2.25338	2.508	3.04887	1.86187	2.21563	2.22887	1.94237	2.62012	2.20162	2.4915	2.69	2.063	0.204625	1.3715	2.31838	2.78613	2.93388	2.10225	2.4725	1.62312	2.62062	1.96375	2.075	4.16225	1.46025	1.21225	1.4485	2.95463	2.16087	1.04563
ESR1	3.08425	2.386	2.49542	4.11558	3.84525	4.07167	3.01267	0.43225	2.85417	4.35833	4.52125	3.98692	5.1325	3.63908	4.52617	4.39042	1.66408	3.19008	3.561	4.16592	3.43875	3.257	4.58658	3.19025	4.38608	4.44317	3.99325	3.55042	2.30092	5.06233	1.88958	3.46925	3.5905	4.26783	2.78642	2.07275	1.6945	4.37367	3.93142	5.55033	3.74342	4.53158	-3.59008	3.8335	2.38058	3.87742	4.62858	4.65275	4.66492
EXO1	-2.97475	-1.7375	-2.1965	-2.47425	-1.824	-2.391	-3.15	-1.68775	-3.6035	-2.63875	-2.70125	-2.379	-2.895	-3.9535	-1.20425	-1.76325	-3.647	-4.00975	-1.574	-2.6695	-3.321	-3.4265	-2.242	-3.77	-2.69025	-2.595	-2.73325	-3.394	-3.66975	-2.5615	-0.66575	-1.11625	-1.2065	-1.09875	-1.4925	-3.6895	-2.35475	-2.3175	-3.03025	-3.3865	-1.3855	-4.0355	-1.243	-2.9815	-2.238	-1.54625	-2.13425	-2.033	-1.6625
FGFR4	-2.78383	-1.896	-1.71067	-2.10933	-2.75783	-2.03167	-0.450833	-0.0415	-1.56433	-2.281	-2.7145	2.15583	-2.44183	-2.51383	-0.6815	-0.859833	-1.074	-1.814	-2.3825	-1.94067	-2.43617	-2.31983	-1.3505	-1.69583	-2.54017	-2.80217	-2.89417	-1.04233	-1.72117	-2.16717	-1.822	-0.528667	-2.42667	-2.40967	-1.17133	-1.24567	-2.30667	-3.00717	-2.66017	-1.46133	0.374667	-2.71833	-1.708	-0.263333	-3.09083	0.7305	-1.95017	-0.813667	-1.57217
FOXA1	3.38625	3.17125	2.98312	4.23775	3.55475	4.25413	3.58887	2.00712	2.57	3.7225	3.90987	3.42963	2.9375	2.55313	3.54113	3.40563	2.583	3.56612	3.66012	3.67075	2.86088	2.95688	3.88925	2.62925	3.43487	3.7345	3.179	2.76087	3.10087	3.865	2.59138	2.886	3.60475	3.07425	2.86338	3.46475	3.06375	4.20125	3.18625	3.9135	2.64662	3.27225	-4.9965	2.91063	3.44687	2.6315	3.95737	3.53138	3.9515
FOXC1	0.6785	0.178125	-0.302625	-1.66881	-1.50794	-1.8515	-0.778813	-0.338813	-0.141125	-2.44175	-2.076	-1.87244	-0.151	-0.225875	-2.12087	-0.71475	0.439812	-2.32625	-1.65088	-1.77875	-0.610625	0.357125	-1.16019	-0.163688	-0.0920625	-1.99725	-1.40356	0.25025	-0.5975	-0.57125	-1.80975	-1.98931	-0.838187	-0.74575	-0.518188	-1.30594	-0.151	-2.12419	-0.066375	-1.75431	-2.35787	-0.711437	3.13063	0.827125	0.0254375	-0.899875	-0.438312	-0.408313	-1.84094
GPR160	1.42817	1.50367	0.928	1.846	1.508	1.04583	0.719667	1.117	0.374	-0.176667	1.57183	1.90317	1.05167	2.3385	2.20417	-0.463	0.762833	1.801	1.39967	2.24483	0.8005	0.428	1.902	1.58917	0.969833	1.99233	1.5495	1.73917	1.86017	1.727	0.164167	1.99117	1.14917	1.316	1.14667	1.90383	1.573	1.33783	1.52817	2.429	1.92	1.42917	-2.84717	1.81917	2.247	2.09383	1.78717	2.5165	1.47133
GRB7	0.5898	0.9608	1.7061	-0.0819	1.0661	1.3636	1.1201	-0.5757	0.1979	0.7106	0.4274	1.8524	1.6364	1.1168	0.789	2.1191	0.4741	0.6336	1.0618	0.3527	0.1142	1.7178	0.9881	0.9779	1.6973	1.1211	1.077	1.0732	1.1698	1.2429	0.5563	-0.5757	0.767	0.5216	1.2327	0.7886	1.0973	0.8101	0.6449	1.3053	0.4989	0.2312	3.249	0.4184	0.7896	0.615	2.2927	0.1322	0.2374
KIF2C	-2.7135	-2.33175	-1.91775	-2.93125	-2.04	-1.9795	-1.9425	-1.857	-4.01375	-2.42025	-3.62625	-2.67	-1.96875	-4.66875	-1.39825	-2.37975	-3.828	-4.76475	-1.37975	-3.25825	-3.978	-3.421	-1.91075	-3.79	-3.06325	-2.6185	-1.995	-3.24	-4.00775	-2.4245	-1.42875	-1.02975	-1.508	-2.71175	-2.66675	-4.32	-2.4455	-2.403	-3.186	-2.75225	-2.016	-3.972	-0.895	-3.13325	-2.29925	-1.57625	-2.68525	-3.2065	-1.62425
KRT14	-0.3995	1.5385	1.58764	0.0696429	0.0274286	-1.22093	-0.0138571	0.113	2.3165	0.390071	-0.826	-0.0468571	-1.03307	2.18643	-0.876357	-0.535857	1.66421	-0.285	-0.557571	1.46021	-0.408429	2.17386	-0.436357	2.03357	-1.66836	-1.353	-0.0567143	2.37564	1.39957	1.155	-1.668	-1.56657	1.05136	-0.573143	2.66657	-1.70857	1.58657	-1.17107	0.563786	0.240714	-1.33686	1.01693	2.84371	2.32779	1.73757	-0.386429	0.2025	2.09929	0.0710714
KRT17	-1.5405	0.2438	0.9382	-1.416	-1.2979	-2.7276	-1.0825	-0.4426	0.4111	-1.3064	-1.9978	-1.0649	-2.3789	1.2956	-2.1153	-1.366	0.1947	-0.7796	-1.3676	0.8194	-1.6755	1.0409	-1.6378	2.2894	-2.825	-2.6077	-1.0661	1.2761	0.0385	-0.0844	-2.8789	-2.9534	-0.073	-1.4722	2.205	-2.8335	1.4046	-2.1915	-0.691	-0.6057	-2.1259	-1.0829	1.1194	1.46	0.9563	-1.2664	-2.4388	0.2898	-0.5658
KRT5	-1.6634	1.495	1.3579	-1.3736	-1.0483	-3.068	-1.5227	-0.1511	0.9849	-1.2484	-2.432	-1.0627	-2.5353	1.0564	-2.2098	-1.6785	0.8748	-1.2851	-1.7914	0.4608	-1.6725	1.5448	-1.461	2.3959	-2.9512	-2.4976	-1.1992	1.8973	-0.1009	0.2949	-2.9939	-2.8587	-0.2927	-1.1555	1.8923	-2.7663	1.7634	-2.6818	-0.8895	-1.3958	-2.3456	-0.6534	1.2434	1.7134	1.235	-1.1816	-2.3477	0.6695	-0.8222
MAPT	2.07925	2.59675	-0.080625	1.7985	2.38488	2.60887	0.149625	0.867375	2.29775	2.14337	2.11388	-0.36025	2.48888	1.50113	-0.65275	0.835333	1.041	2.11675	1.0725	2.2145	2.11775	2.27038	0.571	2.06988	-0.7695	2.59813	1.93975	1.64613	1.76063	1.6025	1.18875	1.28662	2.77588	1.83575	2.33787	1.23537	0.62275	2.1335	1.94388	1.50675	0.157286	1.78725	0.84175	1.86462	1.12125	0.123875	1.89712	1.516	1.27025
MDM2	-0.538	-0.252083	2.326	-0.429667	0.817167	-0.112833	1.16667	-0.679083	-0.175833	-0.10375	-0.0859167	0.0116667	0.33775	-0.397417	0.09875	0.796917	0.99875	-0.69025	0.125833	-0.544333	-0.51075	-0.0613333	0.670833	-0.0924167	-0.359167	0.57925	0.388833	-0.333833	-0.39125	-0.215083	-0.805167	-0.0348333	-1.20408	-0.289417	-0.671583	-1.15925	0.00508333	0.09825	-0.571417	-0.115667	0.21725	-0.562833	-0.751909	-0.75125	-0.960917	0.746667	0.811917	-0.432167	-0.150417
MELK	-2.39289	-2.20189	-2.11267	-1.94822	-0.624444	-1.63711	-1.37344	-0.670667	-4.12767	-2.70389	-2.36544	-2.10556	-1.90156	-3.50611	0.253889	-2.57889	-3.91922	-4.38533	-0.194556	-3.10411	-3.06689	-3.38989	-1.29889	-3.16233	-3.18911	-2.39944	-2.17989	-3.17244	-3.671	-2.42467	-1.30444	-0.944333	0.478889	-1.44478	-2.35411	-3.89967	-2.43967	-2.13389	-2.899	-1.30322	-1.04644	-4.28389	-0.368333	-3.02078	-1.72378	-1.45656	-2.86722	-1.65	-2.13433
MIA	-2.17325	0.234	-0.0745	-1.649	-1.81	-3.301	-2.958	-2.199	1.33675	-2.62675	-2.3815	-3.36925	-3.837	0.79125	-2.976	-2.105	-0.10625	-3.21875	-2.2065	-0.59625	-2.546	0.12975	-2.9495	2.391	-4.11275	-3.66125	-1.52375	0.1045	-0.156	1.2265	-4.59425	-4.02575	-0.91775	-1.976	1.81025	-3.89375	0.4005	-3.91025	-1.77525	-1.77525	-3.53075	-1.6725	4.6815	1.19525	1.69375	-2.329	-3.2925	1.053	-1.65175
MKI67	-2.82875	-1.8375	-1.384	-2.503	0.22375	-1.13875	-0.8015	-1.0585	-3.9005	-1.1405	-2.321	-1.76925	-1.951	-4.763	-1.371	-1.31675	-3.10575	-4.5485	-0.7145	-2.76375	-3.074	-2.115	-1.15325	-3.58075	-2.7095	-1.9495	-2.422	-3.347	-3.39125	-2.0825	-1.902	-1.29475	-1.97975	-0.53625	-2.4755	-4.28	-2.04575	-2.40125	-2.415	-0.97025	-1.384	-3.01725	-1.86375	-2.90125	-2.26825	-1.12825	-1.879	-3.13525	-3.018
MLPH	1.23175	1.43362	1.38875	0.347125	2.2705	1.28563	0.985	0.4355	0.790375	1.68338	0.6265	1.54737	1.79137	0.68925	0.317375	0.277875	1.21762	2.06462	2.45625	1.36563	1.72562	1.57313	2.19238	1.68213	1.94712	1.97138	1.264	1.88112	1.6515	2.22863	1.18762	1.23713	1.22588	1.82975	1.51562	0.905125	0.60825	1.93487	1.73425	2.63362	1.01562	2.31387	-2.29387	1.47287	0.887875	1.57375	2.57837	1.961	1.2745
MMP11	3.49483	3.3505	3.26017	3.16717	3.80867	4.08067	3.5575	2.14417	3.82833	3.53683	3.40367	3.03833	2.53583	2.317	1.72317	2.7095	3.83917	2.11833	2.09967	3.2	3.48517	4.10133	1.90833	1.56733	1.11483	3.30617	3.46033	3.19117	2.93883	3.24217	3.7625	3.51333	2.79883	3.01183	3.11517	3.59517	3.332	3.16283	3.53417	2.50983	3.24033	2.58083	2.74817	2.2495	2.92033	1.982	3.24717	1.39483	3.114
MYBL2	-2.63425	-1.9075	-0.42425	-2.72275	-1.09363	-2.272	-2.27312	0.128625	-3.17588	-2.80863	-3.08087	-2.28213	-2.08462	-3.26037	-0.155	-0.616375	-3.092	-3.85425	-1.435	-2.92625	-2.72162	-3.138	-2.67212	-3.33038	-3.18475	-1.8495	-2.26087	-2.72912	-3.156	-2.54237	-1.02163	-0.53975	-0.485875	-1.6615	-2.06025	-3.29712	-1.83213	-2.61725	-2.67525	-2.60363	-1.06925	-3.28625	-0.313	-2.5265	-2.8345	-1.23188	-2.46975	-2.45237	-0.217375
MYC	-2.67269	-0.752313	-0.973063	-1.43744	-0.927687	-0.985437	-1.40431	-0.972562	-1.63987	-2.54769	-2.35194	0.481687	-1.47019	-1.1865	-2.31969	0.356	-1.22831	-1.52487	-1.66325	-1.9695	-2.1365	-0.56775	-1.83337	-0.548188	-0.797438	-0.579063	-2.90256	-0.728812	-0.553687	-0.99275	-0.0121875	-2.6675	-0.416563	-0.932625	-0.29425	-0.78375	-0.868812	-1.48356	-1.48494	-1.48219	-0.572313	-1.34262	0.349687	-0.755875	-0.166063	-1.84975	-0.136187	-2.18769	-0.563438
NAT1	0.7931	4.956	1.323	3.9317	4.637	4.5312	4.7439	0.5802	4.0366	5.9935	6.2157	5.8422	1.3918	5.7369	5.3635	-0.1585	1.0497	6.4475	4.5797	5.5058	4.9077	5.6482	1.6062	3.2213	5.4642	1.0588	3.9915	4.9058	3.0497	1.3729	4.653	4.5059	1.7774	5.0437	5.5245	4.6045	2.4803	5.5025	5.6635	5.2359	4.7898	5.0507	-2.0836	4.7084	3.4788	3.1983	4.255	6.041	3.3625
KNTC2	-2.01377	-1.81923	-2.29538	-1.68715	-1.04531	-1.43115	-1.46292	-1.27446	-3.16762	-1.79123	-2.33638	-1.45185	-2.06877	-3.71792	-0.207	-2.10346	-3.07062	-3.76346	-0.954077	-1.96554	-2.96146	-2.47562	-1.08654	-2.85877	-2.51392	-2.31015	-2.33215	-3.33738	-2.23631	-1.82785	-0.631462	-1.00177	-0.675769	-1.78262	-1.955	-3.27854	-1.81962	-2.097	-2.34769	-1.45408	-0.831385	-4.02731	-0.168846	-2.99069	-2.162	-1.44062	-1.99277	-2.16231	-2.67477
CDCA1	-2.83213	-2.19675	-1.43425	-2.68225	-1.13387	-1.94362	-1.42162	-1.83975	-4.88087	-2.15563	-3.41525	-1.75713	-2.66863	-4.86487	-1.18375	-1.75087	-4.39562	-4.02375	0.10575	-2.73137	-3.699	-3.44512	-1.85062	-3.92125	-1.9845	-2.57213	-2.607	-3.79175	-4.43462	-2.78975	-1.29137	-0.89225	-0.80725	-1.64187	-1.71338	-4.3435	-1.35337	-2.67062	-2.479	-2.26175	-1.1485	-1.656	-1.12587	-2.60263	-2.54312	-1.14775	-2.9615	0.91975	-1.67962
ORC6L	-2.579	-3.72009	-2.352	-2.88691	-2.16564	-3.73573	-2.47136	-2.034	-4.274	-3.99282	-3.93536	-1.812	-3.16082	-4.38718	-1.40291	-2.78664	-4.43245	-4.48409	-2.36	-4.04182	-3.73536	-4.58318	-2.42018	-4.01936	-2.62091	-1.70236	-2.68755	-3.56209	-4.73036	-3.90327	-1.54391	-1.58691	-0.875818	-2.99764	-3.68818	-4.12718	-2.95164	-3.85245	-4.24527	-3.05764	-1.98545	-3.868	-2.50091	-3.83018	-3.818	-1.80673	-3.88055	-3.65145	-2.32664
PGR	-1.276	3.4165	2.32083	4.56867	2.795	-0.665167	0.718833	-1.27317	3.84433	3.30517	3.33133	-2.25583	-1.14817	2.623	3.1605	-1.54083	-0.857333	4.15983	-0.9395	4.01917	-2.127	3.96783	0.739667	2.77933	0.966	3.12533	4.22267	1.359	3.01233	-0.138667	0.5115	0.817667	2.9015	2.69367	3.7665	1.97983	-0.2285	4.02917	3.35417	0.972667	0.118667	2.02567	-2.2395	-1.70467	3.53183	-1.926	3.3445	-0.0748333	4.15783
PHGDH	-3.3395	-1.4765	-3.39625	-3.39425	-4.036	-4.08863	-3.00862	-0.9245	-2.97412	-1.36338	-4.22888	-4.50113	-2.347	-2.80025	-3.27338	-0.813375	-2.60062	-4.97863	-2.95775	-2.95737	-2.34725	-3.114	-2.80125	-2.06087	-4.43425	-3.76037	-3.38863	-1.85238	-3.204	-2.62913	-3.906	-0.686875	-3.43812	-2.22487	-3.23238	-3.81562	-2.01762	-2.75163	-3.17137	-1.91037	-1.8925	-1.9125	1.43375	-1.2535	-1.88525	-3.457	-4.47762	-1.72612	-4.12613
PTTG1	-2.36733	-2.11283	-1.8065	-2.6415	-0.752167	-2.04217	-2.1075	-1.46917	-3.483	-2.25167	-2.8335	-2.27783	-1.83767	-3.85717	-0.770333	-2.5975	-2.69183	-4.34567	-0.329833	-2.32517	-2.68267	-2.27767	-1.31717	-3.156	-1.6405	-2.53233	-1.13617	-2.96467	-3.1645	-2.34617	-0.785167	-0.5965	-1.0495	-1.57433	-2.794	-3.57967	-2.28583	-2.39133	-2.72517	-2.11917	-1.75267	-3.5825	-1.948	-2.75217	-2.18633	-1.07567	-2.48233	-2.0015	-1.4455
RRM2	-2.93875	-2.89662	-1.5965	-3.63437	-2.3395	-3.36212	-2.38475	-0.31125	-4.61662	-3.24562	-3.66463	-2.412	-1.7785	-4.9955	-1.16112	-2.84187	-4.497	-4.60875	-1.4555	-3.205	-2.98875	-4.1265	-2.03388	-3.09762	-3.56862	-3.7475	-2.58588	-3.58862	-3.61738	-2.71675	-1.0495	-0.741125	-2.09675	-1.15637	-2.6865	-3.99	-2.84037	-1.67112	-2.76863	-1.63613	-2.10725	-4.09475	-1.25463	-2.68887	-1.88825	-1.34712	-2.58137	-1.4865	-1.4915
SFRP1	-0.999625	2.18737	0.19675	-2.14288	-0.668875	-3.57788	-1.47788	-1.54175	1.67138	-3.36937	-3.5325	-2.56725	-1.14312	0.920625	-3.15325	-3.44912	2.13362	-4.0155	-1.71138	-1.67575	-0.91275	1.47812	-2.17813	2.55437	-3.31712	-2.81212	-1.17562	2.08162	0.759125	0.69575	-4.38775	-3.76337	-0.294125	-0.458	-0.644	-0.46525	1.99737	-2.92313	-0.298625	-2.01613	4.14288	-0.6945	4.0915	3.04988	2.53087	-1.73138	-3.55287	1.21212	-2.395
SLC39A6	0.6645	2.0736	3.0967	1.0834	4.6426	0.4738	2.7562	-0.035	-0.2508	2.8516	2.4757	1.4367	1.8756	1.9935	2.3993	-1.1707	-0.6455	2.5119	2.8278	2.8042	-0.0866	1.8014	1.4906	1.4676	1.4704	0.468	0.8477	0.477	0.8122	1.5099	-1.2762	0.3068	1.6101	2.6868	1.723	-0.2508	0.3315	3.4788	0.472	4.0335	2.4282	0.9285	-0.9986	-0.6038	-0.2768	-0.2115	0.8212	0.0074	2.657
TMEM45B	-0.265	-2.07875	0.727375	0.612375	-1.9845	-1.02525	-1.32412	-0.95675	-1.05963	-0.518375	-0.668	-0.147625	-3.52387	-1.15975	-1.84187	-0.2935	-0.261125	-2.15462	-0.72175	-1.72063	0.194875	0.815	-2.85137	-1.70487	-1.04525	1.1485	0.210625	-1.76975	-0.235	-1.63262	-0.221625	-0.91325	-3.22688	-1.43388	-2.366	1.21237	0.17825	-2.00838	-0.2195	-0.695875	0.233875	-2.44775	-3.2035	-2.63725	-0.686625	1.60813	2.83012	-1.33187	-1.211
TYMS	-2.88937	-3.1055	-2.09225	-3.12712	-1.43112	-2.56887	-2.66737	-2.02088	-4.55987	-3.30337	-3.54475	-1.98838	-2.3995	-4.7125	-2.89475	-3.52738	-4.5255	-5.54962	-1.40312	-2.33875	-3.99087	-3.6615	-1.52575	-3.22038	-2.93763	-2.15537	-3.51337	-3.54975	-3.9585	-2.71937	-2.01313	-2.17725	-3.5495	-3.6005	-3.136	-3.90563	-2.91913	-2.98125	-3.3675	-2.12988	-2.09737	-4.00887	-1.6845	-3.95363	-3.12637	-2.013	-2.36437	-3.2275	-1.5435
UBE2C	-1.95788	-1.17463	-0.235875	-1.971	-0.1495	-0.99875	-0.834125	-0.48725	-2.92313	-1.41425	-2.15212	0.157375	-0.969125	-3.69125	1.39725	-0.58625	-2.6595	-3.76887	0.03725	-2.4615	-2.7065	-2.31962	-1.08213	-2.83525	-1.669	-1.48487	-1.5645	-2.39962	-3.07662	-1.68138	-0.245875	-0.13875	0.00625	-0.942	-1.72475	-3.28912	-1.85413	-1.60512	-2.02387	-1.31488	-0.395625	-2.96813	0.167875	-2.11875	-1.87275	-0.275875	-1.87688	-1.71513	-0.436875
UBE2T	-2.1735	-1.27733	-1.231	-1.92383	0.211	-2.34117	-1.01683	-0.804333	-3.56033	-2.031	-2.03383	-1.3115	-1.5655	-2.98883	-0.0973333	-1.8765	-3.157	-1.85217	0.333833	-1.30833	-2.62333	-2.74483	-1.42667	-3.19017	-1.58517	-1.8985	-1.55933	-2.99967	-2.94267	-2.5075	-0.0963333	-0.3765	-0.462333	-0.858833	-1.4245	-3.37033	-1.55833	-1.78	-1.70483	-1.061	-1.21383	-3.9	-1.33317	-2.90817	-1.79483	-0.1155	-2.16217	-1.556	-0.502333
[truncated: 283 more columns]
