# Supplementary material for: Molecular profiling of aromatase inhibitor sensitive and resistant ER+HER2- postmenopausal breast cancers
Source: Nat Commun. 2023 Jul 7;14:4017. doi: 10.1038/s41467-023-39613-z (PMC10328947; doi:10.1038/s41467-023-39613-z)
Supplement: Supplementary file 9 — Source Data [file 41467_2023_39613_MOESM9_ESM.zip › Source_data_Supplementary_Fig_2e.xlsx]

## Sheet: Source_data_Supplementary_Fig_2
Intrinsic Subtypes	LumB	LumA	LumB	LumB	LumA	LumB	LumB	LumB	LumA	LumB	LumB	LumA	LumB	LumA	LumA	LumB	LumA	LumB	LumB	LumA	LumB	LumA	LumA	LumB	LumB	LumA	LumB	LumA	LumB	LumA	LumA	LumB	LumA	LumA	LumB	LumA	LumB	LumB	LumA	LumB	LumB	LumA	LumB	LumB	LumB	LumA	LumA	LumB	LumA
Intrinsic Subtypes with Normals	LumB	LumA	LumB	LumB	LumA	LumB	LumB	LumB	LumA	LumB	LumB	LumA	LumB	LumA	LumA	LumB	LumA	LumB	LumB	LumA	LumB	LumA	LumA	LumB	LumB	LumA	LumB	LumA	LumB	LumA	LumA	LumB	LumA	LumA	LumB	Normal	LumB	LumB	LumA	LumB	LumB	LumA	LumB	LumB	LumB	LumA	LumA	LumB	LumA
CDC20	0.188388	-0.352362	-0.254472	-0.422094	-2.5785	0.643457	-0.529345	0.107694	-0.218958	-2.32368	0.38885	-3.16713	0.888195	-0.180853	-0.141554	0.324038	-0.18898	0.722861	-1.1852	-1.33514	-0.217311	-0.61995	-1.08921	1.25678	0.423165	-0.937756	0.147119	-1.71061	0.500869	-1.20879	-0.541925	0.157119	-0.338449	0.0920037	0.320258	0.0581082	-2.66645	1.30577	-3.40613	0.509105	0.412607	-0.383424	1.63306	0.00230901	-0.677354	0.781649	-0.211897	1.2753	-0.824262
KIF2C	0.739506	0.0387594	0.4333	-0.560382	-0.673553	0.778509	-0.638508	-0.816814	-2.18671	0.540405	0.613193	-0.356563	1.33035	-0.388721	0	0.634896	-1.04594	0.807925	-0.906967	-1.36745	0.231816	-0.573662	0.538159	0.723446	-0.781935	-0.952136	0.49426	-2.37506	0.189656	-0.790125	-0.960389	0.626502	-0.547356	-0.694203	-0.290376	0.263925	-0.170782	1.03705	-3.18663	0.762866	-0.00315172	-1.03505	1.51406	-0.480682	-0.857953	0.60718	-1.37036	1.05096	-0.974637
UBE2C	1.167	-0.00322241	0.102367	-1.4537	-2.83207	0.805073	0.157393	-0.134132	-1.85706	0.473218	0.23684	-0.702504	1.64396	-0.609884	-1.38908	0.313849	-1.29932	0.599284	-0.421883	-0.586761	-0.733463	-1.31185	-1.151	0.437825	-0.437517	-1.40981	-0.163271	-0.714452	-0.383658	0.478972	-1.60412	0.0237966	-1.10082	0.0610833	0.213742	-1.53921	0.107132	0.631822	-2.96184	0.654294	1.5394	-0.989053	1.9868	-0.153191	0.0619595	0.530879	-1.93311	2.49342	-0.926123
ANLN	0.222954	0.318279	0.255848	0.200639	-0.340258	0.141627	0.762228	-0.290557	-1.92417	0.228273	-0.123698	-0.926123	0.345968	0.0742658	-0.876197	-0.508747	-0.392591	0.0330465	-0.757298	-1.15572	0.445466	-1.17134	-0.997679	-0.035359	-0.386417	-0.679547	0.0818065	-1.39524	-0.348861	-0.277688	-1.02512	-0.418704	-1.17567	-0.137291	0.926341	-0.551473	0.502271	0.459692	-1.95051	0.3217	0.473307	-0.580302	0.830763	-0.604485	-0.648674	-0.270825	-1.21139	0.334749	-1.05799
NDC80	-1.03809	0.856525	-0.53256	0.345929	-2.23424	-0.095178	0.13022	-0.0789971	-1.30443	-0.793761	0.0244775	-0.629712	1.16058	-0.408649	-1.53143	0.765492	-0.72897	-0.0166603	0.102991	-0.359949	0.607784	-0.538561	-0.307408	0.845016	0.102195	-0.636525	-0.352462	-1.09053	0.242668	-0.264193	-1.51768	-0.151478	-0.848823	-0.115432	0.0016104	-1.01911	0.789534	1.25163	-0.637674	-1.3164	0.239721	-0.56873	0.0472177	-0.396697	-0.0761741	-0.348257	-0.785333	1.28104	-0.383173
MELK	-0.197461	0.416677	-0.186571	-0.406921	0.490271	0.661662	-0.642947	0.320829	-3.77879	0.192914	0.0260841	-0.46552	0.212778	-0.39963	-0.506505	-0.166369	-0.594983	0.349311	0.400342	-0.482967	-0.125337	-0.989585	-0.624925	0.694729	-0.0466912	-1.26578	-0.151894	-0.398692	-0.148502	0.102007	-0.68943	0.0622298	-0.931397	0.185678	0.681448	-0.384263	0.0895485	0.666116	-1.24066	-0.31212	0.613144	-0.683134	1.11826	-0.220308	-0.183686	-0.38047	-1.11539	-0.176421	-0.833956
CCNB1	0.571307	0.232869	0.830371	-0.034116	0.488242	0.0210504	0.19521	-0.115196	0.529651	0.648925	-0.0192543	-1.41114	1.25689	-0.339362	-0.759121	0.0174749	-0.519114	0.541376	-0.0735148	-0.231064	-0.226696	-1.372	-0.7169	0.709034	-0.19162	-0.43195	-0.059571	-0.034898	0.498348	-0.19137	-1.34888	0.692513	-0.968133	-0.663839	0.740659	-0.7937	-0.149535	0.319718	-0.21015	-0.163703	1.27101	-0.795211	1.40308	0.598457	0.110501	0.566075	-0.911613	0.786521	-1.09707
PTTG1	-0.0224583	-0.611252	0.0852651	-0.522942	-0.459916	0.58184	-1.90468	-0.177604	-0.297187	-0.296123	0.586134	-1.29328	1.21615	-0.119337	-0.840837	0.51945	-0.759619	0.0319814	-0.790893	-0.642003	0.374206	-1.65255	-1.19894	0.940562	-0.143155	-0.666634	-0.360304	0.307976	0.58781	-0.571577	-1.74723	0.808281	-0.431247	0.239167	1.18982	0.194774	-0.464519	0.0596626	-3.36926	-0.0151153	0.35983	-0.374523	1.87705	0.527299	-0.248841	0.780066	-0.681037	0.863582	-0.690557
UBE2T	0.0900835	-1.17141	-0.119106	0.304813	-0.435226	0.72646	-0.269854	-0.479706	-2.3435	-0.142414	0	1.01337	0.130793	-0.229924	0.0359221	-0.0813717	-0.93266	0.140987	0.398832	-0.429246	-0.8026	-0.8267	-0.367856	0.0724161	0.751989	-0.142951	0.0382347	-0.894588	-0.37859	-0.477389	-0.772178	-0.59023	0.153366	-0.662306	-0.0916668	-0.45286	0.0608281	0.463395	-4.84095	-0.0525296	0.613509	-0.225474	1.05831	-0.254656	0.441746	0.0337148	-0.687834	0.148199	-0.443388
CENPF	0.314886	0.305369	0.249665	-0.0724784	0.501504	1.13387	-0.456982	-0.449112	-2.31548	0.592157	0.636443	-1.27775	0.893744	-0.592705	-0.504231	0.371904	-1.2087	-0.0589228	-0.0653851	0.387792	-0.385526	-0.704978	-1.1944	0.571535	0.00896803	-0.0356143	0.386592	-1.56212	0.0525783	-0.319099	-1.28053	-0.353158	-0.19875	-1.77119	-0.227516	-0.238028	0.488384	0.669478	-1.76297	0.623157	0.338495	-0.792426	0.780626	-0.550953	-0.386653	-0.434023	-1.11224	0.604252	0.273354
EXO1	0.460085	-0.661055	0.1968	-0.384109	0.288592	1.00356	0.27309	0.093382	-3.46958	0.40275	0.739911	0.0102704	0.364035	-0.663808	-0.637824	-0.0951017	-1.63902	-0.576554	0.337695	-0.19886	-0.71369	-0.959159	-0.762488	0.211996	-0.0993735	-0.950143	-0.0584252	-1.95052	0.110917	-0.92778	-0.18673	-0.407299	-0.350591	-0.130868	-2.07501	-0.235019	0.590476	0.230747	-2.385	0.0706323	1.18385	-0.40213	0.692626	-0.653077	-0.532713	-0.62256	-1.58414	0.567606	-0.306874
NUF2	0.38046	-0.552892	-0.070354	3.92454	-0.298317	-0.210628	0.240647	0.41233	-2.66527	-0.678772	0.633512	0.394602	0.363495	-0.712036	-0.72158	0.0113943	-0.63243	-0.595701	0.132983	-0.418576	0.265918	-1.27038	-1.10423	0.232979	-0.447035	-0.2632	0.211206	-0.780105	0.155093	-0.606762	-2.12987	-0.741832	-0.434339	-1.18798	0.209388	-0.287667	0.491392	0.601523	-1.94636	-0.262418	1.30661	-0.757172	0.815874	-0.601939	-0.0133361	0.344493	-1.20846	0.580372	-0.140521
CEP55	0.832511	0.0556778	-0.115459	-0.567543	-0.371725	-0.0787278	0.273733	-0.505742	-5.05316	0.961063	0.969509	-0.235178	1.03581	-0.622812	-0.59934	0.317558	-0.671428	-1.03735	-1.1617	-0.231551	0.0520395	-1.40756	-0.864848	0.118226	-0.168667	-0.294489	-0.0492127	-0.30173	0.148596	-0.317566	-0.999754	-0.121063	-1.16388	-0.608532	-0.182374	-0.669044	-0.721645	0.414609	-2.36622	-0.210943	1.54981	-0.555776	1.25639	-0.319337	-0.604247	-0.498786	-1.45653	0.576965	-1.62026
MKI67	0.313451	0.460802	0.168235	0.304289	0.425903	0.211608	-1.35153	-1.24327	-1.34262	-0.132055	0.265456	-2.8751	1.50783	0.115146	-0.247148	1.02388	-0.891425	-0.17716	-0.0135854	-0.242183	-0.305935	-0.60395	0.21346	0.929649	-0.114942	-0.438124	0.104356	-3.04629	0.362526	0.207801	-0.131001	0.983554	-0.531192	0.147386	0.707809	0.335667	0.620324	1.34151	-2.05207	0.211403	0.41507	-0.887553	1.0875	-0.403072	-1.71916	0.132206	-0.762	1.15521	-1.18135
RRM2	1.39577	-1.50257	-0.0925982	0.51127	-1.31651	0.401916	0.226753	0.299324	0.115958	0.00915009	-1.2687	-0.203614	0.114692	-0.696538	-1.158	-0.63258	-0.958931	-0.717696	0.0383357	0.0136425	-0.160616	-1.22474	-0.213411	0.0116837	-0.414356	-1.20303	-0.462444	0.591484	-0.652366	-0.615739	-1.28262	0.0738882	-0.701512	-0.523015	0.0757475	-0.814489	-0.284347	0.609578	-1.8517	-0.066882	2.11084	-0.817039	-0.13228	-0.116723	0.350476	-0.272454	-1.3409	0.561006	-1.0071
BIRC5	1.14054	-0.274752	0.265791	-0.67522	0.174727	1.20541	0.0149465	-0.071377	0.049001	0.700198	0.636754	-1.3838	1.71008	-0.275871	-0.326919	0.487069	-0.894767	-0.721499	-0.90748	-0.726797	0.534302	-1.09433	-0.96465	-0.135411	-0.756429	-1.28975	0.130159	-1.1674	-0.551113	-0.1757	-2.19011	0.00682451	-0.752819	-0.134916	0.13992	-0.646993	-0.0305274	1.15637	-2.00341	0.383679	1.17652	-0.557384	1.36237	-0.505048	-0.524416	0.475902	-1.4073	0.659128	-0.914466
CDC6	0.951142	-0.271046	0.457871	-0.426328	1.11155	1.51498	0.88849	-0.790212	1.10869	0.726321	0.608291	-1.01461	0.746737	0.142168	-0.504677	0.0408323	-0.995809	0.448879	0.145907	-0.62592	-0.284134	-1.12038	-0.000954185	0.0836145	0.151407	-0.941164	0.598027	-0.457803	-0.30699	-0.235494	-1.7968	0.429323	-0.713293	-0.00388057	1.16107	-0.547868	0.12761	-0.164307	-1.23927	-0.149008	0.452408	-0.388745	-0.0118931	-0.42146	-1.24762	0.499991	-0.602295	-0.365204	-0.800316
MYBL2	0.50089	0.698516	0.709156	-1.77591	1.46046	1.94042	0.240009	-0.788565	-2.2007	1.15003	0.870162	-2.07071	0.525555	-0.281773	-0.704182	-0.106934	-1.56969	1.18579	0.254751	-1.39303	-0.544052	-0.91851	-1.85855	-0.495016	-0.223962	-1.34338	-0.454512	-1.46951	-1.00509	-0.0126748	-0.33804	0.329255	-1.01279	-0.295536	0.645073	-0.299115	0.46167	1.59793	-1.57089	0.741437	1.78224	0.0806066	1.06592	-0.728408	-1.81815	0.288929	-0.994488	2.23565	-1.58593
ORC6	0.0267105	0.184611	0.864471	-2.15603	0.0286087	1.17351	0.277836	-0.231446	-5.04876	0.112535	-1.00133	-1.34403	0.744287	-0.522627	-0.945974	-0.775499	-0.28056	-1.07391	-1.3208	-0.152041	-0.0856004	-0.0379324	-1.20444	0.611154	-0.864689	-0.924301	0.117525	-3.03295	0.229589	-1.43262	-1.40047	0.128621	-0.617422	-0.71101	0.553009	-0.923214	0.598665	0.485927	-5.04876	-0.00855808	0.611008	-1.68675	0.288127	-0.738836	-1.69508	1.3381	-0.724441	1.22274	-0.730219
CCNE1	0.0517421	-0.168517	0.645637	-0.67957	-0.0376588	-0.752105	-1.04871	-0.406441	-1.64199	-0.161514	0.0524993	-2.85703	0.0698599	-0.112362	-2.11396	-0.657332	-0.825937	-0.185874	-4.86051	-0.679694	0.370214	-0.138957	-0.465106	-1.41268	-0.948419	-1.31966	-0.220252	-3.26149	0.114837	-1.03889	-0.214443	0.358763	-0.37296	-0.184722	0.301446	-1.6546	-0.184589	1.83827	-0.106928	0.779105	0.547654	-0.570426	0.351366	-1.03432	-0.0986702	0.460167	-0.70371	0.396473	-0.732801
TYMS	-0.480844	0.938918	0.0786336	-0.463982	-0.16011	0.079678	0.0756031	-0.000334655	-1.45312	-0.179249	-0.562514	-0.87245	1.01268	-0.284324	-1.26028	0.460889	0.199906	0.710215	0.53468	-0.585103	0.0793498	-0.876488	0.0474109	0.87163	0.358417	-0.697308	-0.204887	0.161355	0.1933	0.526009	-0.33652	0.896541	-1.14987	0.532034	0.817939	0.0521437	0.581792	1.10536	-1.89183	-0.48399	-0.141664	-0.410478	0.199407	0.460532	0.251655	0.307071	-0.306373	1.25408	-1.00262
FGFR4	-0.792083	-0.869748	3.30922	0.363715	1.19932	-0.413608	2.25061	-1.57156	0.221075	-0.139651	-0.761321	-2.6296	-0.664457	-1.2647	-0.731668	-0.39157	0.291514	4.76296	-0.973552	1.29302	-0.877986	0.916662	-1.75488	0.252946	1.47499	-1.79552	-1.94558	-0.669862	-2.36129	2.29885	1.26042	-1.49022	-1.79267	-0.174963	3.07181	-0.150541	-1.37345	1.43268	-1.87308	0.153241	-0.794891	-1.19101	2.84476	-1.33089	0.803936	-0.475793	1.34684	0.28818	-0.677758
EGFR	-0.383161	-0.857582	0.215063	-2.25026	-0.0171731	-1.29564	-0.623247	0.202821	-0.279056	-1.22789	-1.04266	-1.20535	-1.1554	0.0239281	1.37633	-1.23378	0.132721	-1.66277	-0.938857	0.912576	-0.697867	0.199778	-1.02031	-0.929695	0.0636607	-0.157074	-0.446237	-1.28581	0.0488335	-1.64101	1.24983	-1.2564	0.171434	-0.272428	-1.49111	1.77582	-1.16624	-1.15578	-0.0153594	0.463087	-1.14508	0.414063	-0.292206	-0.711428	-0.330187	-0.0830853	0.171355	-0.0835205	1.16496
FOXC1	0.0730485	-0.550618	0.342203	-1.95157	-6.63166	-0.0746368	-0.412176	-0.245749	0.503592	-0.527601	-1.5855	-1.07252	-2.06567	0.446894	0.637453	-1.89445	0.565403	0.330397	-2.39757	0.334907	-1.31214	0.166909	-0.206188	-0.415433	-0.216759	-0.187449	1.31881	0.319942	0.308878	-0.655715	-0.117784	-0.411101	0.514026	-0.53844	-0.867114	0.939936	-2.3112	-1.90681	-0.602192	-0.527396	-0.782818	-0.528234	-0.731855	-0.527252	-1.27536	-0.119342	0.436927	0.937108	1.10156
PHGDH	0.117036	-1.22755	-0.632761	-0.0979024	-0.178013	-0.605024	-1.42943	-0.264938	0.172015	-3.14744	-7.16205	-0.587591	-0.30947	1.01989	0.691879	0.164637	-1.575	-0.813523	-0.741858	0.942201	-1.33883	-1.00637	-0.785458	-0.354517	-0.842651	-0.232564	-0.371341	-0.571375	-0.492083	-1.55135	-0.618126	-2.48827	1.69579	-1.54583	-0.507194	0	0.455449	0.737872	0.96368	-0.424863	2.47439	-0.610266	1.38239	-0.270698	-0.319765	1.30776	-0.418606	0.879333	0.0362163
ERBB2	0.611795	0.185394	0.852349	0.914395	0.799384	0.670842	0.681287	0.155075	0.352857	0.457786	0.236503	-0.675723	-0.90663	0.451995	-0.10197	-0.0834405	-0.217067	1.08898	-0.656985	0.169164	-0.666204	0.330991	-0.947624	-0.425147	0.256046	-0.187175	0.437342	-0.412086	-0.227531	0.332862	-1.23001	0.334358	0.359974	-0.84994	0.970784	-0.172364	0.397339	-0.479214	-0.105143	0.990367	-0.49029	0.688054	-1.11723	-0.0616501	0.0281424	0.760575	-0.298598	-1.56479	-0.189207
GRB7	1.02094	0.30182	0.429735	0.921721	0.738396	1.13779	0.819791	-0.22407	-1.53586	1.08742	0.518913	-0.375878	-0.193111	-0.314585	-0.470478	0.268994	0.0052869	1.66818	-0.746124	-0.494007	0.135217	-0.139373	-0.650837	0.75686	0.528379	-0.486572	0.166575	-0.478215	-0.89516	0.070373	-0.684721	0.971754	-0.666202	1.16651	1.47626	0.00182096	0.197696	-0.52157	-0.106965	0.796309	-1.01736	0.650834	-0.0783968	0.109618	0.868899	0.0577026	0.320645	-0.894079	0.222383
ACTR3B	0.689597	0.324813	-0.861854	-1.67926	0.0661236	0.223448	1.96538	-0.107622	-0.00599194	0.761824	-0.746796	1.26455	0.199073	-0.262328	0.123016	0	0.0658322	-1.00827	-0.225738	-0.0263539	0.0601386	-0.392077	0.22855	0.429044	-0.460139	-0.0727068	-0.255306	0.618498	-0.343644	-0.332282	0.259908	0.0227854	0.122606	0.0427964	0.0791454	-0.432176	0.643657	-1.41501	0.453304	-0.395429	-0.0351546	-0.410392	0.19543	-0.110916	0.143751	-0.722398	-0.471616	0.115679	-0.645604
MDM2	0.314203	0.210908	0.327019	-0.500689	2.33439	0.855294	-0.410956	0.537477	1.21241	1.73871	0.854099	0.0767166	0.763167	0.203424	-0.199555	-0.227059	-0.0934981	0.498338	0.342935	-0.0897358	-0.109172	-0.294981	-0.0634513	-0.216183	-0.59072	-0.218599	0.0512594	0.023582	-0.37155	0.685008	-0.519427	-0.299165	-0.637978	0.0656714	0.502449	-0.771789	0.760976	3.34649	-0.173249	-0.308062	0.110919	0.796022	0.22216	0.529	0.0837738	0.32472	-0.184052	-0.00504143	-0.0207627
BAG1	-0.782977	1.643	0.292728	1.6967	-0.301081	0.897708	-0.193597	0.162213	3.59638	-0.0318235	1.7493	0.460491	-0.538192	1.30719	-0.0997569	0.34993	-0.281095	1.97781	0.306544	0.243525	-0.1353	0.231388	2.10867	0.761165	0.257599	0.0439602	0.758086	0.833941	0.950655	1.85786	0.601063	3.07725	0.558969	1.08076	0.639417	0.285559	-0.01849	-0.149432	1.01707	-0.135573	0.443918	0.46773	0.476766	0.0938481	-0.911992	-0.104996	0.371887	-0.78967	-0.161953
BLVRA	0.0247436	0.517651	0.421253	1.2276	-1.60043	0.437946	-0.708423	0	-0.566688	0.146809	0.188349	-2.0677	-0.415321	0.331675	-0.0300096	-0.4723	-0.146294	-1.0988	-0.621622	-0.552268	0.297659	0.0976439	-2.30373	-0.964592	-0.575331	-1.66594	0.708793	0.0471678	1.0178	0.759986	-0.0898531	-0.255919	0.101951	-0.435757	0.628841	0.119874	0.13217	-0.568673	-2.08708	0.534305	0.850827	0.847695	-1.13277	0.744071	-1.90305	1.36982	-0.268613	-1.19758	1.11144
CXXC5	1.6837	0.426859	0.842182	-0.490877	0.551364	0.971839	-0.769715	-0.197131	0.339499	0.900897	-0.302179	-0.121527	0.783006	0	-0.809307	0.0862492	-0.267765	-0.165188	0.4627	-0.197902	-0.471919	-0.682875	0.328253	0.651853	-0.0864982	-0.21433	-0.516237	0.500574	0.1016	-0.499418	-0.380862	0.989935	-0.295453	0.904314	0.982513	-0.670676	0.527893	0.655421	0.254364	-0.281822	0.770399	-0.156804	0.49933	0.4471	0.808774	0.597631	-0.0678252	0.0339854	0.231401
MMP11	0.459504	-0.862779	1.34423	-0.910288	1.07669	-0.308299	0.301062	-0.366677	-2.53169	-1.66943	-1.06955	-4.27151	-2.51354	1.44319	-2.85525	-1.6397	0.50278	-3.45736	-2.10987	-0.383513	-2.8962	1.85949	-1.79051	0.47806	-0.863049	0.120723	-0.0408639	-1.79569	0.988767	-2.16295	-2.72523	-2.62922	-0.811568	0.00274461	-0.00809216	0.419889	1.07537	0.174986	0.954276	0.954372	1.13778	-1.53023	1.8372	-1.12787	-0.650789	0.482172	1.53485	0.852421	0.629308
MAPT	1.99428	2.13616	0.836229	0.477501	1.96861	0.647553	0.812057	1.30573	1.12027	1.73596	-1.56565	1.40501	1.75448	1.74091	0.478286	-5.59404	1.50983	-6.02964	0.575314	1.22798	-0.296238	0.919151	-0.374023	1.88145	2.05919	0.967428	1.46091	0.905463	0.234101	-1.53764	-1.90871	-4.91424	1.06933	1.19593	0.145696	0.112567	2.11071	-0.234298	0.37191	1.11262	-1.8049	1.2642	0.979824	0.950448	-0.251048	1.42788	0.403241	-0.321091	-1.99312
MYC	0.677644	0.939137	-0.0043356	-1.20403	0.455173	0.119813	1.25233	-0.924557	1.30981	1.04778	-1.29461	-1.06551	1.03846	-0.351318	-0.42633	1.09645	-0.438554	-0.585433	0.698924	-0.217966	0.379844	-1.35807	1.99714	-0.436403	0.505855	-1.01254	0.254165	-2.16327	-0.570323	0.321945	-1.07912	1.12495	-0.612069	1.12602	-1.25869	0.111255	0.575286	0.555779	-1.21958	-0.195618	0.866059	-0.219782	0.951766	-0.81116	-1.13487	0.575365	1.389	0.970006	-0.794776
CDH3	-0.929472	0.703852	0.386076	-3.12977	-0.675221	-1.36623	-3.22612	-4.16567	-1.8088	0.172365	-0.657507	-0.0901888	-0.858279	-0.123299	-2.29346	0.614524	0.650574	-4.56948	-2.58862	0.168667	-0.562571	-0.95094	-0.246428	-2.514	-0.844693	-1.10181	1.06127	-1.03337	-1.83278	0.214581	0.185554	-2.87224	0.260713	-1.54601	-1.60766	-0.00141911	1.22722	0.94352	-2.07702	0.170774	1.33126	-2.06627	-0.251491	0.339238	-1.69122	-0.837407	0.165698	0.0159923	0.118544
TMEM45B	-1.61531	2.23041	-3.30452	1.18911	0.786709	-3.87553	2.49427	0.0796059	1.7882	-0.240007	-4.55954	0.080855	-3.82972	0.550779	-2.01857	1.60395	1.86557	1.20318	-2.22962	2.2763	1.25144	0.597374	1.03899	-2.37982	-0.426797	0.391462	0.0428874	-0.99472	-1.14917	1.96298	-2.26731	1.57583	-0.170544	1.29685	0.862885	-2.7567	1.77933	0.0303022	-2.09275	-2.37233	-1.61636	-0.395083	-5.53841	1.38687	-0.416733	0.63708	1.49836	-2.8785	-0.0570283
GPR160	-0.172287	0.363759	-0.546496	0.998834	-0.744999	0.304601	0.491177	0.245615	0.377239	-1.17577	-0.455913	1.39162	0.01703	-1.7536	0.710502	0.306017	-0.206074	0.586427	1.14978	0.12929	0.606924	-0.513505	-0.137672	-1.17942	-0.32567	0.821405	-0.125783	1.2828	-0.0388711	0.345398	-1.09508	-1.67689	-0.536083	0.092947	-1.52974	-1.45407	0.211949	0.488424	0.0320453	-0.369845	0.148805	0.42298	0.484838	0.314331	0.711216	-0.609667	-1.4637	-0.757812	-0.784627
MLPH	-0.639599	0.401017	-0.793237	1.58867	0.124382	0.217419	-0.968316	0.683409	0.691686	-0.323349	0.864595	0.127232	0.74615	0.6357	0.467903	0.762744	0.22803	1.9849	0.392732	0.170955	-1.12004	-0.136155	0.0670377	0.421503	0.811209	0.522283	-0.0514984	0.744954	0.40674	1.40699	0.888876	1.46094	0.916014	0.345059	-0.109245	-0.763416	-0.535925	-0.349306	-0.421444	-0.300794	-0.119661	0.702194	0.723453	0.637573	-0.323349	-0.305815	-0.408809	-0.578281	-0.252206
BCL2	0.308954	1.39527	-1.06523	1.08684	-0.129176	0.434969	-0.778094	0.874445	1.136	1.6524	0.821386	-0.0731105	-0.241762	0.394681	-0.425095	-0.817833	-0.0899803	1.01088	1.66579	-0.117935	0.589754	-0.272012	1.15337	0.72527	0.1774	0.849183	0.529877	1.43935	0.797524	1.16483	0.198567	1.67825	-0.850049	0.301976	1.17231	-0.310924	1.17537	-0.257586	1.20646	-0.500236	0.908299	0.871249	-1.51972	0.681481	-0.227042	0.675199	-0.307872	-0.436636	0.402642
SLC39A6	2.57514	1.55095	-0.011579	0.630895	-1.18091	1.77852	-1.13245	0.395029	1.12251	2.73387	1.56766	0.826178	2.49672	0.775814	-0.704072	0.317677	-1.42837	0.957095	0.0266001	-1.23967	-0.590796	0.496054	0.207441	-1.34842	-1.76836	-0.735428	0.288489	3.08338	1.59073	1.53722	-0.19991	2.24424	-0.463256	1.10277	-2.07153	-2.18236	1.89883	-0.349347	0.25547	-0.592744	0.46276	1.5698	-1.05931	1.74689	-0.736015	1.99476	-0.0474254	-0.601755	-1.17373
ESR1	0.184809	0.616144	-0.0257122	0.0660815	0.518647	0.54164	-1.22627	0.302626	0.885648	1.14103	0.158087	0.89755	0.753198	0.165241	-0.148834	0.367507	-0.686078	1.05068	0.671093	-0.0179336	-0.370491	0.37947	1.18272	0.602004	-0.374516	0.258282	-0.448342	0.583058	0.439053	-0.0353487	-1.06227	0.790536	-0.100401	0.294594	1.45035	-1.16818	1.22903	0.915767	0.384622	0.249981	1.2882	0.541472	0.501867	0.17977	-0.538339	0.0162279	-0.863985	0.542244	-0.411933
FOXA1	0.124694	0.123069	-0.428602	1.40191	0.156111	0.0319048	0.35785	0.0497704	1.39106	0.141999	-0.320306	1.13053	0.134063	0.661953	-0.113371	-0.0468428	-0.415429	0.52117	0.701612	-0.185631	-0.646249	-0.188291	0.669586	-0.0185948	0.23368	-0.0744977	-0.722733	1.19049	0.229879	-0.0659641	-1.02572	0.621773	0.0349314	0.253024	-0.0328278	-0.833223	0.117767	-0.04293	0.383189	0.381657	0.0944513	0.223315	0.12296	0.275907	0.527462	-0.418875	-0.784893	0.249143	-0.149964
NAT1	-0.469621	-2.61779	-1.8173	2.55645	-0.841126	0.274447	-0.691197	3.02898	0	-1.73619	0.524966	1.52177	-2.08394	0.173469	0.98195	-1.21629	0.540586	-3.92507	-2.5044	1.69121	-1.90229	1.60639	0.309387	1.7971	1.46342	2.92647	1.06772	1.69794	3.05069	0.691965	0.497399	0.740961	1.27813	-3.3594	1.03388	0.145023	-0.0280944	-2.0343	2.59409	1.23619	-0.821607	2.22527	-1.85473	2.86557	-0.0393601	1.28628	-0.758828	-1.28231	0.751389
PGR	0.925437	5.15496	2.25155	2.81491	2.6946	-3.63504	2.11383	1.88844	0.343703	-4.64801	0.935909	5.00526	3.02844	2.08132	-0.860613	-1.76717	3.3065	-4.36501	1.35252	3.40223	-2.72387	0.920067	3.07705	1.73948	1.26576	-0.305999	1.532	3.48668	1.49103	-0.990971	-1.9171	1.50332	2.47127	1.95297	-2.96324	-1.01488	4.26999	2.56456	0.594113	-0.261524	4.62505	2.96889	-3.91285	1.97151	1.05272	2.42671	0.551453	0.536714	-2.39927
KRT14	1.56798	1.75643	0.656923	-2.61753	-5.28557	-0.316059	-2.76377	-1.76713	-3.87323	-0.316294	-0.933769	-0.821697	0.938064	0.23926	1.97462	-0.59882	2.61021	-4.29892	0.0752174	1.16346	-2.75766	-1.61706	-0.306236	-0.0125987	1.44788	1.65532	-1.96701	0.0203356	1.88272	0.297156	2.16596	-2.88912	2.9728	0.690175	-2.51997	3.60519	-5.28557	-3.60187	-4.12404	1.66434	-5.28557	0.562893	-2.50513	-2.77244	-1.00423	2.36928	-3.06517	-1.27899	2.0218
KRT17	1.24914	1.92046	0.462219	-3.36499	0.181957	-4.4154	-1.62281	-3.38265	-0.41946	-2.53734	-1.86583	-1.24134	1.00985	2.56803	1.58059	-2.50832	2.38462	-4.4154	-0.687445	0.514139	-3.57177	-1.63768	-0.670289	0.0959559	0.447964	1.29221	-0.959372	-1.59	1.60845	-0.692864	-0.660516	-4.4154	2.14605	0.430742	-2.25184	2.3231	-4.4154	-1.11528	-1.14359	1.2808	-2.40321	0.609533	-1.06134	-4.4154	-0.682403	2.03555	2.95073	-1.56609	1.63117
KRT5	0.80458	1.9045	0.453862	-4.00815	0.606536	-1.53871	-2.50702	-2.4492	-0.520376	-2.0697	-5.7098	0.424613	0.461294	1.52705	1.68481	-0.930871	2.41489	-5.2866	0.116638	0.678308	-2.88357	-1.23453	-0.793761	-0.8034	1.26913	1.25528	-1.62633	0.708634	1.61788	-0.849236	1.69938	-3.09178	2.78538	0.962238	-2.89349	2.74604	-2.79321	-1.73183	-0.0194771	1.18861	-5.67071	0.134358	-2.70313	-3.10053	-1.16571	1.89859	-1.30092	-0.472815	2.15683
MIA	-0.343585	0.342065	-1.95759	0.444174	0.391593	-1.95759	-0.829467	-1.95759	-1.95759	0.709523	1.58839	2.36875	1.20272	-0.00342844	-0.992748	-1.95759	1.49619	0.0223224	-0.877846	-1.20445	-1.11396	-0.395624	0.571635	1.03125	-0.60056	-0.981485	0.36134	-0.947037	-1.95759	-1.95759	1.16214	-0.310271	0.44475	1.29677	-0.226358	0.55371	0.49284	0.975503	-0.796069	1.84575	1.22677	0.538322	0.63503	-1.00026	1.16101	0.305894	0.473299	-0.485988	-1.09045
SFRP1	0.895756	-0.141895	-0.400743	-1.78074	1.11683	-1.57813	-2.00358	0.0287103	-3.59733	-1.2847	-3.31738	-0.031133	-1.08056	-0.926741	2.8329	-3.04945	0.550971	-1.45892	0.462953	2.18701	-1.74139	-0.27878	-0.419228	-0.305945	1.30187	0.929976	-0.0888731	-1.44865	1.1799	-0.861214	1.81462	-1.15279	2.85402	0.724497	-2.82924	3.58755	-3.58672	-1.89275	-0.398117	1.31205	-3.1971	1.50516	-2.9814	-0.632403	1.02688	2.42764	-0.963487	0.752474	1.8888
[truncated: 318 more columns]
