# Supplementary material for: Molecular profiling of aromatase inhibitor sensitive and resistant ER+HER2- postmenopausal breast cancers
Source: Nat Commun. 2023 Jul 7;14:4017. doi: 10.1038/s41467-023-39613-z (PMC10328947; doi:10.1038/s41467-023-39613-z)
Supplement: Supplementary file 9 — Source Data [file 41467_2023_39613_MOESM9_ESM.zip › Source_data_Supplementary_Fig_3a-d.xlsx]

## Sheet: Source_data_Supplementary_Fig_3
Group	Basal Spearman Correlation	Her2 Spearman Correlation	LumA Spearman Correlation	LumB Spearman Correlation
GRs	-0.417823	-0.0234968	0.140796	0.374036
GRs	-0.353562	-0.174221	0.373296	0.146593
GRs	-0.46235	0.144002	0.15646	0.314955
GRs	-0.537342	0.162874	0.28264	0.462596
GRs	-0.387357	0.0889917	0.246994	0.228862
GRs	-0.370089	0.104903	0.057786	0.488498
GRs	-0.358002	0.271169	0.088745	0.390318
GRs	-0.486772	0.118717	0.19519	0.51699
GRs	-0.626395	-0.126981	0.552636	0.133025
GRs	-0.372926	0.0132593	0.186432	0.38082
GRs	-0.273142	-0.0835646	0.101819	0.296947
GRs	-0.365402	-0.171631	0.332347	0.295344
GRs	-0.131668	-0.181745	-0.0686401	0.272649
GRs	-0.47197	-0.11403	0.416343	0.190749
GRs	-0.338884	-0.228862	0.484798	0.031144
GRs	-0.319149	0.116127	0.0220167	0.456676
GRs	-0.262658	-0.062843	0.375763	-0.0416281
GRs	-0.329756	0.232439	0.0227567	0.424484
GRs	-0.412026	-0.117484	0.206784	0.391798
GRs	-0.347888	0.0288005	0.276966	0.164231
GRs	-0.328646	0.159297	0.039408	0.495529
GRs	-0.525871	0.106876	0.434104	0.305951
GRs	-0.412273	-0.225655	0.32914	0.215788
GRs	-0.130805	-0.0476719	-0.0337342	0.185939
GRs	-0.338637	0.0619796	0.16053	0.241566
GRs	-0.412519	-0.0952821	0.382794	0.274252
GRs	-0.304595	0.0519889	0.11181	0.344434
GRs	-0.565711	-0.0466852	0.431144	0.341227
GRs	-0.42399	-0.0554425	0.256121	0.342954
GRs	-0.532285	0.0901018	0.348628	0.322109
GRs	-0.197656	-0.269195	0.415603	-0.144619
GRs	-0.412396	0.0101758	0.144002	0.396978
GRs	-0.203947	-0.361085	0.450879	-0.0850447
GRs	-0.398952	-0.151896	0.298181	0.179772
GRs	-0.37231	0.310268	0.0827012	0.393525
GRs	-0.0334875	-0.301388	0.180265	-0.285353
GRs	-0.377243	0.0736972	0.173851	0.414246
GRs	-0.193093	0.166327	-0.076164	0.308418
GRs	-0.47012	-0.20296	0.588282	0.129695
GRs	-0.28708	0.0572926	0.138329	0.185076
GRs	-0.169781	0.0691335	-0.140302	0.413629
GRs	-0.491088	-0.134998	0.441505	0.29152
GRs	-0.013136	0.148196	-0.295591	0.346531
GRs	-0.486278	0.145236	0.217638	0.501203
GRs	-0.370583	0.0645698	0.241813	0.320506
GRs	-0.401048	-0.0841813	0.278693	0.207524
GRs	-0.415726	-0.0533457	0.367993	0.0945421
GRs	-0.0503854	0.00191181	-0.225655	0.271785
GRs	-0.367623	-0.151403	0.401665	0.0436016
GRs	-0.200493	-0.0675301	0.124884	0.263028
GRs	-0.457169	0.079371	0.184459	0.408696
GRs	-0.476657	0.111563	0.148566	0.309035
GRs	-0.582855	-0.0950355	0.586432	0.177675
GRs	-0.479988	0.0720937	0.436448	0.15609
GRs	-0.435461	0.159544	0.188159	0.499722
GRs	-0.317545	-0.0884983	0.155597	0.264261
GRs	-0.426457	0.0734505	0.262041	0.494049
GRs	-0.285106	0.0601295	-0.0756707	0.50552
GRs	-0.502806	-0.123281	0.471107	0.129941
GRs	-0.360592	0.214308	0.0418748	0.504039
GRs	-0.422633	-0.00289855	0.256984	0.290903
GRs	-0.212951	0.443848	0.0442183	0.249954
GRs	-0.340117	0.183472	-0.0345976	0.493679
GRs	-0.359359	0.300278	0.0607462	0.454209
GRs	-0.496146	0.0438483	0.309528	0.257724
GRs	-0.55017	0.143386	0.420413	0.322849
GRs	-0.451249	-0.253037	0.632069	-0.0464385
GRs	-0.348134	-0.0474252	0.221215	0.175702
GRs	-0.219735	0.219858	-0.0374345	0.183102
GRs	-0.579895	0.0604995	0.387111	0.326549
GRs	-0.366266	0.333087	0.0901018	0.42103
GRs	-0.213691	-0.0929386	0.298057	-0.0429849
GRs	-0.455072	0.061733	0.316929	0.150046
GRs	-0.479001	-0.0704903	0.384274	0.209621
GRs	-0.365526	0.0565526	0.146099	0.473204
GRs	-0.322233	0.004502	0.0603762	0.384767
GRs	-0.164971	-0.0216466	0.0215233	0.319149
GRs	-0.273512	0.139809	0.0424915	0.452852
GRs	-0.362812	-0.0497687	0.220968	0.328523
GRs	-0.41807	0.348011	0.0423682	0.559297
GRs	-0.237126	0.0263336	0.123158	0.387727
GRs	-0.357879	0.235646	0.0132593	0.591983
GRs	-0.397348	0.0565526	0.177305	0.380697
GRs	-0.430404	-0.150293	0.320012	0.323713
GRs	-0.281899	0.113784	-0.00437866	0.361455
GRs	-0.442492	0.159544	0.183349	0.526488
GRs	-0.365772	-0.181129	0.430034	0.185076
GRs	-0.255134	-0.260315	0.531298	-0.305211
GRs	-0.54943	0.0917052	0.340364	0.451372
GRs	-0.201603	0.165587	-0.10774	0.338144
GRs	-0.46161	0.00635214	0.319396	0.226149
GRs	-0.447055	-0.048412	0.538082	-0.00462535
GRs	-0.431021	-0.0373111	0.305088	0.388221
GRs	-0.498119	-0.196176	0.535245	0.126488
GRs	-0.421893	0.0117792	0.302744	0.252667
GRs	-0.447795	-0.341844	0.608881	0.0389146
GRs	-0.206907	-0.0888683	0.190379	0.143016
GRs	-0.472217	0.0297872	0.324576	0.210114
GRs	-0.582979	0.0369411	0.499476	0.231206
GRs	-0.33691	0.0569226	0.225902	0.348751
GRs	-0.357755	-0.0507555	0.369226	0.00684551
GRs	-0.449152	-0.327043	0.620598	-0.0876349
GRs	-0.398088	-0.201727	0.332347	0.265248
GRs	-0.303608	-0.343201	0.510577	-0.147456
GRs	-0.374776	-0.00191181	0.230096	0.271415
GRs	-0.632439	0.0950355	0.499476	0.362566
GRs	-0.178292	-0.0570459	0.0899784	0.172988
GRs	-0.490348	0.273636	0.242307	0.313105
GRs	-0.571138	0.196423	0.302744	0.480604
GRs	-0.0400247	0.408202	-0.358002	0.457416
GRs	-0.405612	0.0759174	0.175702	0.490842
GRs	-0.363799	-0.131051	0.203947	0.378477
GRs	-0.3786	0.176935	0.11255	0.369103
GRs	-0.501326	-0.244403	0.508356	0.260315
GRs	-0.344311	0.264385	0.0470552	0.482208
GRs	-0.406969	-0.359852	0.640086	-0.0489053
GRs	-0.537589	0.177798	0.23984	0.582362
GRs	-0.252667	0.0579093	0.0226334	0.409559
GRs	-0.173111	0.0318841	-0.0343509	0.37268
GRs	-0.486278	0.19741	0.154117	0.570644
GRs	-0.545483	0.115017	0.262905	0.402035
GRs	-0.440641	-0.169411	0.479618	0.0884983
GRs	-0.264385	-0.0755473	0.141042	0.198273
GRs	-0.330126	-0.0326241	0.233919	0.297071
GRs	-0.226519	-0.0480419	0.0702436	0.252914
GRs	-0.439655	0.0175763	0.283503	0.317052
GRs	-0.445945	0.157693	0.221955	0.42806
GRs	-0.28782	-0.365649	0.527105	-0.126488
GRs	-0.303238	0.0392846	0.0533457	0.192846
GRs	-0.37231	0.0323774	0.0391613	0.421647
GRs	-0.326796	0.261548	0.124021	0.234413
GRs	-0.373296	0.351835	0.126241	0.231452
GRs	-0.439778	-0.0328708	0.365402	0.295837
GRs	-0.343324	0.15276	0.128708	0.212458
GRs	-0.399568	-0.136849	0.42732	0.210977
GRs	-0.292014	0.248597	0.0244835	0.37564
GRs	-0.430774	-0.0357077	0.305705	0.236386
GRs	-0.560407	0.0675301	0.299784	0.503669
GRs	-0.33728	0.144866	0.174591	0.187049
GRs	-0.494912	0.00314524	0.3358	0.292754
GRs	-0.643417	-0.137342	0.590379	0.300154
GRs	-0.405612	-0.256491	0.656738	-0.242923
GRs	-0.487018	-0.153253	0.486772	0.123528
GRs	-0.0786309	0.279433	-0.321739	0.491582
GRs	-0.389331	0.0111625	0.274746	0.318532
GRs	-0.15683	0.0819611	-0.093802	0.245883
GRs	0.844958	-0.0776442	-0.598027	-0.351465
GRs	-0.461363	-0.0575393	0.411163	0.168424
GRs	-0.567684	-0.286463	0.55979	0.176688
GRs	-0.187912	-0.337527	0.495899	-0.322603
GRs	-0.323343	-0.0469319	0.121184	0.342337
GRs	-0.268085	-0.0616096	0.138575	0.325809
GRs	-0.472587	-0.0734505	0.287327	0.458649
GRs	-0.674252	0.100216	0.461856	0.41696
GRs	-0.334443	0.10552	0.0560592	0.452359
GRs	-0.545729	0.00203515	0.357015	0.258094
GRs	-0.487635	-0.28264	0.666358	-0.0313907
GRs	-0.268825	0.211964	-0.0970089	0.534012
GRs	-0.412519	0.117854	0.122418	0.496392
GRs	-0.473204	-0.088745	0.436078	0.190996
GRs	-0.503546	0.218871	0.255011	0.404995
GRs	-0.0920752	0.347641	-0.296454	0.409806
GRs	-0.41844	0.0857848	0.125008	0.50996
GRs	-0.189639	0.118224	-0.0616096	0.260685
GRs	-0.20148	0.237249	-0.15609	0.537219
GRs	-0.439285	0.165217	0.161024	0.479371
GRs	-0.238606	0.0967623	-0.0244835	0.416836
GRs	-0.273512	0.202837	-0.0788776	0.433241
GRs	-0.331113	0.0570459	0.0665433	0.29263
GRs	-0.0769041	0.217638	-0.200863	0.326303
GRs	-0.274006	-0.0619796	0.333827	0.0553191
GRs	-0.492692	0.0188097	0.340117	0.427197
GRs	-0.382177	0.0823312	0.257971	0.15535
GRs	-0.572618	-0.101326	0.755288	-0.02177
GRs	-0.219118	0.165587	-0.179895	0.523651
GRs	-0.273882	0.280049	0.00326858	0.440395
GRs	-0.101203	0.191859	-0.226149	0.181375
GRs	-0.318902	0.00561209	0.0650632	0.503546
GRs	-0.495529	0.076164	0.244403	0.480974
GRs	-0.441135	0.0670367	0.174961	0.517237
GRs	-0.362442	0.134752	0.148443	0.472094
GRs	-0.390194	-0.0547024	0.20037	0.352575
GRs	-0.593093	0.107616	0.285476	0.432007
GRs	-0.459883	0.120197	0.297564	0.346901
GRs	-0.286216	-0.0332408	0.176935	0.261425
GRs	-0.179525	0.084058	-0.136109	0.385261
GRs	-0.360962	0.182115	0.0508788	0.483688
GRs	-0.524514	0.0154795	0.336787	0.369596
GRs	0.102559	0.280789	-0.441381	0.260561
GRs	-0.297687	0.182239	-0.0112858	0.472464
PRs_ESR1_High	-0.341844	0.24391	0.0395313	0.455689
PRs_ESR1_High	-0.29004	-0.216281	0.542399	-0.158187
PRs_ESR1_High	-0.428554	0.181869	0.177675	0.292384
PRs_ESR1_High	-0.192353	0.0290472	0.11625	0.11292
PRs_ESR1_High	-0.258094	-0.204934	0.179525	0.186309
PRs_ESR1_High	-0.554857	0.0511255	0.454456	0.161764
PRs_ESR1_High	-0.256121	0.236016	-0.0526056	0.405242
PRs_ESR1_High	-0.592106	-0.0286772	0.633796	-0.0380512
PRs_ESR1_High	-0.395991	-0.129325	0.533025	-0.0254702
PRs_ESR1_High	-0.434844	0.030774	0.4251	0.241936
PRs_ESR1_High	-0.140302	0.479001	-0.260808	0.37416
PRs_ESR1_High	-0.321492	-0.0329941	0.329016	0.106136
PRs_ESR1_High	-0.523774	-0.0422448	0.409436	0.325686
PRs_ESR1_High	-0.233179	0.0117792	-0.0297872	0.351341
PRs_ESR1_High	-0.462843	0.0421215	0.410792	0.319519
PRs_ESR1_High	-0.51181	0.119211	0.224792	0.3712
PRs_ESR1_High	-0.212334	-0.163244	0.0921986	0.128461
PRs_ESR1_High	-0.514524	-0.140302	0.501203	0.182732
PRs_ESR1_High	-0.389948	0.427074	0.0712303	0.351711
PRs_ESR1_High	-0.429047	0.241196	0.0876349	0.519457
PRs_ESR1_High	-0.176935	0.144249	0.0753006	0.152143
PRs_ESR1_High	-0.175085	0.11736	-0.0436016	0.15535
PRs_ESR1_High	-0.194696	-0.0595128	-0.124144	0.385014
PRs_ESR1_High	-0.368856	0.0756707	0.215788	0.232686
PRs_ESR1_High	-0.325193	-0.109097	0.114524	0.296331
PRs_ESR1_High	-0.465557	-0.101573	0.336047	0.372926
PRs_ESR1_High	0.0539624	0.312365	-0.401048	0.316682
PRs_ESR1_High	-0.206784	0.0677767	-0.0344743	0.462596
PRs_ESR1_High	-0.237126	0.0679001	0.275486	0.0236201
PRs_ESR1_High	-0.360962	0.15424	0.122047	0.390934
PRs_ESR1_High	-0.0764107	0.0137527	0.11218	-0.151526
PRs_ESR1_High	-0.158804	0.315079	-0.20296	0.352328
PRs_ESR1_High	0.0791243	0.205674	-0.307555	0.189023
PRs_ESR1_High	-0.255628	-0.0513722	0.288067	0.0331175
PRs_ESR1_High	-0.363676	0.386494	0.159914	0.230959
PRs_ESR1_High	-0.342461	0.0570459	0.214308	0.33062
PRs_ESR1_High	-0.323466	0.0513722	0.209867	0.326549
PRs_ESR1_High	-0.318532	0.245883	-0.00314524	0.516497
PRs_ESR1_High	-0.464076	0.219735	0.220352	0.326673
PRs_ESR1_High	-0.141536	0.0957755	-0.124761	0.37749
PRs_ESR1_High	-0.412396	-0.0496454	0.197533	0.386247
PRs_ESR1_High	-0.284243	-0.00302189	0.0380512	0.414493
PRs_ESR1_High	0.0402714	-0.1572	0.0791243	-0.0415048
PRs_ESR1_High	-0.0417515	0.0935553	-0.347764	0.358125
PRs_ESR1_High	-0.223805	-0.296454	0.164354	0.166574
PRs_ESR1_High	-0.293494	0.0107925	-0.0627197	0.504656
PRs_ESR1_High	-0.255134	0.337774	-0.0262103	0.230466
PRs_ESR1_High	-0.33099	0.188159	0.0318841	0.480111
PRs_ESR1_High	-0.421523	0.19889	0.143879	0.367499
PRs_ESR1_High	-0.309652	0.251434	-0.0729571	0.445575
PRs_ESR1_High	-0.267838	-0.040148	0.0794943	0.361702
PRs_ESR1_High	-0.0535924	-0.264385	-0.0429849	0.152883
PRs_ESR1_High	-0.498366	-0.186062	0.367499	0.267838
PRs_ESR1_High	-0.664508	0.121924	0.422387	0.394141
PRs_ESR1_High	-0.02177	0.133642	-0.273019	0.345298
PRs_ESR1_High	-0.330126	0.166574	-0.0180697	0.553253
PRs_ESR1_High	-0.243787	0.0654332	0.00672217	0.115264
PRs_ESR1_High	-0.185322	0.348258	-0.0665433	0.24613
PRs_ESR1_High	-0.46716	-0.107616	0.485908	-0.0194265
PRs_ESR1_High	-0.358865	0.173728	0.163121	0.315942
PRs_ESR1_High	-0.24724	-0.143509	0.497996	-0.206537
PRs_ESR1_High	-0.29004	0.209744	0.101943	0.339007
PRs_ESR1_High	-0.134752	0.203084	-0.10478	0.318779
PRs_ESR1_High	-0.266112	0.295344	-0.0109158	0.20222
PRs_ESR1_High	-0.06642	0.190749	-0.308912	0.444835
PRs_ESR1_High	-0.16127	0.325439	-0.0105458	0.187666
PRs_ESR1_High	-0.131668	-0.168794	0.231699	0.00339192
PRs_ESR1_High	-0.0713537	0.363799	-0.130928	0.0461918
PRs_ESR1_High	-0.274499	-0.0928153	0.123651	0.281036
PRs_ESR1_High	-0.256244	0.0313907	0.0944187	0.386987
PRs_ESR1_High	-0.392291	0.170151	0.175825	0.364539
PRs_ESR1_High	-0.439408	-0.124391	0.490595	0.15683
PRs_ESR1_High	-0.123281	0.343571	-0.0275671	0.148319
PRs_ESR1_High	-0.395251	-0.417206	0.694727	-0.168548
PRs_ESR1_High	-0.382794	-0.305088	0.538822	-0.0523589
PRs_ESR1_High	-0.559544	0.0967623	0.314585	0.481221
PRs_ESR1_High	-0.388221	0.0053654	0.353191	0.250694
PRs_ESR1_High	-0.262535	-0.0322541	0.216898	0.247734
PRs_ESR1_High	-0.336787	0.0136294	0.0580327	0.411039
PRs_ESR1_High	-0.165957	-0.437434	0.488868	-0.312735
PRs_ESR1_High	-0.226272	-0.145236	0.317175	0.0595128
PRs_ESR1_High	-0.606044	0.00302189	0.416096	0.37157
PRs_ESR1_High	-0.520937	0.168671	0.194943	0.439285
PRs_ESR1_High	-0.505396	-0.234413	0.483318	0.19778
PRs_ESR1_High	-0.109097	0.110207	-0.110577	0.281653
PRs_ESR1_High	0.256861	-0.41659	0.0547024	-0.361209
PRs_ESR1_High	-0.392661	0.213568	0.0603762	0.469874
PRs_ESR1_High	-0.398458	-0.127475	0.504163	0.0748073
PRs_ESR1_High	-0.451372	-0.146099	0.449275	0.11218
PRs_ESR1_High	-0.344311	0.115387	0.293494	0.0706136
PRs_ESR1_High	-0.304101	-0.0380512	0.0612396	0.367253
PRs_ESR1_High	-0.419426	-0.193216	0.512057	-0.097379
PRs_ESR1_High	0.197903	-0.355535	0.112427	-0.349615
PRs_ESR1_High	-0.3321	0.322849	-0.0176997	0.453346
PRs_ESR1_High	-0.136232	0.242307	-0.164847	0.261425
PRs_ESR1_High	-0.367006	-0.214061	0.590133	-0.301511
PRs_ESR1_High	-0.485168	-0.24502	0.420537	0.265372
PRs_ESR1_High	-0.0329941	-0.15387	0.168301	-0.153623
PRs_ESR1_High	-0.257971	0.0748073	0.057416	0.264015
PRs_ESR1_High	-0.311995	0.249954	0.0337342	0.29337
PRs_ESR1_High	-0.37675	0.376503	0.0765341	0.437558
PRs_ESR1_High	-0.585076	0.00585877	0.460746	0.362689
PRs_ESR1_High	-0.0889917	0.385631	-0.308912	0.408449
PRs_ESR1_High	-0.42399	0.170398	0.239593	0.400308
PRs_ESR1_High	-0.0163429	0.236139	-0.178045	0.178785
PRs_ESR1_High	-0.0954055	0.155967	-0.273759	0.33284
PRs_ESR1_High	-0.503546	0.359235	0.104533	0.564601
PRs_ESR1_High	-0.262905	0.104039	0.148936	0.38341
PRs_ESR1_High	0.10737	0.351095	-0.525378	0.447425
PRs_ESR1_High	0.0175763	0.261795	-0.311995	0.275979
PRs_ESR1_High	-0.19371	0.0412581	-0.0600062	0.270552
PRs_ESR1_High	-0.262905	0.182609	-0.0327475	0.406846
PRs_ESR1_High	0.0722171	0.254887	-0.388097	0.310145
PRs_ESR1_High	-0.439655	-0.183595	0.644897	-0.0598828
PRs_ESR1_High	-0.0666667	-0.0808511	-0.0370644	0.0901018
PRs_ESR1_High	-0.475054	0.237866	0.272649	0.230219
PRs_ESR1_High	-0.341104	0.146346	0.113784	0.399445
PRs_ESR1_High	-0.316435	0.152266	0.0604995	0.451496
PRs_ESR1_High	0.190749	0.243787	-0.565957	0.376133
PRs_ESR1_Low	0.55905	0.280543	-0.703731	0.0445883
PRs_ESR1_Low	0.608141	0.232686	-0.803269	0.0982424
PRs_ESR1_Low	0.773173	0.00832562	-0.633179	-0.24021
PRs_ESR1_Low	-0.362072	0.361579	0.211471	0.182239
PRs_ESR1_Low	-0.137959	0.167808	0.104903	-0.263645
PRs_ESR1_Low	-0.210607	0.24539	0.250694	-0.209497
PRs_ESR1_Low	0.776133	0.0112858	-0.698427	-0.204317
PRs_ESR1_Low	-0.0513722	0.633302	-0.356152	0.338884
PRs_ESR1_Low	0.671909	-0.0247302	-0.704965	-0.0336109
PRs_ESR1_Low	-0.106506	0.534135	-0.267592	0.248844
PRs_ESR1_Low	0.192723	0.307308	-0.20555	-0.285353
PRs_ESR1_Low	0.741967	0.164354	-0.716559	-0.149183
PRs_ESR1_Low	0.770089	-0.0542091	-0.608757	-0.308048
PRs_ESR1_Low	0.625409	0.244403	-0.795251	0.119827
PRs_ESR1_Low	0.729756	-0.0535924	-0.630342	-0.251804
PRs_ESR1_Low	0.716559	0.076164	-0.653654	-0.186062
PRs_ESR1_Low	0.73839	-0.00869565	-0.572248	-0.252051
PRs_ESR1_Low	-0.135492	0.363552	-0.0125193	0.171261
PRs_ESR1_Low	0.567068	0.232562	-0.751218	0.0540857
PRs_ESR1_Low	0.715449	0.0489053	-0.654271	-0.198027
PRs_ESR1_Low	0.805735	0.0970089	-0.735677	-0.155103
PRs_ESR1_Low	0.694727	0.132778	-0.733457	-0.0701203
PRs_ESR1_Low	0.413136	0.292877	-0.42214	-0.0688868
PRs_ESR1_Low	-0.182115	0.41955	-0.0477953	0.0102991
PRs_ESR1_Low	-0.0295405	0.510083	-0.271169	0.357632
PRs_ESR1_Low	-0.000801727	0.579278	-0.296947	0.312735
PRs_ESR1_Low	0.713722	-0.0439716	-0.532408	-0.361702
PRs_ESR1_Low	0.588282	0.189023	-0.600493	-0.0352143
PRs_ESR1_Low	-0.320506	-0.0186864	0.234166	0.278076
PRs_ESR1_Low	0.674376	0.0547024	-0.525131	-0.28967
PRs_ESR1_Low	0.610731	0.227135	-0.758865	0.058156
PRs_ESR1_Low	0.340487	0.0238668	-0.24872	-0.295467
PRs_ESR1_Low	0.414739	-0.02214	-0.360839	-0.188652
PRs_ESR1_Low	-0.191859	0.33284	0.0419981	0.0849214
PRs_ESR1_Low	0.59593	0.06716	-0.613814	-0.135739
PRs_ESR1_Low	-0.152513	0.120937	0.14906	-0.219735
PRs_ESR1_Low	0.788837	-0.0157262	-0.664508	-0.28782
PRs_ESR1_Low	0.794265	0.0474252	-0.638606	-0.254517
PRs_ESR1_Low	0.598767	0.0812211	-0.637003	-0.035831
PRs_ESR1_Low	0.189146	0.502313	-0.582855	0.316435
PRs_ESR1_Low	0.0471785	0.110947	-0.0998458	-0.0290472
PRs_ESR1_Low	0.633673	-0.036201	-0.396238	-0.489978
PRs_ESR1_Low	-0.222572	0.0929386	0.220968	-0.0528523
PRs_ESR1_Low	0.558434	-0.171755	-0.300401	-0.437311
PRs_ESR1_Low	0.50922	-0.139809	-0.340487	-0.404009
PRs_ESR1_Low	0.693494	0.0961455	-0.665865	-0.10996
PRs_ESR1_Low	-0.238853	0.261055	0.100586	0.0373111
PRs_ESR1_Low	-0.264755	0.215541	0.170274	-0.00252852
PRs_ESR1_Low	0.517607	0.216775	-0.632439	-0.0223867
PRs_ESR1_Low	0.725439	-0.0778908	-0.570644	-0.359112
PRs_ESR1_Low	0.0828245	0.642923	-0.420043	0.136972
PRs_ESR1_Low	0.141906	0.526241	-0.599507	0.174591
PRs_ESR1_Low	0.656861	-0.049522	-0.535122	-0.28264
PRs_ESR1_Low	-0.485661	-0.1963	0.599137	-0.108603
PRs_ESR1_Low	0.626149	-0.0357077	-0.634043	-0.11107
PRs_ESR1_Low	0.401418	-0.376503	-0.110453	-0.388837
PRs_ESR1_Low	-0.00302189	0.584459	-0.227752	0.102806
PRs_ESR1_Low	0.775023	-0.0274437	-0.625409	-0.290163
