# Supplementary material for: Molecular profiling of aromatase inhibitor sensitive and resistant ER+HER2- postmenopausal breast cancers
Source: Nat Commun. 2023 Jul 7;14:4017. doi: 10.1038/s41467-023-39613-z (PMC10328947; doi:10.1038/s41467-023-39613-z)
Supplement: Supplementary file 9 — Source Data [file 41467_2023_39613_MOESM9_ESM.zip › Source_data_Supplementary_Fig_3e-h.xlsx]

## Sheet: Source_data_Supplementary_Fig_3
Instrinsic Subtype	LumB	LumA	LumB	LumB	LumA	LumB	LumB	LumB	LumA	LumB	LumB	LumA	LumB	LumA	LumA	LumB	LumA	LumB	LumB	LumA	LumB	LumA	LumA	LumB	LumB	LumA	LumB	LumA	LumB	LumA	LumA	LumB	LumA	LumA	LumB	LumA	LumB	LumB	LumA	LumB	LumB	LumA	LumB	LumB	LumB	LumA	LumA	LumB	LumA
FGFR4	5.54225	5.46459	9.64355	6.69805	7.53365	5.92073	8.58495	4.76277	6.55541	6.19468	5.57301	3.70473	5.66988	5.06963	5.60267	5.94276	6.62585	11.0973	5.36078	7.62736	5.45635	7.251	4.57946	6.58728	7.80932	4.53882	4.38875	5.66447	3.97304	8.63318	7.59475	4.84412	4.54166	6.15937	9.40615	6.18379	4.96089	7.76702	4.46126	6.48758	5.53944	5.14333	9.1791	5.00345	7.13827	5.85854	7.68117	6.62251	5.65658
ERBB2	12.2851	11.8587	12.5257	12.5877	12.4727	12.3441	12.3546	11.8284	12.0262	12.1311	11.9098	10.9976	10.7667	12.1253	11.5713	11.5899	11.4562	12.7623	11.0163	11.8425	11.0071	12.0043	10.7257	11.2482	11.9294	11.4861	12.1106	11.2612	11.4458	12.0062	10.4433	12.0077	12.0333	10.8234	12.6441	11.5009	12.0706	11.1941	11.5682	12.6637	11.183	12.3614	10.5561	11.6117	11.7014	12.4339	11.3747	10.1085	11.4841
CLCA2	3.08256	3.34406	5.15262	6.8397	0	2.68172	0	2.04885	0.872502	0.919859	4.20762	3.00407	2.46918	0	1.5379	0	6.65206	1.97991	0	9.63934	0	5.09565	3.1104	3.68866	5.0104	2.28351	2.80415	3.8269	3.23299	4.76968	1.54748	1.64732	5.48296	1.0481	1.11107	5.18031	0	5.56871	6.51248	2.31847	3.33655	2.23655	2.12255	2.25304	4.28133	5.38771	4.03324	0.915828	4.37692
FOXC1	6.70471	6.08104	6.97386	4.68009	0	6.55702	6.21948	6.38591	7.13525	6.10406	5.04616	5.55914	4.56599	7.07855	7.26911	4.73721	7.19706	6.96205	4.23409	6.96657	5.31952	6.79857	6.42547	6.21623	6.4149	6.44421	7.95047	6.9516	6.94054	5.97594	6.51387	6.22056	7.14568	6.09322	5.76454	7.57159	4.32046	4.72485	6.02947	6.10426	5.84884	6.10342	5.8998	6.10441	5.35629	6.51232	7.06859	7.56877	7.73322
[truncated: 318 more columns]
