# Supplementary material for: Molecular profiling of aromatase inhibitor sensitive and resistant ER+HER2- postmenopausal breast cancers
Source: Nat Commun. 2023 Jul 7;14:4017. doi: 10.1038/s41467-023-39613-z (PMC10328947; doi:10.1038/s41467-023-39613-z)
Supplement: Supplementary file 9 — Source Data [file 41467_2023_39613_MOESM9_ESM.zip › Source_data_Supplementary_Fig_4a.xlsx]

## Sheet: Source_data_Supplementary_Fig_4
Hallmark	EPITHELIAL_MESENCHYMAL_TRANSITION Spearman rho	APICAL_JUNCTION Spearman rho	HYPOXIA Spearman rho	XENOBIOTIC_METABOLISM Spearman rho	KRAS_SIGNALING_UP Spearman rho	TNFA_SIGNALING_VIA_NFKB Spearman rho	IL2_STAT5_SIGNALING Spearman rho	COMPLEMENT Spearman rho	INFLAMMATORY_RESPONSE Spearman rho	IL6_JAK_STAT3_SIGNALING Spearman rho	ALLOGRAFT_REJECTION Spearman rho	INTERFERON_GAMMA_RESPONSE Spearman rho	INTERFERON_ALPHA_RESPONSE Spearman rho	MITOTIC_SPINDLE Spearman rho	G2M_CHECKPOINT Spearman rho	ESTROGEN_RESPONSE_LATE Spearman rho	ESTROGEN_RESPONSE_EARLY Spearman rho	EPITHELIAL_MESENCHYMAL_TRANSITION Spearman FDR	APICAL_JUNCTION Spearman FDR	HYPOXIA Spearman FDR	XENOBIOTIC_METABOLISM Spearman FDR	KRAS_SIGNALING_UP Spearman FDR	TNFA_SIGNALING_VIA_NFKB Spearman FDR	IL2_STAT5_SIGNALING Spearman FDR	COMPLEMENT Spearman FDR	INFLAMMATORY_RESPONSE Spearman FDR	IL6_JAK_STAT3_SIGNALING Spearman FDR	ALLOGRAFT_REJECTION Spearman FDR	INTERFERON_GAMMA_RESPONSE Spearman FDR	INTERFERON_ALPHA_RESPONSE Spearman FDR	MITOTIC_SPINDLE Spearman FDR	G2M_CHECKPOINT Spearman FDR	ESTROGEN_RESPONSE_LATE Spearman FDR	ESTROGEN_RESPONSE_EARLY Spearman FDR
EPITHELIAL_MESENCHYMAL_TRANSITION	1	0.856071	0.693449	0.343549	0.634647	0.474125	0.429648	0.431676	0.408091	0.330951	0.20911	0.152493	0.0446137	-0.00765633	-0.33673	-0.117368	-0.125094	0	0	0	3.86e-11	0	0	0	0	0	2.44e-10	0.00011707	0.00583259	0.468972	0.883728	1.36e-10	0.0384221	0.0266892
APICAL_JUNCTION	0.856071	1	0.658895	0.363827	0.669325	0.532991	0.499009	0.462753	0.446678	0.413916	0.293086	0.220964	0.105488	0.0732944	-0.300397	-0.158016	-0.156667	0	0	0	2.16e-12	0	0	0	0	0	0	3.09e-08	4.43e-05	0.0749366	0.206513	1.29e-08	0.00448689	0.0050792
HYPOXIA	0.693449	0.658895	1	0.423295	0.619886	0.673939	0.596592	0.557983	0.559805	0.50959	0.392303	0.325455	0.196718	0.153524	-0.0098247	-0.118384	-0.177694	0	0	0	0	0	0	0	0	0	0	1.66e-14	6.7e-10	0.000403222	0.00519571	0.886603	0.0376928	0.00132931
XENOBIOTIC_METABOLISM	0.343549	0.363827	0.423295	1	0.391392	0.327515	0.399987	0.452471	0.314852	0.350444	0.249619	0.226729	0.1621	0.021745	-0.166063	0.188215	0.0753344	3.7e-11	1.73e-12	0	0	1.14e-14	3.39e-10	1.04e-15	0	1.78e-09	1.64e-11	3.16e-06	2.77e-05	0.00403985	0.753172	0.00216407	0.000670036	0.196994
KRAS_SIGNALING_UP	0.634647	0.669325	0.619886	0.391392	1	0.82269	0.87163	0.869415	0.855567	0.827786	0.761919	0.613648	0.433153	0.0108096	-0.244138	-0.311402	-0.32853	0	0	0	1.93e-14	0	0	0	0	0	0	0	0	0	0.853486	4.76e-06	6.01e-09	8.88e-10
TNFA_SIGNALING_VIA_NFKB	0.474125	0.532991	0.673939	0.327515	0.82269	1	0.87049	0.840523	0.903284	0.871155	0.785791	0.727438	0.580662	0.160172	-0.0182399	-0.267817	-0.292889	0	0	0	3.26e-10	0	0	0	0	0	0	0	0	0	0.00390342	0.808356	7.58e-07	5.76e-08
IL2_STAT5_SIGNALING	0.429648	0.499009	0.596592	0.399987	0.87163	0.87049	1	0.932706	0.939726	0.942059	0.912174	0.809136	0.640967	0.212477	0.0127537	-0.330954	-0.37338	0	0	0	1.48e-15	0	0	0	0	0	0	0	0	0	0.000111442	0.859072	6.4e-10	2.31e-12
COMPLEMENT	0.431676	0.462753	0.557983	0.452471	0.869415	0.840523	0.932706	1	0.945163	0.931729	0.895343	0.817825	0.664709	0.187133	-0.0225048	-0.245409	-0.307699	0	0	0	0	0	0	0	0	0	0	0	0	0	0.000666268	0.758251	6.19e-06	1.17e-08
INFLAMMATORY_RESPONSE	0.408091	0.446678	0.559805	0.314852	0.855567	0.903284	0.939726	0.945163	1	0.960006	0.923083	0.845303	0.696074	0.171892	-0.00442876	-0.311451	-0.343915	0	0	0	1.64e-09	0	0	0	0	0	0	0	0	0	0.00191945	0.951617	6.01e-09	1.21e-10
IL6_JAK_STAT3_SIGNALING	0.330951	0.413916	0.50959	0.350444	0.827786	0.871155	0.942059	0.931729	0.960006	1	0.954355	0.849515	0.687447	0.194727	0.0132407	-0.328772	-0.367084	1.9e-10	0	0	1.49e-11	0	0	0	0	0	0	0	0	0	0.000414035	0.859072	7.64e-10	5.16e-12
ALLOGRAFT_REJECTION	0.20911	0.293086	0.392303	0.249619	0.761919	0.785791	0.912174	0.895343	0.923083	0.954355	1	0.86587	0.705684	0.199609	0.0761442	-0.35084	-0.382202	8.03e-05	2.13e-08	1.04e-14	2.11e-06	0	0	0	0	0	0	0	0	0	0.000304746	0.186381	4.53e-11	6.56e-13
INTERFERON_GAMMA_RESPONSE	0.152493	0.220964	0.325455	0.226729	0.613648	0.727438	0.809136	0.817825	0.845303	0.849515	0.86587	1	0.952238	0.239507	0.108794	-0.245969	-0.286513	0.00464249	3.08e-05	3.97e-10	1.79e-05	0	0	0	0	0	0	0	0	0	1.16e-05	0.053242	6.19e-06	1.11e-07
INTERFERON_ALPHA_RESPONSE	0.0446137	0.105488	0.196718	0.1621	0.433153	0.580662	0.640967	0.664709	0.696074	0.687447	0.705684	0.952238	1	0.227049	0.123564	-0.139731	-0.183275	0.428192	0.0482925	0.00022533	0.00232291	0	0	0	0	0	0	0	0	0	3.48e-05	0.026363	0.0127301	0.000967812
MITOTIC_SPINDLE	-0.00765633	0.0732944	0.153524	0.021745	0.0108096	0.160172	0.212477	0.187133	0.171892	0.194727	0.199609	0.239507	0.227049	1	0.790681	-0.144857	-0.300695	0.883728	0.171362	0.00412992	0.677855	0.853486	0.00263481	6.23e-05	0.000432174	0.00126279	0.000255768	0.000217676	9.3e-06	3.43e-05	0	0	0.00976378	2.49e-08
G2M_CHECKPOINT	-0.33673	-0.300397	-0.0098247	-0.166063	-0.244138	-0.0182399	0.0127537	-0.0225048	-0.00442876	0.0132407	0.0761442	0.108794	0.123564	0.790681	1	-0.0654718	-0.231868	8.92e-11	9.56e-09	0.851139	0.00183114	3.13e-06	0.742368	0.807527	0.667261	0.951617	0.839319	0.177289	0.0564688	0.0331978	0	0	0.263388	2.01e-05
ESTROGEN_RESPONSE_LATE	-0.117368	-0.158016	-0.118384	0.188215	-0.311402	-0.267817	-0.330954	-0.245409	-0.311451	-0.328772	-0.35084	-0.245969	-0.139731	-0.144857	-0.0654718	1	0.910301	0.029988	0.00302865	0.0284995	0.0003984	1.95e-09	3.28e-07	1.9e-10	3.29e-06	2.53e-09	3.13e-10	1.72e-11	5.24e-06	0.0153822	0.00804076	0.256964	0	0
ESTROGEN_RESPONSE_EARLY	-0.125094	-0.156667	-0.177694	0.0753344	-0.32853	-0.292889	-0.37338	-0.307699	-0.343915	-0.367084	-0.382202	-0.286513	-0.183275	-0.300695	-0.231868	0.910301	1	0.0216639	0.00322096	0.00088621	0.174088	2.15e-10	2.26e-08	4.39e-13	4.05e-09	3.84e-11	1.36e-12	1.23e-13	7.39e-08	0.0010139	1.92e-08	1.47e-05	0	0
