# Supplementary material for: Molecular profiling of aromatase inhibitor sensitive and resistant ER+HER2- postmenopausal breast cancers
Source: Nat Commun. 2023 Jul 7;14:4017. doi: 10.1038/s41467-023-39613-z (PMC10328947; doi:10.1038/s41467-023-39613-z)
Supplement: Supplementary file 9 — Source Data [file 41467_2023_39613_MOESM9_ESM.zip › Source_data_Supplementary_Fig_4b.xlsx]

## Sheet: Source_data_Supplementary_Fig_4
ssGSEA Hallmark Name	GRs	GRs	GRs	GRs	GRs	GRs	GRs	GRs	GRs	GRs	GRs	GRs	GRs	GRs	GRs	GRs	GRs	GRs	GRs	GRs	GRs	GRs	GRs	GRs	GRs	GRs	GRs	GRs	GRs	GRs	GRs	GRs	GRs	GRs	GRs	GRs	GRs	GRs	GRs	GRs	GRs	GRs	GRs	GRs	GRs	GRs	GRs	GRs	GRs
E2F TARGETS	0.0490916	0.0167806	0.0156222	-0.0359715	-0.000447064	0.071737	-0.00749487	0.00299905	-0.0559822	0.0623065	0.0302887	-0.049875	0.113992	-0.0381659	-0.056748	0.0197978	-0.0591485	0.0370138	-0.0209642	-0.0591544	-0.0147263	-0.0896016	-0.0403555	0.0283682	0.000626818	-0.0535332	0.00259044	-0.0544122	0.00436651	0.0138244	-0.0963493	-0.00553364	-0.0583366	0	0.0117064	-0.063198	0.0112862	0.051019	-0.12311	-0.00789173	0.0840108	-0.0582757	0.10735	0.00643936	-0.0240243	0.0139417	-0.0814204	0.0674854	-0.064553
MYC TARGETS V1	0.0404795	0.00147594	-0.00358752	-0.00680555	-0.0251287	0.0211058	0.00406853	-0.0163914	0.00940638	0.0428338	-0.0479009	-0.050401	0.0828225	-0.0159983	-0.048896	0.0252171	-0.0274826	0.0411479	-0.000149835	-0.0371176	0.00324758	-0.0572554	0.01892	-0.00471548	0.0347409	-0.0439272	0.00284899	-0.071581	-0.0104944	-0.0125979	-0.0959614	0.00398791	-0.0126593	0.0175509	0.0152165	-0.0400879	-0.0135572	0.0130729	-0.0789865	-0.00949432	0.0855405	-0.039337	0.0757124	0.0174804	-0.0443801	0.0358976	-0.0138164	0.0271045	-0.0284915
G2M CHECKPOINT	0.0391125	-0.0184445	0.0110102	-0.0456267	-0.0024904	0.053613	0.000688683	0.000337374	-0.0626061	0.013603	0.0203102	-0.0569553	0.100445	-0.00987603	-0.0564209	0.0215404	-0.0507379	0.0162674	-0.00203094	-0.0390669	0	-0.0674564	-0.0433112	0.0217983	0.00262395	-0.0497253	-0.00996254	-0.0775264	-0.00402802	-0.0110071	-0.0589583	-0.00593933	-0.037067	-0.0160779	0.0167578	-0.039773	0.000726997	0.047586	-0.0968705	0.00361732	0.0817256	-0.0530532	0.0826545	-0.00967117	-0.0256997	0.00649023	-0.0653091	0.0738357	-0.0629505
OXIDATIVE PHOSPHORYLATION	0.018131	-0.00987377	0.00204124	0.0406777	-0.061919	0.0129511	-0.0503854	-0.00612425	0.0585324	0.0359863	-0.0338097	-0.0347395	0.0771674	-0.0177575	-0.0130113	0.0326934	-0.0292628	0.0518206	-0.00340724	-0.0363291	0.00335201	-0.0310351	0.0340134	-0.0177845	0.0107306	-0.000833451	-0.0150029	-0.00838612	0.00567473	0.010071	-0.0876101	-0.0137435	0.00811355	0.00787875	-0.00589655	-0.0441038	-0.00155996	-0.0047216	-0.0101978	-0.0292259	0.0512654	-0.0183488	0.0414568	0.0413282	-0.0204853	0.0548622	-0.0177515	-0.00253464	-0.0176276
MYC TARGETS V2	0.0471017	0.0443019	0.0304781	-0.0038573	0.0326338	0.0867886	0.0431434	-0.0451977	-0.0108455	0.0555071	-0.0339277	-0.0407779	0.125944	-0.0087967	-0.05928	0.0723902	-0.0430134	0.0357102	-0.0062558	-0.05726	0.0102336	-0.0646203	0.0251516	-0.0144531	0.0478906	-0.0578091	0.0315813	-0.0842096	-0.0453807	0.0366655	-0.104168	0.0570131	0.0181406	0.0289596	0.0283441	-0.0328078	0.00385377	0.00880777	-0.0418492	-0.00351556	0.0894475	-0.0481631	0.120558	-0.00583674	-0.0580149	0.0541213	0.0108721	0.0816113	-0.0407993
MTORC1 SIGNALING	0.0169882	-0.0136899	0.0125292	-0.00121141	-0.0595929	-0.00234609	-0.0209404	-0.0521182	-0.0273759	-0.000974074	-0.0437133	-0.0435011	0.0300361	0.00756227	-0.0364148	9.69e-05	-0.0218475	-0.0133699	0	-0.0466069	0.01465	-0.0436563	-0.0245229	-0.0428218	-0.0162107	-0.0408729	-0.00270515	-0.0321878	-0.0142598	-0.0618855	-0.0887618	-0.0489957	-0.032701	-0.0190744	0.0147079	-0.0721565	0.00640774	0.00642477	-0.0569875	-0.0535208	0.0368347	-0.0550206	0.0655172	-0.00526676	-0.0440666	0.0381405	-0.0129616	-0.00719619	-0.03648
GLYCOLYSIS	0.00419816	-0.0227031	0.0159506	0.00364683	-0.0158889	-0.0069777	-0.0150904	-0.0383769	-0.0221797	-0.00457808	-0.0617236	-0.0224786	-0.00263975	0.0250626	-0.0100973	-0.0349401	-0.0224694	-0.0049377	-0.0249502	-0.00683487	-0.0286182	-0.0190338	-0.0294435	-0.0390774	-0.0395478	-0.00524644	-0.00164997	-0.00894882	-0.0084271	-0.0349812	-0.0710065	-0.0365017	0.00942424	0.00194211	-0.0012053	-0.0289463	0.018431	0.0168503	-0.016877	-0.0180548	0.00121955	-0.0249729	0.0382083	-0.00609063	-0.0394833	0.0233274	0.00234549	-0.0153452	-0.0284964
ESTROGEN RESPONSE LATE	0.0363989	0.0945587	0.0203709	0.0318039	-0.0195437	0.0304213	-0.0275904	0.0100461	-0.0385566	0.00269202	-0.0270181	0.0108632	0.0339775	0.0194525	0.0264952	-0.0334209	0.0159787	0.0207259	-0.0148712	-0.00785978	-0.0339534	-0.0313624	0.012013	0.0244145	0.012686	-0.00342739	0.00128215	0.00267688	0.020757	0.0245323	-0.0658491	-0.0120059	0.0455197	0.0422175	-0.0354863	-0.0302369	-0.0104799	-0.0181935	-0.0343064	0.00951515	0.0345666	0.0251442	-0.00565661	0.0403523	-0.00327441	0.099583	0.0208825	-0.0230766	-0.0201155
MITOTIC SPINDLE	0.00978536	-0.0110423	0.017011	-0.0167108	-0.00363808	0.0237158	-0.0366314	-0.0188245	-0.0642917	-0.000690873	0.0213541	-0.0736891	0.0280127	-0.00154475	-0.00841553	0.00331618	-0.0230433	-0.00480942	-0.0129617	-0.0288929	-0.0213315	-0.00878472	-0.0269819	0.00658865	0.00330088	-0.0138851	0.00397861	-0.0779189	0.00985346	-0.0153961	-0.0120936	0.00717989	-0.0200614	-0.0101027	0.00733334	0.0161082	-0.00375373	0.0352288	-0.0649765	0.0221011	0.00112664	-0.0255771	0.023927	-0.027148	-0.0411193	0.00563469	-0.0145136	0.0367706	-0.0149259
ESTROGEN RESPONSE EARLY	0.0300371	0.0918638	0.0264283	0.0224369	-0.000280145	0.00955935	0.0136969	0.0294873	-0.0236762	0.0253531	-0.00415387	0.0291456	0.0194965	0.0317405	0.0242255	-0.0262105	0.046311	0.00229185	-0.00442954	0.0202676	-0.0126129	-0.0142206	0.0275646	0.0159226	0.0402473	0.000729133	0.020654	0.0292406	0.0268135	0.0424076	-0.043994	-0.0171728	0.0659389	0.0576711	-0.00954941	-0.00446961	-0.00424744	-0.0171924	-0.0184394	0.0045185	0.0467875	0.0439022	-0.0154428	0.0395231	0.0011343	0.0949788	0.0134996	-0.0521372	-0.0248864
REACTIVE OXYGEN SPECIES PATHWAY	-0.036881	-0.0825368	0.0170647	-0.00737276	-0.0556405	-0.0424486	-0.0697156	-0.0359439	0.00157094	0.00635447	-0.0340133	-0.024498	-0.0308716	-0.00596431	0.00989913	0.0035321	-0.057901	-0.0148617	0.00175914	-0.059086	0.0157754	-0.0169579	-0.0125284	-0.0418937	-0.018083	-0.0221113	-0.0211652	-0.0107856	-0.00136329	-0.0419401	-0.046331	-0.0252	0.00280191	-0.0538684	0.00141615	-0.00852006	-0.0157239	-0.0021522	-0.0282324	-0.011769	0.0186792	-0.0113304	0.00538808	0.011121	-0.0578467	0.0443533	0.0022367	-0.0256495	0.00918631
PI3K AKT MTOR SIGNALING	-0.00479607	-0.0203752	-0.00353868	-0.0171917	-0.0328057	-0.00434497	-0.0301254	-0.00768117	-0.0284978	-0.0224491	-0.00546223	-0.0257093	0.0214244	0.00252004	-0.00107528	0.0324195	-0.00772835	-0.0372455	0.00562392	-0.0302984	0.0318979	-0.0173426	-0.0321159	-0.0259957	0.0160842	-0.0268299	-0.0368008	-0.0101626	-0.00415696	-0.0408821	0.00279216	-0.0409281	-0.00413452	-0.0350053	0.0135931	-0.0172011	-0.0201837	-0.00213412	-0.0271352	-0.0264184	-0.00611949	-0.0211685	0.0215247	0.0060351	0.00424401	0.0151172	-0.00329102	0.00597542	-0.00533453
UV RESPONSE UP	-0.00768861	0.0127511	0.0356939	-0.000699042	-0.0270524	-0.00680631	-0.0334525	-0.0246652	0.00129027	-0.00153111	-0.0270313	-0.035383	-0.0453449	-0.0107013	-0.00524774	-0.00780245	-0.0348467	-0.0165059	-0.0121792	-0.0560564	0.00919617	-0.0226282	0.000880686	0.00498516	-0.0247609	-0.0343557	-0.0246451	-0.010646	-0.00776373	-0.0100836	-0.0315715	0.0145943	-0.00575361	-0.00463516	0.0306262	0	-0.0242454	0.00849563	-0.038937	-0.0159405	0.0136154	-0.01924	-0.00296003	-0.0099352	-0.0485145	0.0490827	0.0386777	-0.01429	0.0130236
INTERFERON ALPHA RESPONSE	-0.132983	-0.107117	-0.0575485	0.00437793	-0.12573	-0.0924051	-0.0488477	0.183314	-0.0844459	-0.230409	0.0765526	0.0238222	-0.171327	-0.0671182	-0.000598278	0.0437722	-0.0820015	-0.0403273	0.197175	-0.156481	0.192271	-0.0337147	0.0285982	0.108403	-0.0569181	-0.101536	-0.103021	-0.0547712	0.0315457	-0.139472	0.029852	-0.11545	-0.0303669	-0.14815	0.0130992	-0.048786	-0.160925	0.130617	-0.0640809	-0.0261899	0.130495	-0.0359232	-0.0662189	-0.0569052	-0.0486899	0.0702907	-0.0191029	-0.0431868	-0.021613
XENOBIOTIC METABOLISM	-0.0172596	-0.0117179	0.0416972	0.015418	-0.0390302	-0.0110604	-0.0498671	-0.0288266	0.0133197	-0.027786	-0.0186564	-0.0331411	0.0138633	0.00931636	0.0304503	0.000472193	-0.026319	-0.000608057	-0.0203135	-0.0340576	0.0236279	-0.00350908	-0.00587692	-0.0342429	-0.0128022	-0.0161411	-0.0252962	-0.0279329	0.0127545	-0.0188095	-0.0255135	-0.0112082	0.0153381	0.00191553	-0.0228872	0.0329223	-0.0318768	-0.0250448	-0.0426755	-0.0118934	-0.0324611	0.00576044	0.0004265	0.0540316	-0.037069	0.0447185	0.0164475	-0.0299581	0.0140847
P53 PATHWAY	-0.0189065	-0.00689453	0.0289332	-0.00139928	-0.019694	-0.022997	-0.0530069	-0.0145914	-0.00556305	-0.016413	-0.0195069	-0.0230164	-0.018832	0.0112225	-0.0161999	-0.000934313	0.00430447	-0.0167276	-0.00286832	-0.0167729	0.00907309	0.00247521	-0.0102343	-0.0428247	-0.0253166	-0.00656517	-0.0143789	-0.0256028	-0.000711592	-0.0256008	-0.01361	-0.0147788	-0.00609607	-0.032133	0.0233636	0.017228	-0.0178517	0.00486034	-0.0119757	-0.0246064	-0.020877	-0.011994	0.00805861	-0.00510626	-0.0334646	0.021177	0.0381126	-0.00635867	-0.00853177
HYPOXIA	-0.00569827	-0.0147112	0.0504443	-0.0168928	-0.0112817	-0.0577609	-0.0251052	-0.0394748	-0.066019	-0.0384363	-0.0561245	-0.060457	-0.043848	0.0522101	0.0195555	-0.0213567	-0.00507239	-0.0409455	-0.0258994	-0.00595643	-0.0095697	0.0210848	-0.0346402	-0.0617536	-0.0144254	-0.0139807	-0.0204049	-0.0358141	0.000812808	-0.0493323	-0.0295584	-0.0175768	-0.0126507	0.00210763	-0.00484301	0.0282375	0.00532891	0.00869957	-0.0287286	0.00214866	-0.0374537	-0.00991678	0.0521055	-0.00264602	-0.04136	0.0218577	0.052418	-0.026076	0.0119221
INTERFERON GAMMA RESPONSE	-0.107919	-0.125819	-0.00865822	-0.0259151	-0.113964	-0.0990912	-0.0488018	0.104868	-0.110419	-0.20094	0.0768435	-0.00414715	-0.108675	-0.036673	-0.00330258	0.0600684	-0.0517069	-0.117968	0.155591	-0.101849	0.184354	-0.00988829	-0.00358387	0.0163434	-0.032435	-0.0981067	-0.0886342	-0.0813295	0.0202676	-0.131645	0.0720515	-0.0792421	-0.0519564	-0.144923	0.03177	-0.000846868	-0.141512	0.0800778	-0.0760703	-0.0446825	0.0486783	-0.0196247	-0.0322194	-0.0670408	-0.0342942	0.057913	0.0179525	-0.0361579	0.00526409
COMPLEMENT	-0.0421428	-0.101977	0.0439104	-0.0237417	-0.0791351	-0.0742843	-0.0603795	-0.00915846	-0.085609	-0.106645	0.0136954	-0.0164052	-0.0624314	-0.00794879	-0.00219938	0.0145254	-0.0264064	-0.124451	0	-0.0501032	0.0783019	0.00890627	-0.0225297	-0.0540317	-0.0285745	-0.0532589	-0.0689895	-0.051537	0.0324575	-0.083874	0.0255179	-0.0443568	-0.0400501	-0.0731091	-0.00312852	0.0260055	-0.0830693	0.000711344	-0.0572854	-0.0397122	-0.0355925	-0.0115442	-0.024157	-0.00021229	-0.0321423	0.0322349	0.0345093	-0.06098	0.017061
ALLOGRAFT REJECTION	-0.0759386	-0.169387	0.00853649	-0.0821142	-0.122986	-0.121744	-0.053563	-0.0109223	-0.137557	-0.170764	0.0804047	-0.0177286	-0.0436487	-0.0364028	-0.0293154	0.101763	-0.0348252	-0.224009	0.0880841	-0.0621968	0.193222	-0.0130345	-0.0304064	-0.0960606	0.0138386	-0.12417	-0.100495	-0.0938259	0.0183659	-0.130102	0.120146	-0.0543378	-0.0805912	-0.124645	0.0418349	0.021871	-0.148479	0.0177925	-0.114159	-0.0967138	-0.051377	-0.0081395	-0.0351637	-0.0634677	-0.00577114	0.0476798	0.0572983	-0.0616238	0.0226707
APOPTOSIS	-0.010807	-0.0484195	0.0471263	-0.0202673	-0.0512677	-0.0511047	-0.043734	0.00892373	-0.0549919	-0.0592726	-0.000326345	-0.0342794	-0.049596	0.00852252	-0.00298689	-0.00476018	-0.0160934	-0.0646512	-0.00573707	-0.0173737	0.0149344	0.00745059	-0.0355997	-0.0338958	-0.00477867	-0.0207095	-0.0113732	-0.0317473	0.0309104	-0.0617335	-0.0180901	-0.0417285	-0.0212641	-0.0479591	0.00515184	0.0223816	-0.0384606	-0.0144993	-0.02979	-0.0159065	-0.00868894	0.00270982	-0.010209	-0.0119459	-0.0176911	0.0405095	0.0266874	-0.0395489	0.0127171
IL2 STAT5 SIGNALING	-0.0342561	-0.0571732	0.0239405	-0.0359994	-0.0624005	-0.071497	-0.048333	-0.0207725	-0.0761893	-0.0647677	-0.000550981	-0.0257569	-0.0456763	0.00678106	0.00459233	0.030203	-0.0140473	-0.124564	0.0199273	-0.0197485	0.0913493	0.00443985	-0.0136927	-0.0590894	-0.0103827	-0.0716925	-0.0466472	-0.0635686	0.00887425	-0.0684203	0.0279264	-0.0474197	-0.0378355	-0.0507891	0.00415514	0.031278	-0.064301	-0.0134655	-0.053922	-0.0252727	-0.0400014	-0.0186039	-0.0199212	-0.0230937	-0.0277458	0.0230757	0.0279673	-0.0512947	0.0173109
TNFA SIGNALING VIA NFKB	-0.0574713	-0.0472749	0.0720832	-0.0266811	-0.0508211	-0.0888823	-0.00685689	-0.00589122	-0.0779514	-0.0650745	0.00437718	0.0158344	-0.0805352	0.0101426	0.0383428	0.000395464	-0.0255153	-0.14547	0.0196098	-0.0572005	0.0411348	0.0216084	-0.0576274	-0.0631133	-0.0342235	-0.0538753	-0.0607837	-0.0594987	0.0191274	-0.0729723	0.00136275	-0.0189974	-0.0422139	-0.0379936	-0.0244289	0.0705065	-0.0907944	-0.0220538	-0.0605485	-0.0165249	-0.0632352	-0.0325788	-0.0299605	-0.0714009	-0.00868851	0.0139425	0.0950189	-0.0649172	0.0118131
INFLAMMATORY RESPONSE	-0.0763157	-0.090504	0.0326056	-0.046599	-0.0563949	-0.101751	-0.0390917	-0.00883896	-0.105125	-0.144153	0.022423	0.0110995	-0.0896877	0.00149773	-0.00163669	0.0360413	-0.0176238	-0.20691	0.0340972	-0.0567675	0.107086	0.0179891	-0.0326976	-0.0834619	-0.0399673	-0.0876205	-0.0607978	-0.0745784	0.0220583	-0.0890244	0.0211521	-0.0348681	-0.0399069	-0.069689	0.00236187	0.0338965	-0.0899592	-0.00441194	-0.062093	-0.0613221	-0.0505148	-0.0187756	-0.0276612	-0.0353459	-0.00175565	0.0420834	0.0729136	-0.0671807	0.00205025
IL6 JAK STAT3 SIGNALING	-0.0842277	-0.108862	0.0419724	-0.0416953	-0.0851213	-0.0912762	-0.0699987	-0.0142241	-0.103304	-0.147814	0.0168892	-0.0262495	-0.0540222	-0.0157303	0.00880779	0.0641908	-0.0303336	-0.14854	0.0604839	-0.0537463	0.118647	0.00417303	-0.0372569	-0.0895917	-0.0210596	-0.103844	-0.0670383	-0.0572891	0.0262251	-0.0740773	0.0593954	0.00702861	-0.0546912	-0.0856827	0.00365452	0.054756	-0.122118	-0.0098456	-0.0893778	-0.0772946	-0.0800067	0.00356904	-0.0169043	-0.0355119	-0.00256929	0.0578796	0.0653101	-0.0598749	0.0426383
KRAS SIGNALING UP	-0.0254487	-0.121539	0.016373	-0.0403805	-0.0683024	-0.100292	-0.054174	-0.0298776	-0.0650435	-0.130709	-0.0134294	-0.0196929	-0.0681934	-0.00251004	0.0168993	-0.029525	-0.0147113	-0.158097	-0.0187678	-0.0152904	0.0240065	0.0102977	-0.021267	-0.0562238	-0.0282107	-0.0410808	-0.0448707	-0.062099	0.0280796	-0.0957687	0.038535	-0.0576348	-0.023225	-0.0650864	-0.0493918	0.0569077	-0.0765638	-0.0226573	-0.0519048	-0.0322412	-0.0803901	-0.00641407	-0.0133262	-0.0345632	-0.0163447	0.0162531	0.0273585	-0.0461973	0.0288125
COAGULATION	-0.00816162	-0.081654	0.0475916	-0.0143043	-0.0440382	-0.0439299	-0.0793002	-0.0331627	-0.0911325	-0.109534	-0.0588334	-0.0699112	-0.130494	0.0297267	0.0172699	-0.054281	0.000731999	-0.122616	-0.0577966	-0.0367388	-0.0262334	0.0408639	-0.0114089	-0.0143839	-0.0565639	-0.020066	-0.0161792	-0.0538968	0.0547285	-0.0922246	-0.0371376	-0.0509333	0	-0.0301583	-0.013445	0.0608645	-0.0421699	-0.000191189	-0.0320641	0.0307491	-0.0703443	0.00756764	-0.0362953	0.000856145	-0.0321657	0.0622141	0.0534057	-0.0462897	0.0246759
APICAL JUNCTION	0.00951838	0.0159883	0.0469939	-0.0596862	0.00186841	-0.0494555	-0.049821	-0.0380435	-0.0857964	-0.0467239	-0.0250998	-0.0663629	-0.0721798	0.0193642	0.0121108	-0.0430108	0.0276662	-0.0767738	-0.0414805	0.00175975	-0.0415435	0.0172314	-0.029115	-0.0182489	-0.00706661	-0.0140985	0.0211063	-0.0458006	0.00565003	-0.0300678	0.00737007	-0.0176169	-0.000533889	-0.00173066	0.00820865	0.0725757	-0.0290535	0.00740492	-0.0197927	0.0233674	-0.0594685	-0.0274995	-0.0178168	-0.00496418	-0.0195511	0.0161639	0.0394368	-0.0253327	0.0192873
PANCREAS BETA CELLS	0.221722	-0.0669674	-0.0418559	-0.018289	0.0148301	-0.0527176	0.0176865	-0.0130024	-0.00500593	-0.0201974	-0.0354536	-0.0735605	-0.099195	-0.032152	0.0190144	-0.0860938	-0.0271939	-0.0628145	0.0171659	0.0113495	0.0257416	0.0239092	0.165344	0.242163	-0.0391968	-0.0384549	0.0913165	0.100571	0.0976802	0.000459944	-0.00679863	0.03212	0.0256942	0.0096972	-0.00946272	0.0375926	-0.056584	0.0109823	-0.0180332	0.0166583	0.0292873	0.0206829	-0.0107363	-0.0524853	0.0471254	0.082399	0.0332089	0.033977	0.0112495
KRAS SIGNALING DN	-0.014506	0.0415111	-0.00175877	0.0249732	-0.00201565	0.0128861	0.00665861	-0.0302313	-0.0207606	0.00368899	-0.0205182	0.00636414	-0.0435001	0.00709449	-0.0137708	-0.034702	0.0114628	-0.047638	0.000143001	0.00438862	0.00866071	-0.023013	-0.021423	0.0254124	0.000904539	-0.00437016	-0.0119085	0.0429994	0.0156915	-0.0346301	-0.00208028	-0.045514	0.0248547	-0.00215714	0.00848339	0.00558477	0.00111427	0.0161721	-0.00463287	0.0164766	-0.0236006	0.00233791	-0.0498175	-0.00673027	0.0179014	0.0492984	-0.00622418	-0.007042	0.012824
HEDGEHOG SIGNALING	-0.0211218	0.0193264	0.0271533	0.00115444	0.0145543	-0.0879573	-0.042339	-0.0307496	-0.025826	-0.124157	-0.0640906	-0.0489843	-0.111356	0.0488013	0.0214438	-0.0885747	0.0294601	-0.0621665	-0.0434671	0.0107448	-0.0471818	0.0249533	0.014879	0.0676608	-0.00739425	-0.0236914	0.0369784	0.0539809	-0.00368156	-0.0756573	0.0261979	-0.0233264	0.0255053	-0.0253192	0.0360572	0.0739536	-0.0400852	-0.0216324	-0.0647018	0.00621304	-0.0333769	0.0169953	-0.0496756	-0.0543521	-0.0535613	-0.0464849	0.0231308	-0.0136144	-0.0258114
EPITHELIAL MESENCHYMAL TRANSITION	-0.00748302	-0.0362396	0.0798769	-0.0977299	0.0367627	-0.149603	-0.0455327	-0.0566516	-0.135904	-0.161406	-0.103951	-0.144658	-0.169307	0.061779	0.0291521	-0.143763	0.0538317	-0.246728	-0.0936658	0.0391013	-0.140226	0.0889924	-0.0975022	-0.0525913	-0.0448277	-0.010367	0.0684639	-0.11475	0.0548105	-0.12186	-0.0438155	-0.0979382	-0.0156371	-0.0252223	-0.0308271	0.0908944	-0.0152408	-0.0136762	0.011278	0.062985	-0.0983246	-0.0304496	0.0171908	-0.0488062	-0.0592516	-0.0066881	0.101617	-0.0145933	0
WNT BETA CATENIN SIGNALING	-0.0243342	-0.00307158	-0.00999602	-0.0182418	0.0581918	0.0113492	-0.0551807	-0.013955	-0.0589411	-0.045486	-0.00391271	-0.06369	-0.0117885	0.0153085	0.0100237	-0.0341297	-0.000137104	0.00393148	-0.0196703	0.0330978	-0.0253361	0.029975	-0.0225595	0.00522029	0.0143639	-0.0155997	-0.00879823	-0.0214368	0.00946279	-0.050215	0.0425829	0.0110074	0.00511398	-0.000113285	-0.0450416	0.0794788	0.00312536	-0.0293357	-0.0455903	0.0229011	-0.0471507	-0.00395149	-0.0399583	-0.0109741	-0.0263965	0.00544555	0.0387024	0.00191631	0.0185559
MYOGENESIS	0.000558764	-0.0110225	0.0547589	-0.0223007	0.00989883	-0.0220442	-0.0762496	-0.0337213	-0.0188652	-0.00974175	-0.0501511	-0.0584523	-0.0917217	0.0214897	0.0329683	-0.0716884	0.00421897	-0.00611452	-0.0444057	0.0170142	-0.0488154	0.0345103	-0.0149955	-0.00376583	-0.0304558	-0.000310722	0.0310001	-0.00268651	0.0144894	-0.0213186	-0.000590649	-0.00519788	0.0192695	0.00154609	-0.00556394	0.0903058	-0.024909	-0.0153129	0.0239291	0.017398	-0.0413256	0.0153534	-0.00846384	-0.0193887	0	0.0169422	0.0458739	-0.00620755	0.0415992
[truncated: 318 more columns]
