# Supplementary material for: Molecular profiling of aromatase inhibitor sensitive and resistant ER+HER2- postmenopausal breast cancers
Source: Nat Commun. 2023 Jul 7;14:4017. doi: 10.1038/s41467-023-39613-z (PMC10328947; doi:10.1038/s41467-023-39613-z)
Supplement: Supplementary file 9 — Source Data [file 41467_2023_39613_MOESM9_ESM.zip › Source_data_Supplementary_Fig_5a.xlsx]

## Sheet: Source_data_Supplementary_Fig_5
Hallmark	Gene	Log2 FC
HALLMARK_ALLOGRAFT_REJECTION	EIF4G3	-0.0921805
HALLMARK_ALLOGRAFT_REJECTION	FGR	0.67449
HALLMARK_ALLOGRAFT_REJECTION	LCK	0.983966
HALLMARK_ALLOGRAFT_REJECTION	BCL10	0.248831
HALLMARK_ALLOGRAFT_REJECTION	GBP2	0.656129
HALLMARK_ALLOGRAFT_REJECTION	GLMN	0.201684
HALLMARK_ALLOGRAFT_REJECTION	CSF1	-0.0308342
HALLMARK_ALLOGRAFT_REJECTION	CD2	0.963633
HALLMARK_ALLOGRAFT_REJECTION	CTSS	0.859803
HALLMARK_ALLOGRAFT_REJECTION	CD1D	0.44026
HALLMARK_ALLOGRAFT_REJECTION	FCGR2B	0.621087
HALLMARK_ALLOGRAFT_REJECTION	CD247	1.00207
HALLMARK_ALLOGRAFT_REJECTION	FASLG	1.15762
HALLMARK_ALLOGRAFT_REJECTION	PTPRC	0.756389
HALLMARK_ALLOGRAFT_REJECTION	DYRK3	0.193146
HALLMARK_ALLOGRAFT_REJECTION	IL10	0.624822
HALLMARK_ALLOGRAFT_REJECTION	TGFB2	0.445756
HALLMARK_ALLOGRAFT_REJECTION	DEGS1	0.47922
HALLMARK_ALLOGRAFT_REJECTION	NLRP3	0.299053
HALLMARK_ALLOGRAFT_REJECTION	SOCS5	0.356788
HALLMARK_ALLOGRAFT_REJECTION	MTIF2	0.117912
HALLMARK_ALLOGRAFT_REJECTION	CAPG	0.437535
HALLMARK_ALLOGRAFT_REJECTION	CD8A	1.03366
HALLMARK_ALLOGRAFT_REJECTION	CD8B	0.864336
HALLMARK_ALLOGRAFT_REJECTION	ZAP70	0.85559
HALLMARK_ALLOGRAFT_REJECTION	IL18RAP	1.02674
HALLMARK_ALLOGRAFT_REJECTION	IL1B	0.289271
HALLMARK_ALLOGRAFT_REJECTION	INHBB	0.352511
HALLMARK_ALLOGRAFT_REJECTION	ACVR2A	0.338852
HALLMARK_ALLOGRAFT_REJECTION	LY75	0.969999
HALLMARK_ALLOGRAFT_REJECTION	STAT1	0.776728
HALLMARK_ALLOGRAFT_REJECTION	STAT4	0.82566
HALLMARK_ALLOGRAFT_REJECTION	CD28	0.759723
HALLMARK_ALLOGRAFT_REJECTION	CCR1	0.859015
HALLMARK_ALLOGRAFT_REJECTION	CCR2	0.986211
HALLMARK_ALLOGRAFT_REJECTION	CCR5	0.83457
HALLMARK_ALLOGRAFT_REJECTION	STAB1	0.287991
HALLMARK_ALLOGRAFT_REJECTION	CD47	0.263756
HALLMARK_ALLOGRAFT_REJECTION	TRAT1	0.97576
HALLMARK_ALLOGRAFT_REJECTION	CD96	0.935335
HALLMARK_ALLOGRAFT_REJECTION	CD80	0.585896
HALLMARK_ALLOGRAFT_REJECTION	HCLS1	0.508534
HALLMARK_ALLOGRAFT_REJECTION	CD86	0.630659
HALLMARK_ALLOGRAFT_REJECTION	MRPL3	0.00158424
HALLMARK_ALLOGRAFT_REJECTION	NCK1	0.529873
HALLMARK_ALLOGRAFT_REJECTION	IL12A	1.35729
HALLMARK_ALLOGRAFT_REJECTION	TLR1	0.638979
HALLMARK_ALLOGRAFT_REJECTION	TLR6	0.507998
HALLMARK_ALLOGRAFT_REJECTION	RPL9	-0.0976074
HALLMARK_ALLOGRAFT_REJECTION	EREG	1.82208
HALLMARK_ALLOGRAFT_REJECTION	CXCL9	1.62826
HALLMARK_ALLOGRAFT_REJECTION	CXCL13	1.89426
HALLMARK_ALLOGRAFT_REJECTION	IL15	0.938368
HALLMARK_ALLOGRAFT_REJECTION	ABCE1	0.137506
HALLMARK_ALLOGRAFT_REJECTION	RPS3A	-0.0125436
HALLMARK_ALLOGRAFT_REJECTION	TLR2	0.701776
HALLMARK_ALLOGRAFT_REJECTION	TLR3	-0.00102091
HALLMARK_ALLOGRAFT_REJECTION	GZMA	1.03258
HALLMARK_ALLOGRAFT_REJECTION	CARTPT	-4.35563
HALLMARK_ALLOGRAFT_REJECTION	F2R	-0.041736
HALLMARK_ALLOGRAFT_REJECTION	ST8SIA4	0.408343
HALLMARK_ALLOGRAFT_REJECTION	CD74	0.506662
HALLMARK_ALLOGRAFT_REJECTION	ITK	1.03745
HALLMARK_ALLOGRAFT_REJECTION	IL12B	0.680023
HALLMARK_ALLOGRAFT_REJECTION	LCP2	0.625199
HALLMARK_ALLOGRAFT_REJECTION	NPM1	0.10656
HALLMARK_ALLOGRAFT_REJECTION	IRF4	1.31259
HALLMARK_ALLOGRAFT_REJECTION	LY86	-0.0569406
HALLMARK_ALLOGRAFT_REJECTION	HLA-A	0.982818
HALLMARK_ALLOGRAFT_REJECTION	HLA-E	0.755471
HALLMARK_ALLOGRAFT_REJECTION	TNF	0.911669
HALLMARK_ALLOGRAFT_REJECTION	LTB	1.20124
HALLMARK_ALLOGRAFT_REJECTION	C2	0.599173
HALLMARK_ALLOGRAFT_REJECTION	HLA-DRA	0.715487
HALLMARK_ALLOGRAFT_REJECTION	HLA-DQA1	0.942905
HALLMARK_ALLOGRAFT_REJECTION	HLA-DOB	1.69282
HALLMARK_ALLOGRAFT_REJECTION	TAP2	1.3369
HALLMARK_ALLOGRAFT_REJECTION	TAP1	1.50011
HALLMARK_ALLOGRAFT_REJECTION	HLA-DMB	0.49958
HALLMARK_ALLOGRAFT_REJECTION	HLA-DMA	0.585737
HALLMARK_ALLOGRAFT_REJECTION	HLA-DOA	0.675079
HALLMARK_ALLOGRAFT_REJECTION	TAPBP	0.494029
HALLMARK_ALLOGRAFT_REJECTION	CCND3	0.697314
HALLMARK_ALLOGRAFT_REJECTION	MAP3K7	0.15708
HALLMARK_ALLOGRAFT_REJECTION	IFNGR1	0.6188
HALLMARK_ALLOGRAFT_REJECTION	HDAC9	0.981582
HALLMARK_ALLOGRAFT_REJECTION	IL6	1.23959
HALLMARK_ALLOGRAFT_REJECTION	INHBA	0.513484
HALLMARK_ALLOGRAFT_REJECTION	EGFR	2.1683
HALLMARK_ALLOGRAFT_REJECTION	ACHE	1.31984
HALLMARK_ALLOGRAFT_REJECTION	IKBKB	-0.913269
HALLMARK_ALLOGRAFT_REJECTION	LYN	0.98615
HALLMARK_ALLOGRAFT_REJECTION	IL7	1.21608
HALLMARK_ALLOGRAFT_REJECTION	TPD52	-0.766046
HALLMARK_ALLOGRAFT_REJECTION	RIPK2	0.676511
HALLMARK_ALLOGRAFT_REJECTION	JAK2	0.546884
HALLMARK_ALLOGRAFT_REJECTION	CDKN2A	2.01825
HALLMARK_ALLOGRAFT_REJECTION	CCL19	0.930022
HALLMARK_ALLOGRAFT_REJECTION	SIT1	1.13771
HALLMARK_ALLOGRAFT_REJECTION	GCNT1	0.840721
HALLMARK_ALLOGRAFT_REJECTION	TRAF2	0.49864
HALLMARK_ALLOGRAFT_REJECTION	IL2RA	1.53993
HALLMARK_ALLOGRAFT_REJECTION	ABI1	0.353261
HALLMARK_ALLOGRAFT_REJECTION	UBE2D1	0.546838
HALLMARK_ALLOGRAFT_REJECTION	SRGN	1.07873
HALLMARK_ALLOGRAFT_REJECTION	PRF1	1.23195
HALLMARK_ALLOGRAFT_REJECTION	FAS	0.832284
HALLMARK_ALLOGRAFT_REJECTION	EIF3A	0.0856912
HALLMARK_ALLOGRAFT_REJECTION	IRF7	0.0795103
HALLMARK_ALLOGRAFT_REJECTION	APBB1	-0.343164
HALLMARK_ALLOGRAFT_REJECTION	SPI1	0.671932
HALLMARK_ALLOGRAFT_REJECTION	IL18	0.417182
HALLMARK_ALLOGRAFT_REJECTION	CD3E	1.21457
HALLMARK_ALLOGRAFT_REJECTION	CD3D	1.12207
HALLMARK_ALLOGRAFT_REJECTION	CD3G	1.12767
HALLMARK_ALLOGRAFT_REJECTION	THY1	0.481527
HALLMARK_ALLOGRAFT_REJECTION	CRTAM	0.641545
HALLMARK_ALLOGRAFT_REJECTION	ETS1	0.806375
HALLMARK_ALLOGRAFT_REJECTION	CCND2	0.535351
HALLMARK_ALLOGRAFT_REJECTION	CD4	0.690814
HALLMARK_ALLOGRAFT_REJECTION	PTPN6	0.0717801
HALLMARK_ALLOGRAFT_REJECTION	KLRD1	1.26316
HALLMARK_ALLOGRAFT_REJECTION	BCAT1	0.978971
HALLMARK_ALLOGRAFT_REJECTION	UBE2N	0.0036143
HALLMARK_ALLOGRAFT_REJECTION	GZMB	1.74961
HALLMARK_ALLOGRAFT_REJECTION	HIF1A	0.77023
HALLMARK_ALLOGRAFT_REJECTION	GPR65	0.281418
HALLMARK_ALLOGRAFT_REJECTION	AKT1	-0.275603
HALLMARK_ALLOGRAFT_REJECTION	EIF3J	-0.205981
HALLMARK_ALLOGRAFT_REJECTION	B2M	0.541494
HALLMARK_ALLOGRAFT_REJECTION	CSK	0.563529
HALLMARK_ALLOGRAFT_REJECTION	IL16	0.175545
HALLMARK_ALLOGRAFT_REJECTION	SOCS1	1.40401
HALLMARK_ALLOGRAFT_REJECTION	IGSF6	0.443038
HALLMARK_ALLOGRAFT_REJECTION	PRKCB	0.859354
HALLMARK_ALLOGRAFT_REJECTION	IL4R	0.451602
HALLMARK_ALLOGRAFT_REJECTION	ITGAL	0.537296
HALLMARK_ALLOGRAFT_REJECTION	CCL22	0.585723
HALLMARK_ALLOGRAFT_REJECTION	PSMB10	0.78658
HALLMARK_ALLOGRAFT_REJECTION	IRF8	0.707171
HALLMARK_ALLOGRAFT_REJECTION	EIF5A	0.599197
HALLMARK_ALLOGRAFT_REJECTION	NOS2	0.0349524
HALLMARK_ALLOGRAFT_REJECTION	CCL2	1.11648
HALLMARK_ALLOGRAFT_REJECTION	CCL11	0.797504
HALLMARK_ALLOGRAFT_REJECTION	CCL13	2.79556
HALLMARK_ALLOGRAFT_REJECTION	CCL5	1.67681
HALLMARK_ALLOGRAFT_REJECTION	CCL4	1.40168
HALLMARK_ALLOGRAFT_REJECTION	BRCA1	-0.284027
HALLMARK_ALLOGRAFT_REJECTION	NME1	-0.124562
HALLMARK_ALLOGRAFT_REJECTION	CD7	1.30626
HALLMARK_ALLOGRAFT_REJECTION	GALNT1	0.270628
HALLMARK_ALLOGRAFT_REJECTION	ICAM1	1.24246
HALLMARK_ALLOGRAFT_REJECTION	IL27RA	1.38713
HALLMARK_ALLOGRAFT_REJECTION	IL12RB1	1.04161
HALLMARK_ALLOGRAFT_REJECTION	MAP4K1	0.807501
HALLMARK_ALLOGRAFT_REJECTION	TGFB1	0.361573
HALLMARK_ALLOGRAFT_REJECTION	RPS19	0.555431
HALLMARK_ALLOGRAFT_REJECTION	CD79A	1.38934
HALLMARK_ALLOGRAFT_REJECTION	BCL3	0.157759
HALLMARK_ALLOGRAFT_REJECTION	PRKCG	0.344182
HALLMARK_ALLOGRAFT_REJECTION	RPS9	0.157951
HALLMARK_ALLOGRAFT_REJECTION	NCR1	1.51876
HALLMARK_ALLOGRAFT_REJECTION	IL11	0.540679
HALLMARK_ALLOGRAFT_REJECTION	MMP9	1.32869
HALLMARK_ALLOGRAFT_REJECTION	CD40	0.713841
HALLMARK_ALLOGRAFT_REJECTION	IFNAR2	0.88825
HALLMARK_ALLOGRAFT_REJECTION	IFNGR2	0.25604
HALLMARK_ALLOGRAFT_REJECTION	ITGB2	0.830401
HALLMARK_ALLOGRAFT_REJECTION	LIF	0.88471
HALLMARK_ALLOGRAFT_REJECTION	EIF3D	0.308278
HALLMARK_ALLOGRAFT_REJECTION	NCF4	0.546279
HALLMARK_ALLOGRAFT_REJECTION	IL2RB	1.02596
HALLMARK_ALLOGRAFT_REJECTION	TIMP1	0.568228
HALLMARK_ALLOGRAFT_REJECTION	CFP	0.342797
HALLMARK_ALLOGRAFT_REJECTION	WAS	0.611228
HALLMARK_ALLOGRAFT_REJECTION	IL2RG	1.17962
HALLMARK_ALLOGRAFT_REJECTION	CXCR3	0.937011
HALLMARK_ALLOGRAFT_REJECTION	RPL39	0.428701
HALLMARK_ALLOGRAFT_REJECTION	ELF4	0.507011
HALLMARK_ALLOGRAFT_REJECTION	CD40LG	0.923846
HALLMARK_ALLOGRAFT_REJECTION	FLNA	0.642433
HALLMARK_INTERFERON_GAMMA_RESPONSE	ISG15	0.389924
HALLMARK_INTERFERON_GAMMA_RESPONSE	PSMB2	0.632054
HALLMARK_INTERFERON_GAMMA_RESPONSE	PDE4B	0.809735
HALLMARK_INTERFERON_GAMMA_RESPONSE	IFI44L	0.941452
HALLMARK_INTERFERON_GAMMA_RESPONSE	IFI44	0.747406
HALLMARK_INTERFERON_GAMMA_RESPONSE	GBP4	1.15722
HALLMARK_INTERFERON_GAMMA_RESPONSE	VCAM1	1.30748
HALLMARK_INTERFERON_GAMMA_RESPONSE	TXNIP	0.0813638
HALLMARK_INTERFERON_GAMMA_RESPONSE	FCGR1A	0.582085
HALLMARK_INTERFERON_GAMMA_RESPONSE	ADAR	0.179317
HALLMARK_INTERFERON_GAMMA_RESPONSE	SLAMF7	1.06829
HALLMARK_INTERFERON_GAMMA_RESPONSE	XCL1	0.614444
HALLMARK_INTERFERON_GAMMA_RESPONSE	SELP	-0.178121
HALLMARK_INTERFERON_GAMMA_RESPONSE	PTGS2	1.46269
HALLMARK_INTERFERON_GAMMA_RESPONSE	PLA2G4A	2.0075
HALLMARK_INTERFERON_GAMMA_RESPONSE	CFH	0.588573
HALLMARK_INTERFERON_GAMMA_RESPONSE	CMPK2	0.974912
HALLMARK_INTERFERON_GAMMA_RESPONSE	RSAD2	0.922377
HALLMARK_INTERFERON_GAMMA_RESPONSE	EIF2AK2	0.252675
HALLMARK_INTERFERON_GAMMA_RESPONSE	PNPT1	0.352782
HALLMARK_INTERFERON_GAMMA_RESPONSE	PELI1	0.933533
HALLMARK_INTERFERON_GAMMA_RESPONSE	MTHFD2	0.602086
HALLMARK_INTERFERON_GAMMA_RESPONSE	VAMP8	0.0688802
HALLMARK_INTERFERON_GAMMA_RESPONSE	VAMP5	0.665177
HALLMARK_INTERFERON_GAMMA_RESPONSE	ST3GAL5	0.225858
HALLMARK_INTERFERON_GAMMA_RESPONSE	NMI	0.907137
HALLMARK_INTERFERON_GAMMA_RESPONSE	TNFAIP6	0.431179
HALLMARK_INTERFERON_GAMMA_RESPONSE	IFIH1	1.17495
HALLMARK_INTERFERON_GAMMA_RESPONSE	STAT1	0.776728
HALLMARK_INTERFERON_GAMMA_RESPONSE	STAT4	0.82566
HALLMARK_INTERFERON_GAMMA_RESPONSE	CASP8	0.35196
HALLMARK_INTERFERON_GAMMA_RESPONSE	MYD88	0.543629
HALLMARK_INTERFERON_GAMMA_RESPONSE	EIF4E3	-0.203218
HALLMARK_INTERFERON_GAMMA_RESPONSE	CD86	0.630659
HALLMARK_INTERFERON_GAMMA_RESPONSE	PARP14	0.442699
HALLMARK_INTERFERON_GAMMA_RESPONSE	PLSCR1	0.71569
HALLMARK_INTERFERON_GAMMA_RESPONSE	P2RY14	0.615277
HALLMARK_INTERFERON_GAMMA_RESPONSE	TNFSF10	0.199516
HALLMARK_INTERFERON_GAMMA_RESPONSE	RTP4	0.8769
HALLMARK_INTERFERON_GAMMA_RESPONSE	CD38	1.61195
HALLMARK_INTERFERON_GAMMA_RESPONSE	LAP3	0.615163
HALLMARK_INTERFERON_GAMMA_RESPONSE	CXCL9	1.62826
HALLMARK_INTERFERON_GAMMA_RESPONSE	CXCL10	2.01855
HALLMARK_INTERFERON_GAMMA_RESPONSE	CXCL11	2.17058
HALLMARK_INTERFERON_GAMMA_RESPONSE	HERC6	0.524615
HALLMARK_INTERFERON_GAMMA_RESPONSE	BANK1	1.23195
HALLMARK_INTERFERON_GAMMA_RESPONSE	NFKB1	0.105388
HALLMARK_INTERFERON_GAMMA_RESPONSE	IL15	0.938368
HALLMARK_INTERFERON_GAMMA_RESPONSE	DDX60	0.174021
HALLMARK_INTERFERON_GAMMA_RESPONSE	IRF2	0.195865
HALLMARK_INTERFERON_GAMMA_RESPONSE	CASP3	0.145725
HALLMARK_INTERFERON_GAMMA_RESPONSE	GZMA	1.03258
HALLMARK_INTERFERON_GAMMA_RESPONSE	ST8SIA4	0.408343
HALLMARK_INTERFERON_GAMMA_RESPONSE	ISOC1	-0.670541
HALLMARK_INTERFERON_GAMMA_RESPONSE	IRF1	0.824454
HALLMARK_INTERFERON_GAMMA_RESPONSE	CD74	0.506662
HALLMARK_INTERFERON_GAMMA_RESPONSE	LCP2	0.625199
HALLMARK_INTERFERON_GAMMA_RESPONSE	IRF4	1.31259
HALLMARK_INTERFERON_GAMMA_RESPONSE	RIPK1	0.100937
HALLMARK_INTERFERON_GAMMA_RESPONSE	HLA-A	0.982818
HALLMARK_INTERFERON_GAMMA_RESPONSE	TRIM26	0.29937
HALLMARK_INTERFERON_GAMMA_RESPONSE	HLA-B	0.877124
HALLMARK_INTERFERON_GAMMA_RESPONSE	CFB	-0.725605
HALLMARK_INTERFERON_GAMMA_RESPONSE	HLA-DRB1	0.876981
HALLMARK_INTERFERON_GAMMA_RESPONSE	HLA-DQA1	0.942905
HALLMARK_INTERFERON_GAMMA_RESPONSE	PSMB8	0.78382
HALLMARK_INTERFERON_GAMMA_RESPONSE	PSMB9	1.18328
HALLMARK_INTERFERON_GAMMA_RESPONSE	TAP1	1.50011
HALLMARK_INTERFERON_GAMMA_RESPONSE	HLA-DMA	0.585737
HALLMARK_INTERFERON_GAMMA_RESPONSE	TAPBP	0.494029
HALLMARK_INTERFERON_GAMMA_RESPONSE	CDKN1A	0.349973
HALLMARK_INTERFERON_GAMMA_RESPONSE	PIM1	1.08407
HALLMARK_INTERFERON_GAMMA_RESPONSE	CMTR1	0.214029
HALLMARK_INTERFERON_GAMMA_RESPONSE	TNFAIP3	0.972234
HALLMARK_INTERFERON_GAMMA_RESPONSE	SOD2	1.40635
HALLMARK_INTERFERON_GAMMA_RESPONSE	ARL4A	0.128768
HALLMARK_INTERFERON_GAMMA_RESPONSE	IL6	1.23959
HALLMARK_INTERFERON_GAMMA_RESPONSE	NOD1	0.356917
HALLMARK_INTERFERON_GAMMA_RESPONSE	UPP1	1.10428
HALLMARK_INTERFERON_GAMMA_RESPONSE	AUTS2	-0.147862
HALLMARK_INTERFERON_GAMMA_RESPONSE	FGL2	0.436041
HALLMARK_INTERFERON_GAMMA_RESPONSE	SRI	-0.487789
HALLMARK_INTERFERON_GAMMA_RESPONSE	SAMD9L	0.576504
HALLMARK_INTERFERON_GAMMA_RESPONSE	NAMPT	1.00807
HALLMARK_INTERFERON_GAMMA_RESPONSE	IRF5	0.29592
HALLMARK_INTERFERON_GAMMA_RESPONSE	BPGM	0.267793
HALLMARK_INTERFERON_GAMMA_RESPONSE	PARP12	0.585302
HALLMARK_INTERFERON_GAMMA_RESPONSE	IDO1	2.77389
HALLMARK_INTERFERON_GAMMA_RESPONSE	IL7	1.21608
HALLMARK_INTERFERON_GAMMA_RESPONSE	RIPK2	0.676511
HALLMARK_INTERFERON_GAMMA_RESPONSE	LY6E	0.806718
HALLMARK_INTERFERON_GAMMA_RESPONSE	JAK2	0.546884
HALLMARK_INTERFERON_GAMMA_RESPONSE	CD274	1.50358
HALLMARK_INTERFERON_GAMMA_RESPONSE	DDX58	0.570857
HALLMARK_INTERFERON_GAMMA_RESPONSE	TDRD7	0.161035
HALLMARK_INTERFERON_GAMMA_RESPONSE	TRIM14	0.309044
HALLMARK_INTERFERON_GAMMA_RESPONSE	TOR1B	0.0318622
HALLMARK_INTERFERON_GAMMA_RESPONSE	PFKP	1.93319
HALLMARK_INTERFERON_GAMMA_RESPONSE	IL15RA	0.98038
HALLMARK_INTERFERON_GAMMA_RESPONSE	ARID5B	0.247712
HALLMARK_INTERFERON_GAMMA_RESPONSE	FAS	0.832284
HALLMARK_INTERFERON_GAMMA_RESPONSE	IFIT2	0.769911
HALLMARK_INTERFERON_GAMMA_RESPONSE	IFIT3	0.590901
HALLMARK_INTERFERON_GAMMA_RESPONSE	IFIT1	-0.0389531
HALLMARK_INTERFERON_GAMMA_RESPONSE	SLC25A28	0.117176
HALLMARK_INTERFERON_GAMMA_RESPONSE	CASP7	-0.141376
HALLMARK_INTERFERON_GAMMA_RESPONSE	IFITM2	-0.075382
HALLMARK_INTERFERON_GAMMA_RESPONSE	IFITM3	0.288559
HALLMARK_INTERFERON_GAMMA_RESPONSE	IRF7	0.0795103
HALLMARK_INTERFERON_GAMMA_RESPONSE	TRIM21	0.38935
HALLMARK_INTERFERON_GAMMA_RESPONSE	UBE2L6	0.273912
HALLMARK_INTERFERON_GAMMA_RESPONSE	SERPING1	0.772963
HALLMARK_INTERFERON_GAMMA_RESPONSE	BATF2	1.47111
HALLMARK_INTERFERON_GAMMA_RESPONSE	IL18BP	0.696335
HALLMARK_INTERFERON_GAMMA_RESPONSE	CASP4	0.57095
HALLMARK_INTERFERON_GAMMA_RESPONSE	CASP1	0.546687
HALLMARK_INTERFERON_GAMMA_RESPONSE	IL10RA	0.552428
HALLMARK_INTERFERON_GAMMA_RESPONSE	PTPN6	0.0717801
HALLMARK_INTERFERON_GAMMA_RESPONSE	C1S	0.917943
HALLMARK_INTERFERON_GAMMA_RESPONSE	C1R	0.785676
HALLMARK_INTERFERON_GAMMA_RESPONSE	CD69	0.992507
HALLMARK_INTERFERON_GAMMA_RESPONSE	SSPN	0.432467
HALLMARK_INTERFERON_GAMMA_RESPONSE	ITGB7	0.518847
HALLMARK_INTERFERON_GAMMA_RESPONSE	METTL7B	1.06306
HALLMARK_INTERFERON_GAMMA_RESPONSE	STAT2	0.351389
HALLMARK_INTERFERON_GAMMA_RESPONSE	BTG1	0.318867
HALLMARK_INTERFERON_GAMMA_RESPONSE	CMKLR1	0.588144
HALLMARK_INTERFERON_GAMMA_RESPONSE	TRAFD1	0.0721351
HALLMARK_INTERFERON_GAMMA_RESPONSE	OAS3	0.234155
HALLMARK_INTERFERON_GAMMA_RESPONSE	OAS2	0.589851
HALLMARK_INTERFERON_GAMMA_RESPONSE	OASL	0.80228
HALLMARK_INTERFERON_GAMMA_RESPONSE	LATS2	0.423798
HALLMARK_INTERFERON_GAMMA_RESPONSE	EPSTI1	0.864089
HALLMARK_INTERFERON_GAMMA_RESPONSE	GPR18	0.883577
HALLMARK_INTERFERON_GAMMA_RESPONSE	PNP	0.9329
HALLMARK_INTERFERON_GAMMA_RESPONSE	PSME1	-0.173287
HALLMARK_INTERFERON_GAMMA_RESPONSE	PSME2	-0.0917561
HALLMARK_INTERFERON_GAMMA_RESPONSE	RNF31	-0.0811678
HALLMARK_INTERFERON_GAMMA_RESPONSE	IRF9	0.079771
HALLMARK_INTERFERON_GAMMA_RESPONSE	NFKBIA	0.356683
HALLMARK_INTERFERON_GAMMA_RESPONSE	GCH1	0.757704
HALLMARK_INTERFERON_GAMMA_RESPONSE	PSMA3	0.132058
HALLMARK_INTERFERON_GAMMA_RESPONSE	HIF1A	0.77023
HALLMARK_INTERFERON_GAMMA_RESPONSE	IFI27	0.104887
HALLMARK_INTERFERON_GAMMA_RESPONSE	TNFAIP2	0.334873
HALLMARK_INTERFERON_GAMMA_RESPONSE	B2M	0.541494
HALLMARK_INTERFERON_GAMMA_RESPONSE	SPPL2A	-0.03714
HALLMARK_INTERFERON_GAMMA_RESPONSE	LYSMD2	0.546743
HALLMARK_INTERFERON_GAMMA_RESPONSE	PML	0.832252
HALLMARK_INTERFERON_GAMMA_RESPONSE	ISG20	0.999191
HALLMARK_INTERFERON_GAMMA_RESPONSE	CIITA	0.811581
HALLMARK_INTERFERON_GAMMA_RESPONSE	SOCS1	1.40401
HALLMARK_INTERFERON_GAMMA_RESPONSE	IL4R	0.451602
HALLMARK_INTERFERON_GAMMA_RESPONSE	MVP	-0.133608
HALLMARK_INTERFERON_GAMMA_RESPONSE	MT2A	0.596594
HALLMARK_INTERFERON_GAMMA_RESPONSE	NUP93	0.675068
HALLMARK_INTERFERON_GAMMA_RESPONSE	NLRC5	0.956545
HALLMARK_INTERFERON_GAMMA_RESPONSE	PSMB10	0.78658
HALLMARK_INTERFERON_GAMMA_RESPONSE	IRF8	0.707171
HALLMARK_INTERFERON_GAMMA_RESPONSE	XAF1	0.395563
HALLMARK_INTERFERON_GAMMA_RESPONSE	CCL2	1.11648
HALLMARK_INTERFERON_GAMMA_RESPONSE	CCL5	1.67681
HALLMARK_INTERFERON_GAMMA_RESPONSE	DHX58	-0.0618769
HALLMARK_INTERFERON_GAMMA_RESPONSE	STAT3	0.157999
HALLMARK_INTERFERON_GAMMA_RESPONSE	IFI35	0.242153
HALLMARK_INTERFERON_GAMMA_RESPONSE	TRIM25	0.0254208
HALLMARK_INTERFERON_GAMMA_RESPONSE	SOCS3	0.602719
HALLMARK_INTERFERON_GAMMA_RESPONSE	LGALS3BP	0.219974
HALLMARK_INTERFERON_GAMMA_RESPONSE	RNF213	0.0406465
HALLMARK_INTERFERON_GAMMA_RESPONSE	SECTM1	0.804947
HALLMARK_INTERFERON_GAMMA_RESPONSE	PTPN2	0.338713
HALLMARK_INTERFERON_GAMMA_RESPONSE	ICAM1	1.24246
HALLMARK_INTERFERON_GAMMA_RESPONSE	BST2	0.186841
HALLMARK_INTERFERON_GAMMA_RESPONSE	FPR1	0.530366
HALLMARK_INTERFERON_GAMMA_RESPONSE	RBCK1	0.000589337
HALLMARK_INTERFERON_GAMMA_RESPONSE	SAMHD1	0.565345
HALLMARK_INTERFERON_GAMMA_RESPONSE	CD40	0.713841
HALLMARK_INTERFERON_GAMMA_RESPONSE	NCOA3	-0.00691362
HALLMARK_INTERFERON_GAMMA_RESPONSE	ZNFX1	0.112582
HALLMARK_INTERFERON_GAMMA_RESPONSE	PTPN1	-0.610852
HALLMARK_INTERFERON_GAMMA_RESPONSE	ZBP1	0.896868
HALLMARK_INTERFERON_GAMMA_RESPONSE	OGFR	-0.0859228
HALLMARK_INTERFERON_GAMMA_RESPONSE	HELZ2	0.112952
HALLMARK_INTERFERON_GAMMA_RESPONSE	IFNAR2	0.88825
HALLMARK_INTERFERON_GAMMA_RESPONSE	MX2	0.749692
HALLMARK_INTERFERON_GAMMA_RESPONSE	MX1	0.684644
HALLMARK_INTERFERON_GAMMA_RESPONSE	USP18	0.896436
HALLMARK_INTERFERON_GAMMA_RESPONSE	APOL6	1.05468
HALLMARK_INTERFERON_GAMMA_RESPONSE	CSF2RB	1.12603
HALLMARK_INTERFERON_GAMMA_RESPONSE	IL2RB	1.02596
HALLMARK_ESTROGEN_RESPONSE_EARLY	DHRS3	0.163108
HALLMARK_ESTROGEN_RESPONSE_EARLY	KAZN	0.323319
HALLMARK_ESTROGEN_RESPONSE_EARLY	NBL1	0.287523
HALLMARK_ESTROGEN_RESPONSE_EARLY	SFN	1.24346
HALLMARK_ESTROGEN_RESPONSE_EARLY	SLC2A1	1.08226
HALLMARK_ESTROGEN_RESPONSE_EARLY	TTC39A	-1.41519
HALLMARK_ESTROGEN_RESPONSE_EARLY	CELSR2	-1.21058
HALLMARK_ESTROGEN_RESPONSE_EARLY	SLC16A1	1.55202
HALLMARK_ESTROGEN_RESPONSE_EARLY	OLFML3	-0.0678716
HALLMARK_ESTROGEN_RESPONSE_EARLY	PDZK1	-3.94906
HALLMARK_ESTROGEN_RESPONSE_EARLY	ANXA9	-2.51512
HALLMARK_ESTROGEN_RESPONSE_EARLY	MUC1	-0.827737
HALLMARK_ESTROGEN_RESPONSE_EARLY	ISG20L2	0.078468
HALLMARK_ESTROGEN_RESPONSE_EARLY	SLC19A2	-1.50647
HALLMARK_ESTROGEN_RESPONSE_EARLY	LAD1	1.80847
HALLMARK_ESTROGEN_RESPONSE_EARLY	ELF3	0.520106
HALLMARK_ESTROGEN_RESPONSE_EARLY	OPN3	1.04321
HALLMARK_ESTROGEN_RESPONSE_EARLY	GREB1	-2.60646
HALLMARK_ESTROGEN_RESPONSE_EARLY	SLC1A4	-0.665379
HALLMARK_ESTROGEN_RESPONSE_EARLY	CYP26B1	0.914248
HALLMARK_ESTROGEN_RESPONSE_EARLY	REEP1	-1.0042
HALLMARK_ESTROGEN_RESPONSE_EARLY	FHL2	-0.152002
HALLMARK_ESTROGEN_RESPONSE_EARLY	INHBB	0.352511
HALLMARK_ESTROGEN_RESPONSE_EARLY	MREG	-0.62528
HALLMARK_ESTROGEN_RESPONSE_EARLY	MLPH	-1.66725
HALLMARK_ESTROGEN_RESPONSE_EARLY	RAB17	-1.46671
HALLMARK_ESTROGEN_RESPONSE_EARLY	BHLHE40	-0.583022
HALLMARK_ESTROGEN_RESPONSE_EARLY	SH3BP5	0.357614
HALLMARK_ESTROGEN_RESPONSE_EARLY	SEMA3B	-1.94478
HALLMARK_ESTROGEN_RESPONSE_EARLY	CISH	-0.593504
HALLMARK_ESTROGEN_RESPONSE_EARLY	IL17RB	-0.663791
HALLMARK_ESTROGEN_RESPONSE_EARLY	FLNB	-0.661126
HALLMARK_ESTROGEN_RESPONSE_EARLY	LRIG1	-1.03672
HALLMARK_ESTROGEN_RESPONSE_EARLY	SIAH2	-1.49967
HALLMARK_ESTROGEN_RESPONSE_EARLY	TIPARP	-0.288641
HALLMARK_ESTROGEN_RESPONSE_EARLY	HES1	-0.0704832
HALLMARK_ESTROGEN_RESPONSE_EARLY	WFS1	-0.706425
HALLMARK_ESTROGEN_RESPONSE_EARLY	AREG	-0.0912686
HALLMARK_ESTROGEN_RESPONSE_EARLY	AFF1	-0.215316
HALLMARK_ESTROGEN_RESPONSE_EARLY	NPY1R	-4.83125
HALLMARK_ESTROGEN_RESPONSE_EARLY	PDLIM3	0.729104
HALLMARK_ESTROGEN_RESPONSE_EARLY	IL6ST	-1.74124
HALLMARK_ESTROGEN_RESPONSE_EARLY	MAST4	-1.35338
HALLMARK_ESTROGEN_RESPONSE_EARLY	RHOBTB3	-0.360928
HALLMARK_ESTROGEN_RESPONSE_EARLY	SNX24	-0.458521
HALLMARK_ESTROGEN_RESPONSE_EARLY	SLC22A5	-1.0056
HALLMARK_ESTROGEN_RESPONSE_EARLY	SLC26A2	0.606385
HALLMARK_ESTROGEN_RESPONSE_EARLY	WWC1	0.0844079
HALLMARK_ESTROGEN_RESPONSE_EARLY	STC2	-2.74038
HALLMARK_ESTROGEN_RESPONSE_EARLY	FOXC1	3.64439
HALLMARK_ESTROGEN_RESPONSE_EARLY	TUBB2B	1.55871
HALLMARK_ESTROGEN_RESPONSE_EARLY	ELOVL2	-3.02373
HALLMARK_ESTROGEN_RESPONSE_EARLY	MICB	0.36352
HALLMARK_ESTROGEN_RESPONSE_EARLY	FKBP5	0.801965
HALLMARK_ESTROGEN_RESPONSE_EARLY	KCNK5	2.38556
HALLMARK_ESTROGEN_RESPONSE_EARLY	ELOVL5	-1.13457
HALLMARK_ESTROGEN_RESPONSE_EARLY	TPBG	-1.20799
HALLMARK_ESTROGEN_RESPONSE_EARLY	FRK	0.210942
HALLMARK_ESTROGEN_RESPONSE_EARLY	GJA1	-1.1426
HALLMARK_ESTROGEN_RESPONSE_EARLY	TPD52L1	0.128544
HALLMARK_ESTROGEN_RESPONSE_EARLY	MYB	-1.61612
HALLMARK_ESTROGEN_RESPONSE_EARLY	RPS6KA2	0.31764
HALLMARK_ESTROGEN_RESPONSE_EARLY	ADCY1	-3.3254
HALLMARK_ESTROGEN_RESPONSE_EARLY	CALCR	-0.41244
HALLMARK_ESTROGEN_RESPONSE_EARLY	PODXL	0.46313
HALLMARK_ESTROGEN_RESPONSE_EARLY	FDFT1	0.0595412
HALLMARK_ESTROGEN_RESPONSE_EARLY	DLC1	-0.176337
HALLMARK_ESTROGEN_RESPONSE_EARLY	SLC7A2	-2.32544
HALLMARK_ESTROGEN_RESPONSE_EARLY	HR	1.56925
HALLMARK_ESTROGEN_RESPONSE_EARLY	EGR3	-0.885306
HALLMARK_ESTROGEN_RESPONSE_EARLY	MYBL1	0.838031
HALLMARK_ESTROGEN_RESPONSE_EARLY	KLF10	0.085648
HALLMARK_ESTROGEN_RESPONSE_EARLY	SYBU	-2.07104
HALLMARK_ESTROGEN_RESPONSE_EARLY	DEPTOR	-0.780561
HALLMARK_ESTROGEN_RESPONSE_EARLY	MYC	0.737603
HALLMARK_ESTROGEN_RESPONSE_EARLY	SLC1A1	-1.44494
HALLMARK_ESTROGEN_RESPONSE_EARLY	JAK2	0.546884
HALLMARK_ESTROGEN_RESPONSE_EARLY	B4GALT1	0.232953
HALLMARK_ESTROGEN_RESPONSE_EARLY	BAG1	-0.70123
HALLMARK_ESTROGEN_RESPONSE_EARLY	AQP3	0.406587
HALLMARK_ESTROGEN_RESPONSE_EARLY	KLF4	0.168586
HALLMARK_ESTROGEN_RESPONSE_EARLY	UGCG	-1.09279
HALLMARK_ESTROGEN_RESPONSE_EARLY	FAM102A	-0.281161
HALLMARK_ESTROGEN_RESPONSE_EARLY	PTGES	-0.357653
HALLMARK_ESTROGEN_RESPONSE_EARLY	OLFM1	-0.198035
HALLMARK_ESTROGEN_RESPONSE_EARLY	CLIC3	1.45654
HALLMARK_ESTROGEN_RESPONSE_EARLY	ASB13	-0.725213
HALLMARK_ESTROGEN_RESPONSE_EARLY	SVIL	0.174711
HALLMARK_ESTROGEN_RESPONSE_EARLY	RET	-1.95858
HALLMARK_ESTROGEN_RESPONSE_EARLY	CXCL12	0.288663
HALLMARK_ESTROGEN_RESPONSE_EARLY	MSMB	-1.78637
HALLMARK_ESTROGEN_RESPONSE_EARLY	PPIF	0.42839
HALLMARK_ESTROGEN_RESPONSE_EARLY	PAPSS2	1.21189
HALLMARK_ESTROGEN_RESPONSE_EARLY	MYOF	-0.471207
HALLMARK_ESTROGEN_RESPONSE_EARLY	RRP12	0.0822949
HALLMARK_ESTROGEN_RESPONSE_EARLY	ARL3	-0.780882
HALLMARK_ESTROGEN_RESPONSE_EARLY	ADD3	0.294264
HALLMARK_ESTROGEN_RESPONSE_EARLY	ABLIM1	0.165032
HALLMARK_ESTROGEN_RESPONSE_EARLY	GFRA1	-4.15098
HALLMARK_ESTROGEN_RESPONSE_EARLY	INPP5F	0.109893
HALLMARK_ESTROGEN_RESPONSE_EARLY	NAV2	0.173406
HALLMARK_ESTROGEN_RESPONSE_EARLY	MPPED2	-0.105405
HALLMARK_ESTROGEN_RESPONSE_EARLY	CD44	-0.00379006
HALLMARK_ESTROGEN_RESPONSE_EARLY	SYT12	-0.0531242
HALLMARK_ESTROGEN_RESPONSE_EARLY	RHOD	-0.55968
HALLMARK_ESTROGEN_RESPONSE_EARLY	ALDH3B1	0.367766
HALLMARK_ESTROGEN_RESPONSE_EARLY	CCND1	-1.95848
HALLMARK_ESTROGEN_RESPONSE_EARLY	DHCR7	0.403983
HALLMARK_ESTROGEN_RESPONSE_EARLY	NADSYN1	-0.362781
HALLMARK_ESTROGEN_RESPONSE_EARLY	P2RY2	-0.386155
HALLMARK_ESTROGEN_RESPONSE_EARLY	TSKU	-0.714466
HALLMARK_ESTROGEN_RESPONSE_EARLY	GAB2	-0.682982
HALLMARK_ESTROGEN_RESPONSE_EARLY	PRSS23	-0.476813
HALLMARK_ESTROGEN_RESPONSE_EARLY	ENDOD1	0.170136
HALLMARK_ESTROGEN_RESPONSE_EARLY	PGR	-4.35669
HALLMARK_ESTROGEN_RESPONSE_EARLY	FKBP4	-0.400273
HALLMARK_ESTROGEN_RESPONSE_EARLY	SCNN1A	-1.06891
HALLMARK_ESTROGEN_RESPONSE_EARLY	KRT8	-0.610172
HALLMARK_ESTROGEN_RESPONSE_EARLY	KRT18	-1.17495
HALLMARK_ESTROGEN_RESPONSE_EARLY	TBC1D30	-0.537224
HALLMARK_ESTROGEN_RESPONSE_EARLY	CHPT1	-0.496316
HALLMARK_ESTROGEN_RESPONSE_EARLY	MED13L	-1.13751
HALLMARK_ESTROGEN_RESPONSE_EARLY	HSPB8	-1.5514
HALLMARK_ESTROGEN_RESPONSE_EARLY	NCOR2	-0.200248
HALLMARK_ESTROGEN_RESPONSE_EARLY	SCARB1	0.199524
HALLMARK_ESTROGEN_RESPONSE_EARLY	ELF1	-0.0475291
HALLMARK_ESTROGEN_RESPONSE_EARLY	FARP1	-0.0537629
HALLMARK_ESTROGEN_RESPONSE_EARLY	DHRS2	-3.53983
HALLMARK_ESTROGEN_RESPONSE_EARLY	FOS	0.149046
HALLMARK_ESTROGEN_RESPONSE_EARLY	ITPK1	-0.545966
HALLMARK_ESTROGEN_RESPONSE_EARLY	BCL11B	1.32557
HALLMARK_ESTROGEN_RESPONSE_EARLY	RASGRP1	-0.159786
HALLMARK_ESTROGEN_RESPONSE_EARLY	SLC27A2	-2.80429
HALLMARK_ESTROGEN_RESPONSE_EARLY	CA12	-2.30172
HALLMARK_ESTROGEN_RESPONSE_EARLY	THSD4	-3.07464
HALLMARK_ESTROGEN_RESPONSE_EARLY	ABHD2	-0.736264
HALLMARK_ESTROGEN_RESPONSE_EARLY	PEX11A	-0.923762
HALLMARK_ESTROGEN_RESPONSE_EARLY	IGF1R	-1.69837
HALLMARK_ESTROGEN_RESPONSE_EARLY	ABCA3	-1.20146
HALLMARK_ESTROGEN_RESPONSE_EARLY	ADCY9	-1.31044
HALLMARK_ESTROGEN_RESPONSE_EARLY	ABAT	-1.99572
HALLMARK_ESTROGEN_RESPONSE_EARLY	AMFR	-0.725909
HALLMARK_ESTROGEN_RESPONSE_EARLY	ESRP2	-0.306187
HALLMARK_ESTROGEN_RESPONSE_EARLY	CALB2	1.51411
HALLMARK_ESTROGEN_RESPONSE_EARLY	SLC7A5	1.65661
HALLMARK_ESTROGEN_RESPONSE_EARLY	CBFA2T3	-0.699108
HALLMARK_ESTROGEN_RESPONSE_EARLY	MYBBP1A	0.277804
HALLMARK_ESTROGEN_RESPONSE_EARLY	CLDN7	0.0689827
HALLMARK_ESTROGEN_RESPONSE_EARLY	UNC119	-0.199479
HALLMARK_ESTROGEN_RESPONSE_EARLY	MED24	0.0049581
HALLMARK_ESTROGEN_RESPONSE_EARLY	RAPGEFL1	-0.461802
HALLMARK_ESTROGEN_RESPONSE_EARLY	RARA	-1.07308
HALLMARK_ESTROGEN_RESPONSE_EARLY	IGFBP4	-0.34236
HALLMARK_ESTROGEN_RESPONSE_EARLY	KRT15	0.074927
HALLMARK_ESTROGEN_RESPONSE_EARLY	KRT19	-0.501637
HALLMARK_ESTROGEN_RESPONSE_EARLY	MAPT	-2.60389
HALLMARK_ESTROGEN_RESPONSE_EARLY	TOB1	-0.672666
HALLMARK_ESTROGEN_RESPONSE_EARLY	AKAP1	-0.00284181
HALLMARK_ESTROGEN_RESPONSE_EARLY	SLC9A3R1	-0.919822
HALLMARK_ESTROGEN_RESPONSE_EARLY	CANT1	-0.412411
HALLMARK_ESTROGEN_RESPONSE_EARLY	FASN	-0.569312
HALLMARK_ESTROGEN_RESPONSE_EARLY	RAB31	-0.219239
HALLMARK_ESTROGEN_RESPONSE_EARLY	RBBP8	-0.794983
HALLMARK_ESTROGEN_RESPONSE_EARLY	SLC39A6	-2.98573
HALLMARK_ESTROGEN_RESPONSE_EARLY	PMAIP1	-0.35354
HALLMARK_ESTROGEN_RESPONSE_EARLY	BCL2	-1.49431
HALLMARK_ESTROGEN_RESPONSE_EARLY	TJP3	-0.784912
HALLMARK_ESTROGEN_RESPONSE_EARLY	KDM4B	-1.34898
HALLMARK_ESTROGEN_RESPONSE_EARLY	BLVRB	-0.277884
HALLMARK_ESTROGEN_RESPONSE_EARLY	SULT2B1	-0.447891
HALLMARK_ESTROGEN_RESPONSE_EARLY	KLK10	2.19236
HALLMARK_ESTROGEN_RESPONSE_EARLY	OVOL2	-0.632021
HALLMARK_ESTROGEN_RESPONSE_EARLY	SLC24A3	-0.28145
HALLMARK_ESTROGEN_RESPONSE_EARLY	NXT1	0.215589
HALLMARK_ESTROGEN_RESPONSE_EARLY	TGIF2	0.0380995
HALLMARK_ESTROGEN_RESPONSE_EARLY	TGM2	0.691955
HALLMARK_ESTROGEN_RESPONSE_EARLY	KCNK15	-2.31861
HALLMARK_ESTROGEN_RESPONSE_EARLY	TFAP2C	0.550699
HALLMARK_ESTROGEN_RESPONSE_EARLY	NRIP1	-0.776722
HALLMARK_ESTROGEN_RESPONSE_EARLY	TIAM1	0.202795
HALLMARK_ESTROGEN_RESPONSE_EARLY	TFF3	-2.98639
HALLMARK_ESTROGEN_RESPONSE_EARLY	TFF1	-3.89351
HALLMARK_ESTROGEN_RESPONSE_EARLY	TMPRSS3	0.178915
HALLMARK_ESTROGEN_RESPONSE_EARLY	SLC37A1	0.221586
HALLMARK_ESTROGEN_RESPONSE_EARLY	XBP1	-1.38143
HALLMARK_ESTROGEN_RESPONSE_EARLY	SEC14L2	-1.36137
HALLMARK_ESTROGEN_RESPONSE_EARLY	SYNGR1	-0.0968317
HALLMARK_ESTROGEN_RESPONSE_EARLY	CELSR1	-1.83404
HALLMARK_ESTROGEN_RESPONSE_EARLY	DYNLT3	-0.292564
HALLMARK_ESTROGEN_RESPONSE_EARLY	AR	-1.26346
HALLMARK_ESTROGEN_RESPONSE_EARLY	GLA	-0.430881
HALLMARK_ESTROGEN_RESPONSE_EARLY	TMEM164	-0.0700123
HALLMARK_ESTROGEN_RESPONSE_EARLY	ZNF185	0.103066
HALLMARK_TNFA_SIGNALING_VIA_NFKB	TNFRSF9	1.36801
HALLMARK_TNFA_SIGNALING_VIA_NFKB	SPSB1	0.526731
HALLMARK_TNFA_SIGNALING_VIA_NFKB	RNF19B	0.660288
HALLMARK_TNFA_SIGNALING_VIA_NFKB	ZC3H12A	0.276823
HALLMARK_TNFA_SIGNALING_VIA_NFKB	YRDC	0.313733
HALLMARK_TNFA_SIGNALING_VIA_NFKB	JUN	0.377899
HALLMARK_TNFA_SIGNALING_VIA_NFKB	PDE4B	0.809735
HALLMARK_TNFA_SIGNALING_VIA_NFKB	GADD45A	0.201188
HALLMARK_TNFA_SIGNALING_VIA_NFKB	DNAJB4	0.697993
HALLMARK_TNFA_SIGNALING_VIA_NFKB	F3	-0.245087
HALLMARK_TNFA_SIGNALING_VIA_NFKB	CSF1	-0.0308342
HALLMARK_TNFA_SIGNALING_VIA_NFKB	MCL1	0.469073
HALLMARK_TNFA_SIGNALING_VIA_NFKB	EFNA1	0.212524
HALLMARK_TNFA_SIGNALING_VIA_NFKB	IER5	0.579133
HALLMARK_TNFA_SIGNALING_VIA_NFKB	PTGS2	1.46269
HALLMARK_TNFA_SIGNALING_VIA_NFKB	BTG2	-0.622063
HALLMARK_TNFA_SIGNALING_VIA_NFKB	LAMB3	1.79964
HALLMARK_TNFA_SIGNALING_VIA_NFKB	G0S2	-0.359124
HALLMARK_TNFA_SIGNALING_VIA_NFKB	ATF3	1.12339
HALLMARK_TNFA_SIGNALING_VIA_NFKB	ID2	0.0570496
HALLMARK_TNFA_SIGNALING_VIA_NFKB	RHOB	-1.02848
HALLMARK_TNFA_SIGNALING_VIA_NFKB	FOSL2	0.383332
HALLMARK_TNFA_SIGNALING_VIA_NFKB	REL	-0.421969
HALLMARK_TNFA_SIGNALING_VIA_NFKB	PLEK	0.723403
HALLMARK_TNFA_SIGNALING_VIA_NFKB	MXD1	0.275726
HALLMARK_TNFA_SIGNALING_VIA_NFKB	DUSP2	1.32703
HALLMARK_TNFA_SIGNALING_VIA_NFKB	IL1A	0.967026
HALLMARK_TNFA_SIGNALING_VIA_NFKB	IL1B	0.289271
HALLMARK_TNFA_SIGNALING_VIA_NFKB	KYNU	2.11004
HALLMARK_TNFA_SIGNALING_VIA_NFKB	TNFAIP6	0.431179
HALLMARK_TNFA_SIGNALING_VIA_NFKB	NR4A2	-0.319211
HALLMARK_TNFA_SIGNALING_VIA_NFKB	TANK	0.662529
HALLMARK_TNFA_SIGNALING_VIA_NFKB	IFIH1	1.17495
HALLMARK_TNFA_SIGNALING_VIA_NFKB	NFE2L2	0.167143
HALLMARK_TNFA_SIGNALING_VIA_NFKB	CFLAR	0.653291
HALLMARK_TNFA_SIGNALING_VIA_NFKB	CCL20	2.57542
HALLMARK_TNFA_SIGNALING_VIA_NFKB	ACKR3	-0.0715498
HALLMARK_TNFA_SIGNALING_VIA_NFKB	BHLHE40	-0.583022
HALLMARK_TNFA_SIGNALING_VIA_NFKB	CCRL2	0.335066
HALLMARK_TNFA_SIGNALING_VIA_NFKB	CD80	0.585896
HALLMARK_TNFA_SIGNALING_VIA_NFKB	TIPARP	-0.288641
HALLMARK_TNFA_SIGNALING_VIA_NFKB	CCNL1	0.291614
HALLMARK_TNFA_SIGNALING_VIA_NFKB	PTX3	3.02878
HALLMARK_TNFA_SIGNALING_VIA_NFKB	BCL6	-0.362282
HALLMARK_TNFA_SIGNALING_VIA_NFKB	HES1	-0.0704832
HALLMARK_TNFA_SIGNALING_VIA_NFKB	TNIP2	0.0435514
HALLMARK_TNFA_SIGNALING_VIA_NFKB	CXCL1	3.3245
HALLMARK_TNFA_SIGNALING_VIA_NFKB	CXCL3	1.99164
HALLMARK_TNFA_SIGNALING_VIA_NFKB	CXCL2	1.37647
HALLMARK_TNFA_SIGNALING_VIA_NFKB	AREG	-0.0912686
HALLMARK_TNFA_SIGNALING_VIA_NFKB	CXCL10	2.01855
HALLMARK_TNFA_SIGNALING_VIA_NFKB	CXCL11	2.17058
HALLMARK_TNFA_SIGNALING_VIA_NFKB	PDLIM5	-0.0451468
HALLMARK_TNFA_SIGNALING_VIA_NFKB	NFKB1	0.105388
HALLMARK_TNFA_SIGNALING_VIA_NFKB	TLR2	0.701776
HALLMARK_TNFA_SIGNALING_VIA_NFKB	IL7R	1.11416
HALLMARK_TNFA_SIGNALING_VIA_NFKB	PTGER4	0.671847
HALLMARK_TNFA_SIGNALING_VIA_NFKB	IL6ST	-1.74124
HALLMARK_TNFA_SIGNALING_VIA_NFKB	PLK2	-0.570126
HALLMARK_TNFA_SIGNALING_VIA_NFKB	F2RL1	0.518226
HALLMARK_TNFA_SIGNALING_VIA_NFKB	TNFAIP8	0.72132
HALLMARK_TNFA_SIGNALING_VIA_NFKB	IRF1	0.824454
HALLMARK_TNFA_SIGNALING_VIA_NFKB	EGR1	0.455477
HALLMARK_TNFA_SIGNALING_VIA_NFKB	HBEGF	0.838689
HALLMARK_TNFA_SIGNALING_VIA_NFKB	TNIP1	0.354107
HALLMARK_TNFA_SIGNALING_VIA_NFKB	IL12B	0.680023
HALLMARK_TNFA_SIGNALING_VIA_NFKB	DUSP1	0.339648
HALLMARK_TNFA_SIGNALING_VIA_NFKB	SQSTM1	0.261963
HALLMARK_TNFA_SIGNALING_VIA_NFKB	GFPT2	0.602506
HALLMARK_TNFA_SIGNALING_VIA_NFKB	TUBB2A	-0.07793
HALLMARK_TNFA_SIGNALING_VIA_NFKB	EDN1	1.2381
HALLMARK_TNFA_SIGNALING_VIA_NFKB	CD83	0.690366
HALLMARK_TNFA_SIGNALING_VIA_NFKB	IER3	-0.752332
HALLMARK_TNFA_SIGNALING_VIA_NFKB	TNF	0.911669
HALLMARK_TNFA_SIGNALING_VIA_NFKB	TAP1	1.50011
HALLMARK_TNFA_SIGNALING_VIA_NFKB	CDKN1A	0.349973
HALLMARK_TNFA_SIGNALING_VIA_NFKB	VEGFA	1.13531
HALLMARK_TNFA_SIGNALING_VIA_NFKB	NFKBIE	0.896281
HALLMARK_TNFA_SIGNALING_VIA_NFKB	PNRC1	0.786306
HALLMARK_TNFA_SIGNALING_VIA_NFKB	MARCKS	0.601174
HALLMARK_TNFA_SIGNALING_VIA_NFKB	SGK1	0.618372
HALLMARK_TNFA_SIGNALING_VIA_NFKB	TNFAIP3	0.972234
HALLMARK_TNFA_SIGNALING_VIA_NFKB	SOD2	1.40635
HALLMARK_TNFA_SIGNALING_VIA_NFKB	IL6	1.23959
HALLMARK_TNFA_SIGNALING_VIA_NFKB	INHBA	0.513484
HALLMARK_TNFA_SIGNALING_VIA_NFKB	SERPINE1	0.601191
HALLMARK_TNFA_SIGNALING_VIA_NFKB	NAMPT	1.00807
HALLMARK_TNFA_SIGNALING_VIA_NFKB	EGR3	-0.885306
HALLMARK_TNFA_SIGNALING_VIA_NFKB	DUSP4	-1.19158
HALLMARK_TNFA_SIGNALING_VIA_NFKB	CEBPD	-0.0445857
HALLMARK_TNFA_SIGNALING_VIA_NFKB	MSC	0.767669
HALLMARK_TNFA_SIGNALING_VIA_NFKB	ZBTB10	-0.299754
HALLMARK_TNFA_SIGNALING_VIA_NFKB	RIPK2	0.676511
HALLMARK_TNFA_SIGNALING_VIA_NFKB	GEM	-0.0276149
HALLMARK_TNFA_SIGNALING_VIA_NFKB	KLF10	0.085648
HALLMARK_TNFA_SIGNALING_VIA_NFKB	TRIB1	-0.0683124
HALLMARK_TNFA_SIGNALING_VIA_NFKB	MYC	0.737603
HALLMARK_TNFA_SIGNALING_VIA_NFKB	DDX58	0.570857
HALLMARK_TNFA_SIGNALING_VIA_NFKB	B4GALT1	0.232953
HALLMARK_TNFA_SIGNALING_VIA_NFKB	KLF9	0.197124
HALLMARK_TNFA_SIGNALING_VIA_NFKB	NFIL3	1.1622
HALLMARK_TNFA_SIGNALING_VIA_NFKB	NINJ1	-0.300831
HALLMARK_TNFA_SIGNALING_VIA_NFKB	NR4A3	0.670716
HALLMARK_TNFA_SIGNALING_VIA_NFKB	ABCA1	0.174543
HALLMARK_TNFA_SIGNALING_VIA_NFKB	KLF4	0.168586
HALLMARK_TNFA_SIGNALING_VIA_NFKB	TNC	0.506772
HALLMARK_TNFA_SIGNALING_VIA_NFKB	TRAF1	0.764533
HALLMARK_TNFA_SIGNALING_VIA_NFKB	SLC2A6	1.16951
HALLMARK_TNFA_SIGNALING_VIA_NFKB	KLF6	0.508091
HALLMARK_TNFA_SIGNALING_VIA_NFKB	IL15RA	0.98038
HALLMARK_TNFA_SIGNALING_VIA_NFKB	PFKFB3	-0.110286
HALLMARK_TNFA_SIGNALING_VIA_NFKB	MAP3K8	0.233668
HALLMARK_TNFA_SIGNALING_VIA_NFKB	EGR2	0.839047
HALLMARK_TNFA_SIGNALING_VIA_NFKB	PLAU	0.69042
HALLMARK_TNFA_SIGNALING_VIA_NFKB	IFIT2	0.769911
HALLMARK_TNFA_SIGNALING_VIA_NFKB	NFKB2	0.517757
HALLMARK_TNFA_SIGNALING_VIA_NFKB	DUSP5	-0.416701
HALLMARK_TNFA_SIGNALING_VIA_NFKB	PTPRE	0.233365
HALLMARK_TNFA_SIGNALING_VIA_NFKB	PHLDA2	0.728232
HALLMARK_TNFA_SIGNALING_VIA_NFKB	DENND5A	0.0852072
HALLMARK_TNFA_SIGNALING_VIA_NFKB	CD44	-0.00379006
HALLMARK_TNFA_SIGNALING_VIA_NFKB	FJX1	-0.0504895
HALLMARK_TNFA_SIGNALING_VIA_NFKB	EHD1	0.431252
HALLMARK_TNFA_SIGNALING_VIA_NFKB	RELA	0.103437
HALLMARK_TNFA_SIGNALING_VIA_NFKB	FOSL1	2.0479
HALLMARK_TNFA_SIGNALING_VIA_NFKB	CLCF1	0.0389307
HALLMARK_TNFA_SIGNALING_VIA_NFKB	CCND1	-1.95848
HALLMARK_TNFA_SIGNALING_VIA_NFKB	PANX1	0.518889
HALLMARK_TNFA_SIGNALING_VIA_NFKB	FUT4	0.822101
HALLMARK_TNFA_SIGNALING_VIA_NFKB	BIRC3	1.04593
HALLMARK_TNFA_SIGNALING_VIA_NFKB	BIRC2	0.40445
HALLMARK_TNFA_SIGNALING_VIA_NFKB	IL18	0.417182
HALLMARK_TNFA_SIGNALING_VIA_NFKB	SLC2A3	0.890547
HALLMARK_TNFA_SIGNALING_VIA_NFKB	CD69	0.992507
HALLMARK_TNFA_SIGNALING_VIA_NFKB	OLR1	0.0325552
HALLMARK_TNFA_SIGNALING_VIA_NFKB	NR4A1	0.528864
HALLMARK_TNFA_SIGNALING_VIA_NFKB	PHLDA1	0.21491
HALLMARK_TNFA_SIGNALING_VIA_NFKB	ATP2B1	0.00504087
HALLMARK_TNFA_SIGNALING_VIA_NFKB	BTG1	0.318867
HALLMARK_TNFA_SIGNALING_VIA_NFKB	DRAM1	0.643372
HALLMARK_TNFA_SIGNALING_VIA_NFKB	TSC22D1	0.0623661
HALLMARK_TNFA_SIGNALING_VIA_NFKB	GPR183	0.779696
HALLMARK_TNFA_SIGNALING_VIA_NFKB	IRS2	-0.16454
HALLMARK_TNFA_SIGNALING_VIA_NFKB	NFKBIA	0.356683
HALLMARK_TNFA_SIGNALING_VIA_NFKB	GCH1	0.757704
HALLMARK_TNFA_SIGNALING_VIA_NFKB	FOS	0.149046
HALLMARK_TNFA_SIGNALING_VIA_NFKB	TNFAIP2	0.334873
HALLMARK_TNFA_SIGNALING_VIA_NFKB	SMAD3	-0.735991
HALLMARK_TNFA_SIGNALING_VIA_NFKB	BCL2A1	2.45808
HALLMARK_TNFA_SIGNALING_VIA_NFKB	LITAF	0.116104
HALLMARK_TNFA_SIGNALING_VIA_NFKB	SNN	0.155383
HALLMARK_TNFA_SIGNALING_VIA_NFKB	NFAT5	0.302372
HALLMARK_TNFA_SIGNALING_VIA_NFKB	KDM6B	0.0771604
HALLMARK_TNFA_SIGNALING_VIA_NFKB	PER1	-0.160435
HALLMARK_TNFA_SIGNALING_VIA_NFKB	MAP2K3	0.364035
HALLMARK_TNFA_SIGNALING_VIA_NFKB	CCL2	1.11648
HALLMARK_TNFA_SIGNALING_VIA_NFKB	CCL5	1.67681
HALLMARK_TNFA_SIGNALING_VIA_NFKB	CCL4	1.40168
HALLMARK_TNFA_SIGNALING_VIA_NFKB	EIF1	-0.0182711
HALLMARK_TNFA_SIGNALING_VIA_NFKB	STAT5A	0.379455
HALLMARK_TNFA_SIGNALING_VIA_NFKB	SLC16A6	-2.3848
HALLMARK_TNFA_SIGNALING_VIA_NFKB	SPHK1	0.964434
HALLMARK_TNFA_SIGNALING_VIA_NFKB	SOCS3	0.602719
HALLMARK_TNFA_SIGNALING_VIA_NFKB	TGIF1	0.0316703
HALLMARK_TNFA_SIGNALING_VIA_NFKB	SERPINB2	0.74803
HALLMARK_TNFA_SIGNALING_VIA_NFKB	SERPINB8	0.634882
HALLMARK_TNFA_SIGNALING_VIA_NFKB	GADD45B	0.459698
HALLMARK_TNFA_SIGNALING_VIA_NFKB	TNFSF9	1.04232
HALLMARK_TNFA_SIGNALING_VIA_NFKB	TRIP10	0.287513
HALLMARK_TNFA_SIGNALING_VIA_NFKB	ICAM1	1.24246
HALLMARK_TNFA_SIGNALING_VIA_NFKB	LDLR	0.493007
HALLMARK_TNFA_SIGNALING_VIA_NFKB	JUNB	0.444765
HALLMARK_TNFA_SIGNALING_VIA_NFKB	IER2	0.284327
HALLMARK_TNFA_SIGNALING_VIA_NFKB	KLF2	-0.00114372
HALLMARK_TNFA_SIGNALING_VIA_NFKB	ZFP36	0.458245
HALLMARK_TNFA_SIGNALING_VIA_NFKB	PLAUR	0.857359
HALLMARK_TNFA_SIGNALING_VIA_NFKB	BCL3	0.157759
HALLMARK_TNFA_SIGNALING_VIA_NFKB	RELB	0.861475
HALLMARK_TNFA_SIGNALING_VIA_NFKB	FOSB	0.408297
HALLMARK_TNFA_SIGNALING_VIA_NFKB	PPP1R15A	0.410741
HALLMARK_TNFA_SIGNALING_VIA_NFKB	BMP2	1.27806
HALLMARK_TNFA_SIGNALING_VIA_NFKB	JAG1	0.0406677
HALLMARK_TNFA_SIGNALING_VIA_NFKB	SDC4	-0.361906
HALLMARK_TNFA_SIGNALING_VIA_NFKB	B4GALT5	0.785112
HALLMARK_TNFA_SIGNALING_VIA_NFKB	CEBPB	1.12536
HALLMARK_TNFA_SIGNALING_VIA_NFKB	PMEPA1	0.496479
HALLMARK_TNFA_SIGNALING_VIA_NFKB	BTG3	1.43807
HALLMARK_TNFA_SIGNALING_VIA_NFKB	IFNGR2	0.25604
HALLMARK_TNFA_SIGNALING_VIA_NFKB	RCAN1	1.12195
HALLMARK_TNFA_SIGNALING_VIA_NFKB	ETS2	0.657725
HALLMARK_TNFA_SIGNALING_VIA_NFKB	SIK1	0.198203
HALLMARK_TNFA_SIGNALING_VIA_NFKB	LIF	0.88471
HALLMARK_TNFA_SIGNALING_VIA_NFKB	MAFF	1.20244
HALLMARK_TNFA_SIGNALING_VIA_NFKB	SAT1	0.669704
HALLMARK_INFLAMMATORY_RESPONSE	TNFRSF9	1.36801
HALLMARK_INFLAMMATORY_RESPONSE	KIF1B	0.338227
HALLMARK_INFLAMMATORY_RESPONSE	TNFRSF1B	0.685827
HALLMARK_INFLAMMATORY_RESPONSE	PDPN	0.659288
HALLMARK_INFLAMMATORY_RESPONSE	PTAFR	0.642394
HALLMARK_INFLAMMATORY_RESPONSE	LCK	0.983966
HALLMARK_INFLAMMATORY_RESPONSE	CSF3R	-0.678704
HALLMARK_INFLAMMATORY_RESPONSE	PDE4B	0.809735
HALLMARK_INFLAMMATORY_RESPONSE	F3	-0.245087
HALLMARK_INFLAMMATORY_RESPONSE	GNAI3	0.15467
HALLMARK_INFLAMMATORY_RESPONSE	CSF1	-0.0308342
HALLMARK_INFLAMMATORY_RESPONSE	KCNA3	0.754551
HALLMARK_INFLAMMATORY_RESPONSE	SLAMF1	1.11413
HALLMARK_INFLAMMATORY_RESPONSE	CD48	0.760488
HALLMARK_INFLAMMATORY_RESPONSE	SELL	1.07682
HALLMARK_INFLAMMATORY_RESPONSE	SELE	0.714225
HALLMARK_INFLAMMATORY_RESPONSE	RGS16	0.343727
HALLMARK_INFLAMMATORY_RESPONSE	RGS1	0.889872
HALLMARK_INFLAMMATORY_RESPONSE	BTG2	-0.622063
HALLMARK_INFLAMMATORY_RESPONSE	IL10	0.624822
HALLMARK_INFLAMMATORY_RESPONSE	CD55	0.380963
HALLMARK_INFLAMMATORY_RESPONSE	NLRP3	0.299053
HALLMARK_INFLAMMATORY_RESPONSE	EIF2AK2	0.252675
HALLMARK_INFLAMMATORY_RESPONSE	MXD1	0.275726
HALLMARK_INFLAMMATORY_RESPONSE	TACR1	1.8716
HALLMARK_INFLAMMATORY_RESPONSE	IL1R1	0.303879
HALLMARK_INFLAMMATORY_RESPONSE	IL18R1	0.214412
HALLMARK_INFLAMMATORY_RESPONSE	IL18RAP	1.02674
HALLMARK_INFLAMMATORY_RESPONSE	IL1A	0.967026
HALLMARK_INFLAMMATORY_RESPONSE	IL1B	0.289271
HALLMARK_INFLAMMATORY_RESPONSE	MARCO	2.9502
HALLMARK_INFLAMMATORY_RESPONSE	ACVR2A	0.338852
HALLMARK_INFLAMMATORY_RESPONSE	NMI	0.907137
HALLMARK_INFLAMMATORY_RESPONSE	TNFAIP6	0.431179
HALLMARK_INFLAMMATORY_RESPONSE	CALCRL	-0.063032
HALLMARK_INFLAMMATORY_RESPONSE	FZD5	0.454278
HALLMARK_INFLAMMATORY_RESPONSE	CCL20	2.57542
HALLMARK_INFLAMMATORY_RESPONSE	NMUR1	1.40228
HALLMARK_INFLAMMATORY_RESPONSE	IRAK2	0.229784
HALLMARK_INFLAMMATORY_RESPONSE	HRH1	0.818315
HALLMARK_INFLAMMATORY_RESPONSE	RAF1	0.167607
HALLMARK_INFLAMMATORY_RESPONSE	CXCR6	1.45931
HALLMARK_INFLAMMATORY_RESPONSE	CCRL2	0.335066
HALLMARK_INFLAMMATORY_RESPONSE	STAB1	0.287991
HALLMARK_INFLAMMATORY_RESPONSE	DCBLD2	0.418281
HALLMARK_INFLAMMATORY_RESPONSE	ATP2C1	0.342278
HALLMARK_INFLAMMATORY_RESPONSE	CHST2	1.14168
HALLMARK_INFLAMMATORY_RESPONSE	TNFSF10	0.199516
HALLMARK_INFLAMMATORY_RESPONSE	LAMP3	2.48377
HALLMARK_INFLAMMATORY_RESPONSE	RTP4	0.8769
HALLMARK_INFLAMMATORY_RESPONSE	PCDH7	0.244862
HALLMARK_INFLAMMATORY_RESPONSE	TLR1	0.638979
HALLMARK_INFLAMMATORY_RESPONSE	SLC4A4	-0.627568
HALLMARK_INFLAMMATORY_RESPONSE	CXCL8	2.13932
HALLMARK_INFLAMMATORY_RESPONSE	EREG	1.82208
HALLMARK_INFLAMMATORY_RESPONSE	CXCL9	1.62826
HALLMARK_INFLAMMATORY_RESPONSE	CXCL10	2.01855
HALLMARK_INFLAMMATORY_RESPONSE	CXCL11	2.17058
HALLMARK_INFLAMMATORY_RESPONSE	NFKB1	0.105388
HALLMARK_INFLAMMATORY_RESPONSE	TACR3	-1.51838
HALLMARK_INFLAMMATORY_RESPONSE	SGMS2	0.30551
HALLMARK_INFLAMMATORY_RESPONSE	IL15	0.938368
HALLMARK_INFLAMMATORY_RESPONSE	TLR2	0.701776
HALLMARK_INFLAMMATORY_RESPONSE	TLR3	-0.00102091
HALLMARK_INFLAMMATORY_RESPONSE	IL7R	1.11416
HALLMARK_INFLAMMATORY_RESPONSE	OSMR	0.400551
HALLMARK_INFLAMMATORY_RESPONSE	PTGER4	0.671847
HALLMARK_INFLAMMATORY_RESPONSE	IRF1	0.824454
HALLMARK_INFLAMMATORY_RESPONSE	HBEGF	0.838689
HALLMARK_INFLAMMATORY_RESPONSE	CD14	0.627052
HALLMARK_INFLAMMATORY_RESPONSE	IL12B	0.680023
HALLMARK_INFLAMMATORY_RESPONSE	LCP2	0.625199
HALLMARK_INFLAMMATORY_RESPONSE	EDN1	1.2381
HALLMARK_INFLAMMATORY_RESPONSE	RNF144B	0.224702
HALLMARK_INFLAMMATORY_RESPONSE	GABBR1	0.1091
HALLMARK_INFLAMMATORY_RESPONSE	LTA	0.859731
HALLMARK_INFLAMMATORY_RESPONSE	TAPBP	0.494029
HALLMARK_INFLAMMATORY_RESPONSE	CDKN1A	0.349973
HALLMARK_INFLAMMATORY_RESPONSE	TPBG	-1.20799
HALLMARK_INFLAMMATORY_RESPONSE	ROS1	3.99129
HALLMARK_INFLAMMATORY_RESPONSE	VIP	-0.251708
HALLMARK_INFLAMMATORY_RESPONSE	AHR	0.229626
HALLMARK_INFLAMMATORY_RESPONSE	ITGB8	1.19174
HALLMARK_INFLAMMATORY_RESPONSE	IL6	1.23959
HALLMARK_INFLAMMATORY_RESPONSE	INHBA	0.513484
HALLMARK_INFLAMMATORY_RESPONSE	SRI	-0.487789
HALLMARK_INFLAMMATORY_RESPONSE	SERPINE1	0.601191
HALLMARK_INFLAMMATORY_RESPONSE	NAMPT	1.00807
HALLMARK_INFLAMMATORY_RESPONSE	MET	1.65256
HALLMARK_INFLAMMATORY_RESPONSE	CLEC5A	0.31078
HALLMARK_INFLAMMATORY_RESPONSE	MSR1	0.220164
HALLMARK_INFLAMMATORY_RESPONSE	SLC7A2	-2.32544
HALLMARK_INFLAMMATORY_RESPONSE	LYN	0.98615
HALLMARK_INFLAMMATORY_RESPONSE	RIPK2	0.676511
HALLMARK_INFLAMMATORY_RESPONSE	HAS2	0.518777
HALLMARK_INFLAMMATORY_RESPONSE	MYC	0.737603
HALLMARK_INFLAMMATORY_RESPONSE	LY6E	0.806718
HALLMARK_INFLAMMATORY_RESPONSE	SEMA4D	0.575574
HALLMARK_INFLAMMATORY_RESPONSE	ABCA1	0.174543
HALLMARK_INFLAMMATORY_RESPONSE	LPAR1	-0.062917
HALLMARK_INFLAMMATORY_RESPONSE	SLC31A2	0.700594
HALLMARK_INFLAMMATORY_RESPONSE	SLC31A1	0.616308
HALLMARK_INFLAMMATORY_RESPONSE	TNFSF15	1.08326
HALLMARK_INFLAMMATORY_RESPONSE	KLF6	0.508091
HALLMARK_INFLAMMATORY_RESPONSE	IL15RA	0.98038
HALLMARK_INFLAMMATORY_RESPONSE	ABI1	0.353261
HALLMARK_INFLAMMATORY_RESPONSE	PTPRE	0.233365
HALLMARK_INFLAMMATORY_RESPONSE	IFITM1	0.0157966
HALLMARK_INFLAMMATORY_RESPONSE	IRF7	0.0795103
HALLMARK_INFLAMMATORY_RESPONSE	RHOG	0.440021
HALLMARK_INFLAMMATORY_RESPONSE	ADM	2.06382
HALLMARK_INFLAMMATORY_RESPONSE	SLC1A2	-1.74662
HALLMARK_INFLAMMATORY_RESPONSE	CD82	1.19285
HALLMARK_INFLAMMATORY_RESPONSE	APLNR	0.102891
HALLMARK_INFLAMMATORY_RESPONSE	BEST1	0.36692
HALLMARK_INFLAMMATORY_RESPONSE	RELA	0.103437
HALLMARK_INFLAMMATORY_RESPONSE	P2RY2	-0.386155
HALLMARK_INFLAMMATORY_RESPONSE	IL18	0.417182
HALLMARK_INFLAMMATORY_RESPONSE	IL10RA	0.552428
HALLMARK_INFLAMMATORY_RESPONSE	C3AR1	0.39729
HALLMARK_INFLAMMATORY_RESPONSE	CD69	0.992507
HALLMARK_INFLAMMATORY_RESPONSE	OLR1	0.0325552
HALLMARK_INFLAMMATORY_RESPONSE	SLC11A2	-0.0664369
HALLMARK_INFLAMMATORY_RESPONSE	ACVR1B	-0.309561
HALLMARK_INFLAMMATORY_RESPONSE	ITGA5	0.583232
HALLMARK_INFLAMMATORY_RESPONSE	ATP2B1	0.00504087
HALLMARK_INFLAMMATORY_RESPONSE	CMKLR1	0.588144
HALLMARK_INFLAMMATORY_RESPONSE	ATP2A2	0.245794
HALLMARK_INFLAMMATORY_RESPONSE	P2RX7	0.294548
HALLMARK_INFLAMMATORY_RESPONSE	P2RX4	-0.512555
HALLMARK_INFLAMMATORY_RESPONSE	SLC7A1	0.560511
HALLMARK_INFLAMMATORY_RESPONSE	GPR183	0.779696
HALLMARK_INFLAMMATORY_RESPONSE	MMP14	0.636204
HALLMARK_INFLAMMATORY_RESPONSE	NFKBIA	0.356683
HALLMARK_INFLAMMATORY_RESPONSE	PTGER2	0.39517
HALLMARK_INFLAMMATORY_RESPONSE	GCH1	0.757704
HALLMARK_INFLAMMATORY_RESPONSE	HIF1A	0.77023
HALLMARK_INFLAMMATORY_RESPONSE	PSEN1	-0.151795
HALLMARK_INFLAMMATORY_RESPONSE	BDKRB1	-0.644143
HALLMARK_INFLAMMATORY_RESPONSE	GPR132	0.828809
HALLMARK_INFLAMMATORY_RESPONSE	RASGRP1	-0.159786
HALLMARK_INFLAMMATORY_RESPONSE	AQP9	1.49986
HALLMARK_INFLAMMATORY_RESPONSE	MEFV	0.576741
HALLMARK_INFLAMMATORY_RESPONSE	IL4R	0.451602
HALLMARK_INFLAMMATORY_RESPONSE	NOD2	0.461297
HALLMARK_INFLAMMATORY_RESPONSE	CCL22	0.585723
HALLMARK_INFLAMMATORY_RESPONSE	CX3CL1	2.12391
HALLMARK_INFLAMMATORY_RESPONSE	SCARF1	0.355803
HALLMARK_INFLAMMATORY_RESPONSE	PIK3R5	0.323868
HALLMARK_INFLAMMATORY_RESPONSE	ADORA2B	1.63871
HALLMARK_INFLAMMATORY_RESPONSE	CCL2	1.11648
HALLMARK_INFLAMMATORY_RESPONSE	CCL5	1.67681
HALLMARK_INFLAMMATORY_RESPONSE	CCR7	1.0778
HALLMARK_INFLAMMATORY_RESPONSE	ITGB3	-0.136673
HALLMARK_INFLAMMATORY_RESPONSE	KCNJ2	1.09188
HALLMARK_INFLAMMATORY_RESPONSE	SPHK1	0.964434
HALLMARK_INFLAMMATORY_RESPONSE	GNA15	0.557248
HALLMARK_INFLAMMATORY_RESPONSE	EBI3	0.508354
HALLMARK_INFLAMMATORY_RESPONSE	TNFSF9	1.04232
HALLMARK_INFLAMMATORY_RESPONSE	CD70	1.05849
HALLMARK_INFLAMMATORY_RESPONSE	ICAM1	1.24246
HALLMARK_INFLAMMATORY_RESPONSE	ICAM4	1.58313
HALLMARK_INFLAMMATORY_RESPONSE	LDLR	0.493007
HALLMARK_INFLAMMATORY_RESPONSE	BST2	0.186841
HALLMARK_INFLAMMATORY_RESPONSE	SCN1B	-0.352735
HALLMARK_INFLAMMATORY_RESPONSE	HPN	-1.4485
HALLMARK_INFLAMMATORY_RESPONSE	FFAR2	-0.931724
HALLMARK_INFLAMMATORY_RESPONSE	AXL	0.27843
HALLMARK_INFLAMMATORY_RESPONSE	PLAUR	0.857359
HALLMARK_INFLAMMATORY_RESPONSE	PVR	0.820287
HALLMARK_INFLAMMATORY_RESPONSE	PTGIR	0.548682
HALLMARK_INFLAMMATORY_RESPONSE	C5AR1	0.218592
HALLMARK_INFLAMMATORY_RESPONSE	EMP3	0.509591
HALLMARK_INFLAMMATORY_RESPONSE	FPR1	0.530366
HALLMARK_INFLAMMATORY_RESPONSE	CD40	0.713841
HALLMARK_INFLAMMATORY_RESPONSE	ADRM1	0.210948
HALLMARK_INFLAMMATORY_RESPONSE	IFNAR1	0.138339
HALLMARK_INFLAMMATORY_RESPONSE	IFNGR2	0.25604
HALLMARK_INFLAMMATORY_RESPONSE	LIF	0.88471
HALLMARK_INFLAMMATORY_RESPONSE	OSM	0.88178
HALLMARK_INFLAMMATORY_RESPONSE	IL2RB	1.02596
HALLMARK_INFLAMMATORY_RESPONSE	CYBB	0.690863
HALLMARK_INFLAMMATORY_RESPONSE	NDP	-2.14642
HALLMARK_INFLAMMATORY_RESPONSE	TIMP1	0.568228
HALLMARK_INFLAMMATORY_RESPONSE	GPC3	-1.44286
HALLMARK_E2F_TARGETS	STMN1	1.11335
HALLMARK_E2F_TARGETS	PPP1R8	0.279688
HALLMARK_E2F_TARGETS	RPA2	0.505028
HALLMARK_E2F_TARGETS	AK2	0.545505
HALLMARK_E2F_TARGETS	CDCA8	1.14918
HALLMARK_E2F_TARGETS	CTPS1	0.889641
HALLMARK_E2F_TARGETS	CDC20	1.2423
HALLMARK_E2F_TARGETS	KIF2C	1.19369
HALLMARK_E2F_TARGETS	NASP	0.604888
HALLMARK_E2F_TARGETS	CDKN2C	0.578359
HALLMARK_E2F_TARGETS	USP1	0.849076
HALLMARK_E2F_TARGETS	DEPDC1	1.02974
HALLMARK_E2F_TARGETS	DCLRE1B	0.275575
HALLMARK_E2F_TARGETS	ANP32E	1.14698
HALLMARK_E2F_TARGETS	CKS1B	0.560519
HALLMARK_E2F_TARGETS	UBE2T	0.764252
HALLMARK_E2F_TARGETS	LBR	1.04176
HALLMARK_E2F_TARGETS	RRM2	0.932259
HALLMARK_E2F_TARGETS	SMC6	0.254098
HALLMARK_E2F_TARGETS	MSH2	0.437951
HALLMARK_E2F_TARGETS	XPO1	0.0726621
HALLMARK_E2F_TARGETS	MTHFD2	0.602086
HALLMARK_E2F_TARGETS	POLE4	0.224758
HALLMARK_E2F_TARGETS	MCM6	0.663394
HALLMARK_E2F_TARGETS	SPC25	0.162533
HALLMARK_E2F_TARGETS	ORC2	-0.0192426
HALLMARK_E2F_TARGETS	BARD1	0.207437
HALLMARK_E2F_TARGETS	MLH1	-0.198556
HALLMARK_E2F_TARGETS	CDC25A	0.832276
HALLMARK_E2F_TARGETS	MCM2	0.637118
HALLMARK_E2F_TARGETS	STAG1	0.062338
HALLMARK_E2F_TARGETS	SMC4	0.321911
HALLMARK_E2F_TARGETS	TRA2B	0.0762359
HALLMARK_E2F_TARGETS	TFRC	0.695154
HALLMARK_E2F_TARGETS	SLBP	0.197316
HALLMARK_E2F_TARGETS	TACC3	0.483942
HALLMARK_E2F_TARGETS	LYAR	0.356779
HALLMARK_E2F_TARGETS	RFC1	-0.16053
HALLMARK_E2F_TARGETS	PAICS	-0.0271341
HALLMARK_E2F_TARGETS	DCK	0.273523
HALLMARK_E2F_TARGETS	HNRNPD	-0.0787001
HALLMARK_E2F_TARGETS	CENPE	0.5033
HALLMARK_E2F_TARGETS	MAD2L1	0.982477
HALLMARK_E2F_TARGETS	PLK4	0.390667
HALLMARK_E2F_TARGETS	HMGB2	0.162256
HALLMARK_E2F_TARGETS	TRIP13	0.754318
HALLMARK_E2F_TARGETS	RAD1	0.0528342
HALLMARK_E2F_TARGETS	LMNB1	0.510793
HALLMARK_E2F_TARGETS	RAD50	-0.653779
HALLMARK_E2F_TARGETS	PTTG1	0.732492
HALLMARK_E2F_TARGETS	HMMR	0.792389
HALLMARK_E2F_TARGETS	MXD3	0.283627
HALLMARK_E2F_TARGETS	NUP153	0.418221
HALLMARK_E2F_TARGETS	DEK	1.02979
HALLMARK_E2F_TARGETS	TUBB	0.500285
HALLMARK_E2F_TARGETS	TCF19	1.04596
HALLMARK_E2F_TARGETS	HMGA1	1.19092
HALLMARK_E2F_TARGETS	CDKN1A	0.349973
HALLMARK_E2F_TARGETS	MCM3	0.660786
HALLMARK_E2F_TARGETS	PRIM2	0.54602
HALLMARK_E2F_TARGETS	SYNCRIP	0.359273
HALLMARK_E2F_TARGETS	MMS22L	0.682048
HALLMARK_E2F_TARGETS	ASF1A	0.428772
HALLMARK_E2F_TARGETS	PMS2	-0.127021
HALLMARK_E2F_TARGETS	RPA3	-0.0923755
HALLMARK_E2F_TARGETS	POLD2	0.0587035
HALLMARK_E2F_TARGETS	TBRG4	0.335148
HALLMARK_E2F_TARGETS	HUS1	0.12963
HALLMARK_E2F_TARGETS	RFC2	0.401838
HALLMARK_E2F_TARGETS	MCM7	0.635352
HALLMARK_E2F_TARGETS	POP7	0.462351
HALLMARK_E2F_TARGETS	ING3	0.189109
HALLMARK_E2F_TARGETS	NUP205	0.509405
HALLMARK_E2F_TARGETS	EZH2	0.847265
HALLMARK_E2F_TARGETS	GINS4	0.309418
HALLMARK_E2F_TARGETS	PRKDC	0.259832
HALLMARK_E2F_TARGETS	MCM4	0.562174
HALLMARK_E2F_TARGETS	NBN	-0.0235382
HALLMARK_E2F_TARGETS	RAD21	0.0672202
HALLMARK_E2F_TARGETS	DSCC1	0.470638
HALLMARK_E2F_TARGETS	ATAD2	0.113611
HALLMARK_E2F_TARGETS	MYC	0.737603
HALLMARK_E2F_TARGETS	PSIP1	0.606226
HALLMARK_E2F_TARGETS	CDKN2A	2.01825
HALLMARK_E2F_TARGETS	MELK	1.31553
HALLMARK_E2F_TARGETS	CKS2	0.680384
HALLMARK_E2F_TARGETS	CDK1	0.522299
HALLMARK_E2F_TARGETS	HELLS	0.409837
HALLMARK_E2F_TARGETS	NOLC1	0.156369
HALLMARK_E2F_TARGETS	SMC3	0.113557
HALLMARK_E2F_TARGETS	MKI67	0.61566
HALLMARK_E2F_TARGETS	IPO7	0.049779
HALLMARK_E2F_TARGETS	WEE1	0.259212
HALLMARK_E2F_TARGETS	E2F8	0.721406
HALLMARK_E2F_TARGETS	SSRP1	0.213903
HALLMARK_E2F_TARGETS	POLA2	0.16669
HALLMARK_E2F_TARGETS	POLD3	0.124302
HALLMARK_E2F_TARGETS	EED	0.356194
HALLMARK_E2F_TARGETS	ZW10	0.111992
HALLMARK_E2F_TARGETS	CHEK1	1.09594
HALLMARK_E2F_TARGETS	RAD51AP1	0.702623
HALLMARK_E2F_TARGETS	NCAPD2	0.727934
HALLMARK_E2F_TARGETS	CDCA3	0.381253
HALLMARK_E2F_TARGETS	CDKN1B	-0.249104
HALLMARK_E2F_TARGETS	RACGAP1	0.178689
HALLMARK_E2F_TARGETS	ESPL1	0.0781516
HALLMARK_E2F_TARGETS	CBX5	-0.054265
HALLMARK_E2F_TARGETS	PA2G4	0.0155984
HALLMARK_E2F_TARGETS	PAN2	-0.519408
HALLMARK_E2F_TARGETS	TIMELESS	-0.0235437
HALLMARK_E2F_TARGETS	CDK4	0.0830353
HALLMARK_E2F_TARGETS	NUP107	-0.15613
HALLMARK_E2F_TARGETS	NAP1L1	-0.0786435
HALLMARK_E2F_TARGETS	TMPO	0.394334
HALLMARK_E2F_TARGETS	UNG	0.404961
HALLMARK_E2F_TARGETS	CIT	0.338263
HALLMARK_E2F_TARGETS	RAN	-0.0769741
HALLMARK_E2F_TARGETS	POLE	-0.100951
HALLMARK_E2F_TARGETS	BRCA2	0.673452
HALLMARK_E2F_TARGETS	PDS5B	-0.150129
HALLMARK_E2F_TARGETS	RFC3	0.600861
HALLMARK_E2F_TARGETS	EXOSC8	0.301691
HALLMARK_E2F_TARGETS	DIAPH3	1.00738
HALLMARK_E2F_TARGETS	BRMS1L	0.292241
HALLMARK_E2F_TARGETS	PNN	-0.173703
HALLMARK_E2F_TARGETS	CDKN3	0.420931
HALLMARK_E2F_TARGETS	DLGAP5	0.687813
HALLMARK_E2F_TARGETS	EIF2S1	0.0267093
HALLMARK_E2F_TARGETS	UBR7	-0.295587
HALLMARK_E2F_TARGETS	BUB1B	0.601012
HALLMARK_E2F_TARGETS	DUT	-0.09242
HALLMARK_E2F_TARGETS	CCNB2	0.997185
HALLMARK_E2F_TARGETS	TIPIN	0.25277
HALLMARK_E2F_TARGETS	WDR90	-0.535699
HALLMARK_E2F_TARGETS	GSPT1	-0.58964
HALLMARK_E2F_TARGETS	CCP110	-0.647121
HALLMARK_E2F_TARGETS	PLK1	0.793631
HALLMARK_E2F_TARGETS	KIF22	-0.181251
HALLMARK_E2F_TARGETS	DCTPP1	-0.183547
HALLMARK_E2F_TARGETS	ORC6	1.34428
HALLMARK_E2F_TARGETS	NUDT21	0.194032
HALLMARK_E2F_TARGETS	GINS3	0.72727
HALLMARK_E2F_TARGETS	CTCF	-0.0339148
HALLMARK_E2F_TARGETS	RPA1	0.193551
HALLMARK_E2F_TARGETS	TP53	0.253221
HALLMARK_E2F_TARGETS	NAA38	-0.164605
HALLMARK_E2F_TARGETS	AURKB	0.916283
HALLMARK_E2F_TARGETS	SHMT1	-0.0460368
HALLMARK_E2F_TARGETS	SPAG5	0.436365
HALLMARK_E2F_TARGETS	TOP2A	0.559215
HALLMARK_E2F_TARGETS	PSMC3IP	-0.0575157
HALLMARK_E2F_TARGETS	TUBG1	-0.0478603
HALLMARK_E2F_TARGETS	BRCA1	-0.284027
HALLMARK_E2F_TARGETS	KIF18B	0.849004
HALLMARK_E2F_TARGETS	LUC7L3	-0.234707
HALLMARK_E2F_TARGETS	NME1	-0.124562
HALLMARK_E2F_TARGETS	SRSF1	-0.0314648
HALLMARK_E2F_TARGETS	RAD51C	-0.250382
HALLMARK_E2F_TARGETS	PPM1D	-0.241896
HALLMARK_E2F_TARGETS	KPNA2	0.509255
HALLMARK_E2F_TARGETS	SRSF2	0.103837
HALLMARK_E2F_TARGETS	TK1	0.371173
HALLMARK_E2F_TARGETS	BIRC5	0.809697
HALLMARK_E2F_TARGETS	DNMT1	0.393609
HALLMARK_E2F_TARGETS	ILF3	-0.0526608
HALLMARK_E2F_TARGETS	SPC24	0.439844
HALLMARK_E2F_TARGETS	RNASEH2A	0.292457
HALLMARK_E2F_TARGETS	ASF1B	0.581678
HALLMARK_E2F_TARGETS	DDX39A	0.245629
HALLMARK_E2F_TARGETS	CCNE1	2.1204
HALLMARK_E2F_TARGETS	LIG1	-0.0752628
HALLMARK_E2F_TARGETS	POLD1	0.389786
HALLMARK_E2F_TARGETS	UBE2S	0.621907
HALLMARK_E2F_TARGETS	SNRPB	0.106424
HALLMARK_E2F_TARGETS	NOP56	0.0970518
HALLMARK_E2F_TARGETS	CDC25B	0.511943
HALLMARK_E2F_TARGETS	PCNA	0.4779
HALLMARK_E2F_TARGETS	GINS1	0.429249
HALLMARK_E2F_TARGETS	MYBL2	0.825495
HALLMARK_E2F_TARGETS	CSE1L	-0.0895319
HALLMARK_E2F_TARGETS	AURKA	0.535176
HALLMARK_E2F_TARGETS	DONSON	0.396186
HALLMARK_E2F_TARGETS	RANBP1	0.43879
HALLMARK_E2F_TARGETS	CHEK2	0.278959
HALLMARK_E2F_TARGETS	MCM5	0.83157
HALLMARK_E2F_TARGETS	PHF5A	0.450925
HALLMARK_E2F_TARGETS	XRCC6	0.242946
HALLMARK_E2F_TARGETS	CENPM	0.562602
HALLMARK_E2F_TARGETS	RBBP7	-0.359393
HALLMARK_E2F_TARGETS	PRDX4	0.79593
HALLMARK_E2F_TARGETS	SUV39H1	0.379101
HALLMARK_E2F_TARGETS	SMC1A	0.228026
HALLMARK_E2F_TARGETS	KIF4A	0.584923
HALLMARK_E2F_TARGETS	PRPS1	0.20525
HALLMARK_E2F_TARGETS	HMGB3	0.295054
HALLMARK_INTERFERON_ALPHA_RESPONSE	ISG15	0.389924
HALLMARK_INTERFERON_ALPHA_RESPONSE	IFI44L	0.941452
HALLMARK_INTERFERON_ALPHA_RESPONSE	IFI44	0.747406
HALLMARK_INTERFERON_ALPHA_RESPONSE	GBP2	0.656129
HALLMARK_INTERFERON_ALPHA_RESPONSE	GBP4	1.15722
HALLMARK_INTERFERON_ALPHA_RESPONSE	CSF1	-0.0308342
HALLMARK_INTERFERON_ALPHA_RESPONSE	MOV10	-0.0189098
HALLMARK_INTERFERON_ALPHA_RESPONSE	TXNIP	0.0813638
HALLMARK_INTERFERON_ALPHA_RESPONSE	ADAR	0.179317
HALLMARK_INTERFERON_ALPHA_RESPONSE	SELL	1.07682
HALLMARK_INTERFERON_ALPHA_RESPONSE	CMPK2	0.974912
HALLMARK_INTERFERON_ALPHA_RESPONSE	RSAD2	0.922377
HALLMARK_INTERFERON_ALPHA_RESPONSE	EIF2AK2	0.252675
HALLMARK_INTERFERON_ALPHA_RESPONSE	PNPT1	0.352782
HALLMARK_INTERFERON_ALPHA_RESPONSE	NMI	0.907137
HALLMARK_INTERFERON_ALPHA_RESPONSE	IFIH1	1.17495
HALLMARK_INTERFERON_ALPHA_RESPONSE	CASP8	0.35196
HALLMARK_INTERFERON_ALPHA_RESPONSE	CCRL2	0.335066
HALLMARK_INTERFERON_ALPHA_RESPONSE	UBA7	-0.0235116
HALLMARK_INTERFERON_ALPHA_RESPONSE	CD47	0.263756
HALLMARK_INTERFERON_ALPHA_RESPONSE	PARP9	0.235387
HALLMARK_INTERFERON_ALPHA_RESPONSE	PARP14	0.442699
HALLMARK_INTERFERON_ALPHA_RESPONSE	PLSCR1	0.71569
HALLMARK_INTERFERON_ALPHA_RESPONSE	LAMP3	2.48377
HALLMARK_INTERFERON_ALPHA_RESPONSE	RTP4	0.8769
HALLMARK_INTERFERON_ALPHA_RESPONSE	LAP3	0.615163
HALLMARK_INTERFERON_ALPHA_RESPONSE	CXCL10	2.01855
HALLMARK_INTERFERON_ALPHA_RESPONSE	CXCL11	2.17058
HALLMARK_INTERFERON_ALPHA_RESPONSE	HERC6	0.524615
HALLMARK_INTERFERON_ALPHA_RESPONSE	IL15	0.938368
HALLMARK_INTERFERON_ALPHA_RESPONSE	DDX60	0.174021
HALLMARK_INTERFERON_ALPHA_RESPONSE	IRF2	0.195865
HALLMARK_INTERFERON_ALPHA_RESPONSE	IRF1	0.824454
HALLMARK_INTERFERON_ALPHA_RESPONSE	CD74	0.506662
HALLMARK_INTERFERON_ALPHA_RESPONSE	GMPR	0.528949
HALLMARK_INTERFERON_ALPHA_RESPONSE	TRIM26	0.29937
HALLMARK_INTERFERON_ALPHA_RESPONSE	HLA-C	0.626169
HALLMARK_INTERFERON_ALPHA_RESPONSE	PSMB8	0.78382
HALLMARK_INTERFERON_ALPHA_RESPONSE	PSMB9	1.18328
HALLMARK_INTERFERON_ALPHA_RESPONSE	TAP1	1.50011
HALLMARK_INTERFERON_ALPHA_RESPONSE	CMTR1	0.214029
HALLMARK_INTERFERON_ALPHA_RESPONSE	NCOA7	1.26552
HALLMARK_INTERFERON_ALPHA_RESPONSE	SAMD9	0.390985
HALLMARK_INTERFERON_ALPHA_RESPONSE	SAMD9L	0.576504
HALLMARK_INTERFERON_ALPHA_RESPONSE	TMEM140	0.590867
HALLMARK_INTERFERON_ALPHA_RESPONSE	PARP12	0.585302
HALLMARK_INTERFERON_ALPHA_RESPONSE	NUB1	0.355651
HALLMARK_INTERFERON_ALPHA_RESPONSE	IL7	1.21608
HALLMARK_INTERFERON_ALPHA_RESPONSE	RIPK2	0.676511
HALLMARK_INTERFERON_ALPHA_RESPONSE	LY6E	0.806718
HALLMARK_INTERFERON_ALPHA_RESPONSE	TDRD7	0.161035
HALLMARK_INTERFERON_ALPHA_RESPONSE	TRIM14	0.309044
HALLMARK_INTERFERON_ALPHA_RESPONSE	IFIT2	0.769911
HALLMARK_INTERFERON_ALPHA_RESPONSE	IFIT3	0.590901
HALLMARK_INTERFERON_ALPHA_RESPONSE	SLC25A28	0.117176
HALLMARK_INTERFERON_ALPHA_RESPONSE	IFITM2	-0.075382
HALLMARK_INTERFERON_ALPHA_RESPONSE	IFITM1	0.0157966
HALLMARK_INTERFERON_ALPHA_RESPONSE	IFITM3	0.288559
HALLMARK_INTERFERON_ALPHA_RESPONSE	IRF7	0.0795103
HALLMARK_INTERFERON_ALPHA_RESPONSE	TRIM21	0.38935
HALLMARK_INTERFERON_ALPHA_RESPONSE	TRIM5	0.466588
HALLMARK_INTERFERON_ALPHA_RESPONSE	UBE2L6	0.273912
HALLMARK_INTERFERON_ALPHA_RESPONSE	BATF2	1.47111
HALLMARK_INTERFERON_ALPHA_RESPONSE	CASP1	0.546687
HALLMARK_INTERFERON_ALPHA_RESPONSE	C1S	0.917943
HALLMARK_INTERFERON_ALPHA_RESPONSE	STAT2	0.351389
HALLMARK_INTERFERON_ALPHA_RESPONSE	TRAFD1	0.0721351
HALLMARK_INTERFERON_ALPHA_RESPONSE	OAS1	0.15944
HALLMARK_INTERFERON_ALPHA_RESPONSE	OASL	0.80228
HALLMARK_INTERFERON_ALPHA_RESPONSE	ELF1	-0.0475291
HALLMARK_INTERFERON_ALPHA_RESPONSE	EPSTI1	0.864089
HALLMARK_INTERFERON_ALPHA_RESPONSE	LPAR6	-0.0376216
HALLMARK_INTERFERON_ALPHA_RESPONSE	PSME1	-0.173287
HALLMARK_INTERFERON_ALPHA_RESPONSE	PSME2	-0.0917561
HALLMARK_INTERFERON_ALPHA_RESPONSE	RNF31	-0.0811678
HALLMARK_INTERFERON_ALPHA_RESPONSE	IRF9	0.079771
HALLMARK_INTERFERON_ALPHA_RESPONSE	PSMA3	0.132058
HALLMARK_INTERFERON_ALPHA_RESPONSE	IFI27	0.104887
HALLMARK_INTERFERON_ALPHA_RESPONSE	B2M	0.541494
HALLMARK_INTERFERON_ALPHA_RESPONSE	ISG20	0.999191
HALLMARK_INTERFERON_ALPHA_RESPONSE	IL4R	0.451602
HALLMARK_INTERFERON_ALPHA_RESPONSE	CNP	0.593477
HALLMARK_INTERFERON_ALPHA_RESPONSE	DHX58	-0.0618769
HALLMARK_INTERFERON_ALPHA_RESPONSE	IFI35	0.242153
HALLMARK_INTERFERON_ALPHA_RESPONSE	TRIM25	0.0254208
HALLMARK_INTERFERON_ALPHA_RESPONSE	LGALS3BP	0.219974
HALLMARK_INTERFERON_ALPHA_RESPONSE	BST2	0.186841
HALLMARK_INTERFERON_ALPHA_RESPONSE	MVB12A	0.160183
HALLMARK_INTERFERON_ALPHA_RESPONSE	PROCR	0.049107
HALLMARK_INTERFERON_ALPHA_RESPONSE	OGFR	-0.0859228
HALLMARK_INTERFERON_ALPHA_RESPONSE	HELZ2	0.112952
HALLMARK_INTERFERON_ALPHA_RESPONSE	MX1	0.684644
HALLMARK_INTERFERON_ALPHA_RESPONSE	USP18	0.896436
HALLMARK_EPITHELIAL_MESENCHYMAL_TRANSITION	PLOD1	1.09198
HALLMARK_EPITHELIAL_MESENCHYMAL_TRANSITION	FUCA1	-0.100229
HALLMARK_EPITHELIAL_MESENCHYMAL_TRANSITION	COL16A1	0.227797
HALLMARK_EPITHELIAL_MESENCHYMAL_TRANSITION	COL8A2	0.457363
HALLMARK_EPITHELIAL_MESENCHYMAL_TRANSITION	P3H1	0.550859
HALLMARK_EPITHELIAL_MESENCHYMAL_TRANSITION	GPX7	0.896483
HALLMARK_EPITHELIAL_MESENCHYMAL_TRANSITION	JUN	0.377899
HALLMARK_EPITHELIAL_MESENCHYMAL_TRANSITION	GADD45A	0.201188
HALLMARK_EPITHELIAL_MESENCHYMAL_TRANSITION	TGFBR3	-0.873566
HALLMARK_EPITHELIAL_MESENCHYMAL_TRANSITION	VCAM1	1.30748
HALLMARK_EPITHELIAL_MESENCHYMAL_TRANSITION	COL11A1	0.660356
HALLMARK_EPITHELIAL_MESENCHYMAL_TRANSITION	NOTCH2	0.0960314
HALLMARK_EPITHELIAL_MESENCHYMAL_TRANSITION	ECM1	-0.317848
HALLMARK_EPITHELIAL_MESENCHYMAL_TRANSITION	COPA	0.302315
HALLMARK_EPITHELIAL_MESENCHYMAL_TRANSITION	RGS4	0.157243
HALLMARK_EPITHELIAL_MESENCHYMAL_TRANSITION	PRRX1	0.466378
HALLMARK_EPITHELIAL_MESENCHYMAL_TRANSITION	QSOX1	-0.348962
HALLMARK_EPITHELIAL_MESENCHYMAL_TRANSITION	LAMC1	0.381185
HALLMARK_EPITHELIAL_MESENCHYMAL_TRANSITION	LAMC2	1.37846
HALLMARK_EPITHELIAL_MESENCHYMAL_TRANSITION	FMOD	-0.346893
HALLMARK_EPITHELIAL_MESENCHYMAL_TRANSITION	ID2	0.0570496
HALLMARK_EPITHELIAL_MESENCHYMAL_TRANSITION	MATN3	-0.734459
HALLMARK_EPITHELIAL_MESENCHYMAL_TRANSITION	SDC1	0.782737
HALLMARK_EPITHELIAL_MESENCHYMAL_TRANSITION	RHOB	-1.02848
HALLMARK_EPITHELIAL_MESENCHYMAL_TRANSITION	CAPG	0.437535
HALLMARK_EPITHELIAL_MESENCHYMAL_TRANSITION	FAP	0.245645
HALLMARK_EPITHELIAL_MESENCHYMAL_TRANSITION	WIPF1	0.54116
HALLMARK_EPITHELIAL_MESENCHYMAL_TRANSITION	ITGAV	0.262145
HALLMARK_EPITHELIAL_MESENCHYMAL_TRANSITION	COL3A1	0.44427
HALLMARK_EPITHELIAL_MESENCHYMAL_TRANSITION	COL5A2	0.440563
HALLMARK_EPITHELIAL_MESENCHYMAL_TRANSITION	FN1	0.493808
HALLMARK_EPITHELIAL_MESENCHYMAL_TRANSITION	IGFBP2	-1.01877
HALLMARK_EPITHELIAL_MESENCHYMAL_TRANSITION	SCG2	0.152022
HALLMARK_EPITHELIAL_MESENCHYMAL_TRANSITION	SERPINE2	1.00172
HALLMARK_EPITHELIAL_MESENCHYMAL_TRANSITION	COL6A3	0.245824
HALLMARK_EPITHELIAL_MESENCHYMAL_TRANSITION	GPC1	-1.0154
HALLMARK_EPITHELIAL_MESENCHYMAL_TRANSITION	OXTR	-0.199425
HALLMARK_EPITHELIAL_MESENCHYMAL_TRANSITION	FBLN2	0.7344
HALLMARK_EPITHELIAL_MESENCHYMAL_TRANSITION	COL7A1	0.649715
HALLMARK_EPITHELIAL_MESENCHYMAL_TRANSITION	WNT5A	-0.0133753
HALLMARK_EPITHELIAL_MESENCHYMAL_TRANSITION	ABI3BP	-0.178204
HALLMARK_EPITHELIAL_MESENCHYMAL_TRANSITION	FSTL1	0.446985
HALLMARK_EPITHELIAL_MESENCHYMAL_TRANSITION	MYLK	0.636754
HALLMARK_EPITHELIAL_MESENCHYMAL_TRANSITION	ITGB5	-0.247613
HALLMARK_EPITHELIAL_MESENCHYMAL_TRANSITION	PCOLCE2	1.71994
HALLMARK_EPITHELIAL_MESENCHYMAL_TRANSITION	PLOD2	0.806561
HALLMARK_EPITHELIAL_MESENCHYMAL_TRANSITION	PFN2	0.510368
HALLMARK_EPITHELIAL_MESENCHYMAL_TRANSITION	PTX3	3.02878
HALLMARK_EPITHELIAL_MESENCHYMAL_TRANSITION	LRRC15	0.355169
HALLMARK_EPITHELIAL_MESENCHYMAL_TRANSITION	MSX1	0.0886944
HALLMARK_EPITHELIAL_MESENCHYMAL_TRANSITION	SLIT2	-0.0492225
HALLMARK_EPITHELIAL_MESENCHYMAL_TRANSITION	SGCB	0.010235
HALLMARK_EPITHELIAL_MESENCHYMAL_TRANSITION	CXCL8	2.13932
HALLMARK_EPITHELIAL_MESENCHYMAL_TRANSITION	CXCL1	3.3245
HALLMARK_EPITHELIAL_MESENCHYMAL_TRANSITION	AREG	-0.0912686
HALLMARK_EPITHELIAL_MESENCHYMAL_TRANSITION	SPP1	0.994135
HALLMARK_EPITHELIAL_MESENCHYMAL_TRANSITION	FGF2	-0.122893
HALLMARK_EPITHELIAL_MESENCHYMAL_TRANSITION	IL15	0.938368
HALLMARK_EPITHELIAL_MESENCHYMAL_TRANSITION	VEGFC	0.682051
HALLMARK_EPITHELIAL_MESENCHYMAL_TRANSITION	BASP1	0.0776715
HALLMARK_EPITHELIAL_MESENCHYMAL_TRANSITION	CDH6	-0.113698
HALLMARK_EPITHELIAL_MESENCHYMAL_TRANSITION	DAB2	0.294701
HALLMARK_EPITHELIAL_MESENCHYMAL_TRANSITION	ITGA2	-0.230779
HALLMARK_EPITHELIAL_MESENCHYMAL_TRANSITION	VCAN	0.333282
HALLMARK_EPITHELIAL_MESENCHYMAL_TRANSITION	EDIL3	0.189778
HALLMARK_EPITHELIAL_MESENCHYMAL_TRANSITION	LOX	0.657144
HALLMARK_EPITHELIAL_MESENCHYMAL_TRANSITION	FBN2	0.472891
HALLMARK_EPITHELIAL_MESENCHYMAL_TRANSITION	PDLIM4	0.26804
HALLMARK_EPITHELIAL_MESENCHYMAL_TRANSITION	TGFBI	0.919446
HALLMARK_EPITHELIAL_MESENCHYMAL_TRANSITION	SPOCK1	0.233516
HALLMARK_EPITHELIAL_MESENCHYMAL_TRANSITION	DPYSL3	0.477303
HALLMARK_EPITHELIAL_MESENCHYMAL_TRANSITION	PDGFRB	0.14894
HALLMARK_EPITHELIAL_MESENCHYMAL_TRANSITION	SPARC	0.256019
HALLMARK_EPITHELIAL_MESENCHYMAL_TRANSITION	SGCD	-0.0251437
HALLMARK_EPITHELIAL_MESENCHYMAL_TRANSITION	SLIT3	-0.00581392
HALLMARK_EPITHELIAL_MESENCHYMAL_TRANSITION	CAP2	-1.16197
HALLMARK_EPITHELIAL_MESENCHYMAL_TRANSITION	VEGFA	1.13531
HALLMARK_EPITHELIAL_MESENCHYMAL_TRANSITION	DST	0.253822
HALLMARK_EPITHELIAL_MESENCHYMAL_TRANSITION	COL12A1	0.34567
HALLMARK_EPITHELIAL_MESENCHYMAL_TRANSITION	NT5E	0.921837
HALLMARK_EPITHELIAL_MESENCHYMAL_TRANSITION	GJA1	-1.1426
HALLMARK_EPITHELIAL_MESENCHYMAL_TRANSITION	LAMA2	-0.580259
HALLMARK_EPITHELIAL_MESENCHYMAL_TRANSITION	TNFAIP3	0.972234
HALLMARK_EPITHELIAL_MESENCHYMAL_TRANSITION	THBS2	0.471797
HALLMARK_EPITHELIAL_MESENCHYMAL_TRANSITION	IL6	1.23959
HALLMARK_EPITHELIAL_MESENCHYMAL_TRANSITION	SFRP4	0.381103
HALLMARK_EPITHELIAL_MESENCHYMAL_TRANSITION	INHBA	0.513484
HALLMARK_EPITHELIAL_MESENCHYMAL_TRANSITION	IGFBP3	1.13864
HALLMARK_EPITHELIAL_MESENCHYMAL_TRANSITION	ELN	0.407103
HALLMARK_EPITHELIAL_MESENCHYMAL_TRANSITION	TFPI2	-0.973447
HALLMARK_EPITHELIAL_MESENCHYMAL_TRANSITION	COL1A2	0.414468
HALLMARK_EPITHELIAL_MESENCHYMAL_TRANSITION	MCM7	0.635352
HALLMARK_EPITHELIAL_MESENCHYMAL_TRANSITION	PCOLCE	0.487312
HALLMARK_EPITHELIAL_MESENCHYMAL_TRANSITION	SERPINE1	0.601191
HALLMARK_EPITHELIAL_MESENCHYMAL_TRANSITION	PLOD3	0.775514
HALLMARK_EPITHELIAL_MESENCHYMAL_TRANSITION	CALU	0.698748
HALLMARK_EPITHELIAL_MESENCHYMAL_TRANSITION	MEST	0.175863
HALLMARK_EPITHELIAL_MESENCHYMAL_TRANSITION	CALD1	0.631144
HALLMARK_EPITHELIAL_MESENCHYMAL_TRANSITION	BMP1	0.392035
HALLMARK_EPITHELIAL_MESENCHYMAL_TRANSITION	LOXL2	0.796352
HALLMARK_EPITHELIAL_MESENCHYMAL_TRANSITION	SFRP1	2.28838
HALLMARK_EPITHELIAL_MESENCHYMAL_TRANSITION	SNAI2	0.487048
HALLMARK_EPITHELIAL_MESENCHYMAL_TRANSITION	GEM	-0.0276149
HALLMARK_EPITHELIAL_MESENCHYMAL_TRANSITION	MATN2	-0.240095
HALLMARK_EPITHELIAL_MESENCHYMAL_TRANSITION	CTHRC1	0.566503
HALLMARK_EPITHELIAL_MESENCHYMAL_TRANSITION	TNFRSF11B	-0.0847901
HALLMARK_EPITHELIAL_MESENCHYMAL_TRANSITION	SNTB1	0.900308
HALLMARK_EPITHELIAL_MESENCHYMAL_TRANSITION	TPM2	0.808621
HALLMARK_EPITHELIAL_MESENCHYMAL_TRANSITION	GAS1	0.90966
HALLMARK_EPITHELIAL_MESENCHYMAL_TRANSITION	ECM2	0.137716
HALLMARK_EPITHELIAL_MESENCHYMAL_TRANSITION	TNC	0.506772
HALLMARK_EPITHELIAL_MESENCHYMAL_TRANSITION	COL5A1	0.562549
HALLMARK_EPITHELIAL_MESENCHYMAL_TRANSITION	VIM	0.54365
HALLMARK_EPITHELIAL_MESENCHYMAL_TRANSITION	ITGB1	0.476922
HALLMARK_EPITHELIAL_MESENCHYMAL_TRANSITION	FZD8	0.282067
HALLMARK_EPITHELIAL_MESENCHYMAL_TRANSITION	CXCL12	0.288663
HALLMARK_EPITHELIAL_MESENCHYMAL_TRANSITION	DKK1	2.89452
HALLMARK_EPITHELIAL_MESENCHYMAL_TRANSITION	ACTA2	0.511145
HALLMARK_EPITHELIAL_MESENCHYMAL_TRANSITION	FAS	0.832284
HALLMARK_EPITHELIAL_MESENCHYMAL_TRANSITION	HTRA1	-0.0300969
HALLMARK_EPITHELIAL_MESENCHYMAL_TRANSITION	ADAM12	0.345527
HALLMARK_EPITHELIAL_MESENCHYMAL_TRANSITION	BDNF	-0.866634
HALLMARK_EPITHELIAL_MESENCHYMAL_TRANSITION	CD59	0.41222
HALLMARK_EPITHELIAL_MESENCHYMAL_TRANSITION	CD44	-0.00379006
HALLMARK_EPITHELIAL_MESENCHYMAL_TRANSITION	EFEMP2	0.208531
HALLMARK_EPITHELIAL_MESENCHYMAL_TRANSITION	SERPINH1	0.599797
HALLMARK_EPITHELIAL_MESENCHYMAL_TRANSITION	MMP1	2.45334
HALLMARK_EPITHELIAL_MESENCHYMAL_TRANSITION	MMP3	1.44774
HALLMARK_EPITHELIAL_MESENCHYMAL_TRANSITION	NNMT	0.704774
HALLMARK_EPITHELIAL_MESENCHYMAL_TRANSITION	CADM1	0.177259
HALLMARK_EPITHELIAL_MESENCHYMAL_TRANSITION	TAGLN	0.595439
HALLMARK_EPITHELIAL_MESENCHYMAL_TRANSITION	THY1	0.481527
HALLMARK_EPITHELIAL_MESENCHYMAL_TRANSITION	NTM	0.0590369
HALLMARK_EPITHELIAL_MESENCHYMAL_TRANSITION	ENO2	-0.0895034
HALLMARK_EPITHELIAL_MESENCHYMAL_TRANSITION	MFAP5	0.303682
HALLMARK_EPITHELIAL_MESENCHYMAL_TRANSITION	MGP	-0.549118
HALLMARK_EPITHELIAL_MESENCHYMAL_TRANSITION	PTHLH	0.508392
HALLMARK_EPITHELIAL_MESENCHYMAL_TRANSITION	ITGA5	0.583232
HALLMARK_EPITHELIAL_MESENCHYMAL_TRANSITION	LRP1	0.239488
HALLMARK_EPITHELIAL_MESENCHYMAL_TRANSITION	GLIPR1	0.585182
HALLMARK_EPITHELIAL_MESENCHYMAL_TRANSITION	LUM	0.249942
HALLMARK_EPITHELIAL_MESENCHYMAL_TRANSITION	DCN	0.202613
HALLMARK_EPITHELIAL_MESENCHYMAL_TRANSITION	POSTN	0.120707
HALLMARK_EPITHELIAL_MESENCHYMAL_TRANSITION	COL4A1	0.603177
HALLMARK_EPITHELIAL_MESENCHYMAL_TRANSITION	COL4A2	0.67625
HALLMARK_EPITHELIAL_MESENCHYMAL_TRANSITION	MMP14	0.636204
HALLMARK_EPITHELIAL_MESENCHYMAL_TRANSITION	NID2	0.270472
HALLMARK_EPITHELIAL_MESENCHYMAL_TRANSITION	FERMT2	0.237726
HALLMARK_EPITHELIAL_MESENCHYMAL_TRANSITION	FBLN5	0.694387
HALLMARK_EPITHELIAL_MESENCHYMAL_TRANSITION	GREM1	0.609756
HALLMARK_EPITHELIAL_MESENCHYMAL_TRANSITION	THBS1	0.34218
HALLMARK_EPITHELIAL_MESENCHYMAL_TRANSITION	FBN1	0.323697
HALLMARK_EPITHELIAL_MESENCHYMAL_TRANSITION	TPM1	0.115576
HALLMARK_EPITHELIAL_MESENCHYMAL_TRANSITION	PPIB	0.434092
HALLMARK_EPITHELIAL_MESENCHYMAL_TRANSITION	LOXL1	0.147186
HALLMARK_EPITHELIAL_MESENCHYMAL_TRANSITION	ANPEP	-0.896449
HALLMARK_EPITHELIAL_MESENCHYMAL_TRANSITION	TNFRSF12A	0.675773
HALLMARK_EPITHELIAL_MESENCHYMAL_TRANSITION	IL32	1.41329
HALLMARK_EPITHELIAL_MESENCHYMAL_TRANSITION	MMP2	0.569903
HALLMARK_EPITHELIAL_MESENCHYMAL_TRANSITION	CDH11	0.358637
HALLMARK_EPITHELIAL_MESENCHYMAL_TRANSITION	FOXC2	1.67506
HALLMARK_EPITHELIAL_MESENCHYMAL_TRANSITION	PMP22	-0.0997849
HALLMARK_EPITHELIAL_MESENCHYMAL_TRANSITION	IGFBP4	-0.34236
HALLMARK_EPITHELIAL_MESENCHYMAL_TRANSITION	ITGB3	-0.136673
HALLMARK_EPITHELIAL_MESENCHYMAL_TRANSITION	COL1A1	0.594464
HALLMARK_EPITHELIAL_MESENCHYMAL_TRANSITION	LAMA1	0.782808
HALLMARK_EPITHELIAL_MESENCHYMAL_TRANSITION	LAMA3	-1.73694
HALLMARK_EPITHELIAL_MESENCHYMAL_TRANSITION	CDH2	1.52774
HALLMARK_EPITHELIAL_MESENCHYMAL_TRANSITION	FSTL3	0.122909
HALLMARK_EPITHELIAL_MESENCHYMAL_TRANSITION	GADD45B	0.459698
HALLMARK_EPITHELIAL_MESENCHYMAL_TRANSITION	COL5A3	0.369384
HALLMARK_EPITHELIAL_MESENCHYMAL_TRANSITION	TPM4	0.558358
HALLMARK_EPITHELIAL_MESENCHYMAL_TRANSITION	COLGALT1	0.524865
HALLMARK_EPITHELIAL_MESENCHYMAL_TRANSITION	CRLF1	2.5959
HALLMARK_EPITHELIAL_MESENCHYMAL_TRANSITION	COMP	0.321936
HALLMARK_EPITHELIAL_MESENCHYMAL_TRANSITION	APLP1	-0.0155945
HALLMARK_EPITHELIAL_MESENCHYMAL_TRANSITION	TGFB1	0.361573
HALLMARK_EPITHELIAL_MESENCHYMAL_TRANSITION	PLAUR	0.857359
HALLMARK_EPITHELIAL_MESENCHYMAL_TRANSITION	PVR	0.820287
HALLMARK_EPITHELIAL_MESENCHYMAL_TRANSITION	EMP3	0.509591
HALLMARK_EPITHELIAL_MESENCHYMAL_TRANSITION	MYL9	0.453231
HALLMARK_EPITHELIAL_MESENCHYMAL_TRANSITION	TGM2	0.691955
HALLMARK_EPITHELIAL_MESENCHYMAL_TRANSITION	SDC4	-0.361906
HALLMARK_EPITHELIAL_MESENCHYMAL_TRANSITION	PMEPA1	0.496479
HALLMARK_EPITHELIAL_MESENCHYMAL_TRANSITION	COL6A2	0.63015
HALLMARK_EPITHELIAL_MESENCHYMAL_TRANSITION	TIMP3	0.201464
HALLMARK_EPITHELIAL_MESENCHYMAL_TRANSITION	LGALS1	0.416916
HALLMARK_EPITHELIAL_MESENCHYMAL_TRANSITION	FBLN1	0.399825
HALLMARK_EPITHELIAL_MESENCHYMAL_TRANSITION	MXRA5	0.335792
HALLMARK_EPITHELIAL_MESENCHYMAL_TRANSITION	SAT1	0.669704
HALLMARK_EPITHELIAL_MESENCHYMAL_TRANSITION	TIMP1	0.568228
HALLMARK_EPITHELIAL_MESENCHYMAL_TRANSITION	MAGEE1	-0.355552
HALLMARK_EPITHELIAL_MESENCHYMAL_TRANSITION	BGN	0.464812
HALLMARK_EPITHELIAL_MESENCHYMAL_TRANSITION	SLC6A8	0.580277
HALLMARK_EPITHELIAL_MESENCHYMAL_TRANSITION	FLNA	0.642433
HALLMARK_G2M_CHECKPOINT	E2F2	1.34777
HALLMARK_G2M_CHECKPOINT	SRSF10	0.194151
HALLMARK_G2M_CHECKPOINT	STMN1	1.11335
HALLMARK_G2M_CHECKPOINT	HMGN2	-0.099161
HALLMARK_G2M_CHECKPOINT	RPA2	0.505028
HALLMARK_G2M_CHECKPOINT	SFPQ	0.0719062
HALLMARK_G2M_CHECKPOINT	CDC20	1.2423
HALLMARK_G2M_CHECKPOINT	KIF2C	1.19369
HALLMARK_G2M_CHECKPOINT	NASP	0.604888
HALLMARK_G2M_CHECKPOINT	RAD54L	1.13152
HALLMARK_G2M_CHECKPOINT	STIL	0.866888
HALLMARK_G2M_CHECKPOINT	CDKN2C	0.578359
HALLMARK_G2M_CHECKPOINT	CDC7	0.845226
HALLMARK_G2M_CHECKPOINT	MTF2	0.119727
HALLMARK_G2M_CHECKPOINT	DR1	0.161341
HALLMARK_G2M_CHECKPOINT	NOTCH2	0.0960314
HALLMARK_G2M_CHECKPOINT	CKS1B	0.560519
HALLMARK_G2M_CHECKPOINT	UCK2	0.51937
HALLMARK_G2M_CHECKPOINT	RASAL2	0.420283
HALLMARK_G2M_CHECKPOINT	NEK2	0.542125
HALLMARK_G2M_CHECKPOINT	CENPF	0.872718
HALLMARK_G2M_CHECKPOINT	LBR	1.04176
HALLMARK_G2M_CHECKPOINT	EXO1	1.01936
HALLMARK_G2M_CHECKPOINT	HNRNPU	0.0929232
HALLMARK_G2M_CHECKPOINT	ODC1	1.26385
HALLMARK_G2M_CHECKPOINT	CENPA	1.39345
HALLMARK_G2M_CHECKPOINT	XPO1	0.0726621
HALLMARK_G2M_CHECKPOINT	MEIS1	0.195802
HALLMARK_G2M_CHECKPOINT	BUB1	0.98813
HALLMARK_G2M_CHECKPOINT	MCM6	0.663394
HALLMARK_G2M_CHECKPOINT	BARD1	0.207437
HALLMARK_G2M_CHECKPOINT	CUL3	-0.273234
HALLMARK_G2M_CHECKPOINT	NCL	0.400375
HALLMARK_G2M_CHECKPOINT	DTYMK	0.270648
HALLMARK_G2M_CHECKPOINT	KIF15	0.421789
HALLMARK_G2M_CHECKPOINT	SMARCC1	0.139721
HALLMARK_G2M_CHECKPOINT	CDC25A	0.832276
HALLMARK_G2M_CHECKPOINT	TRAIP	0.283389
HALLMARK_G2M_CHECKPOINT	POLQ	0.531446
HALLMARK_G2M_CHECKPOINT	MCM2	0.637118
HALLMARK_G2M_CHECKPOINT	STAG1	0.062338
HALLMARK_G2M_CHECKPOINT	SMC4	0.321911
HALLMARK_G2M_CHECKPOINT	TRA2B	0.0762359
HALLMARK_G2M_CHECKPOINT	TACC3	0.483942
HALLMARK_G2M_CHECKPOINT	YTHDC1	-0.188559
HALLMARK_G2M_CHECKPOINT	HNRNPD	-0.0787001
HALLMARK_G2M_CHECKPOINT	CENPE	0.5033
HALLMARK_G2M_CHECKPOINT	EGF	-0.342962
HALLMARK_G2M_CHECKPOINT	MAD2L1	0.982477
HALLMARK_G2M_CHECKPOINT	CCNA2	0.725587
HALLMARK_G2M_CHECKPOINT	PLK4	0.390667
HALLMARK_G2M_CHECKPOINT	SAP30	0.192084
HALLMARK_G2M_CHECKPOINT	EFNA5	1.67184
HALLMARK_G2M_CHECKPOINT	LMNB1	0.510793
HALLMARK_G2M_CHECKPOINT	SLC12A2	-0.222234
HALLMARK_G2M_CHECKPOINT	PURA	-0.105467
HALLMARK_G2M_CHECKPOINT	G3BP1	0.103914
HALLMARK_G2M_CHECKPOINT	PTTG1	0.732492
HALLMARK_G2M_CHECKPOINT	HMMR	0.792389
HALLMARK_G2M_CHECKPOINT	PRPF4B	0.231025
HALLMARK_G2M_CHECKPOINT	E2F3	1.12459
HALLMARK_G2M_CHECKPOINT	HMGA1	1.19092
HALLMARK_G2M_CHECKPOINT	MAPK14	0.223947
HALLMARK_G2M_CHECKPOINT	MCM3	0.660786
HALLMARK_G2M_CHECKPOINT	PRIM2	0.54602
HALLMARK_G2M_CHECKPOINT	TTK	1.29922
HALLMARK_G2M_CHECKPOINT	SYNCRIP	0.359273
HALLMARK_G2M_CHECKPOINT	CASP8AP2	0.331159
HALLMARK_G2M_CHECKPOINT	AMD1	0.912114
HALLMARK_G2M_CHECKPOINT	MARCKS	0.601174
HALLMARK_G2M_CHECKPOINT	KATNA1	0.432693
HALLMARK_G2M_CHECKPOINT	FBXO5	0.727172
HALLMARK_G2M_CHECKPOINT	HUS1	0.12963
HALLMARK_G2M_CHECKPOINT	DBF4	0.464089
HALLMARK_G2M_CHECKPOINT	ORC5	0.210735
HALLMARK_G2M_CHECKPOINT	CUL1	0.25705
HALLMARK_G2M_CHECKPOINT	EZH2	0.847265
HALLMARK_G2M_CHECKPOINT	PBK	0.192205
HALLMARK_G2M_CHECKPOINT	WRN	-0.0104317
HALLMARK_G2M_CHECKPOINT	RAD21	0.0672202
HALLMARK_G2M_CHECKPOINT	SQLE	0.235911
HALLMARK_G2M_CHECKPOINT	MYC	0.737603
HALLMARK_G2M_CHECKPOINT	CKS2	0.680384
HALLMARK_G2M_CHECKPOINT	FANCC	0.31749
HALLMARK_G2M_CHECKPOINT	SMC2	0.314912
HALLMARK_G2M_CHECKPOINT	RAD23B	0.209882
HALLMARK_G2M_CHECKPOINT	ODF2	0.100202
HALLMARK_G2M_CHECKPOINT	ABL1	0.166806
HALLMARK_G2M_CHECKPOINT	KIF5B	0.0300955
HALLMARK_G2M_CHECKPOINT	CDK1	0.522299
HALLMARK_G2M_CHECKPOINT	KIF20B	0.277367
HALLMARK_G2M_CHECKPOINT	KIF11	0.497701
HALLMARK_G2M_CHECKPOINT	NOLC1	0.156369
HALLMARK_G2M_CHECKPOINT	BUB3	-0.353317
HALLMARK_G2M_CHECKPOINT	MKI67	0.61566
HALLMARK_G2M_CHECKPOINT	NUP98	-0.0943308
HALLMARK_G2M_CHECKPOINT	INCENP	0.720378
HALLMARK_G2M_CHECKPOINT	POLA2	0.16669
HALLMARK_G2M_CHECKPOINT	RBM14	0.0385335
HALLMARK_G2M_CHECKPOINT	CCND1	-1.95848
HALLMARK_G2M_CHECKPOINT	NUMA1	-0.538875
HALLMARK_G2M_CHECKPOINT	CUL5	0.0598043
HALLMARK_G2M_CHECKPOINT	HSPA8	0.0920352
HALLMARK_G2M_CHECKPOINT	CHEK1	1.09594
HALLMARK_G2M_CHECKPOINT	CDKN1B	-0.249104
HALLMARK_G2M_CHECKPOINT	SLC38A1	-0.691744
HALLMARK_G2M_CHECKPOINT	CCNT1	-0.070005
HALLMARK_G2M_CHECKPOINT	TROAP	0.423196
HALLMARK_G2M_CHECKPOINT	RACGAP1	0.178689
HALLMARK_G2M_CHECKPOINT	ESPL1	0.0781516
HALLMARK_G2M_CHECKPOINT	HOXC10	0.00742835
HALLMARK_G2M_CHECKPOINT	CDK4	0.0830353
HALLMARK_G2M_CHECKPOINT	TMPO	0.394334
HALLMARK_G2M_CHECKPOINT	POLE	-0.100951
HALLMARK_G2M_CHECKPOINT	SLC7A1	0.560511
HALLMARK_G2M_CHECKPOINT	BRCA2	0.673452
HALLMARK_G2M_CHECKPOINT	PDS5B	-0.150129
HALLMARK_G2M_CHECKPOINT	CUL4A	0.0282679
HALLMARK_G2M_CHECKPOINT	TFDP1	0.5224
HALLMARK_G2M_CHECKPOINT	PRMT5	-0.10157
HALLMARK_G2M_CHECKPOINT	CDKN3	0.420931
HALLMARK_G2M_CHECKPOINT	ARID4A	-0.348918
HALLMARK_G2M_CHECKPOINT	MNAT1	-0.468684
HALLMARK_G2M_CHECKPOINT	HIF1A	0.77023
HALLMARK_G2M_CHECKPOINT	FOXN3	0.266205
HALLMARK_G2M_CHECKPOINT	RPS6KA5	-0.435329
HALLMARK_G2M_CHECKPOINT	MEIS2	0.411686
HALLMARK_G2M_CHECKPOINT	NUSAP1	0.403317
HALLMARK_G2M_CHECKPOINT	CCNB2	0.997185
HALLMARK_G2M_CHECKPOINT	SMAD3	-0.735991
HALLMARK_G2M_CHECKPOINT	KIF23	0.681729
HALLMARK_G2M_CHECKPOINT	TLE3	-0.805961
HALLMARK_G2M_CHECKPOINT	PML	0.832252
HALLMARK_G2M_CHECKPOINT	PRC1	0.689083
HALLMARK_G2M_CHECKPOINT	CCNF	-0.0847109
HALLMARK_G2M_CHECKPOINT	GSPT1	-0.58964
HALLMARK_G2M_CHECKPOINT	PLK1	0.793631
HALLMARK_G2M_CHECKPOINT	KIF22	-0.181251
HALLMARK_G2M_CHECKPOINT	ORC6	1.34428
HALLMARK_G2M_CHECKPOINT	MT2A	0.596594
HALLMARK_G2M_CHECKPOINT	E2F4	0.382903
HALLMARK_G2M_CHECKPOINT	CTCF	-0.0339148
HALLMARK_G2M_CHECKPOINT	GINS2	-0.139974
HALLMARK_G2M_CHECKPOINT	SLC7A5	1.65661
HALLMARK_G2M_CHECKPOINT	CHMP1A	0.481491
HALLMARK_G2M_CHECKPOINT	PAFAH1B1	0.0642569
HALLMARK_G2M_CHECKPOINT	AURKB	0.916283
HALLMARK_G2M_CHECKPOINT	LIG3	-0.340648
HALLMARK_G2M_CHECKPOINT	CDC6	0.507011
HALLMARK_G2M_CHECKPOINT	TOP2A	0.559215
HALLMARK_G2M_CHECKPOINT	CDC27	0.015231
HALLMARK_G2M_CHECKPOINT	KPNB1	0.1024
HALLMARK_G2M_CHECKPOINT	CBX1	-0.0390781
HALLMARK_G2M_CHECKPOINT	SRSF1	-0.0314648
HALLMARK_G2M_CHECKPOINT	KPNA2	0.509255
HALLMARK_G2M_CHECKPOINT	SRSF2	0.103837
HALLMARK_G2M_CHECKPOINT	BIRC5	0.809697
HALLMARK_G2M_CHECKPOINT	NDC80	1.07358
HALLMARK_G2M_CHECKPOINT	SNRPD1	0.328058
HALLMARK_G2M_CHECKPOINT	SS18	0.0857523
HALLMARK_G2M_CHECKPOINT	CHAF1A	0.223257
HALLMARK_G2M_CHECKPOINT	ILF3	-0.0526608
HALLMARK_G2M_CHECKPOINT	TNPO2	0.117995
HALLMARK_G2M_CHECKPOINT	DDX39A	0.245629
HALLMARK_G2M_CHECKPOINT	UPF1	0.146044
HALLMARK_G2M_CHECKPOINT	TGFB1	0.361573
HALLMARK_G2M_CHECKPOINT	BCL3	0.157759
HALLMARK_G2M_CHECKPOINT	ATF5	0.230744
HALLMARK_G2M_CHECKPOINT	UBE2S	0.621907
HALLMARK_G2M_CHECKPOINT	CDC25B	0.511943
HALLMARK_G2M_CHECKPOINT	TPX2	0.80125
HALLMARK_G2M_CHECKPOINT	E2F1	0.690199
HALLMARK_G2M_CHECKPOINT	RBL1	0.471902
HALLMARK_G2M_CHECKPOINT	TOP1	0.00639727
HALLMARK_G2M_CHECKPOINT	MYBL2	0.825495
HALLMARK_G2M_CHECKPOINT	UBE2C	0.766702
HALLMARK_G2M_CHECKPOINT	AURKA	0.535176
HALLMARK_G2M_CHECKPOINT	HIRA	0.270159
HALLMARK_G2M_CHECKPOINT	CDC45	0.915683
HALLMARK_G2M_CHECKPOINT	EWSR1	0.108604
HALLMARK_G2M_CHECKPOINT	MCM5	0.83157
HALLMARK_G2M_CHECKPOINT	NUP50	0.339932
HALLMARK_G2M_CHECKPOINT	DMD	0.657786
HALLMARK_G2M_CHECKPOINT	SUV39H1	0.379101
HALLMARK_G2M_CHECKPOINT	SMC1A	0.228026
HALLMARK_G2M_CHECKPOINT	KIF4A	0.584923
HALLMARK_G2M_CHECKPOINT	ATRX	-0.188825
HALLMARK_G2M_CHECKPOINT	HMGB3	0.295054
HALLMARK_G2M_CHECKPOINT	DKC1	0.609038
HALLMARK_ESTROGEN_RESPONSE_LATE	NBL1	0.287523
HALLMARK_ESTROGEN_RESPONSE_LATE	GALE	0.108939
HALLMARK_ESTROGEN_RESPONSE_LATE	SFN	1.24346
HALLMARK_ESTROGEN_RESPONSE_LATE	GJB3	3.92067
HALLMARK_ESTROGEN_RESPONSE_LATE	CDC20	1.2423
HALLMARK_ESTROGEN_RESPONSE_LATE	STIL	0.866888
HALLMARK_ESTROGEN_RESPONSE_LATE	JAK1	0.141286
HALLMARK_ESTROGEN_RESPONSE_LATE	PTGER3	-1.39433
HALLMARK_ESTROGEN_RESPONSE_LATE	CELSR2	-1.21058
HALLMARK_ESTROGEN_RESPONSE_LATE	SLC16A1	1.55202
HALLMARK_ESTROGEN_RESPONSE_LATE	HMGCS2	-1.17083
HALLMARK_ESTROGEN_RESPONSE_LATE	PDZK1	-3.94906
HALLMARK_ESTROGEN_RESPONSE_LATE	ANXA9	-2.51512
HALLMARK_ESTROGEN_RESPONSE_LATE	S100A9	2.80738
HALLMARK_ESTROGEN_RESPONSE_LATE	LAMC2	1.37846
HALLMARK_ESTROGEN_RESPONSE_LATE	ATP2B4	0.263992
HALLMARK_ESTROGEN_RESPONSE_LATE	OPN3	1.04321
HALLMARK_ESTROGEN_RESPONSE_LATE	ID2	0.0570496
HALLMARK_ESTROGEN_RESPONSE_LATE	SLC1A4	-0.665379
HALLMARK_ESTROGEN_RESPONSE_LATE	CYP26B1	0.914248
HALLMARK_ESTROGEN_RESPONSE_LATE	DUSP2	1.32703
HALLMARK_ESTROGEN_RESPONSE_LATE	LTF	0.621032
HALLMARK_ESTROGEN_RESPONSE_LATE	PLXNB1	-0.553502
HALLMARK_ESTROGEN_RESPONSE_LATE	SEMA3B	-1.94478
HALLMARK_ESTROGEN_RESPONSE_LATE	CACNA2D2	-2.7813
HALLMARK_ESTROGEN_RESPONSE_LATE	CISH	-0.593504
HALLMARK_ESTROGEN_RESPONSE_LATE	TNNC1	-0.566161
HALLMARK_ESTROGEN_RESPONSE_LATE	IL17RB	-0.663791
HALLMARK_ESTROGEN_RESPONSE_LATE	FLNB	-0.661126
HALLMARK_ESTROGEN_RESPONSE_LATE	ACOX2	-1.51132
HALLMARK_ESTROGEN_RESPONSE_LATE	SIAH2	-1.49967
HALLMARK_ESTROGEN_RESPONSE_LATE	FGFR3	-1.49768
HALLMARK_ESTROGEN_RESPONSE_LATE	WFS1	-0.706425
HALLMARK_ESTROGEN_RESPONSE_LATE	UGDH	-0.785775
HALLMARK_ESTROGEN_RESPONSE_LATE	AREG	-0.0912686
HALLMARK_ESTROGEN_RESPONSE_LATE	AFF1	-0.215316
HALLMARK_ESTROGEN_RESPONSE_LATE	HSPA4L	0.0777645
HALLMARK_ESTROGEN_RESPONSE_LATE	PLK4	0.390667
HALLMARK_ESTROGEN_RESPONSE_LATE	NPY1R	-4.83125
HALLMARK_ESTROGEN_RESPONSE_LATE	CPE	-0.205745
HALLMARK_ESTROGEN_RESPONSE_LATE	PDLIM3	0.729104
HALLMARK_ESTROGEN_RESPONSE_LATE	PRLR	-0.832574
HALLMARK_ESTROGEN_RESPONSE_LATE	MOCS2	-0.35046
HALLMARK_ESTROGEN_RESPONSE_LATE	IL6ST	-1.74124
HALLMARK_ESTROGEN_RESPONSE_LATE	SLC22A5	-1.0056
HALLMARK_ESTROGEN_RESPONSE_LATE	CXCL14	-1.46316
HALLMARK_ESTROGEN_RESPONSE_LATE	KIF20A	0.816523
HALLMARK_ESTROGEN_RESPONSE_LATE	SLC26A2	0.606385
HALLMARK_ESTROGEN_RESPONSE_LATE	FOXC1	3.64439
HALLMARK_ESTROGEN_RESPONSE_LATE	MICB	0.36352
HALLMARK_ESTROGEN_RESPONSE_LATE	FKBP5	0.801965
HALLMARK_ESTROGEN_RESPONSE_LATE	MAPK13	-0.024713
HALLMARK_ESTROGEN_RESPONSE_LATE	KCNK5	2.38556
HALLMARK_ESTROGEN_RESPONSE_LATE	SLC29A1	-0.075304
HALLMARK_ESTROGEN_RESPONSE_LATE	ELOVL5	-1.13457
HALLMARK_ESTROGEN_RESPONSE_LATE	TPBG	-1.20799
HALLMARK_ESTROGEN_RESPONSE_LATE	FRK	0.210942
HALLMARK_ESTROGEN_RESPONSE_LATE	TPD52L1	0.128544
HALLMARK_ESTROGEN_RESPONSE_LATE	SGK1	0.618372
HALLMARK_ESTROGEN_RESPONSE_LATE	MYB	-1.61612
HALLMARK_ESTROGEN_RESPONSE_LATE	PERP	1.17397
HALLMARK_ESTROGEN_RESPONSE_LATE	RPS6KA2	0.31764
HALLMARK_ESTROGEN_RESPONSE_LATE	GPER1	-0.847938
HALLMARK_ESTROGEN_RESPONSE_LATE	TSPAN13	-1.18377
HALLMARK_ESTROGEN_RESPONSE_LATE	AGR2	-2.36077
HALLMARK_ESTROGEN_RESPONSE_LATE	SNX10	0.393762
HALLMARK_ESTROGEN_RESPONSE_LATE	CALCR	-0.41244
HALLMARK_ESTROGEN_RESPONSE_LATE	TFPI2	-0.973447
HALLMARK_ESTROGEN_RESPONSE_LATE	PRKAR2B	-0.775641
HALLMARK_ESTROGEN_RESPONSE_LATE	CAV1	0.137047
HALLMARK_ESTROGEN_RESPONSE_LATE	MEST	0.175863
HALLMARK_ESTROGEN_RESPONSE_LATE	FDFT1	0.0595412
HALLMARK_ESTROGEN_RESPONSE_LATE	HR	1.56925
HALLMARK_ESTROGEN_RESPONSE_LATE	EGR3	-0.885306
HALLMARK_ESTROGEN_RESPONSE_LATE	FABP5	1.62855
HALLMARK_ESTROGEN_RESPONSE_LATE	CA2	-1.59431
HALLMARK_ESTROGEN_RESPONSE_LATE	COX6C	-1.78678
HALLMARK_ESTROGEN_RESPONSE_LATE	JAK2	0.546884
HALLMARK_ESTROGEN_RESPONSE_LATE	BAG1	-0.70123
HALLMARK_ESTROGEN_RESPONSE_LATE	UNC13B	-0.615271
HALLMARK_ESTROGEN_RESPONSE_LATE	KLF4	0.168586
HALLMARK_ESTROGEN_RESPONSE_LATE	SLC2A8	0.10458
HALLMARK_ESTROGEN_RESPONSE_LATE	FAM102A	-0.281161
HALLMARK_ESTROGEN_RESPONSE_LATE	PTGES	-0.357653
HALLMARK_ESTROGEN_RESPONSE_LATE	ASS1	1.86091
HALLMARK_ESTROGEN_RESPONSE_LATE	OLFM1	-0.198035
HALLMARK_ESTROGEN_RESPONSE_LATE	CLIC3	1.45654
HALLMARK_ESTROGEN_RESPONSE_LATE	DNAJC1	-0.661745
HALLMARK_ESTROGEN_RESPONSE_LATE	RET	-1.95858
HALLMARK_ESTROGEN_RESPONSE_LATE	CXCL12	0.288663
HALLMARK_ESTROGEN_RESPONSE_LATE	DNAJC12	-3.35886
HALLMARK_ESTROGEN_RESPONSE_LATE	DLG5	-0.883696
HALLMARK_ESTROGEN_RESPONSE_LATE	PPIF	0.42839
HALLMARK_ESTROGEN_RESPONSE_LATE	PAPSS2	1.21189
HALLMARK_ESTROGEN_RESPONSE_LATE	MYOF	-0.471207
HALLMARK_ESTROGEN_RESPONSE_LATE	ARL3	-0.780882
HALLMARK_ESTROGEN_RESPONSE_LATE	ADD3	0.294264
HALLMARK_ESTROGEN_RESPONSE_LATE	PDCD4	-1.0821
HALLMARK_ESTROGEN_RESPONSE_LATE	PKP3	0.0973345
HALLMARK_ESTROGEN_RESPONSE_LATE	SCUBE2	-3.53656
HALLMARK_ESTROGEN_RESPONSE_LATE	CD44	-0.00379006
HALLMARK_ESTROGEN_RESPONSE_LATE	MDK	0.342398
HALLMARK_ESTROGEN_RESPONSE_LATE	ALDH3B1	0.367766
HALLMARK_ESTROGEN_RESPONSE_LATE	GAL	3.08744
HALLMARK_ESTROGEN_RESPONSE_LATE	CCND1	-1.95848
HALLMARK_ESTROGEN_RESPONSE_LATE	DHCR7	0.403983
HALLMARK_ESTROGEN_RESPONSE_LATE	PRSS23	-0.476813
HALLMARK_ESTROGEN_RESPONSE_LATE	PGR	-4.35669
HALLMARK_ESTROGEN_RESPONSE_LATE	TRIM29	2.75734
HALLMARK_ESTROGEN_RESPONSE_LATE	ST14	0.886588
HALLMARK_ESTROGEN_RESPONSE_LATE	FKBP4	-0.400273
HALLMARK_ESTROGEN_RESPONSE_LATE	CD9	-0.10644
HALLMARK_ESTROGEN_RESPONSE_LATE	SCNN1A	-1.06891
HALLMARK_ESTROGEN_RESPONSE_LATE	PTPN6	0.0717801
HALLMARK_ESTROGEN_RESPONSE_LATE	NAB2	0.0442686
HALLMARK_ESTROGEN_RESPONSE_LATE	CHPT1	-0.496316
HALLMARK_ESTROGEN_RESPONSE_LATE	ASCL1	-4.60572
HALLMARK_ESTROGEN_RESPONSE_LATE	HSPB8	-1.5514
HALLMARK_ESTROGEN_RESPONSE_LATE	NCOR2	-0.200248
HALLMARK_ESTROGEN_RESPONSE_LATE	SCARB1	0.199524
HALLMARK_ESTROGEN_RESPONSE_LATE	FARP1	-0.0537629
HALLMARK_ESTROGEN_RESPONSE_LATE	METTL3	-0.18861
HALLMARK_ESTROGEN_RESPONSE_LATE	DHRS2	-3.53983
HALLMARK_ESTROGEN_RESPONSE_LATE	FOS	0.149046
HALLMARK_ESTROGEN_RESPONSE_LATE	BATF	-0.0457827
HALLMARK_ESTROGEN_RESPONSE_LATE	ITPK1	-0.545966
HALLMARK_ESTROGEN_RESPONSE_LATE	SERPINA1	-0.511583
HALLMARK_ESTROGEN_RESPONSE_LATE	SERPINA5	-4.18869
HALLMARK_ESTROGEN_RESPONSE_LATE	CKB	0.913512
HALLMARK_ESTROGEN_RESPONSE_LATE	XRCC3	0.177521
HALLMARK_ESTROGEN_RESPONSE_LATE	SORD	-0.803591
HALLMARK_ESTROGEN_RESPONSE_LATE	SLC27A2	-2.80429
HALLMARK_ESTROGEN_RESPONSE_LATE	CA12	-2.30172
HALLMARK_ESTROGEN_RESPONSE_LATE	HOMER2	-0.70856
HALLMARK_ESTROGEN_RESPONSE_LATE	ISG20	0.999191
HALLMARK_ESTROGEN_RESPONSE_LATE	ABHD2	-0.736264
HALLMARK_ESTROGEN_RESPONSE_LATE	IDH2	0.688637
HALLMARK_ESTROGEN_RESPONSE_LATE	TPSAB1	-1.423
HALLMARK_ESTROGEN_RESPONSE_LATE	ABCA3	-1.20146
HALLMARK_ESTROGEN_RESPONSE_LATE	EMP2	-0.751655
HALLMARK_ESTROGEN_RESPONSE_LATE	AMFR	-0.725909
HALLMARK_ESTROGEN_RESPONSE_LATE	CDH1	-0.179928
HALLMARK_ESTROGEN_RESPONSE_LATE	GINS2	-0.139974
HALLMARK_ESTROGEN_RESPONSE_LATE	SLC7A5	1.65661
HALLMARK_ESTROGEN_RESPONSE_LATE	RABEP1	-1.48083
HALLMARK_ESTROGEN_RESPONSE_LATE	ALDH3A2	-0.580671
HALLMARK_ESTROGEN_RESPONSE_LATE	RAPGEFL1	-0.461802
HALLMARK_ESTROGEN_RESPONSE_LATE	CDC6	0.507011
HALLMARK_ESTROGEN_RESPONSE_LATE	TOP2A	0.559215
HALLMARK_ESTROGEN_RESPONSE_LATE	IGFBP4	-0.34236
HALLMARK_ESTROGEN_RESPONSE_LATE	KRT19	-0.501637
HALLMARK_ESTROGEN_RESPONSE_LATE	MAPT	-2.60389
HALLMARK_ESTROGEN_RESPONSE_LATE	TOB1	-0.672666
HALLMARK_ESTROGEN_RESPONSE_LATE	SLC9A3R1	-0.919822
HALLMARK_ESTROGEN_RESPONSE_LATE	LLGL2	-0.106071
HALLMARK_ESTROGEN_RESPONSE_LATE	ST6GALNAC2	-0.984457
HALLMARK_ESTROGEN_RESPONSE_LATE	DCXR	-0.491508
HALLMARK_ESTROGEN_RESPONSE_LATE	RAB31	-0.219239
HALLMARK_ESTROGEN_RESPONSE_LATE	IMPA2	1.25306
HALLMARK_ESTROGEN_RESPONSE_LATE	RBBP8	-0.794983
HALLMARK_ESTROGEN_RESPONSE_LATE	BCL2	-1.49431
HALLMARK_ESTROGEN_RESPONSE_LATE	TJP3	-0.784912
HALLMARK_ESTROGEN_RESPONSE_LATE	RNASEH2A	0.292457
HALLMARK_ESTROGEN_RESPONSE_LATE	CYP4F11	-0.493431
HALLMARK_ESTROGEN_RESPONSE_LATE	CHST8	-2.22315
HALLMARK_ESTROGEN_RESPONSE_LATE	LSR	0.798463
HALLMARK_ESTROGEN_RESPONSE_LATE	ZFP36	0.458245
HALLMARK_ESTROGEN_RESPONSE_LATE	BLVRB	-0.277884
HALLMARK_ESTROGEN_RESPONSE_LATE	SULT2B1	-0.447891
HALLMARK_ESTROGEN_RESPONSE_LATE	KLK10	2.19236
HALLMARK_ESTROGEN_RESPONSE_LATE	KLK11	0.319137
HALLMARK_ESTROGEN_RESPONSE_LATE	ETFB	0.11422
HALLMARK_ESTROGEN_RESPONSE_LATE	OVOL2	-0.632021
HALLMARK_ESTROGEN_RESPONSE_LATE	SLC24A3	-0.28145
HALLMARK_ESTROGEN_RESPONSE_LATE	NXT1	0.215589
HALLMARK_ESTROGEN_RESPONSE_LATE	TFAP2C	0.550699
HALLMARK_ESTROGEN_RESPONSE_LATE	NRIP1	-0.776722
HALLMARK_ESTROGEN_RESPONSE_LATE	BTG3	1.43807
HALLMARK_ESTROGEN_RESPONSE_LATE	TIAM1	0.202795
HALLMARK_ESTROGEN_RESPONSE_LATE	TFF3	-2.98639
HALLMARK_ESTROGEN_RESPONSE_LATE	TFF1	-3.89351
HALLMARK_ESTROGEN_RESPONSE_LATE	TMPRSS3	0.178915
HALLMARK_ESTROGEN_RESPONSE_LATE	XBP1	-1.38143
HALLMARK_ESTROGEN_RESPONSE_LATE	TST	0.479058
HALLMARK_ESTROGEN_RESPONSE_LATE	DYNLT3	-0.292564
HALLMARK_ESTROGEN_RESPONSE_LATE	GLA	-0.430881
HALLMARK_ESTROGEN_RESPONSE_LATE	IGSF1	-1.01699
HALLMARK_ESTROGEN_RESPONSE_LATE	HPRT1	0.196288
HALLMARK_KRAS_SIGNALING_UP	TNFRSF1B	0.685827
HALLMARK_KRAS_SIGNALING_UP	EPHB2	0.544015
HALLMARK_KRAS_SIGNALING_UP	FUCA1	-0.100229
HALLMARK_KRAS_SIGNALING_UP	LAPTM5	0.538619
HALLMARK_KRAS_SIGNALING_UP	YRDC	0.313733
HALLMARK_KRAS_SIGNALING_UP	TSPAN1	-1.21463
HALLMARK_KRAS_SIGNALING_UP	EVI5	0.000234045
HALLMARK_KRAS_SIGNALING_UP	PTBP2	0.315301
HALLMARK_KRAS_SIGNALING_UP	NGF	0.45993
HALLMARK_KRAS_SIGNALING_UP	CTSS	0.859803
HALLMARK_KRAS_SIGNALING_UP	FCER1G	0.640065
HALLMARK_KRAS_SIGNALING_UP	PRRX1	0.466378
HALLMARK_KRAS_SIGNALING_UP	RABGAP1L	0.134789
HALLMARK_KRAS_SIGNALING_UP	TOR1AIP2	0.0806662
HALLMARK_KRAS_SIGNALING_UP	RGS16	0.343727
HALLMARK_KRAS_SIGNALING_UP	PTGS2	1.46269
HALLMARK_KRAS_SIGNALING_UP	CFH	0.588573
HALLMARK_KRAS_SIGNALING_UP	TNNT2	2.26237
HALLMARK_KRAS_SIGNALING_UP	PIGR	2.69806
HALLMARK_KRAS_SIGNALING_UP	G0S2	-0.359124
HALLMARK_KRAS_SIGNALING_UP	HSD11B1	1.18748
HALLMARK_KRAS_SIGNALING_UP	SDCCAG8	-0.0993032
HALLMARK_KRAS_SIGNALING_UP	ID2	0.0570496
HALLMARK_KRAS_SIGNALING_UP	ADAM17	0.436727
HALLMARK_KRAS_SIGNALING_UP	TRIB2	0.538495
HALLMARK_KRAS_SIGNALING_UP	MYCN	1.71067
HALLMARK_KRAS_SIGNALING_UP	STRN	0.246646
HALLMARK_KRAS_SIGNALING_UP	IL1RL2	0.411457
HALLMARK_KRAS_SIGNALING_UP	MALL	1.92898
HALLMARK_KRAS_SIGNALING_UP	IL1B	0.289271
HALLMARK_KRAS_SIGNALING_UP	GYPC	0.472335
HALLMARK_KRAS_SIGNALING_UP	WDR33	0.0668897
HALLMARK_KRAS_SIGNALING_UP	CXCR4	0.719388
HALLMARK_KRAS_SIGNALING_UP	KIF5C	-2.07387
HALLMARK_KRAS_SIGNALING_UP	GALNT3	1.28474
HALLMARK_KRAS_SIGNALING_UP	HOXD11	1.34166
HALLMARK_KRAS_SIGNALING_UP	TFPI	0.25706
HALLMARK_KRAS_SIGNALING_UP	CCL20	2.57542
HALLMARK_KRAS_SIGNALING_UP	SATB1	0.657817
HALLMARK_KRAS_SIGNALING_UP	TMEM158	1.75209
HALLMARK_KRAS_SIGNALING_UP	SEMA3B	-1.94478
HALLMARK_KRAS_SIGNALING_UP	DCBLD2	0.418281
HALLMARK_KRAS_SIGNALING_UP	ZNF639	0.297458
HALLMARK_KRAS_SIGNALING_UP	ETV5	0.449926
HALLMARK_KRAS_SIGNALING_UP	ST6GAL1	0.731674
HALLMARK_KRAS_SIGNALING_UP	APOD	0.324913
HALLMARK_KRAS_SIGNALING_UP	EREG	1.82208
HALLMARK_KRAS_SIGNALING_UP	BTC	0.580275
HALLMARK_KRAS_SIGNALING_UP	CXCL10	2.01855
HALLMARK_KRAS_SIGNALING_UP	PRKG2	0.67099
HALLMARK_KRAS_SIGNALING_UP	SPARCL1	-0.325998
HALLMARK_KRAS_SIGNALING_UP	SPP1	0.994135
HALLMARK_KRAS_SIGNALING_UP	CPE	-0.205745
HALLMARK_KRAS_SIGNALING_UP	CBR4	-0.47179
HALLMARK_KRAS_SIGNALING_UP	ANKH	0.651268
HALLMARK_KRAS_SIGNALING_UP	IL7R	1.11416
HALLMARK_KRAS_SIGNALING_UP	FBXO4	-0.340928
HALLMARK_KRAS_SIGNALING_UP	ITGA2	-0.230779
HALLMARK_KRAS_SIGNALING_UP	MAP3K1	-0.65678
HALLMARK_KRAS_SIGNALING_UP	PTCD2	-0.297078
HALLMARK_KRAS_SIGNALING_UP	F2RL1	0.518226
HALLMARK_KRAS_SIGNALING_UP	ATG10	-0.0896302
HALLMARK_KRAS_SIGNALING_UP	GLRX	0.443891
HALLMARK_KRAS_SIGNALING_UP	HBEGF	0.838689
HALLMARK_KRAS_SIGNALING_UP	DOCK2	0.416071
HALLMARK_KRAS_SIGNALING_UP	GFPT2	0.602506
HALLMARK_KRAS_SIGNALING_UP	FLT4	0.254735
HALLMARK_KRAS_SIGNALING_UP	F13A1	0.40538
HALLMARK_KRAS_SIGNALING_UP	CFB	-0.725605
HALLMARK_KRAS_SIGNALING_UP	PSMB8	0.78382
HALLMARK_KRAS_SIGNALING_UP	SNAP91	1.71311
HALLMARK_KRAS_SIGNALING_UP	PRDM1	0.722878
HALLMARK_KRAS_SIGNALING_UP	MAP7	-0.218567
HALLMARK_KRAS_SIGNALING_UP	TNFAIP3	0.972234
HALLMARK_KRAS_SIGNALING_UP	AKAP12	-0.0819735
HALLMARK_KRAS_SIGNALING_UP	ETV1	0.431715
HALLMARK_KRAS_SIGNALING_UP	TSPAN13	-1.18377
HALLMARK_KRAS_SIGNALING_UP	HDAC9	0.981582
HALLMARK_KRAS_SIGNALING_UP	GPNMB	0.559362
HALLMARK_KRAS_SIGNALING_UP	AVL9	-0.224514
HALLMARK_KRAS_SIGNALING_UP	INHBA	0.513484
HALLMARK_KRAS_SIGNALING_UP	IGFBP3	1.13864
HALLMARK_KRAS_SIGNALING_UP	IKZF1	0.789919
HALLMARK_KRAS_SIGNALING_UP	LAT2	0.17902
HALLMARK_KRAS_SIGNALING_UP	CROT	-0.537982
HALLMARK_KRAS_SIGNALING_UP	ABCB1	-0.00737077
HALLMARK_KRAS_SIGNALING_UP	GNG11	-0.040043
HALLMARK_KRAS_SIGNALING_UP	RELN	0.954506
HALLMARK_KRAS_SIGNALING_UP	ZNF277	0.209523
HALLMARK_KRAS_SIGNALING_UP	BPGM	0.267793
HALLMARK_KRAS_SIGNALING_UP	TMEM176B	0.700514
HALLMARK_KRAS_SIGNALING_UP	TMEM176A	0.617156
HALLMARK_KRAS_SIGNALING_UP	ADAMDEC1	1.8018
HALLMARK_KRAS_SIGNALING_UP	PLAT	-1.62847
HALLMARK_KRAS_SIGNALING_UP	LY96	0.462516
HALLMARK_KRAS_SIGNALING_UP	CA2	-1.59431
HALLMARK_KRAS_SIGNALING_UP	TRIB1	-0.0683124
HALLMARK_KRAS_SIGNALING_UP	PDCD1LG2	1.27587
HALLMARK_KRAS_SIGNALING_UP	IL33	0.20203
HALLMARK_KRAS_SIGNALING_UP	GADD45G	-0.567081
HALLMARK_KRAS_SIGNALING_UP	KLF4	0.168586
HALLMARK_KRAS_SIGNALING_UP	TRAF1	0.764533
HALLMARK_KRAS_SIGNALING_UP	ENG	0.251304
HALLMARK_KRAS_SIGNALING_UP	NRP1	0.250698
HALLMARK_KRAS_SIGNALING_UP	PLAU	0.69042
HALLMARK_KRAS_SIGNALING_UP	CCSER2	0.337211
HALLMARK_KRAS_SIGNALING_UP	RBP4	-0.601791
HALLMARK_KRAS_SIGNALING_UP	DNMBP	-0.861348
HALLMARK_KRAS_SIGNALING_UP	ADAM8	0.517217
HALLMARK_KRAS_SIGNALING_UP	IGF2	-0.0389091
HALLMARK_KRAS_SIGNALING_UP	SPON1	0.641046
HALLMARK_KRAS_SIGNALING_UP	TPH1	-1.12524
HALLMARK_KRAS_SIGNALING_UP	RBM4	-0.316017
HALLMARK_KRAS_SIGNALING_UP	ANO1	-1.07004
HALLMARK_KRAS_SIGNALING_UP	BIRC3	1.04593
HALLMARK_KRAS_SIGNALING_UP	MMP10	-0.277814
HALLMARK_KRAS_SIGNALING_UP	IL10RA	0.552428
HALLMARK_KRAS_SIGNALING_UP	MPZL2	1.28196
HALLMARK_KRAS_SIGNALING_UP	CBL	0.427605
HALLMARK_KRAS_SIGNALING_UP	VWA5A	0.197791
HALLMARK_KRAS_SIGNALING_UP	ETS1	0.806375
HALLMARK_KRAS_SIGNALING_UP	CCND2	0.535351
HALLMARK_KRAS_SIGNALING_UP	C3AR1	0.39729
HALLMARK_KRAS_SIGNALING_UP	CLEC4A	0.504044
HALLMARK_KRAS_SIGNALING_UP	EMP1	0.409466
HALLMARK_KRAS_SIGNALING_UP	PTPRR	-0.607095
HALLMARK_KRAS_SIGNALING_UP	DUSP6	0.36197
HALLMARK_KRAS_SIGNALING_UP	CMKLR1	0.588144
HALLMARK_KRAS_SIGNALING_UP	FGF9	0.832992
HALLMARK_KRAS_SIGNALING_UP	USP12	-0.0231212
HALLMARK_KRAS_SIGNALING_UP	LCP1	0.669824
HALLMARK_KRAS_SIGNALING_UP	CDADC1	-0.00289233
HALLMARK_KRAS_SIGNALING_UP	CAB39L	-0.709921
HALLMARK_KRAS_SIGNALING_UP	SPRY2	0.427829
HALLMARK_KRAS_SIGNALING_UP	ITGBL1	0.0162877
HALLMARK_KRAS_SIGNALING_UP	NIN	0.0177265
HALLMARK_KRAS_SIGNALING_UP	PLEK2	0.0565118
HALLMARK_KRAS_SIGNALING_UP	MTMR10	-0.273247
HALLMARK_KRAS_SIGNALING_UP	SCG5	0.422349
HALLMARK_KRAS_SIGNALING_UP	ALDH1A2	-0.281858
HALLMARK_KRAS_SIGNALING_UP	ALDH1A3	1.33282
HALLMARK_KRAS_SIGNALING_UP	GPRC5B	0.925611
HALLMARK_KRAS_SIGNALING_UP	IRF8	0.707171
HALLMARK_KRAS_SIGNALING_UP	JUP	-0.0490324
HALLMARK_KRAS_SIGNALING_UP	ETV4	0.83494
HALLMARK_KRAS_SIGNALING_UP	MMD	0.0586838
HALLMARK_KRAS_SIGNALING_UP	TMEM100	0.966753
HALLMARK_KRAS_SIGNALING_UP	ACE	0.276872
HALLMARK_KRAS_SIGNALING_UP	PECAM1	0.159253
HALLMARK_KRAS_SIGNALING_UP	SOX9	0.631273
HALLMARK_KRAS_SIGNALING_UP	CBX8	-0.264061
HALLMARK_KRAS_SIGNALING_UP	EPB41L3	-0.233753
HALLMARK_KRAS_SIGNALING_UP	CIDEA	-0.471625
HALLMARK_KRAS_SIGNALING_UP	ANGPTL4	1.49278
HALLMARK_KRAS_SIGNALING_UP	PLVAP	0.141362
HALLMARK_KRAS_SIGNALING_UP	SCN1B	-0.352735
HALLMARK_KRAS_SIGNALING_UP	MAP4K1	0.807501
HALLMARK_KRAS_SIGNALING_UP	AKT2	-0.0806385
HALLMARK_KRAS_SIGNALING_UP	PLAUR	0.857359
HALLMARK_KRAS_SIGNALING_UP	KCNN4	1.99873
HALLMARK_KRAS_SIGNALING_UP	PPP1R15A	0.410741
HALLMARK_KRAS_SIGNALING_UP	CD37	0.743704
HALLMARK_KRAS_SIGNALING_UP	PEG3	-0.242198
HALLMARK_KRAS_SIGNALING_UP	BMP2	1.27806
HALLMARK_KRAS_SIGNALING_UP	SNAP25	-0.507259
HALLMARK_KRAS_SIGNALING_UP	BTBD3	0.440882
HALLMARK_KRAS_SIGNALING_UP	MAFB	0.444795
HALLMARK_KRAS_SIGNALING_UP	SLPI	3.52104
HALLMARK_KRAS_SIGNALING_UP	MMP9	1.32869
HALLMARK_KRAS_SIGNALING_UP	ITGB2	0.830401
HALLMARK_KRAS_SIGNALING_UP	MMP11	0.267442
HALLMARK_KRAS_SIGNALING_UP	LIF	0.88471
HALLMARK_KRAS_SIGNALING_UP	TLR8	1.11555
HALLMARK_KRAS_SIGNALING_UP	TSPAN7	0.154774
HALLMARK_KRAS_SIGNALING_UP	PCSK1N	0.910452
HALLMARK_KRAS_SIGNALING_UP	IL2RG	1.17962
HALLMARK_KRAS_SIGNALING_UP	NAP1L2	-0.190605
HALLMARK_KRAS_SIGNALING_UP	AMMECR1	0.0237205
HALLMARK_COMPLEMENT	CASP9	-0.191322
HALLMARK_COMPLEMENT	CDA	0.413726
HALLMARK_COMPLEMENT	C1QA	0.888199
HALLMARK_COMPLEMENT	C1QC	0.705373
HALLMARK_COMPLEMENT	LCK	0.983966
HALLMARK_COMPLEMENT	PCSK9	1.62072
HALLMARK_COMPLEMENT	F3	-0.245087
HALLMARK_COMPLEMENT	GNAI3	0.15467
HALLMARK_COMPLEMENT	CTSS	0.859803
HALLMARK_COMPLEMENT	S100A9	2.80738
HALLMARK_COMPLEMENT	S100A13	-0.256027
HALLMARK_COMPLEMENT	FCER1G	0.640065
HALLMARK_COMPLEMENT	F5	1.07274
HALLMARK_COMPLEMENT	PLA2G4A	2.0075
HALLMARK_COMPLEMENT	CFH	0.588573
HALLMARK_COMPLEMENT	CSRP1	0.289178
HALLMARK_COMPLEMENT	RABIF	0.0954371
HALLMARK_COMPLEMENT	C4BPB	-0.414258
[truncated: 1,867 more rows]
