# Supplementary material for: Molecular profiling of aromatase inhibitor sensitive and resistant ER+HER2- postmenopausal breast cancers
Source: Nat Commun. 2023 Jul 7;14:4017. doi: 10.1038/s41467-023-39613-z (PMC10328947; doi:10.1038/s41467-023-39613-z)
Supplement: Supplementary file 9 — Source Data [file 41467_2023_39613_MOESM9_ESM.zip › Source_data_Supplementary_Fig_5b.xlsx]

## Sheet: Source_data_Supplementary_Fig_5
Hallmark	Gene	Log2 FC
Immune_Score	TNFRSF4	0.750299
Immune_Score	H6PD	0.265418
Immune_Score	PRDM2	0.0773397
Immune_Score	NECAP2	0.540378
Immune_Score	RUNX3	1.23318
Immune_Score	FGR	0.67449
Immune_Score	LCK	0.983966
Immune_Score	PDE4B	0.809735
Immune_Score	CSF1	-0.0308342
Immune_Score	CD53	0.812543
Immune_Score	AMPD1	-0.314438
Immune_Score	CD2	0.963633
Immune_Score	CD160	0.0807152
Immune_Score	FCRL2	1.44839
Immune_Score	CD1A	0.774184
Immune_Score	CD1C	0.345243
Immune_Score	CD1E	0.33407
Immune_Score	MNDA	0.462658
Immune_Score	PYHIN1	0.898601
Immune_Score	AIM2	1.41623
Immune_Score	FCER1A	-0.724551
Immune_Score	SLAMF8	1.20086
Immune_Score	CD84	0.48681
Immune_Score	SLAMF1	1.11413
Immune_Score	LY9	0.696827
Immune_Score	CD244	0.781134
Immune_Score	CD247	1.00207
Immune_Score	XCL1	0.614444
Immune_Score	FASLG	1.15762
Immune_Score	NPL	0.591068
Immune_Score	NCF2	0.685155
Immune_Score	RGS1	0.889872
Immune_Score	PTPRC	0.756389
Immune_Score	PTPN7	0.949726
Immune_Score	CHI3L1	2.6304
Immune_Score	FAIM3	0.477428
Immune_Score	CR1	0.894813
Immune_Score	TRAF3IP3	0.68107
Immune_Score	ZFP36L2	0.467542
Immune_Score	CCDC88A	0.519027
Immune_Score	BCL11A	3.46233
Immune_Score	PLEK	0.723403
Immune_Score	CD8B	0.864336
Immune_Score	DUSP2	1.32703
Immune_Score	ZAP70	0.85559
Immune_Score	IL18RAP	1.02674
Immune_Score	KYNU	2.11004
Immune_Score	ARHGAP15	0.517575
Immune_Score	NMI	0.907137
Immune_Score	TNFAIP6	0.431179
Immune_Score	RBMS1	0.80919
Immune_Score	CTLA4	1.2023
Immune_Score	ICOS	1.21182
Immune_Score	EOMES	0.811657
Immune_Score	CX3CR1	-0.885128
Immune_Score	CXCR6	1.45931
Immune_Score	CCR1	0.859015
Immune_Score	CCR2	0.986211
Immune_Score	CCR5	0.83457
Immune_Score	STAB1	0.287991
Immune_Score	TRAT1	0.97576
Immune_Score	CD96	0.935335
Immune_Score	CD80	0.585896
Immune_Score	CD86	0.630659
Immune_Score	GPR171	1.00021
Immune_Score	P2RY13	0.155763
Immune_Score	MBNL1	0.425927
Immune_Score	CD38	1.61195
Immune_Score	STAP1	0.92826
Immune_Score	CXCL3	1.99164
Immune_Score	CXCL9	1.62826
Immune_Score	CXCL10	2.01855
Immune_Score	CXCL11	2.17058
Immune_Score	BANK1	1.23195
Immune_Score	NFKB1	0.105388
Immune_Score	TNIP3	1.6568
Immune_Score	TLR2	0.701776
Immune_Score	GZMK	0.839415
Immune_Score	GZMA	1.03258
Immune_Score	TCF7	0.692794
Immune_Score	CSF1R	0.323626
Immune_Score	HAVCR2	0.386734
Immune_Score	ITK	1.03745
Immune_Score	IL12B	0.680023
Immune_Score	LCP2	0.625199
Immune_Score	HK3	1.4362
Immune_Score	DOK3	0.55145
Immune_Score	IRF4	1.31259
Immune_Score	SERPINB9	0.577761
Immune_Score	FAM65B	0.893051
Immune_Score	LTA	0.859731
Immune_Score	LST1	0.453651
Immune_Score	AIF1	0.404534
Immune_Score	GPSM3	0.561401
Immune_Score	HLA-DQA1	0.942905
Immune_Score	TREM2	-0.172617
Immune_Score	RUNX2	0.344292
Immune_Score	PLA2G7	0.974415
Immune_Score	BACH2	0.855006
Immune_Score	SAMD3	0.740985
Immune_Score	VNN2	0.98836
Immune_Score	CHST12	0.281817
Immune_Score	CREB5	0.697397
Immune_Score	IKZF1	0.789919
Immune_Score	FGL2	0.436041
Immune_Score	PILRA	0.00560556
Immune_Score	TFEC	0.544386
Immune_Score	GIMAP4	0.600583
Immune_Score	GIMAP6	0.63783
Immune_Score	BLK	1.19839
Immune_Score	SLC25A37	0.924379
Immune_Score	PNOC	1.25781
Immune_Score	IDO1	2.77389
Immune_Score	PDCD1LG2	1.27587
Immune_Score	CCL19	0.930022
Immune_Score	NR4A3	0.670716
Immune_Score	TNFSF8	0.125901
Immune_Score	TRAF1	0.764533
Immune_Score	RAPGEF1	0.398235
Immune_Score	FCN1	0.733969
Immune_Score	IL2RA	1.53993
Immune_Score	NRBF2	0.3288
Immune_Score	PRF1	1.23195
Immune_Score	ENTPD1	0.0816809
Immune_Score	RHOG	0.440021
Immune_Score	MS4A6A	0.386036
Immune_Score	SLC15A3	0.520763
Immune_Score	CD6	1.01651
Immune_Score	CD5	0.828718
Immune_Score	RASGRP2	0.740816
Immune_Score	CTSW	1.12757
Immune_Score	BIRC3	1.04593
Immune_Score	FDX1	0.369513
Immune_Score	IL10RA	0.552428
Immune_Score	CD3E	1.21457
Immune_Score	CD3G	1.12767
Immune_Score	CRTAM	0.641545
Immune_Score	CD27	1.1271
Immune_Score	LAG3	1.17797
Immune_Score	CLEC4A	0.504044
Immune_Score	CLEC4E	1.50616
Immune_Score	KLRG1	0.436495
Immune_Score	KLRB1	0.59121
Immune_Score	CD69	0.992507
Immune_Score	KLRF1	0.707815
Immune_Score	CLEC7A	0.907591
Immune_Score	KLRD1	1.26316
Immune_Score	LRMP	0.469344
Immune_Score	BHLHE41	0.439113
Immune_Score	BIN2	0.521246
Immune_Score	ITGB7	0.518847
Immune_Score	NCKAP1L	0.463808
Immune_Score	MMP19	0.330867
Immune_Score	SELPLG	0.384476
Immune_Score	GPR18	0.883577
Immune_Score	GPR183	0.779696
Immune_Score	RNASE6	0.153507
Immune_Score	RNASE2	0.454742
Immune_Score	GZMH	0.876573
Immune_Score	GZMB	1.74961
Immune_Score	PTGDR	0.342682
Immune_Score	PTGER2	0.39517
Immune_Score	GPR65	0.281418
Immune_Score	BCL11B	1.32557
Immune_Score	GPR132	0.828809
Immune_Score	KIAA0125	1.50402
Immune_Score	RORA	0.263586
Immune_Score	BCL2A1	2.45808
Immune_Score	IL16	0.175545
Immune_Score	AKAP13	0.128803
Immune_Score	MEFV	0.576741
Immune_Score	TNFRSF17	1.46691
Immune_Score	IGSF6	0.443038
Immune_Score	IL4R	0.451602
Immune_Score	CD19	1.26475
Immune_Score	ITGAL	0.537296
Immune_Score	ITGAX	0.271359
Immune_Score	CCL22	0.585723
Immune_Score	TRADD	0.371103
Immune_Score	DPEP2	0.232307
Immune_Score	IRF8	0.707171
Immune_Score	CYBA	0.788602
Immune_Score	P2RX5	0.992882
Immune_Score	CLEC10A	0.418792
Immune_Score	ACAP1	0.980476
Immune_Score	HS3ST3B1	0.811011
Immune_Score	CCL8	2.12439
Immune_Score	CCL4	1.40168
Immune_Score	CCR7	1.0778
Immune_Score	TBX21	1.24406
Immune_Score	CD79B	1.26948
Immune_Score	CD300A	0.468426
Immune_Score	CD7	1.30626
Immune_Score	GZMM	0.647489
Immune_Score	GNG7	0.241366
Immune_Score	S1PR4	1.24129
Immune_Score	EBI3	0.508354
Immune_Score	CD209	1.17691
Immune_Score	MYO1F	0.45463
Immune_Score	JAK3	1.13189
Immune_Score	GMIP	0.467525
Immune_Score	CD79A	1.38934
Immune_Score	POU2F2	0.62823
Immune_Score	VASP	0.328747
Immune_Score	C5AR1	0.218592
Immune_Score	CD37	0.743704
Immune_Score	SPIB	2.75353
Immune_Score	NKG7	1.46015
Immune_Score	FPR1	0.530366
Immune_Score	FPR2	1.65524
Immune_Score	FPR3	0.783483
Immune_Score	LILRB3	0.322599
Immune_Score	LILRB2	0.708833
Immune_Score	LILRA2	-0.684706
Immune_Score	LILRA1	-0.266039
Immune_Score	LILRB1	0.634724
Immune_Score	SIGLEC1	0.423608
Immune_Score	CST7	0.932925
Immune_Score	HCK	0.559199
Immune_Score	CD40	0.713841
Immune_Score	ZBP1	0.896868
Immune_Score	RGS19	0.199681
Immune_Score	SAMSN1	0.492239
Immune_Score	PPM1F	0.590775
Immune_Score	VPREB3	1.41935
Immune_Score	OSM	0.88178
Immune_Score	PIK3IP1	0.16512
Immune_Score	NCF4	0.546279
Immune_Score	CSF2RB	1.12603
Immune_Score	IL2RB	1.02596
Immune_Score	CYTH4	0.53333
Immune_Score	APOBEC3G	0.61844
Immune_Score	TLR8	1.11555
Immune_Score	CYBB	0.690863
Immune_Score	CFP	0.342797
Immune_Score	WAS	0.611228
Immune_Score	SASH3	0.658816
Immune_Score	CLIC2	0.566487
T_cells_CD4	TNFRSF4	0.750299
T_cells_CD4	NECAP2	0.540378
T_cells_CD4	LCK	0.983966
T_cells_CD4	CD2	0.963633
T_cells_CD4	AIM2	1.41623
T_cells_CD4	SLAMF1	1.11413
T_cells_CD4	LY9	0.696827
T_cells_CD4	CD247	1.00207
T_cells_CD4	RGS1	0.889872
T_cells_CD4	FAIM3	0.477428
T_cells_CD4	TRAF3IP3	0.68107
T_cells_CD4	ZAP70	0.85559
T_cells_CD4	ARHGAP15	0.517575
T_cells_CD4	RBMS1	0.80919
T_cells_CD4	CTLA4	1.2023
T_cells_CD4	ICOS	1.21182
T_cells_CD4	CXCR6	1.45931
T_cells_CD4	CCR2	0.986211
T_cells_CD4	TRAT1	0.97576
T_cells_CD4	CD96	0.935335
T_cells_CD4	GPR171	1.00021
T_cells_CD4	MBNL1	0.425927
T_cells_CD4	STAP1	0.92826
T_cells_CD4	NFKB1	0.105388
T_cells_CD4	GZMK	0.839415
T_cells_CD4	GZMA	1.03258
T_cells_CD4	TCF7	0.692794
T_cells_CD4	ITK	1.03745
T_cells_CD4	FAM65B	0.893051
T_cells_CD4	LTA	0.859731
T_cells_CD4	GPSM3	0.561401
T_cells_CD4	IKZF1	0.789919
T_cells_CD4	GIMAP4	0.600583
T_cells_CD4	GIMAP6	0.63783
T_cells_CD4	TNFSF8	0.125901
T_cells_CD4	TRAF1	0.764533
T_cells_CD4	FCN1	0.733969
T_cells_CD4	IL2RA	1.53993
T_cells_CD4	CD6	1.01651
T_cells_CD4	CD5	0.828718
T_cells_CD4	CTSW	1.12757
T_cells_CD4	IL10RA	0.552428
T_cells_CD4	CD3E	1.21457
T_cells_CD4	CD3G	1.12767
T_cells_CD4	CD27	1.1271
T_cells_CD4	KLRB1	0.59121
T_cells_CD4	CD69	0.992507
T_cells_CD4	ITGB7	0.518847
T_cells_CD4	SELPLG	0.384476
T_cells_CD4	GPR183	0.779696
T_cells_CD4	GZMB	1.74961
T_cells_CD4	PTGER2	0.39517
T_cells_CD4	BCL11B	1.32557
T_cells_CD4	GPR132	0.828809
T_cells_CD4	IL16	0.175545
T_cells_CD4	TRADD	0.371103
T_cells_CD4	DPEP2	0.232307
T_cells_CD4	ACAP1	0.980476
T_cells_CD4	CCL4	1.40168
T_cells_CD4	CCR7	1.0778
T_cells_CD4	TBX21	1.24406
T_cells_CD4	CD7	1.30626
T_cells_CD4	GZMM	0.647489
T_cells_CD4	JAK3	1.13189
T_cells_CD4	CD37	0.743704
T_cells_CD4	SAMSN1	0.492239
T_cells_CD4	OSM	0.88178
T_cells_CD4	PIK3IP1	0.16512
T_cells_CD4	IL2RB	1.02596
T_cells_CD8	LCK	0.983966
T_cells_CD8	CD2	0.963633
T_cells_CD8	CD160	0.0807152
T_cells_CD8	PYHIN1	0.898601
T_cells_CD8	SLAMF1	1.11413
T_cells_CD8	LY9	0.696827
T_cells_CD8	CD244	0.781134
T_cells_CD8	CD247	1.00207
T_cells_CD8	XCL1	0.614444
T_cells_CD8	FASLG	1.15762
T_cells_CD8	RGS1	0.889872
T_cells_CD8	PTPRC	0.756389
T_cells_CD8	FAIM3	0.477428
T_cells_CD8	TRAF3IP3	0.68107
T_cells_CD8	ZFP36L2	0.467542
T_cells_CD8	CD8B	0.864336
T_cells_CD8	ZAP70	0.85559
T_cells_CD8	IL18RAP	1.02674
T_cells_CD8	EOMES	0.811657
T_cells_CD8	CX3CR1	-0.885128
T_cells_CD8	CXCR6	1.45931
T_cells_CD8	CCR5	0.83457
T_cells_CD8	CD96	0.935335
T_cells_CD8	GPR171	1.00021
T_cells_CD8	NFKB1	0.105388
T_cells_CD8	GZMK	0.839415
T_cells_CD8	GZMA	1.03258
T_cells_CD8	ITK	1.03745
T_cells_CD8	CHST12	0.281817
T_cells_CD8	GIMAP4	0.600583
T_cells_CD8	GIMAP6	0.63783
T_cells_CD8	TNFSF8	0.125901
T_cells_CD8	PRF1	1.23195
T_cells_CD8	RHOG	0.440021
T_cells_CD8	CTSW	1.12757
T_cells_CD8	IL10RA	0.552428
T_cells_CD8	CD3E	1.21457
T_cells_CD8	CD3G	1.12767
T_cells_CD8	CRTAM	0.641545
T_cells_CD8	CD27	1.1271
T_cells_CD8	LAG3	1.17797
T_cells_CD8	KLRG1	0.436495
T_cells_CD8	KLRB1	0.59121
T_cells_CD8	KLRD1	1.26316
T_cells_CD8	BIN2	0.521246
T_cells_CD8	MMP19	0.330867
T_cells_CD8	GZMH	0.876573
T_cells_CD8	GZMB	1.74961
T_cells_CD8	PTGDR	0.342682
T_cells_CD8	GPR65	0.281418
T_cells_CD8	BCL11B	1.32557
T_cells_CD8	IL16	0.175545
T_cells_CD8	ITGAL	0.537296
T_cells_CD8	TRADD	0.371103
T_cells_CD8	CCL4	1.40168
T_cells_CD8	CCR7	1.0778
T_cells_CD8	TBX21	1.24406
T_cells_CD8	CD300A	0.468426
T_cells_CD8	CD7	1.30626
T_cells_CD8	GZMM	0.647489
T_cells_CD8	MYO1F	0.45463
T_cells_CD8	NKG7	1.46015
T_cells_CD8	CST7	0.932925
T_cells_CD8	PIK3IP1	0.16512
T_cells_CD8	IL2RB	1.02596
T_cells_CD8	CYTH4	0.53333
T_cells_CD8	WAS	0.611228
T_cells_CD8	SASH3	0.658816
Dendritic_cells	TNFRSF4	0.750299
Dendritic_cells	H6PD	0.265418
Dendritic_cells	NECAP2	0.540378
Dendritic_cells	CD1A	0.774184
Dendritic_cells	CD1C	0.345243
Dendritic_cells	CD1E	0.33407
Dendritic_cells	MNDA	0.462658
Dendritic_cells	SLAMF8	1.20086
Dendritic_cells	SLAMF1	1.11413
Dendritic_cells	NCF2	0.685155
Dendritic_cells	KYNU	2.11004
Dendritic_cells	TNFAIP6	0.431179
Dendritic_cells	CCR2	0.986211
Dendritic_cells	CCR5	0.83457
Dendritic_cells	STAB1	0.287991
Dendritic_cells	CD80	0.585896
Dendritic_cells	CD86	0.630659
Dendritic_cells	CXCL9	1.62826
Dendritic_cells	CXCL10	2.01855
Dendritic_cells	NFKB1	0.105388
Dendritic_cells	CSF1R	0.323626
Dendritic_cells	HAVCR2	0.386734
Dendritic_cells	IL12B	0.680023
Dendritic_cells	HK3	1.4362
Dendritic_cells	IRF4	1.31259
Dendritic_cells	HLA-DQA1	0.942905
Dendritic_cells	TREM2	-0.172617
Dendritic_cells	RUNX2	0.344292
Dendritic_cells	PLA2G7	0.974415
Dendritic_cells	FGL2	0.436041
Dendritic_cells	TFEC	0.544386
Dendritic_cells	IDO1	2.77389
Dendritic_cells	CCL19	0.930022
Dendritic_cells	NR4A3	0.670716
Dendritic_cells	TRAF1	0.764533
Dendritic_cells	RAPGEF1	0.398235
Dendritic_cells	IL2RA	1.53993
Dendritic_cells	RHOG	0.440021
Dendritic_cells	MS4A6A	0.386036
Dendritic_cells	BIRC3	1.04593
Dendritic_cells	IL10RA	0.552428
Dendritic_cells	CLEC4A	0.504044
Dendritic_cells	CLEC7A	0.907591
Dendritic_cells	RNASE6	0.153507
Dendritic_cells	GZMB	1.74961
Dendritic_cells	GPR132	0.828809
Dendritic_cells	BCL2A1	2.45808
Dendritic_cells	CCL22	0.585723
Dendritic_cells	CLEC10A	0.418792
Dendritic_cells	HS3ST3B1	0.811011
Dendritic_cells	CCL8	2.12439
Dendritic_cells	CCL4	1.40168
Dendritic_cells	CCR7	1.0778
Dendritic_cells	EBI3	0.508354
Dendritic_cells	CD209	1.17691
Dendritic_cells	SPIB	2.75353
Dendritic_cells	FPR3	0.783483
Dendritic_cells	LILRB2	0.708833
Dendritic_cells	LILRB1	0.634724
Dendritic_cells	SIGLEC1	0.423608
Dendritic_cells	HCK	0.559199
Dendritic_cells	SAMSN1	0.492239
Dendritic_cells	OSM	0.88178
Dendritic_cells	CYTH4	0.53333
Dendritic_cells	CLIC2	0.566487
T_cells_gamma_delta	CD2	0.963633
T_cells_gamma_delta	CD160	0.0807152
T_cells_gamma_delta	SLAMF1	1.11413
T_cells_gamma_delta	CD244	0.781134
T_cells_gamma_delta	CD247	1.00207
T_cells_gamma_delta	FASLG	1.15762
T_cells_gamma_delta	PTPN7	0.949726
T_cells_gamma_delta	IL18RAP	1.02674
T_cells_gamma_delta	CTLA4	1.2023
T_cells_gamma_delta	CXCR6	1.45931
T_cells_gamma_delta	CCR2	0.986211
T_cells_gamma_delta	CCR5	0.83457
T_cells_gamma_delta	CD96	0.935335
T_cells_gamma_delta	GPR171	1.00021
T_cells_gamma_delta	GZMK	0.839415
T_cells_gamma_delta	GZMA	1.03258
T_cells_gamma_delta	ITK	1.03745
T_cells_gamma_delta	LCP2	0.625199
T_cells_gamma_delta	LTA	0.859731
T_cells_gamma_delta	CHST12	0.281817
T_cells_gamma_delta	IL2RA	1.53993
T_cells_gamma_delta	PRF1	1.23195
T_cells_gamma_delta	LAG3	1.17797
T_cells_gamma_delta	KLRG1	0.436495
T_cells_gamma_delta	KLRB1	0.59121
T_cells_gamma_delta	ITGB7	0.518847
T_cells_gamma_delta	GZMH	0.876573
T_cells_gamma_delta	GZMB	1.74961
T_cells_gamma_delta	ITGAL	0.537296
T_cells_gamma_delta	CCL4	1.40168
T_cells_gamma_delta	TBX21	1.24406
T_cells_gamma_delta	CD300A	0.468426
T_cells_gamma_delta	GMIP	0.467525
T_cells_gamma_delta	NKG7	1.46015
T_cells_gamma_delta	CST7	0.932925
T_cells_gamma_delta	IL2RB	1.02596
T_cells_gamma_delta	APOBEC3G	0.61844
T_cells_gamma_delta	SASH3	0.658816
NK_cells	PRDM2	0.0773397
NK_cells	CD2	0.963633
NK_cells	CD160	0.0807152
NK_cells	CD244	0.781134
NK_cells	CD247	1.00207
NK_cells	XCL1	0.614444
NK_cells	FASLG	1.15762
NK_cells	IL18RAP	1.02674
NK_cells	EOMES	0.811657
NK_cells	CX3CR1	-0.885128
NK_cells	CXCR6	1.45931
NK_cells	CCR5	0.83457
NK_cells	GZMK	0.839415
NK_cells	GZMA	1.03258
NK_cells	SERPINB9	0.577761
NK_cells	LTA	0.859731
NK_cells	SAMD3	0.740985
NK_cells	PRF1	1.23195
NK_cells	CTSW	1.12757
NK_cells	CRTAM	0.641545
NK_cells	LAG3	1.17797
NK_cells	KLRG1	0.436495
NK_cells	KLRB1	0.59121
NK_cells	KLRF1	0.707815
NK_cells	KLRD1	1.26316
NK_cells	GZMH	0.876573
NK_cells	GZMB	1.74961
NK_cells	PTGDR	0.342682
NK_cells	CCL4	1.40168
NK_cells	TBX21	1.24406
NK_cells	GZMM	0.647489
NK_cells	NKG7	1.46015
NK_cells	CST7	0.932925
NK_cells	IL2RB	1.02596
NK_cells	APOBEC3G	0.61844
B_cells	PRDM2	0.0773397
B_cells	CD53	0.812543
B_cells	FCRL2	1.44839
B_cells	CD1A	0.774184
B_cells	CD1C	0.345243
B_cells	LY9	0.696827
B_cells	FAIM3	0.477428
B_cells	CR1	0.894813
B_cells	BCL11A	3.46233
B_cells	CD80	0.585896
B_cells	STAP1	0.92826
B_cells	BANK1	1.23195
B_cells	IL12B	0.680023
B_cells	FAM65B	0.893051
B_cells	HLA-DQA1	0.942905
B_cells	BACH2	0.855006
B_cells	BLK	1.19839
B_cells	PNOC	1.25781
B_cells	RAPGEF1	0.398235
B_cells	RASGRP2	0.740816
B_cells	CD69	0.992507
B_cells	GPR18	0.883577
B_cells	KIAA0125	1.50402
B_cells	MEFV	0.576741
B_cells	TNFRSF17	1.46691
B_cells	IL4R	0.451602
B_cells	CD19	1.26475
B_cells	IRF8	0.707171
B_cells	P2RX5	0.992882
B_cells	CD79B	1.26948
B_cells	GNG7	0.241366
B_cells	S1PR4	1.24129
B_cells	GMIP	0.467525
B_cells	CD79A	1.38934
B_cells	POU2F2	0.62823
B_cells	CD37	0.743704
B_cells	SPIB	2.75353
B_cells	LILRB1	0.634724
B_cells	VPREB3	1.41935
Macrophages_M1	NECAP2	0.540378
Macrophages_M1	CSF1	-0.0308342
Macrophages_M1	SLAMF8	1.20086
Macrophages_M1	CD84	0.48681
Macrophages_M1	SLAMF1	1.11413
Macrophages_M1	TNFAIP6	0.431179
Macrophages_M1	CCR1	0.859015
Macrophages_M1	CD80	0.585896
Macrophages_M1	CD38	1.61195
Macrophages_M1	CXCL9	1.62826
Macrophages_M1	CXCL10	2.01855
Macrophages_M1	CXCL11	2.17058
Macrophages_M1	TNIP3	1.6568
Macrophages_M1	CSF1R	0.323626
Macrophages_M1	IL12B	0.680023
Macrophages_M1	HK3	1.4362
Macrophages_M1	TREM2	-0.172617
Macrophages_M1	PILRA	0.00560556
Macrophages_M1	TFEC	0.544386
Macrophages_M1	IDO1	2.77389
Macrophages_M1	CCL19	0.930022
Macrophages_M1	FDX1	0.369513
Macrophages_M1	CLEC4E	1.50616
Macrophages_M1	MMP19	0.330867
Macrophages_M1	IGSF6	0.443038
Macrophages_M1	CCL22	0.585723
Macrophages_M1	IRF8	0.707171
Macrophages_M1	CCL8	2.12439
Macrophages_M1	CCL4	1.40168
Macrophages_M1	CCR7	1.0778
Macrophages_M1	EBI3	0.508354
Macrophages_M1	FPR2	1.65524
Macrophages_M1	FPR3	0.783483
Macrophages_M1	LILRB1	0.634724
Macrophages_M1	SIGLEC1	0.423608
Macrophages_M1	HCK	0.559199
Macrophages_M1	CD40	0.713841
Macrophages_M1	CYBB	0.690863
T_regulatory_cells	LCK	0.983966
T_regulatory_cells	CD2	0.963633
T_regulatory_cells	CD247	1.00207
T_regulatory_cells	RGS1	0.889872
T_regulatory_cells	FAIM3	0.477428
T_regulatory_cells	CTLA4	1.2023
T_regulatory_cells	ICOS	1.21182
T_regulatory_cells	CXCR6	1.45931
T_regulatory_cells	GPR171	1.00021
T_regulatory_cells	ITK	1.03745
T_regulatory_cells	IL2RA	1.53993
T_regulatory_cells	CD5	0.828718
T_regulatory_cells	IL10RA	0.552428
T_regulatory_cells	CD3E	1.21457
T_regulatory_cells	CD27	1.1271
T_regulatory_cells	ITGB7	0.518847
T_regulatory_cells	HS3ST3B1	0.811011
T_regulatory_cells	CCR7	1.0778
T_regulatory_cells	CD7	1.30626
T_regulatory_cells	CD37	0.743704
T_regulatory_cells	PIK3IP1	0.16512
T_regulatory_cells	IL2RB	1.02596
Plasma_cells	AMPD1	-0.314438
Plasma_cells	FCRL2	1.44839
Plasma_cells	RGS1	0.889872
Plasma_cells	CCDC88A	0.519027
Plasma_cells	CD38	1.61195
Plasma_cells	DOK3	0.55145
Plasma_cells	IRF4	1.31259
Plasma_cells	PNOC	1.25781
Plasma_cells	ENTPD1	0.0816809
Plasma_cells	CD27	1.1271
Plasma_cells	KIAA0125	1.50402
Plasma_cells	TNFRSF17	1.46691
Plasma_cells	CD19	1.26475
Plasma_cells	CYBA	0.788602
Plasma_cells	CD79B	1.26948
Plasma_cells	CD79A	1.38934
Plasma_cells	ZBP1	0.896868
Plasma_cells	VPREB3	1.41935
Macrophages	NECAP2	0.540378
Macrophages	FGR	0.67449
Macrophages	CSF1	-0.0308342
Macrophages	SLAMF8	1.20086
Macrophages	CD84	0.48681
Macrophages	NCF2	0.685155
Macrophages	CHI3L1	2.6304
Macrophages	CCDC88A	0.519027
Macrophages	CCR1	0.859015
Macrophages	STAB1	0.287991
Macrophages	CD80	0.585896
Macrophages	CXCL9	1.62826
Macrophages	CSF1R	0.323626
Macrophages	IL12B	0.680023
Macrophages	HK3	1.4362
Macrophages	TREM2	-0.172617
Macrophages	PLA2G7	0.974415
Macrophages	PILRA	0.00560556
Macrophages	TFEC	0.544386
Macrophages	CCL19	0.930022
Macrophages	MS4A6A	0.386036
Macrophages	FDX1	0.369513
Macrophages	CLEC4E	1.50616
Macrophages	BHLHE41	0.439113
Macrophages	NCKAP1L	0.463808
Macrophages	MMP19	0.330867
Macrophages	BCL2A1	2.45808
Macrophages	IGSF6	0.443038
Macrophages	ITGAX	0.271359
Macrophages	CCL22	0.585723
Macrophages	CYBA	0.788602
Macrophages	CCL8	2.12439
Macrophages	C5AR1	0.218592
Macrophages	FPR2	1.65524
Macrophages	FPR3	0.783483
Macrophages	LILRA2	-0.684706
Macrophages	LILRB1	0.634724
Macrophages	SIGLEC1	0.423608
Macrophages	CYBB	0.690863
Cytotoxic_cells	RUNX3	1.23318
Cytotoxic_cells	DUSP2	1.32703
Cytotoxic_cells	EOMES	0.811657
Cytotoxic_cells	GZMA	1.03258
Cytotoxic_cells	PRF1	1.23195
Cytotoxic_cells	CTSW	1.12757
Cytotoxic_cells	KLRB1	0.59121
Cytotoxic_cells	KLRF1	0.707815
Cytotoxic_cells	KLRD1	1.26316
Cytotoxic_cells	GZMH	0.876573
Cytotoxic_cells	GZMB	1.74961
Cytotoxic_cells	RORA	0.263586
Cytotoxic_cells	NKG7	1.46015
Monocytes	FGR	0.67449
Monocytes	CD1E	0.33407
Monocytes	MNDA	0.462658
Monocytes	FCER1A	-0.724551
Monocytes	CD244	0.781134
Monocytes	NCF2	0.685155
Monocytes	PLEK	0.723403
Monocytes	CX3CR1	-0.885128
Monocytes	CCR2	0.986211
Monocytes	STAB1	0.287991
Monocytes	P2RY13	0.155763
Monocytes	TLR2	0.701776
Monocytes	CSF1R	0.323626
Monocytes	HK3	1.4362
Monocytes	DOK3	0.55145
Monocytes	LST1	0.453651
Monocytes	AIF1	0.404534
Monocytes	FGL2	0.436041
Monocytes	PILRA	0.00560556
Monocytes	FCN1	0.733969
Monocytes	RHOG	0.440021
Monocytes	MS4A6A	0.386036
Monocytes	IL10RA	0.552428
Monocytes	CLEC4A	0.504044
Monocytes	CLEC4E	1.50616
Monocytes	CLEC7A	0.907591
Monocytes	GPR183	0.779696
Monocytes	RNASE2	0.454742
Monocytes	AKAP13	0.128803
Monocytes	MEFV	0.576741
Monocytes	DPEP2	0.232307
Monocytes	CLEC10A	0.418792
Monocytes	MYO1F	0.45463
Monocytes	POU2F2	0.62823
Monocytes	VASP	0.328747
Monocytes	C5AR1	0.218592
Monocytes	CD37	0.743704
Monocytes	FPR1	0.530366
Monocytes	FPR2	1.65524
Monocytes	LILRB3	0.322599
Monocytes	LILRB2	0.708833
Monocytes	LILRA2	-0.684706
Monocytes	LILRA1	-0.266039
Monocytes	LILRB1	0.634724
Monocytes	HCK	0.559199
Monocytes	RGS19	0.199681
Monocytes	SAMSN1	0.492239
Monocytes	PPM1F	0.590775
Monocytes	OSM	0.88178
Monocytes	NCF4	0.546279
Monocytes	TLR8	1.11555
Monocytes	CYBB	0.690863
Monocytes	CFP	0.342797
Monocytes	WAS	0.611228
Neutrophils	PDE4B	0.809735
Neutrophils	MNDA	0.462658
Neutrophils	NCF2	0.685155
Neutrophils	IL18RAP	1.02674
Neutrophils	NMI	0.907137
Neutrophils	P2RY13	0.155763
Neutrophils	FAM65B	0.893051
Neutrophils	LST1	0.453651
Neutrophils	VNN2	0.98836
Neutrophils	CREB5	0.697397
Neutrophils	SLC25A37	0.924379
Neutrophils	NRBF2	0.3288
Neutrophils	CLEC4E	1.50616
Neutrophils	BCL2A1	2.45808
Neutrophils	MEFV	0.576741
Neutrophils	C5AR1	0.218592
Neutrophils	FPR1	0.530366
Neutrophils	FPR2	1.65524
Neutrophils	LILRB2	0.708833
Neutrophils	LILRA2	-0.684706
Neutrophils	LILRA1	-0.266039
Neutrophils	HCK	0.559199
Neutrophils	CSF2RB	1.12603
Macrophages_M2	FGR	0.67449
Macrophages_M2	SLAMF8	1.20086
Macrophages_M2	NPL	0.591068
Macrophages_M2	NCF2	0.685155
Macrophages_M2	CCDC88A	0.519027
Macrophages_M2	AIF1	0.404534
Macrophages_M2	HLA-DQA1	0.942905
Macrophages_M2	TREM2	-0.172617
Macrophages_M2	PILRA	0.00560556
Macrophages_M2	TFEC	0.544386
Macrophages_M2	PDCD1LG2	1.27587
Macrophages_M2	MS4A6A	0.386036
Macrophages_M2	SLC15A3	0.520763
Macrophages_M2	FDX1	0.369513
Macrophages_M2	CLEC4A	0.504044
Macrophages_M2	NCKAP1L	0.463808
Macrophages_M2	MMP19	0.330867
Macrophages_M2	RNASE6	0.153507
Macrophages_M2	ITGAX	0.271359
Macrophages_M2	CLEC10A	0.418792
Macrophages_M2	CCL8	2.12439
Macrophages_M2	LILRA2	-0.684706
Macrophages_M2	HCK	0.559199
Macrophages_M2	CFP	0.342797
Eosinophils	FCER1A	-0.724551
Eosinophils	NCF2	0.685155
Eosinophils	RGS1	0.889872
Eosinophils	CCR1	0.859015
Eosinophils	CD69	0.992507
Eosinophils	LRMP	0.469344
Eosinophils	GPR183	0.779696
Eosinophils	RNASE2	0.454742
Eosinophils	GPR65	0.281418
Eosinophils	BCL2A1	2.45808
Eosinophils	DPEP2	0.232307
Eosinophils	CCL4	1.40168
Eosinophils	GMIP	0.467525
Eosinophils	SAMSN1	0.492239
Eosinophils	CSF2RB	1.12603
Fibroblasts	LMOD1	0.00390832
Fibroblasts	COL3A1	0.44427
Fibroblasts	ITIH3	-0.635951
Fibroblasts	SGCD	-0.0251437
Fibroblasts	WNT2	0.796182
Fibroblasts	COL14A1	-0.278614
Fibroblasts	WISP1	0.211982
Fibroblasts	ASPN	0.0179019
Fibroblasts	DCN	0.202613
Fibroblasts	GREM1	0.609756
Fibroblasts	ISLR	0.334898
Fibroblasts	ABCA6	-0.482652
