# Supplementary material for: Molecular profiling of aromatase inhibitor sensitive and resistant ER+HER2- postmenopausal breast cancers
Source: Nat Commun. 2023 Jul 7;14:4017. doi: 10.1038/s41467-023-39613-z (PMC10328947; doi:10.1038/s41467-023-39613-z)
Supplement: Supplementary file 9 — Source Data [file 41467_2023_39613_MOESM9_ESM.zip › Source_data_Supplementary_Fig_6a.xlsx]

## Sheet: Source_data_Supplementary_Fig_6
Hallmark	Gene	Log2 FC
HALLMARK_ALLOGRAFT_REJECTION	EIF4G3	-0.0920084
HALLMARK_ALLOGRAFT_REJECTION	FGR	0.673381
HALLMARK_ALLOGRAFT_REJECTION	LCK	0.98325
HALLMARK_ALLOGRAFT_REJECTION	BCL10	0.248631
HALLMARK_ALLOGRAFT_REJECTION	GBP2	0.655763
HALLMARK_ALLOGRAFT_REJECTION	GLMN	0.202253
HALLMARK_ALLOGRAFT_REJECTION	CSF1	-0.0311661
HALLMARK_ALLOGRAFT_REJECTION	CD2	0.962922
HALLMARK_ALLOGRAFT_REJECTION	CTSS	0.859057
HALLMARK_ALLOGRAFT_REJECTION	CD1D	0.43899
HALLMARK_ALLOGRAFT_REJECTION	FCGR2B	0.620487
HALLMARK_ALLOGRAFT_REJECTION	CD247	1.00144
HALLMARK_ALLOGRAFT_REJECTION	FASLG	1.15671
HALLMARK_ALLOGRAFT_REJECTION	PTPRC	0.755897
HALLMARK_ALLOGRAFT_REJECTION	DYRK3	0.193494
HALLMARK_ALLOGRAFT_REJECTION	IL10	0.624229
HALLMARK_ALLOGRAFT_REJECTION	TGFB2	0.445209
HALLMARK_ALLOGRAFT_REJECTION	DEGS1	0.478879
HALLMARK_ALLOGRAFT_REJECTION	NLRP3	0.298373
HALLMARK_ALLOGRAFT_REJECTION	SOCS5	0.356998
HALLMARK_ALLOGRAFT_REJECTION	MTIF2	0.117876
HALLMARK_ALLOGRAFT_REJECTION	CAPG	0.436216
HALLMARK_ALLOGRAFT_REJECTION	CD8A	1.03266
HALLMARK_ALLOGRAFT_REJECTION	CD8B	0.864135
HALLMARK_ALLOGRAFT_REJECTION	ZAP70	0.855109
HALLMARK_ALLOGRAFT_REJECTION	IL18RAP	1.02629
HALLMARK_ALLOGRAFT_REJECTION	IL1B	0.289077
HALLMARK_ALLOGRAFT_REJECTION	INHBB	0.351621
HALLMARK_ALLOGRAFT_REJECTION	ACVR2A	0.338686
HALLMARK_ALLOGRAFT_REJECTION	LY75	0.969533
HALLMARK_ALLOGRAFT_REJECTION	STAT1	0.776233
HALLMARK_ALLOGRAFT_REJECTION	STAT4	0.825376
HALLMARK_ALLOGRAFT_REJECTION	CD28	0.759127
HALLMARK_ALLOGRAFT_REJECTION	CCR1	0.858376
HALLMARK_ALLOGRAFT_REJECTION	CCR2	0.986283
HALLMARK_ALLOGRAFT_REJECTION	CCR5	0.833844
HALLMARK_ALLOGRAFT_REJECTION	STAB1	0.287639
HALLMARK_ALLOGRAFT_REJECTION	CD47	0.263438
HALLMARK_ALLOGRAFT_REJECTION	TRAT1	0.975284
HALLMARK_ALLOGRAFT_REJECTION	CD96	0.934845
HALLMARK_ALLOGRAFT_REJECTION	CD80	0.585424
HALLMARK_ALLOGRAFT_REJECTION	HCLS1	0.507545
HALLMARK_ALLOGRAFT_REJECTION	CD86	0.62992
HALLMARK_ALLOGRAFT_REJECTION	MRPL3	0.00169715
HALLMARK_ALLOGRAFT_REJECTION	NCK1	0.529932
HALLMARK_ALLOGRAFT_REJECTION	IL12A	1.3562
HALLMARK_ALLOGRAFT_REJECTION	TLR1	0.638822
HALLMARK_ALLOGRAFT_REJECTION	TLR6	0.507972
HALLMARK_ALLOGRAFT_REJECTION	RPL9	-0.0974001
HALLMARK_ALLOGRAFT_REJECTION	CXCL9	1.6275
HALLMARK_ALLOGRAFT_REJECTION	CXCL13	1.8947
HALLMARK_ALLOGRAFT_REJECTION	IL15	0.937819
HALLMARK_ALLOGRAFT_REJECTION	ABCE1	0.137568
HALLMARK_ALLOGRAFT_REJECTION	RPS3A	-0.0123591
HALLMARK_ALLOGRAFT_REJECTION	TLR2	0.701504
HALLMARK_ALLOGRAFT_REJECTION	TLR3	-0.00128019
HALLMARK_ALLOGRAFT_REJECTION	GZMA	1.03178
HALLMARK_ALLOGRAFT_REJECTION	F2R	-0.0422402
HALLMARK_ALLOGRAFT_REJECTION	ST8SIA4	0.408033
HALLMARK_ALLOGRAFT_REJECTION	CD74	0.50588
HALLMARK_ALLOGRAFT_REJECTION	ITK	1.03696
HALLMARK_ALLOGRAFT_REJECTION	LCP2	0.624604
HALLMARK_ALLOGRAFT_REJECTION	NPM1	0.106745
HALLMARK_ALLOGRAFT_REJECTION	IRF4	1.31245
HALLMARK_ALLOGRAFT_REJECTION	LY86	-0.0575768
HALLMARK_ALLOGRAFT_REJECTION	HLA-A	0.982022
HALLMARK_ALLOGRAFT_REJECTION	HLA-E	0.754684
HALLMARK_ALLOGRAFT_REJECTION	TNF	0.91147
HALLMARK_ALLOGRAFT_REJECTION	LTB	1.20038
HALLMARK_ALLOGRAFT_REJECTION	C2	0.598418
HALLMARK_ALLOGRAFT_REJECTION	HLA-DRA	0.714418
HALLMARK_ALLOGRAFT_REJECTION	HLA-DQA1	0.941541
HALLMARK_ALLOGRAFT_REJECTION	HLA-DOB	1.69304
HALLMARK_ALLOGRAFT_REJECTION	TAP2	1.33663
HALLMARK_ALLOGRAFT_REJECTION	TAP1	1.49919
HALLMARK_ALLOGRAFT_REJECTION	HLA-DMB	0.49895
HALLMARK_ALLOGRAFT_REJECTION	HLA-DMA	0.584745
HALLMARK_ALLOGRAFT_REJECTION	HLA-DOA	0.673955
HALLMARK_ALLOGRAFT_REJECTION	TAPBP	0.493322
HALLMARK_ALLOGRAFT_REJECTION	CCND3	0.696962
HALLMARK_ALLOGRAFT_REJECTION	MAP3K7	0.157211
HALLMARK_ALLOGRAFT_REJECTION	IFNGR1	0.618462
HALLMARK_ALLOGRAFT_REJECTION	HDAC9	0.981412
HALLMARK_ALLOGRAFT_REJECTION	IL6	1.23928
HALLMARK_ALLOGRAFT_REJECTION	INHBA	0.513638
HALLMARK_ALLOGRAFT_REJECTION	EGFR	2.16861
HALLMARK_ALLOGRAFT_REJECTION	ACHE	1.32
HALLMARK_ALLOGRAFT_REJECTION	IKBKB	-0.91309
HALLMARK_ALLOGRAFT_REJECTION	LYN	0.985767
HALLMARK_ALLOGRAFT_REJECTION	IL7	1.21578
HALLMARK_ALLOGRAFT_REJECTION	TPD52	-0.765838
HALLMARK_ALLOGRAFT_REJECTION	RIPK2	0.676146
HALLMARK_ALLOGRAFT_REJECTION	JAK2	0.546173
HALLMARK_ALLOGRAFT_REJECTION	CDKN2A	2.01779
HALLMARK_ALLOGRAFT_REJECTION	CCL19	0.93076
HALLMARK_ALLOGRAFT_REJECTION	SIT1	1.13703
HALLMARK_ALLOGRAFT_REJECTION	GCNT1	0.841024
HALLMARK_ALLOGRAFT_REJECTION	TRAF2	0.498354
HALLMARK_ALLOGRAFT_REJECTION	IL2RA	1.539
HALLMARK_ALLOGRAFT_REJECTION	ABI1	0.353216
HALLMARK_ALLOGRAFT_REJECTION	UBE2D1	0.546318
HALLMARK_ALLOGRAFT_REJECTION	SRGN	1.07815
HALLMARK_ALLOGRAFT_REJECTION	PRF1	1.23097
HALLMARK_ALLOGRAFT_REJECTION	FAS	0.831838
HALLMARK_ALLOGRAFT_REJECTION	EIF3A	0.0851012
HALLMARK_ALLOGRAFT_REJECTION	IRF7	0.0788436
HALLMARK_ALLOGRAFT_REJECTION	APBB1	-0.342971
HALLMARK_ALLOGRAFT_REJECTION	SPI1	0.671829
HALLMARK_ALLOGRAFT_REJECTION	IL18	0.41722
HALLMARK_ALLOGRAFT_REJECTION	CD3E	1.21365
HALLMARK_ALLOGRAFT_REJECTION	CD3D	1.12104
HALLMARK_ALLOGRAFT_REJECTION	CD3G	1.12698
HALLMARK_ALLOGRAFT_REJECTION	THY1	0.480869
HALLMARK_ALLOGRAFT_REJECTION	CRTAM	0.640878
HALLMARK_ALLOGRAFT_REJECTION	ETS1	0.80614
HALLMARK_ALLOGRAFT_REJECTION	CCND2	0.53494
HALLMARK_ALLOGRAFT_REJECTION	CD4	0.689836
HALLMARK_ALLOGRAFT_REJECTION	PTPN6	0.0712554
HALLMARK_ALLOGRAFT_REJECTION	KLRD1	1.26255
HALLMARK_ALLOGRAFT_REJECTION	BCAT1	0.978374
HALLMARK_ALLOGRAFT_REJECTION	UBE2N	0.0035875
HALLMARK_ALLOGRAFT_REJECTION	GZMB	1.74953
HALLMARK_ALLOGRAFT_REJECTION	HIF1A	0.769658
HALLMARK_ALLOGRAFT_REJECTION	GPR65	0.280921
HALLMARK_ALLOGRAFT_REJECTION	AKT1	-0.275266
HALLMARK_ALLOGRAFT_REJECTION	EIF3J	-0.205847
HALLMARK_ALLOGRAFT_REJECTION	B2M	0.541086
HALLMARK_ALLOGRAFT_REJECTION	CSK	0.563018
HALLMARK_ALLOGRAFT_REJECTION	IL16	0.175193
HALLMARK_ALLOGRAFT_REJECTION	SOCS1	1.40321
HALLMARK_ALLOGRAFT_REJECTION	IGSF6	0.441831
HALLMARK_ALLOGRAFT_REJECTION	PRKCB	0.858772
HALLMARK_ALLOGRAFT_REJECTION	IL4R	0.450961
HALLMARK_ALLOGRAFT_REJECTION	ITGAL	0.53652
HALLMARK_ALLOGRAFT_REJECTION	CCL22	0.58467
HALLMARK_ALLOGRAFT_REJECTION	PSMB10	0.786154
HALLMARK_ALLOGRAFT_REJECTION	IRF8	0.70616
HALLMARK_ALLOGRAFT_REJECTION	EIF5A	0.598474
HALLMARK_ALLOGRAFT_REJECTION	NOS2	0.036224
HALLMARK_ALLOGRAFT_REJECTION	CCL2	1.11594
HALLMARK_ALLOGRAFT_REJECTION	CCL11	0.796939
HALLMARK_ALLOGRAFT_REJECTION	CCL5	1.67665
HALLMARK_ALLOGRAFT_REJECTION	CCL4	1.40052
HALLMARK_ALLOGRAFT_REJECTION	BRCA1	-0.283977
HALLMARK_ALLOGRAFT_REJECTION	NME1	-0.124309
HALLMARK_ALLOGRAFT_REJECTION	CD7	1.30531
HALLMARK_ALLOGRAFT_REJECTION	GALNT1	0.27064
HALLMARK_ALLOGRAFT_REJECTION	ICAM1	1.2413
HALLMARK_ALLOGRAFT_REJECTION	IL27RA	1.38661
HALLMARK_ALLOGRAFT_REJECTION	IL12RB1	1.04016
HALLMARK_ALLOGRAFT_REJECTION	MAP4K1	0.806322
HALLMARK_ALLOGRAFT_REJECTION	TGFB1	0.360722
HALLMARK_ALLOGRAFT_REJECTION	RPS19	0.554695
HALLMARK_ALLOGRAFT_REJECTION	CD79A	1.3892
HALLMARK_ALLOGRAFT_REJECTION	BCL3	0.157222
HALLMARK_ALLOGRAFT_REJECTION	RPS9	0.15745
HALLMARK_ALLOGRAFT_REJECTION	IL11	0.538112
HALLMARK_ALLOGRAFT_REJECTION	MMP9	1.32831
HALLMARK_ALLOGRAFT_REJECTION	CD40	0.713265
HALLMARK_ALLOGRAFT_REJECTION	IFNAR2	0.888058
HALLMARK_ALLOGRAFT_REJECTION	IFNGR2	0.255683
HALLMARK_ALLOGRAFT_REJECTION	ITGB2	0.829299
HALLMARK_ALLOGRAFT_REJECTION	LIF	0.884608
HALLMARK_ALLOGRAFT_REJECTION	EIF3D	0.308138
HALLMARK_ALLOGRAFT_REJECTION	NCF4	0.545938
HALLMARK_ALLOGRAFT_REJECTION	IL2RB	1.02481
HALLMARK_ALLOGRAFT_REJECTION	TIMP1	0.568281
HALLMARK_ALLOGRAFT_REJECTION	CFP	0.34268
HALLMARK_ALLOGRAFT_REJECTION	WAS	0.610569
HALLMARK_ALLOGRAFT_REJECTION	IL2RG	1.1787
HALLMARK_ALLOGRAFT_REJECTION	CXCR3	0.936406
HALLMARK_ALLOGRAFT_REJECTION	RPL39	0.429101
HALLMARK_ALLOGRAFT_REJECTION	ELF4	0.506537
HALLMARK_ALLOGRAFT_REJECTION	CD40LG	0.923387
HALLMARK_ALLOGRAFT_REJECTION	FLNA	0.6419
HALLMARK_INTERFERON_GAMMA_RESPONSE	ISG15	0.389077
HALLMARK_INTERFERON_GAMMA_RESPONSE	PSMB2	0.631727
HALLMARK_INTERFERON_GAMMA_RESPONSE	PDE4B	0.809709
HALLMARK_INTERFERON_GAMMA_RESPONSE	IFI44L	0.941898
HALLMARK_INTERFERON_GAMMA_RESPONSE	IFI44	0.747704
HALLMARK_INTERFERON_GAMMA_RESPONSE	GBP4	1.15672
HALLMARK_INTERFERON_GAMMA_RESPONSE	VCAM1	1.30663
HALLMARK_INTERFERON_GAMMA_RESPONSE	TXNIP	0.0811839
HALLMARK_INTERFERON_GAMMA_RESPONSE	FCGR1A	0.581232
HALLMARK_INTERFERON_GAMMA_RESPONSE	ADAR	0.179366
HALLMARK_INTERFERON_GAMMA_RESPONSE	SLAMF7	1.06783
HALLMARK_INTERFERON_GAMMA_RESPONSE	SELP	-0.178654
HALLMARK_INTERFERON_GAMMA_RESPONSE	PTGS2	1.46351
HALLMARK_INTERFERON_GAMMA_RESPONSE	PLA2G4A	2.00832
HALLMARK_INTERFERON_GAMMA_RESPONSE	CFH	0.588135
HALLMARK_INTERFERON_GAMMA_RESPONSE	CMPK2	0.975104
HALLMARK_INTERFERON_GAMMA_RESPONSE	RSAD2	0.922637
HALLMARK_INTERFERON_GAMMA_RESPONSE	EIF2AK2	0.252819
HALLMARK_INTERFERON_GAMMA_RESPONSE	PNPT1	0.353058
HALLMARK_INTERFERON_GAMMA_RESPONSE	PELI1	0.933873
HALLMARK_INTERFERON_GAMMA_RESPONSE	MTHFD2	0.602161
HALLMARK_INTERFERON_GAMMA_RESPONSE	VAMP8	0.0682358
HALLMARK_INTERFERON_GAMMA_RESPONSE	VAMP5	0.664326
HALLMARK_INTERFERON_GAMMA_RESPONSE	ST3GAL5	0.225432
HALLMARK_INTERFERON_GAMMA_RESPONSE	NMI	0.906749
HALLMARK_INTERFERON_GAMMA_RESPONSE	TNFAIP6	0.430887
HALLMARK_INTERFERON_GAMMA_RESPONSE	IFIH1	1.17488
HALLMARK_INTERFERON_GAMMA_RESPONSE	STAT1	0.776233
HALLMARK_INTERFERON_GAMMA_RESPONSE	STAT4	0.825376
HALLMARK_INTERFERON_GAMMA_RESPONSE	CASP8	0.351654
HALLMARK_INTERFERON_GAMMA_RESPONSE	MYD88	0.543056
HALLMARK_INTERFERON_GAMMA_RESPONSE	EIF4E3	-0.203489
HALLMARK_INTERFERON_GAMMA_RESPONSE	CD86	0.62992
HALLMARK_INTERFERON_GAMMA_RESPONSE	PARP14	0.442488
HALLMARK_INTERFERON_GAMMA_RESPONSE	PLSCR1	0.715631
HALLMARK_INTERFERON_GAMMA_RESPONSE	P2RY14	0.614685
HALLMARK_INTERFERON_GAMMA_RESPONSE	TNFSF10	0.199438
HALLMARK_INTERFERON_GAMMA_RESPONSE	RTP4	0.877287
HALLMARK_INTERFERON_GAMMA_RESPONSE	CD38	1.61181
HALLMARK_INTERFERON_GAMMA_RESPONSE	LAP3	0.614776
HALLMARK_INTERFERON_GAMMA_RESPONSE	CXCL9	1.6275
HALLMARK_INTERFERON_GAMMA_RESPONSE	CXCL10	2.01793
HALLMARK_INTERFERON_GAMMA_RESPONSE	CXCL11	2.17033
HALLMARK_INTERFERON_GAMMA_RESPONSE	HERC6	0.524757
HALLMARK_INTERFERON_GAMMA_RESPONSE	BANK1	1.23173
HALLMARK_INTERFERON_GAMMA_RESPONSE	NFKB1	0.105033
HALLMARK_INTERFERON_GAMMA_RESPONSE	IL15	0.937819
HALLMARK_INTERFERON_GAMMA_RESPONSE	DDX60	0.174022
HALLMARK_INTERFERON_GAMMA_RESPONSE	IRF2	0.19541
HALLMARK_INTERFERON_GAMMA_RESPONSE	CASP3	0.14551
HALLMARK_INTERFERON_GAMMA_RESPONSE	GZMA	1.03178
HALLMARK_INTERFERON_GAMMA_RESPONSE	ST8SIA4	0.408033
HALLMARK_INTERFERON_GAMMA_RESPONSE	ISOC1	-0.670057
HALLMARK_INTERFERON_GAMMA_RESPONSE	IRF1	0.823788
HALLMARK_INTERFERON_GAMMA_RESPONSE	CD74	0.50588
HALLMARK_INTERFERON_GAMMA_RESPONSE	LCP2	0.624604
HALLMARK_INTERFERON_GAMMA_RESPONSE	IRF4	1.31245
HALLMARK_INTERFERON_GAMMA_RESPONSE	RIPK1	0.100395
HALLMARK_INTERFERON_GAMMA_RESPONSE	HLA-A	0.982022
HALLMARK_INTERFERON_GAMMA_RESPONSE	TRIM26	0.29882
HALLMARK_INTERFERON_GAMMA_RESPONSE	HLA-B	0.876206
HALLMARK_INTERFERON_GAMMA_RESPONSE	CFB	-0.725725
HALLMARK_INTERFERON_GAMMA_RESPONSE	HLA-DRB1	0.875276
HALLMARK_INTERFERON_GAMMA_RESPONSE	HLA-DQA1	0.941541
HALLMARK_INTERFERON_GAMMA_RESPONSE	PSMB8	0.783334
HALLMARK_INTERFERON_GAMMA_RESPONSE	PSMB9	1.18255
HALLMARK_INTERFERON_GAMMA_RESPONSE	TAP1	1.49919
HALLMARK_INTERFERON_GAMMA_RESPONSE	HLA-DMA	0.584745
HALLMARK_INTERFERON_GAMMA_RESPONSE	TAPBP	0.493322
HALLMARK_INTERFERON_GAMMA_RESPONSE	CDKN1A	0.349285
HALLMARK_INTERFERON_GAMMA_RESPONSE	PIM1	1.08388
HALLMARK_INTERFERON_GAMMA_RESPONSE	CMTR1	0.213996
HALLMARK_INTERFERON_GAMMA_RESPONSE	TNFAIP3	0.971996
HALLMARK_INTERFERON_GAMMA_RESPONSE	SOD2	1.4062
HALLMARK_INTERFERON_GAMMA_RESPONSE	ARL4A	0.128216
HALLMARK_INTERFERON_GAMMA_RESPONSE	IL6	1.23928
HALLMARK_INTERFERON_GAMMA_RESPONSE	NOD1	0.356744
HALLMARK_INTERFERON_GAMMA_RESPONSE	UPP1	1.10389
HALLMARK_INTERFERON_GAMMA_RESPONSE	AUTS2	-0.148128
HALLMARK_INTERFERON_GAMMA_RESPONSE	FGL2	0.435119
HALLMARK_INTERFERON_GAMMA_RESPONSE	SRI	-0.487659
HALLMARK_INTERFERON_GAMMA_RESPONSE	SAMD9L	0.576418
HALLMARK_INTERFERON_GAMMA_RESPONSE	NAMPT	1.00763
HALLMARK_INTERFERON_GAMMA_RESPONSE	IRF5	0.29503
HALLMARK_INTERFERON_GAMMA_RESPONSE	BPGM	0.267548
HALLMARK_INTERFERON_GAMMA_RESPONSE	PARP12	0.585059
HALLMARK_INTERFERON_GAMMA_RESPONSE	IDO1	2.77404
HALLMARK_INTERFERON_GAMMA_RESPONSE	IL7	1.21578
HALLMARK_INTERFERON_GAMMA_RESPONSE	RIPK2	0.676146
HALLMARK_INTERFERON_GAMMA_RESPONSE	LY6E	0.805851
HALLMARK_INTERFERON_GAMMA_RESPONSE	JAK2	0.546173
HALLMARK_INTERFERON_GAMMA_RESPONSE	CD274	1.5029
HALLMARK_INTERFERON_GAMMA_RESPONSE	DDX58	0.571358
HALLMARK_INTERFERON_GAMMA_RESPONSE	TDRD7	0.160476
HALLMARK_INTERFERON_GAMMA_RESPONSE	TRIM14	0.30862
HALLMARK_INTERFERON_GAMMA_RESPONSE	TOR1B	0.0315788
HALLMARK_INTERFERON_GAMMA_RESPONSE	PFKP	1.93201
HALLMARK_INTERFERON_GAMMA_RESPONSE	IL15RA	0.979708
HALLMARK_INTERFERON_GAMMA_RESPONSE	ARID5B	0.247591
HALLMARK_INTERFERON_GAMMA_RESPONSE	FAS	0.831838
HALLMARK_INTERFERON_GAMMA_RESPONSE	IFIT2	0.770568
HALLMARK_INTERFERON_GAMMA_RESPONSE	IFIT3	0.591111
HALLMARK_INTERFERON_GAMMA_RESPONSE	IFIT1	-0.0382378
HALLMARK_INTERFERON_GAMMA_RESPONSE	SLC25A28	0.117174
HALLMARK_INTERFERON_GAMMA_RESPONSE	CASP7	-0.141624
HALLMARK_INTERFERON_GAMMA_RESPONSE	IFITM2	-0.0755327
HALLMARK_INTERFERON_GAMMA_RESPONSE	IFITM3	0.288256
HALLMARK_INTERFERON_GAMMA_RESPONSE	IRF7	0.0788436
HALLMARK_INTERFERON_GAMMA_RESPONSE	TRIM21	0.388609
HALLMARK_INTERFERON_GAMMA_RESPONSE	UBE2L6	0.273358
HALLMARK_INTERFERON_GAMMA_RESPONSE	SERPING1	0.772349
HALLMARK_INTERFERON_GAMMA_RESPONSE	BATF2	1.46997
HALLMARK_INTERFERON_GAMMA_RESPONSE	IL18BP	0.695877
HALLMARK_INTERFERON_GAMMA_RESPONSE	CASP4	0.570495
HALLMARK_INTERFERON_GAMMA_RESPONSE	CASP1	0.546473
HALLMARK_INTERFERON_GAMMA_RESPONSE	IL10RA	0.551707
HALLMARK_INTERFERON_GAMMA_RESPONSE	PTPN6	0.0712554
HALLMARK_INTERFERON_GAMMA_RESPONSE	C1S	0.917247
HALLMARK_INTERFERON_GAMMA_RESPONSE	C1R	0.785041
HALLMARK_INTERFERON_GAMMA_RESPONSE	CD69	0.991861
HALLMARK_INTERFERON_GAMMA_RESPONSE	SSPN	0.432741
HALLMARK_INTERFERON_GAMMA_RESPONSE	ITGB7	0.518453
HALLMARK_INTERFERON_GAMMA_RESPONSE	STAT2	0.35093
HALLMARK_INTERFERON_GAMMA_RESPONSE	BTG1	0.318734
HALLMARK_INTERFERON_GAMMA_RESPONSE	CMKLR1	0.587338
HALLMARK_INTERFERON_GAMMA_RESPONSE	TRAFD1	0.0711169
HALLMARK_INTERFERON_GAMMA_RESPONSE	OAS3	0.233955
HALLMARK_INTERFERON_GAMMA_RESPONSE	OAS2	0.589521
HALLMARK_INTERFERON_GAMMA_RESPONSE	OASL	0.801792
HALLMARK_INTERFERON_GAMMA_RESPONSE	LATS2	0.42359
HALLMARK_INTERFERON_GAMMA_RESPONSE	EPSTI1	0.863582
HALLMARK_INTERFERON_GAMMA_RESPONSE	GPR18	0.883297
HALLMARK_INTERFERON_GAMMA_RESPONSE	PNP	0.933056
HALLMARK_INTERFERON_GAMMA_RESPONSE	PSME1	-0.173885
HALLMARK_INTERFERON_GAMMA_RESPONSE	PSME2	0.14139
HALLMARK_INTERFERON_GAMMA_RESPONSE	RNF31	-0.081128
HALLMARK_INTERFERON_GAMMA_RESPONSE	IRF9	0.0795663
HALLMARK_INTERFERON_GAMMA_RESPONSE	NFKBIA	0.35593
HALLMARK_INTERFERON_GAMMA_RESPONSE	GCH1	0.757055
HALLMARK_INTERFERON_GAMMA_RESPONSE	PSMA3	0.131949
HALLMARK_INTERFERON_GAMMA_RESPONSE	HIF1A	0.769658
HALLMARK_INTERFERON_GAMMA_RESPONSE	IFI27	0.104207
HALLMARK_INTERFERON_GAMMA_RESPONSE	TNFAIP2	0.333706
HALLMARK_INTERFERON_GAMMA_RESPONSE	B2M	0.541086
HALLMARK_INTERFERON_GAMMA_RESPONSE	SPPL2A	-0.0374085
HALLMARK_INTERFERON_GAMMA_RESPONSE	LYSMD2	0.546493
HALLMARK_INTERFERON_GAMMA_RESPONSE	PML	0.831954
HALLMARK_INTERFERON_GAMMA_RESPONSE	ISG20	0.99802
HALLMARK_INTERFERON_GAMMA_RESPONSE	CIITA	0.810547
HALLMARK_INTERFERON_GAMMA_RESPONSE	SOCS1	1.40321
HALLMARK_INTERFERON_GAMMA_RESPONSE	IL4R	0.450961
HALLMARK_INTERFERON_GAMMA_RESPONSE	MVP	-0.133252
HALLMARK_INTERFERON_GAMMA_RESPONSE	MT2A	0.595903
HALLMARK_INTERFERON_GAMMA_RESPONSE	NUP93	0.674885
HALLMARK_INTERFERON_GAMMA_RESPONSE	NLRC5	0.955934
HALLMARK_INTERFERON_GAMMA_RESPONSE	PSMB10	0.786154
HALLMARK_INTERFERON_GAMMA_RESPONSE	IRF8	0.70616
HALLMARK_INTERFERON_GAMMA_RESPONSE	XAF1	0.395611
HALLMARK_INTERFERON_GAMMA_RESPONSE	CCL2	1.11594
HALLMARK_INTERFERON_GAMMA_RESPONSE	CCL5	1.67665
HALLMARK_INTERFERON_GAMMA_RESPONSE	DHX58	-0.0621861
HALLMARK_INTERFERON_GAMMA_RESPONSE	STAT3	0.157991
HALLMARK_INTERFERON_GAMMA_RESPONSE	IFI35	0.240834
HALLMARK_INTERFERON_GAMMA_RESPONSE	TRIM25	0.0255439
HALLMARK_INTERFERON_GAMMA_RESPONSE	SOCS3	0.602291
HALLMARK_INTERFERON_GAMMA_RESPONSE	LGALS3BP	0.219348
HALLMARK_INTERFERON_GAMMA_RESPONSE	RNF213	0.0404502
HALLMARK_INTERFERON_GAMMA_RESPONSE	SECTM1	0.804379
HALLMARK_INTERFERON_GAMMA_RESPONSE	PTPN2	0.338751
HALLMARK_INTERFERON_GAMMA_RESPONSE	ICAM1	1.2413
HALLMARK_INTERFERON_GAMMA_RESPONSE	BST2	0.18563
HALLMARK_INTERFERON_GAMMA_RESPONSE	FPR1	0.530017
HALLMARK_INTERFERON_GAMMA_RESPONSE	RBCK1	-0.00050806
HALLMARK_INTERFERON_GAMMA_RESPONSE	SAMHD1	0.56496
HALLMARK_INTERFERON_GAMMA_RESPONSE	CD40	0.713265
HALLMARK_INTERFERON_GAMMA_RESPONSE	NCOA3	-0.00720452
HALLMARK_INTERFERON_GAMMA_RESPONSE	ZNFX1	0.112185
HALLMARK_INTERFERON_GAMMA_RESPONSE	PTPN1	-0.61132
HALLMARK_INTERFERON_GAMMA_RESPONSE	ZBP1	0.896846
HALLMARK_INTERFERON_GAMMA_RESPONSE	OGFR	-0.0850515
HALLMARK_INTERFERON_GAMMA_RESPONSE	HELZ2	0.113569
HALLMARK_INTERFERON_GAMMA_RESPONSE	IFNAR2	0.888058
HALLMARK_INTERFERON_GAMMA_RESPONSE	MX2	0.749856
HALLMARK_INTERFERON_GAMMA_RESPONSE	MX1	0.684613
HALLMARK_INTERFERON_GAMMA_RESPONSE	USP18	0.895855
HALLMARK_INTERFERON_GAMMA_RESPONSE	APOL6	1.05403
HALLMARK_INTERFERON_GAMMA_RESPONSE	CSF2RB	1.12564
HALLMARK_INTERFERON_GAMMA_RESPONSE	IL2RB	1.02481
HALLMARK_ESTROGEN_RESPONSE_EARLY	DHRS3	0.162808
HALLMARK_ESTROGEN_RESPONSE_EARLY	KAZN	0.322784
HALLMARK_ESTROGEN_RESPONSE_EARLY	NBL1	0.287287
HALLMARK_ESTROGEN_RESPONSE_EARLY	SFN	1.24268
HALLMARK_ESTROGEN_RESPONSE_EARLY	SLC2A1	1.08226
HALLMARK_ESTROGEN_RESPONSE_EARLY	TTC39A	-1.41511
HALLMARK_ESTROGEN_RESPONSE_EARLY	CELSR2	-1.20957
HALLMARK_ESTROGEN_RESPONSE_EARLY	SLC16A1	1.55235
HALLMARK_ESTROGEN_RESPONSE_EARLY	OLFML3	-0.0681562
HALLMARK_ESTROGEN_RESPONSE_EARLY	PDZK1	-3.94885
HALLMARK_ESTROGEN_RESPONSE_EARLY	ANXA9	-2.5162
HALLMARK_ESTROGEN_RESPONSE_EARLY	MUC1	-0.828268
HALLMARK_ESTROGEN_RESPONSE_EARLY	ISG20L2	0.0785899
HALLMARK_ESTROGEN_RESPONSE_EARLY	SLC19A2	-1.50817
HALLMARK_ESTROGEN_RESPONSE_EARLY	LAD1	1.80769
HALLMARK_ESTROGEN_RESPONSE_EARLY	ELF3	0.519842
HALLMARK_ESTROGEN_RESPONSE_EARLY	OPN3	1.04321
HALLMARK_ESTROGEN_RESPONSE_EARLY	GREB1	-2.60728
HALLMARK_ESTROGEN_RESPONSE_EARLY	SLC1A4	-0.665581
HALLMARK_ESTROGEN_RESPONSE_EARLY	CYP26B1	0.914335
HALLMARK_ESTROGEN_RESPONSE_EARLY	REEP1	-1.00354
HALLMARK_ESTROGEN_RESPONSE_EARLY	FHL2	-0.152168
HALLMARK_ESTROGEN_RESPONSE_EARLY	INHBB	0.351621
HALLMARK_ESTROGEN_RESPONSE_EARLY	MREG	-0.627327
HALLMARK_ESTROGEN_RESPONSE_EARLY	MLPH	-1.66836
HALLMARK_ESTROGEN_RESPONSE_EARLY	RAB17	-1.46671
HALLMARK_ESTROGEN_RESPONSE_EARLY	BHLHE40	-0.58353
HALLMARK_ESTROGEN_RESPONSE_EARLY	SH3BP5	0.357415
HALLMARK_ESTROGEN_RESPONSE_EARLY	SEMA3B	-1.94514
HALLMARK_ESTROGEN_RESPONSE_EARLY	CISH	-0.593948
HALLMARK_ESTROGEN_RESPONSE_EARLY	IL17RB	-0.663293
HALLMARK_ESTROGEN_RESPONSE_EARLY	FLNB	-0.661101
HALLMARK_ESTROGEN_RESPONSE_EARLY	LRIG1	-1.03663
HALLMARK_ESTROGEN_RESPONSE_EARLY	SIAH2	-1.49963
HALLMARK_ESTROGEN_RESPONSE_EARLY	TIPARP	-0.289041
HALLMARK_ESTROGEN_RESPONSE_EARLY	HES1	-0.070838
HALLMARK_ESTROGEN_RESPONSE_EARLY	WFS1	-0.707087
HALLMARK_ESTROGEN_RESPONSE_EARLY	AREG	-0.0903936
HALLMARK_ESTROGEN_RESPONSE_EARLY	AFF1	-0.215604
HALLMARK_ESTROGEN_RESPONSE_EARLY	NPY1R	-4.82904
HALLMARK_ESTROGEN_RESPONSE_EARLY	PDLIM3	0.728238
HALLMARK_ESTROGEN_RESPONSE_EARLY	IL6ST	-1.74114
HALLMARK_ESTROGEN_RESPONSE_EARLY	MAST4	-1.35385
HALLMARK_ESTROGEN_RESPONSE_EARLY	RHOBTB3	-0.360715
HALLMARK_ESTROGEN_RESPONSE_EARLY	SNX24	-0.458909
HALLMARK_ESTROGEN_RESPONSE_EARLY	SLC22A5	-1.00586
HALLMARK_ESTROGEN_RESPONSE_EARLY	SLC26A2	0.607344
HALLMARK_ESTROGEN_RESPONSE_EARLY	WWC1	0.0838449
HALLMARK_ESTROGEN_RESPONSE_EARLY	STC2	-2.73985
HALLMARK_ESTROGEN_RESPONSE_EARLY	FOXC1	3.644
HALLMARK_ESTROGEN_RESPONSE_EARLY	TUBB2B	1.55786
HALLMARK_ESTROGEN_RESPONSE_EARLY	ELOVL2	-3.02458
HALLMARK_ESTROGEN_RESPONSE_EARLY	MICB	0.362979
HALLMARK_ESTROGEN_RESPONSE_EARLY	FKBP5	0.800659
HALLMARK_ESTROGEN_RESPONSE_EARLY	KCNK5	2.38677
HALLMARK_ESTROGEN_RESPONSE_EARLY	ELOVL5	-1.1347
HALLMARK_ESTROGEN_RESPONSE_EARLY	TPBG	-1.20836
HALLMARK_ESTROGEN_RESPONSE_EARLY	FRK	0.211398
HALLMARK_ESTROGEN_RESPONSE_EARLY	GJA1	-1.14296
HALLMARK_ESTROGEN_RESPONSE_EARLY	TPD52L1	0.128647
HALLMARK_ESTROGEN_RESPONSE_EARLY	MYB	-1.61581
HALLMARK_ESTROGEN_RESPONSE_EARLY	RPS6KA2	0.317412
HALLMARK_ESTROGEN_RESPONSE_EARLY	ADCY1	-3.32506
HALLMARK_ESTROGEN_RESPONSE_EARLY	CALCR	-0.413028
HALLMARK_ESTROGEN_RESPONSE_EARLY	PODXL	0.463401
HALLMARK_ESTROGEN_RESPONSE_EARLY	FDFT1	0.0584089
HALLMARK_ESTROGEN_RESPONSE_EARLY	DLC1	-0.176182
HALLMARK_ESTROGEN_RESPONSE_EARLY	SLC7A2	-2.32584
HALLMARK_ESTROGEN_RESPONSE_EARLY	HR	1.56902
HALLMARK_ESTROGEN_RESPONSE_EARLY	EGR3	-0.886109
HALLMARK_ESTROGEN_RESPONSE_EARLY	MYBL1	0.837783
HALLMARK_ESTROGEN_RESPONSE_EARLY	KLF10	0.0853384
HALLMARK_ESTROGEN_RESPONSE_EARLY	SYBU	-2.07145
HALLMARK_ESTROGEN_RESPONSE_EARLY	DEPTOR	-0.780029
HALLMARK_ESTROGEN_RESPONSE_EARLY	MYC	0.737759
HALLMARK_ESTROGEN_RESPONSE_EARLY	SLC1A1	-1.44536
HALLMARK_ESTROGEN_RESPONSE_EARLY	JAK2	0.546173
HALLMARK_ESTROGEN_RESPONSE_EARLY	B4GALT1	0.2327
HALLMARK_ESTROGEN_RESPONSE_EARLY	BAG1	-0.70105
HALLMARK_ESTROGEN_RESPONSE_EARLY	AQP3	0.407206
HALLMARK_ESTROGEN_RESPONSE_EARLY	KLF4	0.168046
HALLMARK_ESTROGEN_RESPONSE_EARLY	UGCG	-1.09336
HALLMARK_ESTROGEN_RESPONSE_EARLY	FAM102A	-0.282096
HALLMARK_ESTROGEN_RESPONSE_EARLY	PTGES	-0.35858
HALLMARK_ESTROGEN_RESPONSE_EARLY	OLFM1	-0.198853
HALLMARK_ESTROGEN_RESPONSE_EARLY	CLIC3	1.45512
HALLMARK_ESTROGEN_RESPONSE_EARLY	ASB13	-0.726142
HALLMARK_ESTROGEN_RESPONSE_EARLY	SVIL	0.174523
HALLMARK_ESTROGEN_RESPONSE_EARLY	RET	-1.9587
HALLMARK_ESTROGEN_RESPONSE_EARLY	CXCL12	0.287827
HALLMARK_ESTROGEN_RESPONSE_EARLY	PPIF	0.427971
HALLMARK_ESTROGEN_RESPONSE_EARLY	PAPSS2	1.21115
HALLMARK_ESTROGEN_RESPONSE_EARLY	MYOF	-0.471409
HALLMARK_ESTROGEN_RESPONSE_EARLY	RRP12	0.0818405
HALLMARK_ESTROGEN_RESPONSE_EARLY	ARL3	-0.780796
HALLMARK_ESTROGEN_RESPONSE_EARLY	ADD3	0.294069
HALLMARK_ESTROGEN_RESPONSE_EARLY	ABLIM1	0.165173
HALLMARK_ESTROGEN_RESPONSE_EARLY	GFRA1	-4.15062
HALLMARK_ESTROGEN_RESPONSE_EARLY	INPP5F	0.109908
HALLMARK_ESTROGEN_RESPONSE_EARLY	NAV2	0.17285
HALLMARK_ESTROGEN_RESPONSE_EARLY	MPPED2	-0.105647
HALLMARK_ESTROGEN_RESPONSE_EARLY	CD44	-0.00374175
HALLMARK_ESTROGEN_RESPONSE_EARLY	SYT12	-0.0518395
HALLMARK_ESTROGEN_RESPONSE_EARLY	RHOD	-0.560229
HALLMARK_ESTROGEN_RESPONSE_EARLY	ALDH3B1	0.367782
HALLMARK_ESTROGEN_RESPONSE_EARLY	CCND1	-1.95809
HALLMARK_ESTROGEN_RESPONSE_EARLY	DHCR7	0.403374
HALLMARK_ESTROGEN_RESPONSE_EARLY	NADSYN1	-0.363255
HALLMARK_ESTROGEN_RESPONSE_EARLY	P2RY2	-0.386899
HALLMARK_ESTROGEN_RESPONSE_EARLY	TSKU	-0.714906
HALLMARK_ESTROGEN_RESPONSE_EARLY	GAB2	-0.683282
HALLMARK_ESTROGEN_RESPONSE_EARLY	PRSS23	-0.47679
HALLMARK_ESTROGEN_RESPONSE_EARLY	ENDOD1	0.169191
HALLMARK_ESTROGEN_RESPONSE_EARLY	PGR	-4.35623
HALLMARK_ESTROGEN_RESPONSE_EARLY	FKBP4	-0.400418
HALLMARK_ESTROGEN_RESPONSE_EARLY	SCNN1A	-1.07045
HALLMARK_ESTROGEN_RESPONSE_EARLY	KRT8	-0.611541
HALLMARK_ESTROGEN_RESPONSE_EARLY	KRT18	-1.17582
HALLMARK_ESTROGEN_RESPONSE_EARLY	TBC1D30	-0.537491
HALLMARK_ESTROGEN_RESPONSE_EARLY	CHPT1	-0.494903
HALLMARK_ESTROGEN_RESPONSE_EARLY	MED13L	-1.13758
HALLMARK_ESTROGEN_RESPONSE_EARLY	HSPB8	-1.55333
HALLMARK_ESTROGEN_RESPONSE_EARLY	NCOR2	-0.200916
HALLMARK_ESTROGEN_RESPONSE_EARLY	SCARB1	0.199983
HALLMARK_ESTROGEN_RESPONSE_EARLY	ELF1	-0.0479198
HALLMARK_ESTROGEN_RESPONSE_EARLY	FARP1	-0.0532848
HALLMARK_ESTROGEN_RESPONSE_EARLY	DHRS2	-3.55105
HALLMARK_ESTROGEN_RESPONSE_EARLY	FOS	0.148066
HALLMARK_ESTROGEN_RESPONSE_EARLY	ITPK1	-0.547047
HALLMARK_ESTROGEN_RESPONSE_EARLY	BCL11B	1.3253
HALLMARK_ESTROGEN_RESPONSE_EARLY	RASGRP1	-0.159328
HALLMARK_ESTROGEN_RESPONSE_EARLY	SLC27A2	-2.80413
HALLMARK_ESTROGEN_RESPONSE_EARLY	CA12	-2.30311
HALLMARK_ESTROGEN_RESPONSE_EARLY	THSD4	-3.07528
HALLMARK_ESTROGEN_RESPONSE_EARLY	ABHD2	-0.736613
HALLMARK_ESTROGEN_RESPONSE_EARLY	PEX11A	-0.923938
HALLMARK_ESTROGEN_RESPONSE_EARLY	IGF1R	-1.85116
HALLMARK_ESTROGEN_RESPONSE_EARLY	ABCA3	-1.20133
HALLMARK_ESTROGEN_RESPONSE_EARLY	ADCY9	-1.31082
HALLMARK_ESTROGEN_RESPONSE_EARLY	ABAT	-1.99605
HALLMARK_ESTROGEN_RESPONSE_EARLY	AMFR	-0.726557
HALLMARK_ESTROGEN_RESPONSE_EARLY	ESRP2	-0.30667
HALLMARK_ESTROGEN_RESPONSE_EARLY	CALB2	1.51537
HALLMARK_ESTROGEN_RESPONSE_EARLY	SLC7A5	1.65623
HALLMARK_ESTROGEN_RESPONSE_EARLY	CBFA2T3	-0.700311
HALLMARK_ESTROGEN_RESPONSE_EARLY	MYBBP1A	0.277544
HALLMARK_ESTROGEN_RESPONSE_EARLY	CLDN7	0.0685132
HALLMARK_ESTROGEN_RESPONSE_EARLY	UNC119	-0.200068
HALLMARK_ESTROGEN_RESPONSE_EARLY	MED24	0.00490518
HALLMARK_ESTROGEN_RESPONSE_EARLY	RAPGEFL1	-0.461602
HALLMARK_ESTROGEN_RESPONSE_EARLY	RARA	-1.07349
HALLMARK_ESTROGEN_RESPONSE_EARLY	IGFBP4	-0.342853
HALLMARK_ESTROGEN_RESPONSE_EARLY	KRT15	0.0754884
HALLMARK_ESTROGEN_RESPONSE_EARLY	KRT19	-0.502273
HALLMARK_ESTROGEN_RESPONSE_EARLY	MAPT	-2.60321
HALLMARK_ESTROGEN_RESPONSE_EARLY	TOB1	-0.672465
HALLMARK_ESTROGEN_RESPONSE_EARLY	AKAP1	-0.00269676
HALLMARK_ESTROGEN_RESPONSE_EARLY	SLC9A3R1	-0.921333
HALLMARK_ESTROGEN_RESPONSE_EARLY	CANT1	-0.412634
HALLMARK_ESTROGEN_RESPONSE_EARLY	FASN	-0.569696
HALLMARK_ESTROGEN_RESPONSE_EARLY	RAB31	-0.219825
HALLMARK_ESTROGEN_RESPONSE_EARLY	RBBP8	-0.795222
HALLMARK_ESTROGEN_RESPONSE_EARLY	SLC39A6	-2.98555
HALLMARK_ESTROGEN_RESPONSE_EARLY	PMAIP1	-0.353853
HALLMARK_ESTROGEN_RESPONSE_EARLY	BCL2	-1.49415
HALLMARK_ESTROGEN_RESPONSE_EARLY	TJP3	-0.78626
HALLMARK_ESTROGEN_RESPONSE_EARLY	KDM4B	-1.34956
HALLMARK_ESTROGEN_RESPONSE_EARLY	BLVRB	0.0254448
HALLMARK_ESTROGEN_RESPONSE_EARLY	SULT2B1	-0.450685
HALLMARK_ESTROGEN_RESPONSE_EARLY	OVOL2	-0.633322
HALLMARK_ESTROGEN_RESPONSE_EARLY	SLC24A3	-0.281614
HALLMARK_ESTROGEN_RESPONSE_EARLY	NXT1	0.215586
HALLMARK_ESTROGEN_RESPONSE_EARLY	TGIF2	0.0384461
HALLMARK_ESTROGEN_RESPONSE_EARLY	TGM2	0.691208
HALLMARK_ESTROGEN_RESPONSE_EARLY	KCNK15	-2.31798
HALLMARK_ESTROGEN_RESPONSE_EARLY	TFAP2C	0.550691
HALLMARK_ESTROGEN_RESPONSE_EARLY	NRIP1	-0.777052
HALLMARK_ESTROGEN_RESPONSE_EARLY	TIAM1	0.202876
HALLMARK_ESTROGEN_RESPONSE_EARLY	TFF3	-2.98954
HALLMARK_ESTROGEN_RESPONSE_EARLY	TFF1	-3.89651
HALLMARK_ESTROGEN_RESPONSE_EARLY	TMPRSS3	0.179108
HALLMARK_ESTROGEN_RESPONSE_EARLY	SLC37A1	0.221115
HALLMARK_ESTROGEN_RESPONSE_EARLY	XBP1	-1.38164
HALLMARK_ESTROGEN_RESPONSE_EARLY	SEC14L2	-1.36065
HALLMARK_ESTROGEN_RESPONSE_EARLY	SYNGR1	-0.0969613
HALLMARK_ESTROGEN_RESPONSE_EARLY	CELSR1	-1.83402
HALLMARK_ESTROGEN_RESPONSE_EARLY	DYNLT3	-0.292536
HALLMARK_ESTROGEN_RESPONSE_EARLY	AR	-1.26406
HALLMARK_ESTROGEN_RESPONSE_EARLY	GLA	-0.431279
HALLMARK_ESTROGEN_RESPONSE_EARLY	TMEM164	-0.0699652
HALLMARK_ESTROGEN_RESPONSE_EARLY	ZNF185	0.103244
HALLMARK_TNFA_SIGNALING_VIA_NFKB	TNFRSF9	1.36785
HALLMARK_TNFA_SIGNALING_VIA_NFKB	SPSB1	0.526517
HALLMARK_TNFA_SIGNALING_VIA_NFKB	RNF19B	0.659784
HALLMARK_TNFA_SIGNALING_VIA_NFKB	ZC3H12A	0.275993
HALLMARK_TNFA_SIGNALING_VIA_NFKB	YRDC	0.313714
HALLMARK_TNFA_SIGNALING_VIA_NFKB	JUN	0.37691
HALLMARK_TNFA_SIGNALING_VIA_NFKB	PDE4B	0.809709
HALLMARK_TNFA_SIGNALING_VIA_NFKB	GADD45A	0.200842
HALLMARK_TNFA_SIGNALING_VIA_NFKB	DNAJB4	0.698068
HALLMARK_TNFA_SIGNALING_VIA_NFKB	F3	-0.24525
HALLMARK_TNFA_SIGNALING_VIA_NFKB	CSF1	-0.0311661
HALLMARK_TNFA_SIGNALING_VIA_NFKB	MCL1	0.468868
HALLMARK_TNFA_SIGNALING_VIA_NFKB	EFNA1	0.213003
HALLMARK_TNFA_SIGNALING_VIA_NFKB	IER5	0.57875
HALLMARK_TNFA_SIGNALING_VIA_NFKB	PTGS2	1.46351
HALLMARK_TNFA_SIGNALING_VIA_NFKB	BTG2	-0.622409
HALLMARK_TNFA_SIGNALING_VIA_NFKB	LAMB3	1.80001
HALLMARK_TNFA_SIGNALING_VIA_NFKB	G0S2	-0.359497
HALLMARK_TNFA_SIGNALING_VIA_NFKB	ATF3	1.12237
HALLMARK_TNFA_SIGNALING_VIA_NFKB	ID2	0.0568787
HALLMARK_TNFA_SIGNALING_VIA_NFKB	RHOB	-1.02916
HALLMARK_TNFA_SIGNALING_VIA_NFKB	FOSL2	0.383053
HALLMARK_TNFA_SIGNALING_VIA_NFKB	REL	-0.422049
HALLMARK_TNFA_SIGNALING_VIA_NFKB	PLEK	0.722475
HALLMARK_TNFA_SIGNALING_VIA_NFKB	MXD1	0.275645
HALLMARK_TNFA_SIGNALING_VIA_NFKB	DUSP2	1.32524
HALLMARK_TNFA_SIGNALING_VIA_NFKB	IL1B	0.289077
HALLMARK_TNFA_SIGNALING_VIA_NFKB	KYNU	2.10936
HALLMARK_TNFA_SIGNALING_VIA_NFKB	TNFAIP6	0.430887
HALLMARK_TNFA_SIGNALING_VIA_NFKB	NR4A2	-0.318434
HALLMARK_TNFA_SIGNALING_VIA_NFKB	TANK	0.662517
HALLMARK_TNFA_SIGNALING_VIA_NFKB	IFIH1	1.17488
HALLMARK_TNFA_SIGNALING_VIA_NFKB	NFE2L2	0.166951
HALLMARK_TNFA_SIGNALING_VIA_NFKB	CFLAR	0.653326
HALLMARK_TNFA_SIGNALING_VIA_NFKB	ACKR3	-0.0719358
HALLMARK_TNFA_SIGNALING_VIA_NFKB	BHLHE40	-0.58353
HALLMARK_TNFA_SIGNALING_VIA_NFKB	CCRL2	0.334189
HALLMARK_TNFA_SIGNALING_VIA_NFKB	CD80	0.585424
HALLMARK_TNFA_SIGNALING_VIA_NFKB	TIPARP	-0.289041
HALLMARK_TNFA_SIGNALING_VIA_NFKB	CCNL1	0.291904
HALLMARK_TNFA_SIGNALING_VIA_NFKB	PTX3	3.0301
HALLMARK_TNFA_SIGNALING_VIA_NFKB	BCL6	-0.36227
HALLMARK_TNFA_SIGNALING_VIA_NFKB	HES1	-0.070838
HALLMARK_TNFA_SIGNALING_VIA_NFKB	TNIP2	0.0429992
HALLMARK_TNFA_SIGNALING_VIA_NFKB	CXCL1	3.32317
HALLMARK_TNFA_SIGNALING_VIA_NFKB	CXCL2	1.37653
HALLMARK_TNFA_SIGNALING_VIA_NFKB	AREG	-0.0903936
HALLMARK_TNFA_SIGNALING_VIA_NFKB	CXCL10	2.01793
HALLMARK_TNFA_SIGNALING_VIA_NFKB	CXCL11	2.17033
HALLMARK_TNFA_SIGNALING_VIA_NFKB	PDLIM5	-0.04515
HALLMARK_TNFA_SIGNALING_VIA_NFKB	NFKB1	0.105033
HALLMARK_TNFA_SIGNALING_VIA_NFKB	TLR2	0.701504
HALLMARK_TNFA_SIGNALING_VIA_NFKB	IL7R	1.11408
HALLMARK_TNFA_SIGNALING_VIA_NFKB	PTGER4	0.671135
HALLMARK_TNFA_SIGNALING_VIA_NFKB	IL6ST	-1.74114
HALLMARK_TNFA_SIGNALING_VIA_NFKB	PLK2	-0.569804
HALLMARK_TNFA_SIGNALING_VIA_NFKB	F2RL1	0.518306
HALLMARK_TNFA_SIGNALING_VIA_NFKB	TNFAIP8	0.720819
HALLMARK_TNFA_SIGNALING_VIA_NFKB	IRF1	0.823788
HALLMARK_TNFA_SIGNALING_VIA_NFKB	EGR1	0.455002
HALLMARK_TNFA_SIGNALING_VIA_NFKB	HBEGF	0.837579
HALLMARK_TNFA_SIGNALING_VIA_NFKB	TNIP1	0.353521
HALLMARK_TNFA_SIGNALING_VIA_NFKB	DUSP1	0.338907
HALLMARK_TNFA_SIGNALING_VIA_NFKB	SQSTM1	0.261237
HALLMARK_TNFA_SIGNALING_VIA_NFKB	GFPT2	0.602286
HALLMARK_TNFA_SIGNALING_VIA_NFKB	TUBB2A	-0.0783108
HALLMARK_TNFA_SIGNALING_VIA_NFKB	EDN1	1.23816
HALLMARK_TNFA_SIGNALING_VIA_NFKB	CD83	0.689612
HALLMARK_TNFA_SIGNALING_VIA_NFKB	IER3	-0.752298
HALLMARK_TNFA_SIGNALING_VIA_NFKB	TNF	0.91147
HALLMARK_TNFA_SIGNALING_VIA_NFKB	TAP1	1.49919
HALLMARK_TNFA_SIGNALING_VIA_NFKB	CDKN1A	0.349285
HALLMARK_TNFA_SIGNALING_VIA_NFKB	VEGFA	1.13514
HALLMARK_TNFA_SIGNALING_VIA_NFKB	NFKBIE	0.89594
HALLMARK_TNFA_SIGNALING_VIA_NFKB	PNRC1	0.786243
HALLMARK_TNFA_SIGNALING_VIA_NFKB	MARCKS	0.600632
HALLMARK_TNFA_SIGNALING_VIA_NFKB	SGK1	0.617777
HALLMARK_TNFA_SIGNALING_VIA_NFKB	TNFAIP3	0.971996
HALLMARK_TNFA_SIGNALING_VIA_NFKB	SOD2	1.4062
HALLMARK_TNFA_SIGNALING_VIA_NFKB	IL6	1.23928
HALLMARK_TNFA_SIGNALING_VIA_NFKB	INHBA	0.513638
HALLMARK_TNFA_SIGNALING_VIA_NFKB	SERPINE1	0.600761
HALLMARK_TNFA_SIGNALING_VIA_NFKB	NAMPT	1.00763
HALLMARK_TNFA_SIGNALING_VIA_NFKB	EGR3	-0.886109
HALLMARK_TNFA_SIGNALING_VIA_NFKB	DUSP4	-1.19177
HALLMARK_TNFA_SIGNALING_VIA_NFKB	CEBPD	-0.0443409
HALLMARK_TNFA_SIGNALING_VIA_NFKB	MSC	0.766962
HALLMARK_TNFA_SIGNALING_VIA_NFKB	ZBTB10	-0.299205
HALLMARK_TNFA_SIGNALING_VIA_NFKB	RIPK2	0.676146
HALLMARK_TNFA_SIGNALING_VIA_NFKB	GEM	-0.0282503
HALLMARK_TNFA_SIGNALING_VIA_NFKB	KLF10	0.0853384
HALLMARK_TNFA_SIGNALING_VIA_NFKB	TRIB1	-0.0686963
HALLMARK_TNFA_SIGNALING_VIA_NFKB	MYC	0.737759
HALLMARK_TNFA_SIGNALING_VIA_NFKB	DDX58	0.571358
HALLMARK_TNFA_SIGNALING_VIA_NFKB	B4GALT1	0.2327
HALLMARK_TNFA_SIGNALING_VIA_NFKB	KLF9	0.196569
HALLMARK_TNFA_SIGNALING_VIA_NFKB	NFIL3	1.16192
HALLMARK_TNFA_SIGNALING_VIA_NFKB	NINJ1	-0.301335
HALLMARK_TNFA_SIGNALING_VIA_NFKB	NR4A3	0.670384
HALLMARK_TNFA_SIGNALING_VIA_NFKB	ABCA1	0.174
HALLMARK_TNFA_SIGNALING_VIA_NFKB	KLF4	0.168046
HALLMARK_TNFA_SIGNALING_VIA_NFKB	TNC	0.506523
HALLMARK_TNFA_SIGNALING_VIA_NFKB	TRAF1	0.76397
HALLMARK_TNFA_SIGNALING_VIA_NFKB	SLC2A6	1.16845
HALLMARK_TNFA_SIGNALING_VIA_NFKB	KLF6	0.507822
HALLMARK_TNFA_SIGNALING_VIA_NFKB	IL15RA	0.979708
HALLMARK_TNFA_SIGNALING_VIA_NFKB	PFKFB3	-0.110863
HALLMARK_TNFA_SIGNALING_VIA_NFKB	MAP3K8	0.233593
HALLMARK_TNFA_SIGNALING_VIA_NFKB	EGR2	0.838566
HALLMARK_TNFA_SIGNALING_VIA_NFKB	PLAU	0.689894
HALLMARK_TNFA_SIGNALING_VIA_NFKB	IFIT2	0.770568
HALLMARK_TNFA_SIGNALING_VIA_NFKB	NFKB2	0.517609
HALLMARK_TNFA_SIGNALING_VIA_NFKB	DUSP5	-0.417282
HALLMARK_TNFA_SIGNALING_VIA_NFKB	PTPRE	0.233045
HALLMARK_TNFA_SIGNALING_VIA_NFKB	PHLDA2	0.727259
HALLMARK_TNFA_SIGNALING_VIA_NFKB	DENND5A	0.0846969
HALLMARK_TNFA_SIGNALING_VIA_NFKB	CD44	-0.00374175
HALLMARK_TNFA_SIGNALING_VIA_NFKB	FJX1	-0.0499124
HALLMARK_TNFA_SIGNALING_VIA_NFKB	EHD1	0.430322
HALLMARK_TNFA_SIGNALING_VIA_NFKB	RELA	0.103476
HALLMARK_TNFA_SIGNALING_VIA_NFKB	FOSL1	2.04768
HALLMARK_TNFA_SIGNALING_VIA_NFKB	CLCF1	0.0387787
HALLMARK_TNFA_SIGNALING_VIA_NFKB	CCND1	-1.95809
HALLMARK_TNFA_SIGNALING_VIA_NFKB	PANX1	0.518321
HALLMARK_TNFA_SIGNALING_VIA_NFKB	FUT4	0.821425
HALLMARK_TNFA_SIGNALING_VIA_NFKB	BIRC3	1.04541
HALLMARK_TNFA_SIGNALING_VIA_NFKB	BIRC2	0.404478
HALLMARK_TNFA_SIGNALING_VIA_NFKB	IL18	0.41722
HALLMARK_TNFA_SIGNALING_VIA_NFKB	SLC2A3	0.890103
HALLMARK_TNFA_SIGNALING_VIA_NFKB	CD69	0.991861
HALLMARK_TNFA_SIGNALING_VIA_NFKB	OLR1	0.0316465
HALLMARK_TNFA_SIGNALING_VIA_NFKB	NR4A1	0.528895
HALLMARK_TNFA_SIGNALING_VIA_NFKB	PHLDA1	0.214698
HALLMARK_TNFA_SIGNALING_VIA_NFKB	ATP2B1	0.00509434
HALLMARK_TNFA_SIGNALING_VIA_NFKB	BTG1	0.318734
HALLMARK_TNFA_SIGNALING_VIA_NFKB	DRAM1	0.642704
HALLMARK_TNFA_SIGNALING_VIA_NFKB	TSC22D1	0.0622072
HALLMARK_TNFA_SIGNALING_VIA_NFKB	GPR183	0.779047
HALLMARK_TNFA_SIGNALING_VIA_NFKB	IRS2	-0.163015
HALLMARK_TNFA_SIGNALING_VIA_NFKB	NFKBIA	0.35593
HALLMARK_TNFA_SIGNALING_VIA_NFKB	GCH1	0.757055
HALLMARK_TNFA_SIGNALING_VIA_NFKB	FOS	0.148066
HALLMARK_TNFA_SIGNALING_VIA_NFKB	TNFAIP2	0.333706
HALLMARK_TNFA_SIGNALING_VIA_NFKB	SMAD3	-0.735878
HALLMARK_TNFA_SIGNALING_VIA_NFKB	BCL2A1	2.45749
HALLMARK_TNFA_SIGNALING_VIA_NFKB	LITAF	0.115771
HALLMARK_TNFA_SIGNALING_VIA_NFKB	SNN	0.155048
HALLMARK_TNFA_SIGNALING_VIA_NFKB	NFAT5	0.30228
HALLMARK_TNFA_SIGNALING_VIA_NFKB	KDM6B	0.0767846
HALLMARK_TNFA_SIGNALING_VIA_NFKB	PER1	-0.160529
HALLMARK_TNFA_SIGNALING_VIA_NFKB	MAP2K3	0.363684
HALLMARK_TNFA_SIGNALING_VIA_NFKB	CCL2	1.11594
HALLMARK_TNFA_SIGNALING_VIA_NFKB	CCL5	1.67665
HALLMARK_TNFA_SIGNALING_VIA_NFKB	CCL4	1.40052
HALLMARK_TNFA_SIGNALING_VIA_NFKB	EIF1	-0.018218
HALLMARK_TNFA_SIGNALING_VIA_NFKB	STAT5A	0.379284
HALLMARK_TNFA_SIGNALING_VIA_NFKB	SLC16A6	-2.38447
HALLMARK_TNFA_SIGNALING_VIA_NFKB	SPHK1	0.96417
HALLMARK_TNFA_SIGNALING_VIA_NFKB	SOCS3	0.602291
HALLMARK_TNFA_SIGNALING_VIA_NFKB	TGIF1	0.0317783
HALLMARK_TNFA_SIGNALING_VIA_NFKB	SERPINB8	0.634702
HALLMARK_TNFA_SIGNALING_VIA_NFKB	GADD45B	0.459133
HALLMARK_TNFA_SIGNALING_VIA_NFKB	TRIP10	0.287518
HALLMARK_TNFA_SIGNALING_VIA_NFKB	ICAM1	1.2413
HALLMARK_TNFA_SIGNALING_VIA_NFKB	LDLR	0.491624
HALLMARK_TNFA_SIGNALING_VIA_NFKB	JUNB	0.444043
HALLMARK_TNFA_SIGNALING_VIA_NFKB	IER2	0.284452
HALLMARK_TNFA_SIGNALING_VIA_NFKB	KLF2	-0.0015773
HALLMARK_TNFA_SIGNALING_VIA_NFKB	ZFP36	0.457556
HALLMARK_TNFA_SIGNALING_VIA_NFKB	PLAUR	0.857095
HALLMARK_TNFA_SIGNALING_VIA_NFKB	BCL3	0.157222
HALLMARK_TNFA_SIGNALING_VIA_NFKB	RELB	0.860927
HALLMARK_TNFA_SIGNALING_VIA_NFKB	FOSB	0.407112
HALLMARK_TNFA_SIGNALING_VIA_NFKB	PPP1R15A	0.410315
HALLMARK_TNFA_SIGNALING_VIA_NFKB	BMP2	1.27829
HALLMARK_TNFA_SIGNALING_VIA_NFKB	JAG1	0.0400774
HALLMARK_TNFA_SIGNALING_VIA_NFKB	SDC4	-0.361828
HALLMARK_TNFA_SIGNALING_VIA_NFKB	B4GALT5	0.784434
HALLMARK_TNFA_SIGNALING_VIA_NFKB	CEBPB	1.12482
HALLMARK_TNFA_SIGNALING_VIA_NFKB	PMEPA1	0.496044
HALLMARK_TNFA_SIGNALING_VIA_NFKB	BTG3	1.43835
HALLMARK_TNFA_SIGNALING_VIA_NFKB	IFNGR2	0.255683
HALLMARK_TNFA_SIGNALING_VIA_NFKB	RCAN1	1.12139
HALLMARK_TNFA_SIGNALING_VIA_NFKB	ETS2	0.657453
HALLMARK_TNFA_SIGNALING_VIA_NFKB	SIK1	0.197547
HALLMARK_TNFA_SIGNALING_VIA_NFKB	LIF	0.884608
HALLMARK_TNFA_SIGNALING_VIA_NFKB	MAFF	1.20182
HALLMARK_TNFA_SIGNALING_VIA_NFKB	SAT1	0.669493
HALLMARK_INFLAMMATORY_RESPONSE	TNFRSF9	1.36785
HALLMARK_INFLAMMATORY_RESPONSE	KIF1B	0.338253
HALLMARK_INFLAMMATORY_RESPONSE	TNFRSF1B	0.685228
HALLMARK_INFLAMMATORY_RESPONSE	PDPN	0.658494
HALLMARK_INFLAMMATORY_RESPONSE	PTAFR	0.641321
HALLMARK_INFLAMMATORY_RESPONSE	LCK	0.98325
HALLMARK_INFLAMMATORY_RESPONSE	CSF3R	-0.67895
HALLMARK_INFLAMMATORY_RESPONSE	PDE4B	0.809709
HALLMARK_INFLAMMATORY_RESPONSE	F3	-0.24525
HALLMARK_INFLAMMATORY_RESPONSE	GNAI3	0.154526
HALLMARK_INFLAMMATORY_RESPONSE	CSF1	-0.0311661
HALLMARK_INFLAMMATORY_RESPONSE	KCNA3	0.754373
HALLMARK_INFLAMMATORY_RESPONSE	SLAMF1	1.11396
HALLMARK_INFLAMMATORY_RESPONSE	CD48	0.759884
HALLMARK_INFLAMMATORY_RESPONSE	SELL	1.0767
HALLMARK_INFLAMMATORY_RESPONSE	SELE	0.450066
HALLMARK_INFLAMMATORY_RESPONSE	RGS16	0.343562
HALLMARK_INFLAMMATORY_RESPONSE	RGS1	0.889303
HALLMARK_INFLAMMATORY_RESPONSE	BTG2	-0.622409
HALLMARK_INFLAMMATORY_RESPONSE	IL10	0.624229
HALLMARK_INFLAMMATORY_RESPONSE	CD55	0.380882
HALLMARK_INFLAMMATORY_RESPONSE	NLRP3	0.298373
HALLMARK_INFLAMMATORY_RESPONSE	EIF2AK2	0.252819
HALLMARK_INFLAMMATORY_RESPONSE	MXD1	0.275645
HALLMARK_INFLAMMATORY_RESPONSE	IL1R1	0.30342
HALLMARK_INFLAMMATORY_RESPONSE	IL18R1	0.214232
HALLMARK_INFLAMMATORY_RESPONSE	IL18RAP	1.02629
HALLMARK_INFLAMMATORY_RESPONSE	IL1B	0.289077
HALLMARK_INFLAMMATORY_RESPONSE	MARCO	2.94877
HALLMARK_INFLAMMATORY_RESPONSE	ACVR2A	0.338686
HALLMARK_INFLAMMATORY_RESPONSE	NMI	0.906749
HALLMARK_INFLAMMATORY_RESPONSE	TNFAIP6	0.430887
HALLMARK_INFLAMMATORY_RESPONSE	CALCRL	-0.0632347
HALLMARK_INFLAMMATORY_RESPONSE	FZD5	0.454337
HALLMARK_INFLAMMATORY_RESPONSE	IRAK2	0.229759
HALLMARK_INFLAMMATORY_RESPONSE	HRH1	0.818074
HALLMARK_INFLAMMATORY_RESPONSE	RAF1	0.167477
HALLMARK_INFLAMMATORY_RESPONSE	CXCR6	1.45839
HALLMARK_INFLAMMATORY_RESPONSE	CCRL2	0.334189
HALLMARK_INFLAMMATORY_RESPONSE	STAB1	0.287639
HALLMARK_INFLAMMATORY_RESPONSE	DCBLD2	0.418362
HALLMARK_INFLAMMATORY_RESPONSE	ATP2C1	0.342041
HALLMARK_INFLAMMATORY_RESPONSE	CHST2	1.14159
HALLMARK_INFLAMMATORY_RESPONSE	TNFSF10	0.199438
HALLMARK_INFLAMMATORY_RESPONSE	LAMP3	2.48296
HALLMARK_INFLAMMATORY_RESPONSE	RTP4	0.877287
HALLMARK_INFLAMMATORY_RESPONSE	PCDH7	0.243565
HALLMARK_INFLAMMATORY_RESPONSE	TLR1	0.638822
HALLMARK_INFLAMMATORY_RESPONSE	SLC4A4	-0.854125
HALLMARK_INFLAMMATORY_RESPONSE	CXCL8	2.13879
HALLMARK_INFLAMMATORY_RESPONSE	CXCL9	1.6275
HALLMARK_INFLAMMATORY_RESPONSE	CXCL10	2.01793
HALLMARK_INFLAMMATORY_RESPONSE	CXCL11	2.17033
HALLMARK_INFLAMMATORY_RESPONSE	NFKB1	0.105033
HALLMARK_INFLAMMATORY_RESPONSE	SGMS2	0.305253
HALLMARK_INFLAMMATORY_RESPONSE	IL15	0.937819
HALLMARK_INFLAMMATORY_RESPONSE	TLR2	0.701504
HALLMARK_INFLAMMATORY_RESPONSE	TLR3	-0.00128019
HALLMARK_INFLAMMATORY_RESPONSE	IL7R	1.11408
HALLMARK_INFLAMMATORY_RESPONSE	OSMR	0.400236
HALLMARK_INFLAMMATORY_RESPONSE	PTGER4	0.671135
HALLMARK_INFLAMMATORY_RESPONSE	IRF1	0.823788
HALLMARK_INFLAMMATORY_RESPONSE	HBEGF	0.837579
HALLMARK_INFLAMMATORY_RESPONSE	CD14	0.626137
HALLMARK_INFLAMMATORY_RESPONSE	LCP2	0.624604
HALLMARK_INFLAMMATORY_RESPONSE	EDN1	1.23816
HALLMARK_INFLAMMATORY_RESPONSE	RNF144B	0.224698
HALLMARK_INFLAMMATORY_RESPONSE	GABBR1	0.109347
HALLMARK_INFLAMMATORY_RESPONSE	LTA	0.85982
HALLMARK_INFLAMMATORY_RESPONSE	TAPBP	0.493322
HALLMARK_INFLAMMATORY_RESPONSE	CDKN1A	0.349285
HALLMARK_INFLAMMATORY_RESPONSE	TPBG	-1.20836
HALLMARK_INFLAMMATORY_RESPONSE	ROS1	3.99197
HALLMARK_INFLAMMATORY_RESPONSE	AHR	0.229594
HALLMARK_INFLAMMATORY_RESPONSE	ITGB8	1.19262
HALLMARK_INFLAMMATORY_RESPONSE	IL6	1.23928
HALLMARK_INFLAMMATORY_RESPONSE	INHBA	0.513638
HALLMARK_INFLAMMATORY_RESPONSE	SRI	-0.487659
HALLMARK_INFLAMMATORY_RESPONSE	SERPINE1	0.600761
HALLMARK_INFLAMMATORY_RESPONSE	NAMPT	1.00763
HALLMARK_INFLAMMATORY_RESPONSE	MET	1.65218
HALLMARK_INFLAMMATORY_RESPONSE	CLEC5A	0.310727
HALLMARK_INFLAMMATORY_RESPONSE	MSR1	0.219372
HALLMARK_INFLAMMATORY_RESPONSE	SLC7A2	-2.32584
HALLMARK_INFLAMMATORY_RESPONSE	LYN	0.985767
HALLMARK_INFLAMMATORY_RESPONSE	RIPK2	0.676146
HALLMARK_INFLAMMATORY_RESPONSE	HAS2	0.518971
HALLMARK_INFLAMMATORY_RESPONSE	MYC	0.737759
HALLMARK_INFLAMMATORY_RESPONSE	LY6E	0.805851
HALLMARK_INFLAMMATORY_RESPONSE	SEMA4D	0.575323
HALLMARK_INFLAMMATORY_RESPONSE	ABCA1	0.174
HALLMARK_INFLAMMATORY_RESPONSE	LPAR1	-0.063504
HALLMARK_INFLAMMATORY_RESPONSE	SLC31A2	0.699987
HALLMARK_INFLAMMATORY_RESPONSE	SLC31A1	0.615849
HALLMARK_INFLAMMATORY_RESPONSE	TNFSF15	1.08289
HALLMARK_INFLAMMATORY_RESPONSE	KLF6	0.507822
HALLMARK_INFLAMMATORY_RESPONSE	IL15RA	0.979708
HALLMARK_INFLAMMATORY_RESPONSE	ABI1	0.353216
HALLMARK_INFLAMMATORY_RESPONSE	PTPRE	0.233045
HALLMARK_INFLAMMATORY_RESPONSE	IFITM1	0.0156102
HALLMARK_INFLAMMATORY_RESPONSE	IRF7	0.0788436
HALLMARK_INFLAMMATORY_RESPONSE	RHOG	0.439427
HALLMARK_INFLAMMATORY_RESPONSE	ADM	2.0625
HALLMARK_INFLAMMATORY_RESPONSE	SLC1A2	-1.74571
HALLMARK_INFLAMMATORY_RESPONSE	CD82	1.19169
HALLMARK_INFLAMMATORY_RESPONSE	APLNR	0.102796
HALLMARK_INFLAMMATORY_RESPONSE	BEST1	0.366738
HALLMARK_INFLAMMATORY_RESPONSE	RELA	0.103476
HALLMARK_INFLAMMATORY_RESPONSE	P2RY2	-0.386899
HALLMARK_INFLAMMATORY_RESPONSE	IL18	0.41722
HALLMARK_INFLAMMATORY_RESPONSE	IL10RA	0.551707
HALLMARK_INFLAMMATORY_RESPONSE	C3AR1	0.396564
HALLMARK_INFLAMMATORY_RESPONSE	CD69	0.991861
HALLMARK_INFLAMMATORY_RESPONSE	OLR1	0.0316465
HALLMARK_INFLAMMATORY_RESPONSE	SLC11A2	-0.0663301
HALLMARK_INFLAMMATORY_RESPONSE	ACVR1B	-0.309933
HALLMARK_INFLAMMATORY_RESPONSE	ITGA5	0.582793
HALLMARK_INFLAMMATORY_RESPONSE	ATP2B1	0.00509434
HALLMARK_INFLAMMATORY_RESPONSE	CMKLR1	0.587338
HALLMARK_INFLAMMATORY_RESPONSE	ATP2A2	0.245631
HALLMARK_INFLAMMATORY_RESPONSE	P2RX7	0.293492
HALLMARK_INFLAMMATORY_RESPONSE	P2RX4	-0.512819
HALLMARK_INFLAMMATORY_RESPONSE	SLC7A1	0.560511
HALLMARK_INFLAMMATORY_RESPONSE	GPR183	0.779047
HALLMARK_INFLAMMATORY_RESPONSE	MMP14	0.635488
HALLMARK_INFLAMMATORY_RESPONSE	NFKBIA	0.35593
HALLMARK_INFLAMMATORY_RESPONSE	PTGER2	0.395177
HALLMARK_INFLAMMATORY_RESPONSE	GCH1	0.757055
HALLMARK_INFLAMMATORY_RESPONSE	HIF1A	0.769658
HALLMARK_INFLAMMATORY_RESPONSE	PSEN1	-0.152145
HALLMARK_INFLAMMATORY_RESPONSE	GPR132	0.827948
HALLMARK_INFLAMMATORY_RESPONSE	RASGRP1	-0.159328
HALLMARK_INFLAMMATORY_RESPONSE	AQP9	1.49895
HALLMARK_INFLAMMATORY_RESPONSE	MEFV	0.576258
HALLMARK_INFLAMMATORY_RESPONSE	IL4R	0.450961
HALLMARK_INFLAMMATORY_RESPONSE	NOD2	0.461141
HALLMARK_INFLAMMATORY_RESPONSE	CCL22	0.58467
HALLMARK_INFLAMMATORY_RESPONSE	CX3CL1	2.12343
HALLMARK_INFLAMMATORY_RESPONSE	SCARF1	0.354513
HALLMARK_INFLAMMATORY_RESPONSE	PIK3R5	0.323326
HALLMARK_INFLAMMATORY_RESPONSE	ADORA2B	1.63926
HALLMARK_INFLAMMATORY_RESPONSE	CCL2	1.11594
HALLMARK_INFLAMMATORY_RESPONSE	CCL5	1.67665
HALLMARK_INFLAMMATORY_RESPONSE	CCR7	1.07749
HALLMARK_INFLAMMATORY_RESPONSE	ITGB3	-0.136671
HALLMARK_INFLAMMATORY_RESPONSE	KCNJ2	1.09106
HALLMARK_INFLAMMATORY_RESPONSE	SPHK1	0.96417
HALLMARK_INFLAMMATORY_RESPONSE	GNA15	0.556594
HALLMARK_INFLAMMATORY_RESPONSE	EBI3	0.508038
HALLMARK_INFLAMMATORY_RESPONSE	ICAM1	1.2413
HALLMARK_INFLAMMATORY_RESPONSE	LDLR	0.491624
HALLMARK_INFLAMMATORY_RESPONSE	BST2	0.18563
HALLMARK_INFLAMMATORY_RESPONSE	SCN1B	-0.352687
HALLMARK_INFLAMMATORY_RESPONSE	HPN	-1.44787
HALLMARK_INFLAMMATORY_RESPONSE	FFAR2	-1.11205
HALLMARK_INFLAMMATORY_RESPONSE	AXL	0.277945
HALLMARK_INFLAMMATORY_RESPONSE	PLAUR	0.857095
HALLMARK_INFLAMMATORY_RESPONSE	PVR	0.820281
HALLMARK_INFLAMMATORY_RESPONSE	PTGIR	0.549203
HALLMARK_INFLAMMATORY_RESPONSE	C5AR1	0.218084
HALLMARK_INFLAMMATORY_RESPONSE	EMP3	0.509118
HALLMARK_INFLAMMATORY_RESPONSE	FPR1	0.530017
HALLMARK_INFLAMMATORY_RESPONSE	CD40	0.713265
HALLMARK_INFLAMMATORY_RESPONSE	ADRM1	0.210276
HALLMARK_INFLAMMATORY_RESPONSE	IFNAR1	0.138371
HALLMARK_INFLAMMATORY_RESPONSE	IFNGR2	0.255683
HALLMARK_INFLAMMATORY_RESPONSE	LIF	0.884608
HALLMARK_INFLAMMATORY_RESPONSE	OSM	0.881058
HALLMARK_INFLAMMATORY_RESPONSE	IL2RB	1.02481
HALLMARK_INFLAMMATORY_RESPONSE	CYBB	0.690237
HALLMARK_INFLAMMATORY_RESPONSE	NDP	-2.14626
HALLMARK_INFLAMMATORY_RESPONSE	TIMP1	0.568281
HALLMARK_INFLAMMATORY_RESPONSE	GPC3	-1.44253
HALLMARK_E2F_TARGETS	STMN1	1.11336
HALLMARK_E2F_TARGETS	PPP1R8	0.279543
HALLMARK_E2F_TARGETS	RPA2	0.504758
HALLMARK_E2F_TARGETS	AK2	0.545772
HALLMARK_E2F_TARGETS	CDCA8	1.14944
HALLMARK_E2F_TARGETS	CTPS1	0.889796
HALLMARK_E2F_TARGETS	CDC20	1.24208
HALLMARK_E2F_TARGETS	KIF2C	1.1938
HALLMARK_E2F_TARGETS	NASP	0.604962
HALLMARK_E2F_TARGETS	CDKN2C	0.578329
HALLMARK_E2F_TARGETS	USP1	0.849624
HALLMARK_E2F_TARGETS	DEPDC1	1.03002
HALLMARK_E2F_TARGETS	DCLRE1B	0.275646
HALLMARK_E2F_TARGETS	ANP32E	1.14724
HALLMARK_E2F_TARGETS	CKS1B	0.560121
HALLMARK_E2F_TARGETS	UBE2T	0.763896
HALLMARK_E2F_TARGETS	LBR	1.04164
HALLMARK_E2F_TARGETS	RRM2	0.932175
HALLMARK_E2F_TARGETS	SMC6	0.25407
HALLMARK_E2F_TARGETS	MSH2	0.437902
HALLMARK_E2F_TARGETS	XPO1	0.0728111
HALLMARK_E2F_TARGETS	MTHFD2	0.602161
HALLMARK_E2F_TARGETS	POLE4	0.223585
HALLMARK_E2F_TARGETS	MCM6	0.663037
HALLMARK_E2F_TARGETS	SPC25	0.162289
HALLMARK_E2F_TARGETS	ORC2	-0.0193845
HALLMARK_E2F_TARGETS	BARD1	0.207456
HALLMARK_E2F_TARGETS	MLH1	-0.198719
HALLMARK_E2F_TARGETS	CDC25A	0.83249
HALLMARK_E2F_TARGETS	MCM2	0.636861
HALLMARK_E2F_TARGETS	STAG1	0.0626891
HALLMARK_E2F_TARGETS	SMC4	0.321939
HALLMARK_E2F_TARGETS	TRA2B	0.0763003
HALLMARK_E2F_TARGETS	TFRC	0.695166
HALLMARK_E2F_TARGETS	SLBP	0.197358
HALLMARK_E2F_TARGETS	TACC3	0.483691
HALLMARK_E2F_TARGETS	LYAR	0.356336
HALLMARK_E2F_TARGETS	RFC1	-0.160511
HALLMARK_E2F_TARGETS	PAICS	-0.0266626
HALLMARK_E2F_TARGETS	DCK	0.273596
HALLMARK_E2F_TARGETS	HNRNPD	-0.0786155
HALLMARK_E2F_TARGETS	CENPE	0.503466
HALLMARK_E2F_TARGETS	MAD2L1	0.981531
HALLMARK_E2F_TARGETS	PLK4	0.390682
HALLMARK_E2F_TARGETS	HMGB2	0.162276
HALLMARK_E2F_TARGETS	TRIP13	0.754241
HALLMARK_E2F_TARGETS	RAD1	0.0529345
HALLMARK_E2F_TARGETS	LMNB1	0.510542
HALLMARK_E2F_TARGETS	RAD50	-0.653658
HALLMARK_E2F_TARGETS	PTTG1	0.73221
HALLMARK_E2F_TARGETS	HMMR	0.79207
HALLMARK_E2F_TARGETS	MXD3	0.283185
HALLMARK_E2F_TARGETS	NUP153	0.418185
HALLMARK_E2F_TARGETS	DEK	1.02948
HALLMARK_E2F_TARGETS	TUBB	0.500132
HALLMARK_E2F_TARGETS	TCF19	1.04609
HALLMARK_E2F_TARGETS	HMGA1	1.19107
HALLMARK_E2F_TARGETS	CDKN1A	0.349285
HALLMARK_E2F_TARGETS	MCM3	0.660896
HALLMARK_E2F_TARGETS	PRIM2	0.546314
HALLMARK_E2F_TARGETS	SYNCRIP	0.359518
HALLMARK_E2F_TARGETS	MMS22L	0.682696
HALLMARK_E2F_TARGETS	ASF1A	0.429284
HALLMARK_E2F_TARGETS	PMS2	-0.126924
HALLMARK_E2F_TARGETS	RPA3	-0.0929424
HALLMARK_E2F_TARGETS	POLD2	0.0588847
HALLMARK_E2F_TARGETS	TBRG4	0.335341
HALLMARK_E2F_TARGETS	HUS1	0.130184
HALLMARK_E2F_TARGETS	RFC2	0.402161
HALLMARK_E2F_TARGETS	MCM7	0.63496
HALLMARK_E2F_TARGETS	POP7	0.462155
HALLMARK_E2F_TARGETS	ING3	0.189491
HALLMARK_E2F_TARGETS	NUP205	0.509434
HALLMARK_E2F_TARGETS	EZH2	0.847486
HALLMARK_E2F_TARGETS	GINS4	0.309401
HALLMARK_E2F_TARGETS	PRKDC	0.260036
HALLMARK_E2F_TARGETS	MCM4	0.562448
HALLMARK_E2F_TARGETS	NBN	-0.0233833
HALLMARK_E2F_TARGETS	RAD21	0.0678645
HALLMARK_E2F_TARGETS	DSCC1	0.470907
HALLMARK_E2F_TARGETS	ATAD2	0.113867
HALLMARK_E2F_TARGETS	MYC	0.737759
HALLMARK_E2F_TARGETS	PSIP1	0.606115
HALLMARK_E2F_TARGETS	CDKN2A	2.01779
HALLMARK_E2F_TARGETS	MELK	1.31549
HALLMARK_E2F_TARGETS	CKS2	0.680024
HALLMARK_E2F_TARGETS	CDK1	0.522507
HALLMARK_E2F_TARGETS	HELLS	0.410332
HALLMARK_E2F_TARGETS	NOLC1	0.156436
HALLMARK_E2F_TARGETS	SMC3	0.113573
HALLMARK_E2F_TARGETS	MKI67	0.615887
HALLMARK_E2F_TARGETS	IPO7	0.0494782
HALLMARK_E2F_TARGETS	WEE1	0.258651
HALLMARK_E2F_TARGETS	E2F8	0.721579
HALLMARK_E2F_TARGETS	SSRP1	0.213968
HALLMARK_E2F_TARGETS	POLA2	0.166879
HALLMARK_E2F_TARGETS	POLD3	0.124645
HALLMARK_E2F_TARGETS	EED	0.356167
HALLMARK_E2F_TARGETS	ZW10	0.112118
HALLMARK_E2F_TARGETS	CHEK1	1.09606
HALLMARK_E2F_TARGETS	RAD51AP1	0.702596
HALLMARK_E2F_TARGETS	NCAPD2	0.728029
HALLMARK_E2F_TARGETS	CDCA3	0.381399
HALLMARK_E2F_TARGETS	CDKN1B	-0.249146
HALLMARK_E2F_TARGETS	RACGAP1	0.178687
HALLMARK_E2F_TARGETS	ESPL1	0.0783034
HALLMARK_E2F_TARGETS	CBX5	-0.0542876
HALLMARK_E2F_TARGETS	PA2G4	0.0152459
HALLMARK_E2F_TARGETS	PAN2	-0.519367
HALLMARK_E2F_TARGETS	TIMELESS	-0.0237839
HALLMARK_E2F_TARGETS	CDK4	0.0827525
HALLMARK_E2F_TARGETS	NUP107	-0.156013
HALLMARK_E2F_TARGETS	NAP1L1	-0.0786076
HALLMARK_E2F_TARGETS	TMPO	0.394545
HALLMARK_E2F_TARGETS	UNG	0.405316
HALLMARK_E2F_TARGETS	CIT	0.338132
HALLMARK_E2F_TARGETS	RAN	-0.0768615
HALLMARK_E2F_TARGETS	POLE	-0.100899
HALLMARK_E2F_TARGETS	BRCA2	0.672898
HALLMARK_E2F_TARGETS	PDS5B	-0.150468
HALLMARK_E2F_TARGETS	RFC3	0.601133
HALLMARK_E2F_TARGETS	EXOSC8	0.301669
HALLMARK_E2F_TARGETS	DIAPH3	1.00745
HALLMARK_E2F_TARGETS	BRMS1L	0.292271
HALLMARK_E2F_TARGETS	PNN	-0.173407
HALLMARK_E2F_TARGETS	CDKN3	0.420797
HALLMARK_E2F_TARGETS	DLGAP5	0.687803
HALLMARK_E2F_TARGETS	EIF2S1	0.0267736
HALLMARK_E2F_TARGETS	UBR7	-0.295948
HALLMARK_E2F_TARGETS	BUB1B	0.601459
HALLMARK_E2F_TARGETS	DUT	-0.092215
HALLMARK_E2F_TARGETS	CCNB2	0.99685
HALLMARK_E2F_TARGETS	TIPIN	0.25338
HALLMARK_E2F_TARGETS	WDR90	-0.536295
HALLMARK_E2F_TARGETS	GSPT1	-0.589689
HALLMARK_E2F_TARGETS	CCP110	-0.646961
HALLMARK_E2F_TARGETS	PLK1	0.793397
HALLMARK_E2F_TARGETS	KIF22	-0.181215
HALLMARK_E2F_TARGETS	DCTPP1	-0.183789
HALLMARK_E2F_TARGETS	ORC6	1.34344
HALLMARK_E2F_TARGETS	NUDT21	0.194269
HALLMARK_E2F_TARGETS	GINS3	0.728079
HALLMARK_E2F_TARGETS	CTCF	-0.0341839
HALLMARK_E2F_TARGETS	RPA1	0.19364
HALLMARK_E2F_TARGETS	TP53	0.253125
HALLMARK_E2F_TARGETS	NAA38	-0.164804
HALLMARK_E2F_TARGETS	AURKB	0.917026
HALLMARK_E2F_TARGETS	SHMT1	-0.0453796
HALLMARK_E2F_TARGETS	SPAG5	0.435026
HALLMARK_E2F_TARGETS	TOP2A	0.559432
HALLMARK_E2F_TARGETS	PSMC3IP	-0.0572124
HALLMARK_E2F_TARGETS	TUBG1	-0.0479052
HALLMARK_E2F_TARGETS	BRCA1	-0.283977
HALLMARK_E2F_TARGETS	KIF18B	0.848819
HALLMARK_E2F_TARGETS	LUC7L3	-0.234373
HALLMARK_E2F_TARGETS	NME1	-0.124309
HALLMARK_E2F_TARGETS	SRSF1	-0.0314075
HALLMARK_E2F_TARGETS	RAD51C	-0.250134
HALLMARK_E2F_TARGETS	PPM1D	-0.242283
HALLMARK_E2F_TARGETS	KPNA2	0.509379
HALLMARK_E2F_TARGETS	SRSF2	0.103858
HALLMARK_E2F_TARGETS	TK1	0.817416
HALLMARK_E2F_TARGETS	BIRC5	0.809932
HALLMARK_E2F_TARGETS	DNMT1	0.393278
HALLMARK_E2F_TARGETS	ILF3	-0.0526114
HALLMARK_E2F_TARGETS	SPC24	0.439902
HALLMARK_E2F_TARGETS	RNASEH2A	0.291964
HALLMARK_E2F_TARGETS	ASF1B	0.580994
HALLMARK_E2F_TARGETS	DDX39A	0.245382
HALLMARK_E2F_TARGETS	CCNE1	2.12034
HALLMARK_E2F_TARGETS	LIG1	-0.0757849
HALLMARK_E2F_TARGETS	POLD1	0.389339
HALLMARK_E2F_TARGETS	UBE2S	0.619938
HALLMARK_E2F_TARGETS	SNRPB	0.106084
HALLMARK_E2F_TARGETS	NOP56	0.0970395
HALLMARK_E2F_TARGETS	CDC25B	0.51132
HALLMARK_E2F_TARGETS	PCNA	0.477655
HALLMARK_E2F_TARGETS	GINS1	0.428993
HALLMARK_E2F_TARGETS	MYBL2	0.824611
HALLMARK_E2F_TARGETS	CSE1L	-0.0897198
HALLMARK_E2F_TARGETS	AURKA	0.53498
HALLMARK_E2F_TARGETS	DONSON	0.396327
HALLMARK_E2F_TARGETS	RANBP1	0.439316
HALLMARK_E2F_TARGETS	CHEK2	0.278994
HALLMARK_E2F_TARGETS	MCM5	0.831572
HALLMARK_E2F_TARGETS	PHF5A	0.450525
HALLMARK_E2F_TARGETS	XRCC6	0.242791
HALLMARK_E2F_TARGETS	CENPM	0.562638
HALLMARK_E2F_TARGETS	RBBP7	-0.359693
HALLMARK_E2F_TARGETS	PRDX4	0.794834
HALLMARK_E2F_TARGETS	SUV39H1	0.379248
HALLMARK_E2F_TARGETS	SMC1A	0.227981
HALLMARK_E2F_TARGETS	KIF4A	0.585158
HALLMARK_E2F_TARGETS	PRPS1	0.205143
HALLMARK_E2F_TARGETS	HMGB3	0.29475
HALLMARK_ESTROGEN_RESPONSE_LATE	NBL1	0.287287
HALLMARK_ESTROGEN_RESPONSE_LATE	GALE	0.107982
HALLMARK_ESTROGEN_RESPONSE_LATE	SFN	1.24268
HALLMARK_ESTROGEN_RESPONSE_LATE	CDC20	1.24208
HALLMARK_ESTROGEN_RESPONSE_LATE	STIL	0.867172
HALLMARK_ESTROGEN_RESPONSE_LATE	JAK1	0.141065
HALLMARK_ESTROGEN_RESPONSE_LATE	PTGER3	-1.39448
HALLMARK_ESTROGEN_RESPONSE_LATE	CELSR2	-1.20957
HALLMARK_ESTROGEN_RESPONSE_LATE	SLC16A1	1.55235
HALLMARK_ESTROGEN_RESPONSE_LATE	HMGCS2	-1.17024
HALLMARK_ESTROGEN_RESPONSE_LATE	PDZK1	-3.94885
HALLMARK_ESTROGEN_RESPONSE_LATE	ANXA9	-2.5162
HALLMARK_ESTROGEN_RESPONSE_LATE	S100A9	2.80683
HALLMARK_ESTROGEN_RESPONSE_LATE	LAMC2	1.37926
HALLMARK_ESTROGEN_RESPONSE_LATE	ATP2B4	0.263755
HALLMARK_ESTROGEN_RESPONSE_LATE	OPN3	1.04321
HALLMARK_ESTROGEN_RESPONSE_LATE	ID2	0.0568787
HALLMARK_ESTROGEN_RESPONSE_LATE	SLC1A4	-0.665581
HALLMARK_ESTROGEN_RESPONSE_LATE	CYP26B1	0.914335
HALLMARK_ESTROGEN_RESPONSE_LATE	DUSP2	1.32524
HALLMARK_ESTROGEN_RESPONSE_LATE	LTF	0.618591
HALLMARK_ESTROGEN_RESPONSE_LATE	PLXNB1	-0.553054
HALLMARK_ESTROGEN_RESPONSE_LATE	SEMA3B	-1.94514
HALLMARK_ESTROGEN_RESPONSE_LATE	CACNA2D2	-2.78103
HALLMARK_ESTROGEN_RESPONSE_LATE	CISH	-0.593948
HALLMARK_ESTROGEN_RESPONSE_LATE	IL17RB	-0.663293
HALLMARK_ESTROGEN_RESPONSE_LATE	FLNB	-0.661101
HALLMARK_ESTROGEN_RESPONSE_LATE	ACOX2	-1.51097
HALLMARK_ESTROGEN_RESPONSE_LATE	SIAH2	-1.49963
HALLMARK_ESTROGEN_RESPONSE_LATE	FGFR3	-1.4971
HALLMARK_ESTROGEN_RESPONSE_LATE	WFS1	-0.707087
HALLMARK_ESTROGEN_RESPONSE_LATE	UGDH	-0.785824
HALLMARK_ESTROGEN_RESPONSE_LATE	AREG	-0.0903936
HALLMARK_ESTROGEN_RESPONSE_LATE	AFF1	-0.215604
HALLMARK_ESTROGEN_RESPONSE_LATE	HSPA4L	0.0778657
HALLMARK_ESTROGEN_RESPONSE_LATE	PLK4	0.390682
HALLMARK_ESTROGEN_RESPONSE_LATE	NPY1R	-4.82904
HALLMARK_ESTROGEN_RESPONSE_LATE	CPE	-0.205508
HALLMARK_ESTROGEN_RESPONSE_LATE	PDLIM3	0.728238
HALLMARK_ESTROGEN_RESPONSE_LATE	PRLR	-0.832187
HALLMARK_ESTROGEN_RESPONSE_LATE	MOCS2	-0.350537
HALLMARK_ESTROGEN_RESPONSE_LATE	IL6ST	-1.74114
HALLMARK_ESTROGEN_RESPONSE_LATE	SLC22A5	-1.00586
HALLMARK_ESTROGEN_RESPONSE_LATE	CXCL14	-1.46303
HALLMARK_ESTROGEN_RESPONSE_LATE	KIF20A	0.816578
HALLMARK_ESTROGEN_RESPONSE_LATE	SLC26A2	0.607344
HALLMARK_ESTROGEN_RESPONSE_LATE	FOXC1	3.644
HALLMARK_ESTROGEN_RESPONSE_LATE	MICB	0.362979
HALLMARK_ESTROGEN_RESPONSE_LATE	FKBP5	0.800659
HALLMARK_ESTROGEN_RESPONSE_LATE	MAPK13	-0.0251475
HALLMARK_ESTROGEN_RESPONSE_LATE	KCNK5	2.38677
HALLMARK_ESTROGEN_RESPONSE_LATE	SLC29A1	-0.0749149
HALLMARK_ESTROGEN_RESPONSE_LATE	ELOVL5	-1.1347
HALLMARK_ESTROGEN_RESPONSE_LATE	TPBG	-1.20836
HALLMARK_ESTROGEN_RESPONSE_LATE	FRK	0.211398
HALLMARK_ESTROGEN_RESPONSE_LATE	TPD52L1	0.128647
HALLMARK_ESTROGEN_RESPONSE_LATE	SGK1	0.617777
HALLMARK_ESTROGEN_RESPONSE_LATE	MYB	-1.61581
HALLMARK_ESTROGEN_RESPONSE_LATE	PERP	1.17459
HALLMARK_ESTROGEN_RESPONSE_LATE	RPS6KA2	0.317412
HALLMARK_ESTROGEN_RESPONSE_LATE	GPER1	-0.84842
HALLMARK_ESTROGEN_RESPONSE_LATE	TSPAN13	-1.1837
HALLMARK_ESTROGEN_RESPONSE_LATE	AGR2	-2.36143
HALLMARK_ESTROGEN_RESPONSE_LATE	SNX10	0.39291
HALLMARK_ESTROGEN_RESPONSE_LATE	CALCR	-0.413028
HALLMARK_ESTROGEN_RESPONSE_LATE	TFPI2	-0.804288
HALLMARK_ESTROGEN_RESPONSE_LATE	PRKAR2B	-0.776238
HALLMARK_ESTROGEN_RESPONSE_LATE	CAV1	0.136836
HALLMARK_ESTROGEN_RESPONSE_LATE	MEST	0.175942
HALLMARK_ESTROGEN_RESPONSE_LATE	FDFT1	0.0584089
HALLMARK_ESTROGEN_RESPONSE_LATE	HR	1.56902
HALLMARK_ESTROGEN_RESPONSE_LATE	EGR3	-0.886109
HALLMARK_ESTROGEN_RESPONSE_LATE	FABP5	1.6297
HALLMARK_ESTROGEN_RESPONSE_LATE	CA2	-1.59414
HALLMARK_ESTROGEN_RESPONSE_LATE	COX6C	-1.78708
HALLMARK_ESTROGEN_RESPONSE_LATE	JAK2	0.546173
HALLMARK_ESTROGEN_RESPONSE_LATE	BAG1	-0.70105
HALLMARK_ESTROGEN_RESPONSE_LATE	UNC13B	-0.615012
HALLMARK_ESTROGEN_RESPONSE_LATE	KLF4	0.168046
HALLMARK_ESTROGEN_RESPONSE_LATE	SLC2A8	0.103962
HALLMARK_ESTROGEN_RESPONSE_LATE	FAM102A	-0.282096
HALLMARK_ESTROGEN_RESPONSE_LATE	PTGES	-0.35858
HALLMARK_ESTROGEN_RESPONSE_LATE	ASS1	1.86018
HALLMARK_ESTROGEN_RESPONSE_LATE	OLFM1	-0.198853
HALLMARK_ESTROGEN_RESPONSE_LATE	CLIC3	1.45512
HALLMARK_ESTROGEN_RESPONSE_LATE	DNAJC1	-0.661895
HALLMARK_ESTROGEN_RESPONSE_LATE	RET	-1.9587
HALLMARK_ESTROGEN_RESPONSE_LATE	CXCL12	0.287827
HALLMARK_ESTROGEN_RESPONSE_LATE	DNAJC12	-3.35882
HALLMARK_ESTROGEN_RESPONSE_LATE	DLG5	-0.883927
HALLMARK_ESTROGEN_RESPONSE_LATE	PPIF	0.427971
HALLMARK_ESTROGEN_RESPONSE_LATE	PAPSS2	1.21115
HALLMARK_ESTROGEN_RESPONSE_LATE	MYOF	-0.471409
HALLMARK_ESTROGEN_RESPONSE_LATE	ARL3	-0.780796
HALLMARK_ESTROGEN_RESPONSE_LATE	ADD3	0.294069
HALLMARK_ESTROGEN_RESPONSE_LATE	PDCD4	-1.08161
HALLMARK_ESTROGEN_RESPONSE_LATE	PKP3	0.0962892
HALLMARK_ESTROGEN_RESPONSE_LATE	SCUBE2	-3.53599
HALLMARK_ESTROGEN_RESPONSE_LATE	CD44	-0.00374175
HALLMARK_ESTROGEN_RESPONSE_LATE	MDK	0.341726
HALLMARK_ESTROGEN_RESPONSE_LATE	ALDH3B1	0.367782
HALLMARK_ESTROGEN_RESPONSE_LATE	CCND1	-1.95809
HALLMARK_ESTROGEN_RESPONSE_LATE	DHCR7	0.403374
HALLMARK_ESTROGEN_RESPONSE_LATE	PRSS23	-0.47679
HALLMARK_ESTROGEN_RESPONSE_LATE	PGR	-4.35623
HALLMARK_ESTROGEN_RESPONSE_LATE	TRIM29	2.7577
HALLMARK_ESTROGEN_RESPONSE_LATE	ST14	0.886054
HALLMARK_ESTROGEN_RESPONSE_LATE	FKBP4	-0.400418
HALLMARK_ESTROGEN_RESPONSE_LATE	CD9	-0.106777
HALLMARK_ESTROGEN_RESPONSE_LATE	SCNN1A	-1.07045
HALLMARK_ESTROGEN_RESPONSE_LATE	PTPN6	0.0712554
HALLMARK_ESTROGEN_RESPONSE_LATE	NAB2	0.0442326
HALLMARK_ESTROGEN_RESPONSE_LATE	CHPT1	-0.494903
HALLMARK_ESTROGEN_RESPONSE_LATE	HSPB8	-1.55333
HALLMARK_ESTROGEN_RESPONSE_LATE	NCOR2	-0.200916
HALLMARK_ESTROGEN_RESPONSE_LATE	SCARB1	0.199983
HALLMARK_ESTROGEN_RESPONSE_LATE	FARP1	-0.0532848
HALLMARK_ESTROGEN_RESPONSE_LATE	METTL3	-0.18816
HALLMARK_ESTROGEN_RESPONSE_LATE	DHRS2	-3.55105
HALLMARK_ESTROGEN_RESPONSE_LATE	FOS	0.148066
HALLMARK_ESTROGEN_RESPONSE_LATE	BATF	-0.0485469
HALLMARK_ESTROGEN_RESPONSE_LATE	ITPK1	-0.547047
HALLMARK_ESTROGEN_RESPONSE_LATE	SERPINA1	-0.215702
HALLMARK_ESTROGEN_RESPONSE_LATE	SERPINA5	-4.18833
HALLMARK_ESTROGEN_RESPONSE_LATE	CKB	0.912405
HALLMARK_ESTROGEN_RESPONSE_LATE	XRCC3	0.17709
HALLMARK_ESTROGEN_RESPONSE_LATE	SORD	-0.80396
HALLMARK_ESTROGEN_RESPONSE_LATE	SLC27A2	-2.80413
HALLMARK_ESTROGEN_RESPONSE_LATE	CA12	-2.30311
HALLMARK_ESTROGEN_RESPONSE_LATE	HOMER2	-0.707608
HALLMARK_ESTROGEN_RESPONSE_LATE	ISG20	0.99802
HALLMARK_ESTROGEN_RESPONSE_LATE	ABHD2	-0.736613
HALLMARK_ESTROGEN_RESPONSE_LATE	IDH2	0.687459
HALLMARK_ESTROGEN_RESPONSE_LATE	TPSAB1	-1.42388
HALLMARK_ESTROGEN_RESPONSE_LATE	ABCA3	-1.20133
HALLMARK_ESTROGEN_RESPONSE_LATE	EMP2	-0.751589
HALLMARK_ESTROGEN_RESPONSE_LATE	AMFR	-0.726557
HALLMARK_ESTROGEN_RESPONSE_LATE	CDH1	-0.180966
HALLMARK_ESTROGEN_RESPONSE_LATE	GINS2	-0.139869
HALLMARK_ESTROGEN_RESPONSE_LATE	SLC7A5	1.65623
HALLMARK_ESTROGEN_RESPONSE_LATE	RABEP1	-1.48085
HALLMARK_ESTROGEN_RESPONSE_LATE	ALDH3A2	-0.580826
HALLMARK_ESTROGEN_RESPONSE_LATE	RAPGEFL1	-0.461602
HALLMARK_ESTROGEN_RESPONSE_LATE	CDC6	0.506971
HALLMARK_ESTROGEN_RESPONSE_LATE	TOP2A	0.559432
HALLMARK_ESTROGEN_RESPONSE_LATE	IGFBP4	-0.342853
HALLMARK_ESTROGEN_RESPONSE_LATE	KRT19	-0.502273
HALLMARK_ESTROGEN_RESPONSE_LATE	MAPT	-2.60321
HALLMARK_ESTROGEN_RESPONSE_LATE	TOB1	-0.672465
HALLMARK_ESTROGEN_RESPONSE_LATE	SLC9A3R1	-0.921333
HALLMARK_ESTROGEN_RESPONSE_LATE	LLGL2	-0.105884
HALLMARK_ESTROGEN_RESPONSE_LATE	ST6GALNAC2	-0.984067
HALLMARK_ESTROGEN_RESPONSE_LATE	DCXR	-0.492109
HALLMARK_ESTROGEN_RESPONSE_LATE	RAB31	-0.219825
HALLMARK_ESTROGEN_RESPONSE_LATE	IMPA2	1.25295
HALLMARK_ESTROGEN_RESPONSE_LATE	RBBP8	-0.795222
HALLMARK_ESTROGEN_RESPONSE_LATE	BCL2	-1.49415
HALLMARK_ESTROGEN_RESPONSE_LATE	TJP3	-0.78626
HALLMARK_ESTROGEN_RESPONSE_LATE	RNASEH2A	0.291964
HALLMARK_ESTROGEN_RESPONSE_LATE	CYP4F11	-0.49403
HALLMARK_ESTROGEN_RESPONSE_LATE	CHST8	-2.22407
HALLMARK_ESTROGEN_RESPONSE_LATE	LSR	0.797625
HALLMARK_ESTROGEN_RESPONSE_LATE	ZFP36	0.457556
HALLMARK_ESTROGEN_RESPONSE_LATE	BLVRB	0.0254448
HALLMARK_ESTROGEN_RESPONSE_LATE	SULT2B1	-0.450685
HALLMARK_ESTROGEN_RESPONSE_LATE	ETFB	0.114048
HALLMARK_ESTROGEN_RESPONSE_LATE	OVOL2	-0.633322
HALLMARK_ESTROGEN_RESPONSE_LATE	SLC24A3	-0.281614
HALLMARK_ESTROGEN_RESPONSE_LATE	NXT1	0.215586
HALLMARK_ESTROGEN_RESPONSE_LATE	TFAP2C	0.550691
HALLMARK_ESTROGEN_RESPONSE_LATE	NRIP1	-0.777052
HALLMARK_ESTROGEN_RESPONSE_LATE	BTG3	1.43835
HALLMARK_ESTROGEN_RESPONSE_LATE	TIAM1	0.202876
HALLMARK_ESTROGEN_RESPONSE_LATE	TFF3	-2.98954
HALLMARK_ESTROGEN_RESPONSE_LATE	TFF1	-3.89651
HALLMARK_ESTROGEN_RESPONSE_LATE	TMPRSS3	0.179108
HALLMARK_ESTROGEN_RESPONSE_LATE	XBP1	-1.38164
HALLMARK_ESTROGEN_RESPONSE_LATE	TST	0.477918
HALLMARK_ESTROGEN_RESPONSE_LATE	DYNLT3	-0.292536
HALLMARK_ESTROGEN_RESPONSE_LATE	GLA	-0.431279
HALLMARK_ESTROGEN_RESPONSE_LATE	IGSF1	-1.01775
HALLMARK_ESTROGEN_RESPONSE_LATE	HPRT1	0.196765
HALLMARK_G2M_CHECKPOINT	E2F2	1.34809
HALLMARK_G2M_CHECKPOINT	SRSF10	0.194439
HALLMARK_G2M_CHECKPOINT	STMN1	1.11336
HALLMARK_G2M_CHECKPOINT	HMGN2	-0.0997825
HALLMARK_G2M_CHECKPOINT	RPA2	0.504758
HALLMARK_G2M_CHECKPOINT	SFPQ	0.0720127
HALLMARK_G2M_CHECKPOINT	CDC20	1.24208
HALLMARK_G2M_CHECKPOINT	KIF2C	1.1938
HALLMARK_G2M_CHECKPOINT	NASP	0.604962
HALLMARK_G2M_CHECKPOINT	RAD54L	1.13219
HALLMARK_G2M_CHECKPOINT	STIL	0.867172
HALLMARK_G2M_CHECKPOINT	CDKN2C	0.578329
HALLMARK_G2M_CHECKPOINT	CDC7	0.845309
HALLMARK_G2M_CHECKPOINT	MTF2	0.119946
HALLMARK_G2M_CHECKPOINT	DR1	0.161382
HALLMARK_G2M_CHECKPOINT	NOTCH2	0.0957544
HALLMARK_G2M_CHECKPOINT	CKS1B	0.560121
HALLMARK_G2M_CHECKPOINT	UCK2	0.519545
HALLMARK_G2M_CHECKPOINT	RASAL2	0.420188
HALLMARK_G2M_CHECKPOINT	NEK2	0.541827
HALLMARK_G2M_CHECKPOINT	CENPF	0.872595
HALLMARK_G2M_CHECKPOINT	LBR	1.04164
HALLMARK_G2M_CHECKPOINT	EXO1	1.01926
HALLMARK_G2M_CHECKPOINT	HNRNPU	0.0924413
HALLMARK_G2M_CHECKPOINT	ODC1	1.26411
HALLMARK_G2M_CHECKPOINT	CENPA	1.39326
HALLMARK_G2M_CHECKPOINT	XPO1	0.0728111
HALLMARK_G2M_CHECKPOINT	MEIS1	0.1957
HALLMARK_G2M_CHECKPOINT	BUB1	0.988107
HALLMARK_G2M_CHECKPOINT	MCM6	0.663037
HALLMARK_G2M_CHECKPOINT	BARD1	0.207456
HALLMARK_G2M_CHECKPOINT	CUL3	-0.273225
HALLMARK_G2M_CHECKPOINT	NCL	0.399462
HALLMARK_G2M_CHECKPOINT	DTYMK	0.270659
HALLMARK_G2M_CHECKPOINT	KIF15	0.422125
HALLMARK_G2M_CHECKPOINT	SMARCC1	0.139957
HALLMARK_G2M_CHECKPOINT	CDC25A	0.83249
HALLMARK_G2M_CHECKPOINT	TRAIP	0.283262
HALLMARK_G2M_CHECKPOINT	POLQ	0.531531
HALLMARK_G2M_CHECKPOINT	MCM2	0.636861
HALLMARK_G2M_CHECKPOINT	STAG1	0.0626891
HALLMARK_G2M_CHECKPOINT	SMC4	0.321939
HALLMARK_G2M_CHECKPOINT	TRA2B	0.0763003
HALLMARK_G2M_CHECKPOINT	TACC3	0.483691
HALLMARK_G2M_CHECKPOINT	YTHDC1	-0.188495
HALLMARK_G2M_CHECKPOINT	HNRNPD	-0.0786155
HALLMARK_G2M_CHECKPOINT	CENPE	0.503466
HALLMARK_G2M_CHECKPOINT	EGF	-0.343188
HALLMARK_G2M_CHECKPOINT	MAD2L1	0.981531
HALLMARK_G2M_CHECKPOINT	CCNA2	0.725803
HALLMARK_G2M_CHECKPOINT	PLK4	0.390682
HALLMARK_G2M_CHECKPOINT	SAP30	0.191112
HALLMARK_G2M_CHECKPOINT	EFNA5	1.67219
HALLMARK_G2M_CHECKPOINT	LMNB1	0.510542
HALLMARK_G2M_CHECKPOINT	SLC12A2	-0.221975
HALLMARK_G2M_CHECKPOINT	PURA	-0.105759
HALLMARK_G2M_CHECKPOINT	G3BP1	0.103866
HALLMARK_G2M_CHECKPOINT	PTTG1	0.73221
HALLMARK_G2M_CHECKPOINT	HMMR	0.79207
HALLMARK_G2M_CHECKPOINT	PRPF4B	0.231155
HALLMARK_G2M_CHECKPOINT	E2F3	1.12452
HALLMARK_G2M_CHECKPOINT	HMGA1	1.19107
HALLMARK_G2M_CHECKPOINT	MAPK14	0.223791
HALLMARK_G2M_CHECKPOINT	MCM3	0.660896
HALLMARK_G2M_CHECKPOINT	PRIM2	0.546314
HALLMARK_G2M_CHECKPOINT	TTK	1.29939
HALLMARK_G2M_CHECKPOINT	SYNCRIP	0.359518
HALLMARK_G2M_CHECKPOINT	CASP8AP2	0.331716
HALLMARK_G2M_CHECKPOINT	AMD1	0.912778
HALLMARK_G2M_CHECKPOINT	MARCKS	0.600632
HALLMARK_G2M_CHECKPOINT	KATNA1	0.432698
HALLMARK_G2M_CHECKPOINT	FBXO5	0.727232
HALLMARK_G2M_CHECKPOINT	HUS1	0.130184
HALLMARK_G2M_CHECKPOINT	DBF4	0.463608
HALLMARK_G2M_CHECKPOINT	ORC5	0.210304
HALLMARK_G2M_CHECKPOINT	CUL1	0.257184
HALLMARK_G2M_CHECKPOINT	EZH2	0.847486
HALLMARK_G2M_CHECKPOINT	PBK	0.191819
HALLMARK_G2M_CHECKPOINT	WRN	-0.010226
HALLMARK_G2M_CHECKPOINT	RAD21	0.0678645
HALLMARK_G2M_CHECKPOINT	SQLE	0.235841
HALLMARK_G2M_CHECKPOINT	MYC	0.737759
HALLMARK_G2M_CHECKPOINT	CKS2	0.680024
HALLMARK_G2M_CHECKPOINT	FANCC	0.317658
HALLMARK_G2M_CHECKPOINT	SMC2	0.315079
HALLMARK_G2M_CHECKPOINT	RAD23B	0.209692
HALLMARK_G2M_CHECKPOINT	ODF2	0.0999462
HALLMARK_G2M_CHECKPOINT	ABL1	0.166411
HALLMARK_G2M_CHECKPOINT	KIF5B	0.0300353
HALLMARK_G2M_CHECKPOINT	CDK1	0.522507
HALLMARK_G2M_CHECKPOINT	KIF20B	0.277576
HALLMARK_G2M_CHECKPOINT	KIF11	0.498141
HALLMARK_G2M_CHECKPOINT	NOLC1	0.156436
HALLMARK_G2M_CHECKPOINT	BUB3	-0.353344
HALLMARK_G2M_CHECKPOINT	MKI67	0.615887
HALLMARK_G2M_CHECKPOINT	NUP98	-0.0945582
HALLMARK_G2M_CHECKPOINT	INCENP	0.719564
HALLMARK_G2M_CHECKPOINT	POLA2	0.166879
HALLMARK_G2M_CHECKPOINT	RBM14	0.0385102
HALLMARK_G2M_CHECKPOINT	CCND1	-1.95809
HALLMARK_G2M_CHECKPOINT	NUMA1	-0.539351
HALLMARK_G2M_CHECKPOINT	CUL5	0.0599812
HALLMARK_G2M_CHECKPOINT	HSPA8	0.0918583
HALLMARK_G2M_CHECKPOINT	CHEK1	1.09606
HALLMARK_G2M_CHECKPOINT	CDKN1B	-0.249146
HALLMARK_G2M_CHECKPOINT	SLC38A1	-0.691859
HALLMARK_G2M_CHECKPOINT	CCNT1	-0.0698504
HALLMARK_G2M_CHECKPOINT	TROAP	0.423185
HALLMARK_G2M_CHECKPOINT	RACGAP1	0.178687
HALLMARK_G2M_CHECKPOINT	ESPL1	0.0783034
HALLMARK_G2M_CHECKPOINT	HOXC10	0.0061585
HALLMARK_G2M_CHECKPOINT	CDK4	0.0827525
HALLMARK_G2M_CHECKPOINT	TMPO	0.394545
HALLMARK_G2M_CHECKPOINT	POLE	-0.100899
HALLMARK_G2M_CHECKPOINT	SLC7A1	0.560511
HALLMARK_G2M_CHECKPOINT	BRCA2	0.672898
HALLMARK_G2M_CHECKPOINT	PDS5B	-0.150468
HALLMARK_G2M_CHECKPOINT	CUL4A	0.0281061
HALLMARK_G2M_CHECKPOINT	TFDP1	0.52252
HALLMARK_G2M_CHECKPOINT	PRMT5	-0.100943
HALLMARK_G2M_CHECKPOINT	CDKN3	0.420797
HALLMARK_G2M_CHECKPOINT	ARID4A	-0.34918
HALLMARK_G2M_CHECKPOINT	MNAT1	-0.469112
HALLMARK_G2M_CHECKPOINT	HIF1A	0.769658
HALLMARK_G2M_CHECKPOINT	FOXN3	0.26604
HALLMARK_G2M_CHECKPOINT	RPS6KA5	-0.161323
HALLMARK_G2M_CHECKPOINT	MEIS2	0.411759
HALLMARK_G2M_CHECKPOINT	NUSAP1	0.403627
HALLMARK_G2M_CHECKPOINT	CCNB2	0.99685
HALLMARK_G2M_CHECKPOINT	SMAD3	-0.735878
HALLMARK_G2M_CHECKPOINT	KIF23	0.682146
HALLMARK_G2M_CHECKPOINT	TLE3	-0.806073
HALLMARK_G2M_CHECKPOINT	PML	0.831954
HALLMARK_G2M_CHECKPOINT	PRC1	0.689166
HALLMARK_G2M_CHECKPOINT	CCNF	-0.0850164
HALLMARK_G2M_CHECKPOINT	GSPT1	-0.589689
HALLMARK_G2M_CHECKPOINT	PLK1	0.793397
HALLMARK_G2M_CHECKPOINT	KIF22	-0.181215
HALLMARK_G2M_CHECKPOINT	ORC6	1.34344
HALLMARK_G2M_CHECKPOINT	MT2A	0.595903
HALLMARK_G2M_CHECKPOINT	E2F4	0.382583
HALLMARK_G2M_CHECKPOINT	CTCF	-0.0341839
HALLMARK_G2M_CHECKPOINT	GINS2	-0.139869
HALLMARK_G2M_CHECKPOINT	SLC7A5	1.65623
HALLMARK_G2M_CHECKPOINT	CHMP1A	0.480566
HALLMARK_G2M_CHECKPOINT	PAFAH1B1	0.0643241
HALLMARK_G2M_CHECKPOINT	AURKB	0.917026
HALLMARK_G2M_CHECKPOINT	LIG3	-0.340218
HALLMARK_G2M_CHECKPOINT	CDC6	0.506971
HALLMARK_G2M_CHECKPOINT	TOP2A	0.559432
HALLMARK_G2M_CHECKPOINT	CDC27	0.0152071
HALLMARK_G2M_CHECKPOINT	KPNB1	0.102379
HALLMARK_G2M_CHECKPOINT	CBX1	-0.0389884
HALLMARK_G2M_CHECKPOINT	SRSF1	-0.0314075
HALLMARK_G2M_CHECKPOINT	KPNA2	0.509379
HALLMARK_G2M_CHECKPOINT	SRSF2	0.103858
HALLMARK_G2M_CHECKPOINT	BIRC5	0.809932
HALLMARK_G2M_CHECKPOINT	NDC80	1.0737
HALLMARK_G2M_CHECKPOINT	SNRPD1	0.32821
HALLMARK_G2M_CHECKPOINT	SS18	0.0859141
HALLMARK_G2M_CHECKPOINT	CHAF1A	0.223107
HALLMARK_G2M_CHECKPOINT	ILF3	-0.0526114
HALLMARK_G2M_CHECKPOINT	TNPO2	0.11777
HALLMARK_G2M_CHECKPOINT	DDX39A	0.245382
HALLMARK_G2M_CHECKPOINT	UPF1	0.145308
HALLMARK_G2M_CHECKPOINT	TGFB1	0.360722
HALLMARK_G2M_CHECKPOINT	BCL3	0.157222
HALLMARK_G2M_CHECKPOINT	ATF5	0.230229
HALLMARK_G2M_CHECKPOINT	UBE2S	0.619938
HALLMARK_G2M_CHECKPOINT	CDC25B	0.51132
HALLMARK_G2M_CHECKPOINT	TPX2	0.800753
HALLMARK_G2M_CHECKPOINT	E2F1	0.690177
HALLMARK_G2M_CHECKPOINT	RBL1	0.472462
HALLMARK_G2M_CHECKPOINT	TOP1	0.00644033
HALLMARK_G2M_CHECKPOINT	MYBL2	0.824611
HALLMARK_G2M_CHECKPOINT	UBE2C	0.766441
HALLMARK_G2M_CHECKPOINT	AURKA	0.53498
HALLMARK_G2M_CHECKPOINT	HIRA	0.270395
HALLMARK_G2M_CHECKPOINT	CDC45	0.915645
HALLMARK_G2M_CHECKPOINT	EWSR1	0.108564
HALLMARK_G2M_CHECKPOINT	MCM5	0.831572
HALLMARK_G2M_CHECKPOINT	NUP50	0.339822
HALLMARK_G2M_CHECKPOINT	DMD	0.65849
HALLMARK_G2M_CHECKPOINT	SUV39H1	0.379248
HALLMARK_G2M_CHECKPOINT	SMC1A	0.227981
HALLMARK_G2M_CHECKPOINT	KIF4A	0.585158
HALLMARK_G2M_CHECKPOINT	ATRX	-0.188567
HALLMARK_G2M_CHECKPOINT	HMGB3	0.29475
HALLMARK_G2M_CHECKPOINT	DKC1	0.60896
HALLMARK_INTERFERON_ALPHA_RESPONSE	ISG15	0.389077
HALLMARK_INTERFERON_ALPHA_RESPONSE	IFI44L	0.941898
HALLMARK_INTERFERON_ALPHA_RESPONSE	IFI44	0.747704
HALLMARK_INTERFERON_ALPHA_RESPONSE	GBP2	0.655763
HALLMARK_INTERFERON_ALPHA_RESPONSE	GBP4	1.15672
HALLMARK_INTERFERON_ALPHA_RESPONSE	CSF1	-0.0311661
HALLMARK_INTERFERON_ALPHA_RESPONSE	MOV10	-0.0190528
HALLMARK_INTERFERON_ALPHA_RESPONSE	TXNIP	0.0811839
HALLMARK_INTERFERON_ALPHA_RESPONSE	ADAR	0.179366
HALLMARK_INTERFERON_ALPHA_RESPONSE	SELL	1.0767
HALLMARK_INTERFERON_ALPHA_RESPONSE	CMPK2	0.975104
HALLMARK_INTERFERON_ALPHA_RESPONSE	RSAD2	0.922637
HALLMARK_INTERFERON_ALPHA_RESPONSE	EIF2AK2	0.252819
HALLMARK_INTERFERON_ALPHA_RESPONSE	PNPT1	0.353058
HALLMARK_INTERFERON_ALPHA_RESPONSE	NMI	0.906749
HALLMARK_INTERFERON_ALPHA_RESPONSE	IFIH1	1.17488
HALLMARK_INTERFERON_ALPHA_RESPONSE	CASP8	0.351654
HALLMARK_INTERFERON_ALPHA_RESPONSE	CCRL2	0.334189
HALLMARK_INTERFERON_ALPHA_RESPONSE	UBA7	-0.0241332
HALLMARK_INTERFERON_ALPHA_RESPONSE	CD47	0.263438
HALLMARK_INTERFERON_ALPHA_RESPONSE	PARP9	0.235149
HALLMARK_INTERFERON_ALPHA_RESPONSE	PARP14	0.442488
HALLMARK_INTERFERON_ALPHA_RESPONSE	PLSCR1	0.715631
HALLMARK_INTERFERON_ALPHA_RESPONSE	LAMP3	2.48296
HALLMARK_INTERFERON_ALPHA_RESPONSE	RTP4	0.877287
HALLMARK_INTERFERON_ALPHA_RESPONSE	LAP3	0.614776
HALLMARK_INTERFERON_ALPHA_RESPONSE	CXCL10	2.01793
HALLMARK_INTERFERON_ALPHA_RESPONSE	CXCL11	2.17033
HALLMARK_INTERFERON_ALPHA_RESPONSE	HERC6	0.524757
HALLMARK_INTERFERON_ALPHA_RESPONSE	IL15	0.937819
HALLMARK_INTERFERON_ALPHA_RESPONSE	DDX60	0.174022
HALLMARK_INTERFERON_ALPHA_RESPONSE	IRF2	0.19541
HALLMARK_INTERFERON_ALPHA_RESPONSE	IRF1	0.823788
HALLMARK_INTERFERON_ALPHA_RESPONSE	CD74	0.50588
HALLMARK_INTERFERON_ALPHA_RESPONSE	GMPR	0.528303
HALLMARK_INTERFERON_ALPHA_RESPONSE	TRIM26	0.29882
HALLMARK_INTERFERON_ALPHA_RESPONSE	HLA-C	0.625365
HALLMARK_INTERFERON_ALPHA_RESPONSE	PSMB8	0.783334
HALLMARK_INTERFERON_ALPHA_RESPONSE	PSMB9	1.18255
HALLMARK_INTERFERON_ALPHA_RESPONSE	TAP1	1.49919
HALLMARK_INTERFERON_ALPHA_RESPONSE	CMTR1	0.213996
HALLMARK_INTERFERON_ALPHA_RESPONSE	NCOA7	1.2656
HALLMARK_INTERFERON_ALPHA_RESPONSE	SAMD9	0.390876
HALLMARK_INTERFERON_ALPHA_RESPONSE	SAMD9L	0.576418
HALLMARK_INTERFERON_ALPHA_RESPONSE	TMEM140	0.590609
HALLMARK_INTERFERON_ALPHA_RESPONSE	PARP12	0.585059
HALLMARK_INTERFERON_ALPHA_RESPONSE	NUB1	0.355212
HALLMARK_INTERFERON_ALPHA_RESPONSE	IL7	1.21578
HALLMARK_INTERFERON_ALPHA_RESPONSE	RIPK2	0.676146
HALLMARK_INTERFERON_ALPHA_RESPONSE	LY6E	0.805851
HALLMARK_INTERFERON_ALPHA_RESPONSE	TDRD7	0.160476
HALLMARK_INTERFERON_ALPHA_RESPONSE	TRIM14	0.30862
HALLMARK_INTERFERON_ALPHA_RESPONSE	IFIT2	0.770568
HALLMARK_INTERFERON_ALPHA_RESPONSE	IFIT3	0.591111
HALLMARK_INTERFERON_ALPHA_RESPONSE	SLC25A28	0.117174
HALLMARK_INTERFERON_ALPHA_RESPONSE	IFITM2	-0.0755327
HALLMARK_INTERFERON_ALPHA_RESPONSE	IFITM1	0.0156102
HALLMARK_INTERFERON_ALPHA_RESPONSE	IFITM3	0.288256
HALLMARK_INTERFERON_ALPHA_RESPONSE	IRF7	0.0788436
HALLMARK_INTERFERON_ALPHA_RESPONSE	TRIM21	0.388609
HALLMARK_INTERFERON_ALPHA_RESPONSE	TRIM5	0.466268
HALLMARK_INTERFERON_ALPHA_RESPONSE	UBE2L6	0.273358
HALLMARK_INTERFERON_ALPHA_RESPONSE	BATF2	1.46997
HALLMARK_INTERFERON_ALPHA_RESPONSE	CASP1	0.546473
HALLMARK_INTERFERON_ALPHA_RESPONSE	C1S	0.917247
HALLMARK_INTERFERON_ALPHA_RESPONSE	STAT2	0.35093
HALLMARK_INTERFERON_ALPHA_RESPONSE	TRAFD1	0.0711169
HALLMARK_INTERFERON_ALPHA_RESPONSE	OAS1	0.159471
HALLMARK_INTERFERON_ALPHA_RESPONSE	OASL	0.801792
HALLMARK_INTERFERON_ALPHA_RESPONSE	ELF1	-0.0479198
HALLMARK_INTERFERON_ALPHA_RESPONSE	EPSTI1	0.863582
HALLMARK_INTERFERON_ALPHA_RESPONSE	LPAR6	-0.0379366
HALLMARK_INTERFERON_ALPHA_RESPONSE	PSME1	-0.173885
HALLMARK_INTERFERON_ALPHA_RESPONSE	PSME2	0.14139
HALLMARK_INTERFERON_ALPHA_RESPONSE	RNF31	-0.081128
HALLMARK_INTERFERON_ALPHA_RESPONSE	IRF9	0.0795663
HALLMARK_INTERFERON_ALPHA_RESPONSE	PSMA3	0.131949
HALLMARK_INTERFERON_ALPHA_RESPONSE	IFI27	0.104207
HALLMARK_INTERFERON_ALPHA_RESPONSE	B2M	0.541086
HALLMARK_INTERFERON_ALPHA_RESPONSE	ISG20	0.99802
HALLMARK_INTERFERON_ALPHA_RESPONSE	IL4R	0.450961
HALLMARK_INTERFERON_ALPHA_RESPONSE	CNP	0.592431
HALLMARK_INTERFERON_ALPHA_RESPONSE	DHX58	-0.0621861
HALLMARK_INTERFERON_ALPHA_RESPONSE	IFI35	0.240834
HALLMARK_INTERFERON_ALPHA_RESPONSE	TRIM25	0.0255439
HALLMARK_INTERFERON_ALPHA_RESPONSE	LGALS3BP	0.219348
HALLMARK_INTERFERON_ALPHA_RESPONSE	BST2	0.18563
HALLMARK_INTERFERON_ALPHA_RESPONSE	MVB12A	0.159723
HALLMARK_INTERFERON_ALPHA_RESPONSE	PROCR	0.0493215
HALLMARK_INTERFERON_ALPHA_RESPONSE	OGFR	-0.0850515
HALLMARK_INTERFERON_ALPHA_RESPONSE	HELZ2	0.113569
HALLMARK_INTERFERON_ALPHA_RESPONSE	MX1	0.684613
HALLMARK_INTERFERON_ALPHA_RESPONSE	USP18	0.895855
HALLMARK_EPITHELIAL_MESENCHYMAL_TRANSITION	PLOD1	1.09138
HALLMARK_EPITHELIAL_MESENCHYMAL_TRANSITION	FUCA1	-0.100667
HALLMARK_EPITHELIAL_MESENCHYMAL_TRANSITION	COL16A1	0.227039
HALLMARK_EPITHELIAL_MESENCHYMAL_TRANSITION	COL8A2	0.456529
HALLMARK_EPITHELIAL_MESENCHYMAL_TRANSITION	P3H1	0.549654
HALLMARK_EPITHELIAL_MESENCHYMAL_TRANSITION	GPX7	0.896651
HALLMARK_EPITHELIAL_MESENCHYMAL_TRANSITION	JUN	0.37691
HALLMARK_EPITHELIAL_MESENCHYMAL_TRANSITION	GADD45A	0.200842
HALLMARK_EPITHELIAL_MESENCHYMAL_TRANSITION	TGFBR3	-0.873034
HALLMARK_EPITHELIAL_MESENCHYMAL_TRANSITION	VCAM1	1.30663
HALLMARK_EPITHELIAL_MESENCHYMAL_TRANSITION	COL11A1	0.659815
HALLMARK_EPITHELIAL_MESENCHYMAL_TRANSITION	NOTCH2	0.0957544
HALLMARK_EPITHELIAL_MESENCHYMAL_TRANSITION	ECM1	-0.318744
HALLMARK_EPITHELIAL_MESENCHYMAL_TRANSITION	COPA	0.302285
HALLMARK_EPITHELIAL_MESENCHYMAL_TRANSITION	RGS4	0.156869
HALLMARK_EPITHELIAL_MESENCHYMAL_TRANSITION	PRRX1	0.465641
HALLMARK_EPITHELIAL_MESENCHYMAL_TRANSITION	QSOX1	-0.349009
HALLMARK_EPITHELIAL_MESENCHYMAL_TRANSITION	LAMC1	0.380926
HALLMARK_EPITHELIAL_MESENCHYMAL_TRANSITION	LAMC2	1.37926
HALLMARK_EPITHELIAL_MESENCHYMAL_TRANSITION	FMOD	-0.347576
HALLMARK_EPITHELIAL_MESENCHYMAL_TRANSITION	ID2	0.0568787
HALLMARK_EPITHELIAL_MESENCHYMAL_TRANSITION	MATN3	-0.734299
HALLMARK_EPITHELIAL_MESENCHYMAL_TRANSITION	SDC1	0.781654
HALLMARK_EPITHELIAL_MESENCHYMAL_TRANSITION	RHOB	-1.02916
HALLMARK_EPITHELIAL_MESENCHYMAL_TRANSITION	CAPG	0.436216
HALLMARK_EPITHELIAL_MESENCHYMAL_TRANSITION	FAP	0.245108
HALLMARK_EPITHELIAL_MESENCHYMAL_TRANSITION	WIPF1	0.540639
HALLMARK_EPITHELIAL_MESENCHYMAL_TRANSITION	ITGAV	0.261907
HALLMARK_EPITHELIAL_MESENCHYMAL_TRANSITION	COL3A1	0.443357
HALLMARK_EPITHELIAL_MESENCHYMAL_TRANSITION	COL5A2	0.439817
HALLMARK_EPITHELIAL_MESENCHYMAL_TRANSITION	FN1	0.493283
HALLMARK_EPITHELIAL_MESENCHYMAL_TRANSITION	IGFBP2	-1.01848
HALLMARK_EPITHELIAL_MESENCHYMAL_TRANSITION	SCG2	0.152992
HALLMARK_EPITHELIAL_MESENCHYMAL_TRANSITION	SERPINE2	1.0018
HALLMARK_EPITHELIAL_MESENCHYMAL_TRANSITION	COL6A3	0.245103
HALLMARK_EPITHELIAL_MESENCHYMAL_TRANSITION	GPC1	-1.01642
HALLMARK_EPITHELIAL_MESENCHYMAL_TRANSITION	OXTR	-0.199847
HALLMARK_EPITHELIAL_MESENCHYMAL_TRANSITION	FBLN2	0.734322
HALLMARK_EPITHELIAL_MESENCHYMAL_TRANSITION	COL7A1	0.648813
HALLMARK_EPITHELIAL_MESENCHYMAL_TRANSITION	WNT5A	-0.0138983
HALLMARK_EPITHELIAL_MESENCHYMAL_TRANSITION	ABI3BP	-0.17859
HALLMARK_EPITHELIAL_MESENCHYMAL_TRANSITION	FSTL1	0.446648
HALLMARK_EPITHELIAL_MESENCHYMAL_TRANSITION	MYLK	0.636329
HALLMARK_EPITHELIAL_MESENCHYMAL_TRANSITION	ITGB5	-0.247933
HALLMARK_EPITHELIAL_MESENCHYMAL_TRANSITION	PCOLCE2	1.71967
HALLMARK_EPITHELIAL_MESENCHYMAL_TRANSITION	PLOD2	0.80622
HALLMARK_EPITHELIAL_MESENCHYMAL_TRANSITION	PFN2	0.510715
HALLMARK_EPITHELIAL_MESENCHYMAL_TRANSITION	PTX3	3.0301
HALLMARK_EPITHELIAL_MESENCHYMAL_TRANSITION	LRRC15	0.354669
HALLMARK_EPITHELIAL_MESENCHYMAL_TRANSITION	MSX1	0.0895142
HALLMARK_EPITHELIAL_MESENCHYMAL_TRANSITION	SLIT2	-0.0493234
HALLMARK_EPITHELIAL_MESENCHYMAL_TRANSITION	SGCB	0.0104346
HALLMARK_EPITHELIAL_MESENCHYMAL_TRANSITION	CXCL8	2.13879
HALLMARK_EPITHELIAL_MESENCHYMAL_TRANSITION	CXCL1	3.32317
HALLMARK_EPITHELIAL_MESENCHYMAL_TRANSITION	AREG	-0.0903936
HALLMARK_EPITHELIAL_MESENCHYMAL_TRANSITION	SPP1	0.993675
HALLMARK_EPITHELIAL_MESENCHYMAL_TRANSITION	FGF2	-0.306199
HALLMARK_EPITHELIAL_MESENCHYMAL_TRANSITION	IL15	0.937819
HALLMARK_EPITHELIAL_MESENCHYMAL_TRANSITION	VEGFC	0.680767
HALLMARK_EPITHELIAL_MESENCHYMAL_TRANSITION	BASP1	0.0770502
HALLMARK_EPITHELIAL_MESENCHYMAL_TRANSITION	CDH6	-0.113557
HALLMARK_EPITHELIAL_MESENCHYMAL_TRANSITION	DAB2	0.294387
HALLMARK_EPITHELIAL_MESENCHYMAL_TRANSITION	ITGA2	-0.230683
HALLMARK_EPITHELIAL_MESENCHYMAL_TRANSITION	VCAN	0.332681
HALLMARK_EPITHELIAL_MESENCHYMAL_TRANSITION	EDIL3	0.189655
HALLMARK_EPITHELIAL_MESENCHYMAL_TRANSITION	LOX	0.656798
HALLMARK_EPITHELIAL_MESENCHYMAL_TRANSITION	FBN2	0.179392
HALLMARK_EPITHELIAL_MESENCHYMAL_TRANSITION	PDLIM4	0.267916
HALLMARK_EPITHELIAL_MESENCHYMAL_TRANSITION	TGFBI	0.918929
HALLMARK_EPITHELIAL_MESENCHYMAL_TRANSITION	SPOCK1	0.233494
HALLMARK_EPITHELIAL_MESENCHYMAL_TRANSITION	DPYSL3	0.4767
HALLMARK_EPITHELIAL_MESENCHYMAL_TRANSITION	PDGFRB	0.148681
HALLMARK_EPITHELIAL_MESENCHYMAL_TRANSITION	SPARC	0.255434
HALLMARK_EPITHELIAL_MESENCHYMAL_TRANSITION	SGCD	-0.025482
HALLMARK_EPITHELIAL_MESENCHYMAL_TRANSITION	SLIT3	-0.00632644
HALLMARK_EPITHELIAL_MESENCHYMAL_TRANSITION	CAP2	-1.162
HALLMARK_EPITHELIAL_MESENCHYMAL_TRANSITION	VEGFA	1.13514
HALLMARK_EPITHELIAL_MESENCHYMAL_TRANSITION	DST	0.253689
HALLMARK_EPITHELIAL_MESENCHYMAL_TRANSITION	COL12A1	0.345577
HALLMARK_EPITHELIAL_MESENCHYMAL_TRANSITION	NT5E	0.921774
HALLMARK_EPITHELIAL_MESENCHYMAL_TRANSITION	GJA1	-1.14296
HALLMARK_EPITHELIAL_MESENCHYMAL_TRANSITION	LAMA2	-0.580056
HALLMARK_EPITHELIAL_MESENCHYMAL_TRANSITION	TNFAIP3	0.971996
HALLMARK_EPITHELIAL_MESENCHYMAL_TRANSITION	THBS2	0.471434
HALLMARK_EPITHELIAL_MESENCHYMAL_TRANSITION	IL6	1.23928
HALLMARK_EPITHELIAL_MESENCHYMAL_TRANSITION	SFRP4	0.380211
HALLMARK_EPITHELIAL_MESENCHYMAL_TRANSITION	INHBA	0.513638
HALLMARK_EPITHELIAL_MESENCHYMAL_TRANSITION	IGFBP3	1.13864
HALLMARK_EPITHELIAL_MESENCHYMAL_TRANSITION	ELN	0.406782
HALLMARK_EPITHELIAL_MESENCHYMAL_TRANSITION	TFPI2	-0.804288
HALLMARK_EPITHELIAL_MESENCHYMAL_TRANSITION	COL1A2	0.413435
HALLMARK_EPITHELIAL_MESENCHYMAL_TRANSITION	MCM7	0.63496
HALLMARK_EPITHELIAL_MESENCHYMAL_TRANSITION	PCOLCE	0.486674
HALLMARK_EPITHELIAL_MESENCHYMAL_TRANSITION	SERPINE1	0.600761
HALLMARK_EPITHELIAL_MESENCHYMAL_TRANSITION	PLOD3	0.775228
HALLMARK_EPITHELIAL_MESENCHYMAL_TRANSITION	CALU	0.698689
HALLMARK_EPITHELIAL_MESENCHYMAL_TRANSITION	MEST	0.175942
HALLMARK_EPITHELIAL_MESENCHYMAL_TRANSITION	CALD1	0.630715
HALLMARK_EPITHELIAL_MESENCHYMAL_TRANSITION	BMP1	0.391423
HALLMARK_EPITHELIAL_MESENCHYMAL_TRANSITION	LOXL2	0.79543
HALLMARK_EPITHELIAL_MESENCHYMAL_TRANSITION	SFRP1	2.28855
HALLMARK_EPITHELIAL_MESENCHYMAL_TRANSITION	SNAI2	0.486691
HALLMARK_EPITHELIAL_MESENCHYMAL_TRANSITION	GEM	-0.0282503
HALLMARK_EPITHELIAL_MESENCHYMAL_TRANSITION	MATN2	-0.241092
HALLMARK_EPITHELIAL_MESENCHYMAL_TRANSITION	CTHRC1	0.566349
HALLMARK_EPITHELIAL_MESENCHYMAL_TRANSITION	TNFRSF11B	-0.084659
HALLMARK_EPITHELIAL_MESENCHYMAL_TRANSITION	SNTB1	0.899888
HALLMARK_EPITHELIAL_MESENCHYMAL_TRANSITION	TPM2	0.808342
HALLMARK_EPITHELIAL_MESENCHYMAL_TRANSITION	GAS1	0.909141
HALLMARK_EPITHELIAL_MESENCHYMAL_TRANSITION	ECM2	0.137299
HALLMARK_EPITHELIAL_MESENCHYMAL_TRANSITION	TNC	0.506523
HALLMARK_EPITHELIAL_MESENCHYMAL_TRANSITION	COL5A1	0.561559
HALLMARK_EPITHELIAL_MESENCHYMAL_TRANSITION	VIM	0.542964
HALLMARK_EPITHELIAL_MESENCHYMAL_TRANSITION	ITGB1	0.476765
HALLMARK_EPITHELIAL_MESENCHYMAL_TRANSITION	FZD8	0.282242
HALLMARK_EPITHELIAL_MESENCHYMAL_TRANSITION	CXCL12	0.287827
HALLMARK_EPITHELIAL_MESENCHYMAL_TRANSITION	DKK1	2.8931
HALLMARK_EPITHELIAL_MESENCHYMAL_TRANSITION	ACTA2	0.510663
HALLMARK_EPITHELIAL_MESENCHYMAL_TRANSITION	FAS	0.831838
HALLMARK_EPITHELIAL_MESENCHYMAL_TRANSITION	HTRA1	-0.0306615
HALLMARK_EPITHELIAL_MESENCHYMAL_TRANSITION	ADAM12	0.344718
HALLMARK_EPITHELIAL_MESENCHYMAL_TRANSITION	BDNF	-1.27066
HALLMARK_EPITHELIAL_MESENCHYMAL_TRANSITION	CD59	0.412543
HALLMARK_EPITHELIAL_MESENCHYMAL_TRANSITION	CD44	-0.00374175
HALLMARK_EPITHELIAL_MESENCHYMAL_TRANSITION	EFEMP2	0.208183
HALLMARK_EPITHELIAL_MESENCHYMAL_TRANSITION	SERPINH1	0.599267
HALLMARK_EPITHELIAL_MESENCHYMAL_TRANSITION	MMP1	2.45401
HALLMARK_EPITHELIAL_MESENCHYMAL_TRANSITION	MMP3	1.4475
HALLMARK_EPITHELIAL_MESENCHYMAL_TRANSITION	NNMT	0.704402
HALLMARK_EPITHELIAL_MESENCHYMAL_TRANSITION	CADM1	0.1773
HALLMARK_EPITHELIAL_MESENCHYMAL_TRANSITION	TAGLN	0.594928
HALLMARK_EPITHELIAL_MESENCHYMAL_TRANSITION	THY1	0.480869
HALLMARK_EPITHELIAL_MESENCHYMAL_TRANSITION	NTM	0.0586555
HALLMARK_EPITHELIAL_MESENCHYMAL_TRANSITION	ENO2	-0.0894503
HALLMARK_EPITHELIAL_MESENCHYMAL_TRANSITION	MFAP5	0.303425
HALLMARK_EPITHELIAL_MESENCHYMAL_TRANSITION	MGP	-0.548608
HALLMARK_EPITHELIAL_MESENCHYMAL_TRANSITION	PTHLH	0.508223
HALLMARK_EPITHELIAL_MESENCHYMAL_TRANSITION	ITGA5	0.582793
HALLMARK_EPITHELIAL_MESENCHYMAL_TRANSITION	LRP1	0.238761
HALLMARK_EPITHELIAL_MESENCHYMAL_TRANSITION	GLIPR1	0.584672
HALLMARK_EPITHELIAL_MESENCHYMAL_TRANSITION	LUM	0.24962
HALLMARK_EPITHELIAL_MESENCHYMAL_TRANSITION	DCN	0.202311
HALLMARK_EPITHELIAL_MESENCHYMAL_TRANSITION	POSTN	0.120034
HALLMARK_EPITHELIAL_MESENCHYMAL_TRANSITION	COL4A1	0.603151
HALLMARK_EPITHELIAL_MESENCHYMAL_TRANSITION	COL4A2	0.675895
HALLMARK_EPITHELIAL_MESENCHYMAL_TRANSITION	MMP14	0.635488
HALLMARK_EPITHELIAL_MESENCHYMAL_TRANSITION	NID2	0.269881
HALLMARK_EPITHELIAL_MESENCHYMAL_TRANSITION	FERMT2	0.237215
HALLMARK_EPITHELIAL_MESENCHYMAL_TRANSITION	FBLN5	0.694664
HALLMARK_EPITHELIAL_MESENCHYMAL_TRANSITION	GREM1	0.609974
HALLMARK_EPITHELIAL_MESENCHYMAL_TRANSITION	THBS1	0.342558
HALLMARK_EPITHELIAL_MESENCHYMAL_TRANSITION	FBN1	0.323224
HALLMARK_EPITHELIAL_MESENCHYMAL_TRANSITION	TPM1	0.115207
HALLMARK_EPITHELIAL_MESENCHYMAL_TRANSITION	PPIB	0.433693
HALLMARK_EPITHELIAL_MESENCHYMAL_TRANSITION	LOXL1	0.146731
HALLMARK_EPITHELIAL_MESENCHYMAL_TRANSITION	ANPEP	-0.896457
HALLMARK_EPITHELIAL_MESENCHYMAL_TRANSITION	TNFRSF12A	0.675203
HALLMARK_EPITHELIAL_MESENCHYMAL_TRANSITION	IL32	1.41302
HALLMARK_EPITHELIAL_MESENCHYMAL_TRANSITION	MMP2	0.569284
HALLMARK_EPITHELIAL_MESENCHYMAL_TRANSITION	CDH11	0.358326
HALLMARK_EPITHELIAL_MESENCHYMAL_TRANSITION	FOXC2	1.67668
HALLMARK_EPITHELIAL_MESENCHYMAL_TRANSITION	PMP22	-0.0998605
HALLMARK_EPITHELIAL_MESENCHYMAL_TRANSITION	IGFBP4	-0.342853
HALLMARK_EPITHELIAL_MESENCHYMAL_TRANSITION	ITGB3	-0.136671
HALLMARK_EPITHELIAL_MESENCHYMAL_TRANSITION	COL1A1	0.592717
HALLMARK_EPITHELIAL_MESENCHYMAL_TRANSITION	LAMA1	0.783657
HALLMARK_EPITHELIAL_MESENCHYMAL_TRANSITION	LAMA3	-1.73567
HALLMARK_EPITHELIAL_MESENCHYMAL_TRANSITION	CDH2	1.52647
HALLMARK_EPITHELIAL_MESENCHYMAL_TRANSITION	FSTL3	0.121756
HALLMARK_EPITHELIAL_MESENCHYMAL_TRANSITION	GADD45B	0.459133
HALLMARK_EPITHELIAL_MESENCHYMAL_TRANSITION	COL5A3	0.367987
HALLMARK_EPITHELIAL_MESENCHYMAL_TRANSITION	TPM4	0.557065
HALLMARK_EPITHELIAL_MESENCHYMAL_TRANSITION	COLGALT1	0.524221
HALLMARK_EPITHELIAL_MESENCHYMAL_TRANSITION	CRLF1	2.59665
HALLMARK_EPITHELIAL_MESENCHYMAL_TRANSITION	COMP	0.321724
HALLMARK_EPITHELIAL_MESENCHYMAL_TRANSITION	APLP1	-0.0168115
HALLMARK_EPITHELIAL_MESENCHYMAL_TRANSITION	TGFB1	0.360722
HALLMARK_EPITHELIAL_MESENCHYMAL_TRANSITION	PLAUR	0.857095
HALLMARK_EPITHELIAL_MESENCHYMAL_TRANSITION	PVR	0.820281
HALLMARK_EPITHELIAL_MESENCHYMAL_TRANSITION	EMP3	0.509118
HALLMARK_EPITHELIAL_MESENCHYMAL_TRANSITION	MYL9	0.452827
HALLMARK_EPITHELIAL_MESENCHYMAL_TRANSITION	TGM2	0.691208
HALLMARK_EPITHELIAL_MESENCHYMAL_TRANSITION	SDC4	-0.361828
HALLMARK_EPITHELIAL_MESENCHYMAL_TRANSITION	PMEPA1	0.496044
HALLMARK_EPITHELIAL_MESENCHYMAL_TRANSITION	COL6A2	0.629058
HALLMARK_EPITHELIAL_MESENCHYMAL_TRANSITION	TIMP3	0.200394
HALLMARK_EPITHELIAL_MESENCHYMAL_TRANSITION	LGALS1	0.416316
HALLMARK_EPITHELIAL_MESENCHYMAL_TRANSITION	FBLN1	0.399034
HALLMARK_EPITHELIAL_MESENCHYMAL_TRANSITION	MXRA5	0.33525
HALLMARK_EPITHELIAL_MESENCHYMAL_TRANSITION	SAT1	0.669493
HALLMARK_EPITHELIAL_MESENCHYMAL_TRANSITION	TIMP1	0.568281
HALLMARK_EPITHELIAL_MESENCHYMAL_TRANSITION	MAGEE1	-0.355393
HALLMARK_EPITHELIAL_MESENCHYMAL_TRANSITION	BGN	0.464469
HALLMARK_EPITHELIAL_MESENCHYMAL_TRANSITION	SLC6A8	0.580192
HALLMARK_EPITHELIAL_MESENCHYMAL_TRANSITION	FLNA	0.6419
HALLMARK_COMPLEMENT	CASP9	-0.191954
HALLMARK_COMPLEMENT	CDA	0.413552
HALLMARK_COMPLEMENT	C1QA	0.887183
HALLMARK_COMPLEMENT	C1QC	0.704613
HALLMARK_COMPLEMENT	LCK	0.98325
HALLMARK_COMPLEMENT	F3	-0.24525
HALLMARK_COMPLEMENT	GNAI3	0.154526
HALLMARK_COMPLEMENT	CTSS	0.859057
HALLMARK_COMPLEMENT	S100A9	2.80683
HALLMARK_COMPLEMENT	S100A13	-0.256329
HALLMARK_COMPLEMENT	FCER1G	0.639358
HALLMARK_COMPLEMENT	F5	1.07255
HALLMARK_COMPLEMENT	PLA2G4A	2.00832
HALLMARK_COMPLEMENT	CFH	0.588135
HALLMARK_COMPLEMENT	CSRP1	0.288695
HALLMARK_COMPLEMENT	RABIF	0.0954277
HALLMARK_COMPLEMENT	CD55	0.380882
HALLMARK_COMPLEMENT	CR1	0.8944
HALLMARK_COMPLEMENT	CD46	-0.214115
HALLMARK_COMPLEMENT	ACTN2	0.172404
HALLMARK_COMPLEMENT	PLEK	0.722475
HALLMARK_COMPLEMENT	KCNIP3	0.3391
HALLMARK_COMPLEMENT	ADRA2B	1.27926
HALLMARK_COMPLEMENT	KYNU	2.10936
HALLMARK_COMPLEMENT	GPD2	-0.14377
HALLMARK_COMPLEMENT	DPP4	0.514189
HALLMARK_COMPLEMENT	GCA	0.579067
HALLMARK_COMPLEMENT	CASP10	0.648992
HALLMARK_COMPLEMENT	FN1	0.493283
HALLMARK_COMPLEMENT	DOCK10	0.0993707
HALLMARK_COMPLEMENT	RAF1	0.167477
HALLMARK_COMPLEMENT	RBSN	0.0828616
HALLMARK_COMPLEMENT	LTF	0.618591
HALLMARK_COMPLEMENT	GNAI2	0.183224
HALLMARK_COMPLEMENT	PRKCD	-0.318653
HALLMARK_COMPLEMENT	CBLB	0.213932
HALLMARK_COMPLEMENT	PLSCR1	0.715631
HALLMARK_COMPLEMENT	CP	0.73893
HALLMARK_COMPLEMENT	PIK3CA	0.126698
HALLMARK_COMPLEMENT	GNB4	0.746465
HALLMARK_COMPLEMENT	DGKG	0.285551
HALLMARK_COMPLEMENT	RNF4	-0.044429
HALLMARK_COMPLEMENT	LAP3	0.614776
HALLMARK_COMPLEMENT	CXCL1	3.32317
HALLMARK_COMPLEMENT	ANXA5	0.447968
HALLMARK_COMPLEMENT	CTSO	-0.076566
HALLMARK_COMPLEMENT	IRF2	0.19541
HALLMARK_COMPLEMENT	CASP3	0.14551
HALLMARK_COMPLEMENT	KLKB1	0.0262663
HALLMARK_COMPLEMENT	GZMK	0.838933
HALLMARK_COMPLEMENT	GZMA	1.03178
HALLMARK_COMPLEMENT	KIF2A	0.118847
HALLMARK_COMPLEMENT	ERAP2	0.501314
HALLMARK_COMPLEMENT	IRF1	0.823788
HALLMARK_COMPLEMENT	ATOX1	0.0439517
HALLMARK_COMPLEMENT	LCP2	0.624604
HALLMARK_COMPLEMENT	HSPA1A	-0.277851
HALLMARK_COMPLEMENT	C2	0.598418
HALLMARK_COMPLEMENT	CFB	-0.725725
HALLMARK_COMPLEMENT	NOTCH4	0.0285117
HALLMARK_COMPLEMENT	PSMB9	1.18255
HALLMARK_COMPLEMENT	BRPF3	-0.0186882
HALLMARK_COMPLEMENT	PIM1	1.08388
HALLMARK_COMPLEMENT	PLA2G7	0.973589
HALLMARK_COMPLEMENT	ME1	0.980746
HALLMARK_COMPLEMENT	PREP	0.516352
HALLMARK_COMPLEMENT	FYN	0.633195
HALLMARK_COMPLEMENT	TNFAIP3	0.971996
HALLMARK_COMPLEMENT	IL6	1.23928
HALLMARK_COMPLEMENT	CD36	-0.638666
HALLMARK_COMPLEMENT	PCLO	-0.928879
HALLMARK_COMPLEMENT	TFPI2	-0.804288
HALLMARK_COMPLEMENT	GNB2	0.219193
HALLMARK_COMPLEMENT	SERPINE1	0.600761
HALLMARK_COMPLEMENT	PIK3CG	0.35415
HALLMARK_COMPLEMENT	DOCK4	0.176989
HALLMARK_COMPLEMENT	CTSB	0.537186
HALLMARK_COMPLEMENT	CLU	-0.155759
HALLMARK_COMPLEMENT	PPP2CB	0.0417551
HALLMARK_COMPLEMENT	ADAM9	0.171424
HALLMARK_COMPLEMENT	PLAT	-1.62881
HALLMARK_COMPLEMENT	LYN	0.985767
HALLMARK_COMPLEMENT	VCPIP1	-0.04978
HALLMARK_COMPLEMENT	CA2	-1.59414
HALLMARK_COMPLEMENT	PDP1	0.585739
HALLMARK_COMPLEMENT	CPQ	0.249479
HALLMARK_COMPLEMENT	ZFPM2	0.289715
HALLMARK_COMPLEMENT	JAK2	0.546173
HALLMARK_COMPLEMENT	CTSL	0.722997
HALLMARK_COMPLEMENT	CTSV	1.61418
HALLMARK_COMPLEMENT	HSPA5	0.248946
HALLMARK_COMPLEMENT	FCN1	0.733585
HALLMARK_COMPLEMENT	GATA3	-2.4459
HALLMARK_COMPLEMENT	ZEB1	0.0286525
HALLMARK_COMPLEMENT	SPOCK2	1.20882
HALLMARK_COMPLEMENT	LIPA	0.119433
HALLMARK_COMPLEMENT	KCNIP2	0.0731591
HALLMARK_COMPLEMENT	XPNPEP1	0.375169
HALLMARK_COMPLEMENT	DUSP5	-0.417282
HALLMARK_COMPLEMENT	CASP7	-0.141624
HALLMARK_COMPLEMENT	IRF7	0.0788436
HALLMARK_COMPLEMENT	CTSD	0.0553611
HALLMARK_COMPLEMENT	RHOG	0.439427
HALLMARK_COMPLEMENT	CD59	0.412543
HALLMARK_COMPLEMENT	SERPING1	0.772349
HALLMARK_COMPLEMENT	EHD1	0.430322
HALLMARK_COMPLEMENT	RCE1	-0.00254889
HALLMARK_COMPLEMENT	PRCP	-0.20014
HALLMARK_COMPLEMENT	CTSC	1.13527
HALLMARK_COMPLEMENT	MMP12	2.73381
HALLMARK_COMPLEMENT	MMP13	1.14854
HALLMARK_COMPLEMENT	CASP4	0.570495
HALLMARK_COMPLEMENT	CASP1	0.546473
HALLMARK_COMPLEMENT	FDX1	0.369373
HALLMARK_COMPLEMENT	C1S	0.917247
HALLMARK_COMPLEMENT	C1R	0.785041
HALLMARK_COMPLEMENT	OLR1	0.0316465
HALLMARK_COMPLEMENT	LRP1	0.238761
HALLMARK_COMPLEMENT	USP15	0.102409
HALLMARK_COMPLEMENT	DYRK2	0.372308
HALLMARK_COMPLEMENT	CPM	0.465297
HALLMARK_COMPLEMENT	DUSP6	0.361534
HALLMARK_COMPLEMENT	LTA4H	0.0441012
HALLMARK_COMPLEMENT	PRDM4	-0.133424
HALLMARK_COMPLEMENT	SH2B3	0.244403
HALLMARK_COMPLEMENT	DGKH	0.459178
HALLMARK_COMPLEMENT	DOCK9	-0.172693
HALLMARK_COMPLEMENT	COL4A2	0.675895
HALLMARK_COMPLEMENT	F7	-3.15381
HALLMARK_COMPLEMENT	F10	-0.647477
HALLMARK_COMPLEMENT	ANG	-0.387948
HALLMARK_COMPLEMENT	MMP14	0.635488
HALLMARK_COMPLEMENT	GZMB	1.74953
HALLMARK_COMPLEMENT	GNG2	0.361914
HALLMARK_COMPLEMENT	GMFB	-0.197016
HALLMARK_COMPLEMENT	LGALS3	0.354236
HALLMARK_COMPLEMENT	PSEN1	-0.152145
HALLMARK_COMPLEMENT	CALM1	0.00258299
HALLMARK_COMPLEMENT	LGMN	0.607725
HALLMARK_COMPLEMENT	SERPINA1	-0.215702
HALLMARK_COMPLEMENT	RASGRP1	-0.159328
HALLMARK_COMPLEMENT	USP8	-0.206046
HALLMARK_COMPLEMENT	CTSH	0.362416
HALLMARK_COMPLEMENT	MSRB1	0.413441
HALLMARK_COMPLEMENT	PPP4C	0.0677485
HALLMARK_COMPLEMENT	STX4	0.088974
HALLMARK_COMPLEMENT	PRSS36	0.382528
HALLMARK_COMPLEMENT	ITGAM	0.263839
HALLMARK_COMPLEMENT	MMP15	0.655821
HALLMARK_COMPLEMENT	CDH13	0.595913
HALLMARK_COMPLEMENT	PFN1	0.480034
HALLMARK_COMPLEMENT	PIK3R5	0.323326
HALLMARK_COMPLEMENT	AKAP10	-0.261257
HALLMARK_COMPLEMENT	CDK5R1	0.220348
HALLMARK_COMPLEMENT	CCL5	1.67665
HALLMARK_COMPLEMENT	GNGT2	0.417846
HALLMARK_COMPLEMENT	GRB2	-0.0566349
HALLMARK_COMPLEMENT	TIMP2	0.384458
HALLMARK_COMPLEMENT	USP14	-0.188762
HALLMARK_COMPLEMENT	L3MBTL4	1.7853
HALLMARK_COMPLEMENT	SIRT6	0.226691
HALLMARK_COMPLEMENT	C3	0.638563
HALLMARK_COMPLEMENT	PLAUR	0.857095
HALLMARK_COMPLEMENT	APOC1	0.34779
HALLMARK_COMPLEMENT	CALM3	0.0198271
HALLMARK_COMPLEMENT	SRC	0.195382
HALLMARK_COMPLEMENT	CEBPB	1.12482
HALLMARK_COMPLEMENT	USP16	0.0426183
HALLMARK_COMPLEMENT	TMPRSS6	-2.95181
HALLMARK_COMPLEMENT	MAFF	1.20182
HALLMARK_COMPLEMENT	APOBEC3F	0.509073
HALLMARK_COMPLEMENT	APOBEC3G	0.617922
HALLMARK_COMPLEMENT	PDGFB	0.210074
HALLMARK_COMPLEMENT	PHEX	0.446832
HALLMARK_COMPLEMENT	TIMP1	0.568281
HALLMARK_COMPLEMENT	WAS	0.610569
HALLMARK_COMPLEMENT	LAMP2	0.38037
HALLMARK_COMPLEMENT	CD40LG	0.923387
HALLMARK_COMPLEMENT	F8	-0.316047
HALLMARK_KRAS_SIGNALING_UP	TNFRSF1B	0.685228
HALLMARK_KRAS_SIGNALING_UP	EPHB2	0.543619
HALLMARK_KRAS_SIGNALING_UP	FUCA1	-0.100667
HALLMARK_KRAS_SIGNALING_UP	LAPTM5	0.537976
HALLMARK_KRAS_SIGNALING_UP	YRDC	0.313714
HALLMARK_KRAS_SIGNALING_UP	TSPAN1	-1.21634
HALLMARK_KRAS_SIGNALING_UP	EVI5	0.000354372
HALLMARK_KRAS_SIGNALING_UP	PTBP2	0.315614
HALLMARK_KRAS_SIGNALING_UP	CTSS	0.859057
HALLMARK_KRAS_SIGNALING_UP	FCER1G	0.639358
HALLMARK_KRAS_SIGNALING_UP	PRRX1	0.465641
HALLMARK_KRAS_SIGNALING_UP	RABGAP1L	0.134751
HALLMARK_KRAS_SIGNALING_UP	TOR1AIP2	0.0805759
HALLMARK_KRAS_SIGNALING_UP	RGS16	0.343562
HALLMARK_KRAS_SIGNALING_UP	PTGS2	1.46351
HALLMARK_KRAS_SIGNALING_UP	CFH	0.588135
HALLMARK_KRAS_SIGNALING_UP	PIGR	2.69836
HALLMARK_KRAS_SIGNALING_UP	G0S2	-0.359497
HALLMARK_KRAS_SIGNALING_UP	SDCCAG8	-0.0993115
HALLMARK_KRAS_SIGNALING_UP	ID2	0.0568787
HALLMARK_KRAS_SIGNALING_UP	ADAM17	0.4367
HALLMARK_KRAS_SIGNALING_UP	TRIB2	0.538209
HALLMARK_KRAS_SIGNALING_UP	MYCN	1.71102
HALLMARK_KRAS_SIGNALING_UP	STRN	0.246735
HALLMARK_KRAS_SIGNALING_UP	IL1RL2	0.411863
HALLMARK_KRAS_SIGNALING_UP	MALL	1.92975
HALLMARK_KRAS_SIGNALING_UP	IL1B	0.289077
HALLMARK_KRAS_SIGNALING_UP	GYPC	0.471501
HALLMARK_KRAS_SIGNALING_UP	WDR33	0.0669036
HALLMARK_KRAS_SIGNALING_UP	CXCR4	0.718445
HALLMARK_KRAS_SIGNALING_UP	KIF5C	-2.07405
HALLMARK_KRAS_SIGNALING_UP	GALNT3	1.28452
HALLMARK_KRAS_SIGNALING_UP	TFPI	0.256856
HALLMARK_KRAS_SIGNALING_UP	SATB1	0.658316
HALLMARK_KRAS_SIGNALING_UP	TMEM158	1.75189
HALLMARK_KRAS_SIGNALING_UP	SEMA3B	-1.94514
HALLMARK_KRAS_SIGNALING_UP	DCBLD2	0.418362
HALLMARK_KRAS_SIGNALING_UP	ZNF639	0.297417
HALLMARK_KRAS_SIGNALING_UP	ETV5	0.450163
HALLMARK_KRAS_SIGNALING_UP	ST6GAL1	0.731499
HALLMARK_KRAS_SIGNALING_UP	APOD	0.327139
HALLMARK_KRAS_SIGNALING_UP	BTC	0.580987
HALLMARK_KRAS_SIGNALING_UP	CXCL10	2.01793
HALLMARK_KRAS_SIGNALING_UP	PRKG2	0.670718
HALLMARK_KRAS_SIGNALING_UP	SPARCL1	-0.326169
HALLMARK_KRAS_SIGNALING_UP	SPP1	0.993675
HALLMARK_KRAS_SIGNALING_UP	CPE	-0.205508
HALLMARK_KRAS_SIGNALING_UP	CBR4	-0.471795
HALLMARK_KRAS_SIGNALING_UP	ANKH	0.651104
HALLMARK_KRAS_SIGNALING_UP	IL7R	1.11408
HALLMARK_KRAS_SIGNALING_UP	FBXO4	-0.340867
[truncated: 2,098 more rows]
