# Supplementary material for: Molecular profiling of aromatase inhibitor sensitive and resistant ER+HER2- postmenopausal breast cancers
Source: Nat Commun. 2023 Jul 7;14:4017. doi: 10.1038/s41467-023-39613-z (PMC10328947; doi:10.1038/s41467-023-39613-z)
Supplement: Supplementary file 9 — Source Data [file 41467_2023_39613_MOESM9_ESM.zip › Source_data_Supplementary_Fig_6b.xlsx]

## Sheet: Source_data_Supplementary_Fig_6
Hallmark	Gene	Log2 FC
Immune_Score	TNFRSF4	0.750483
Immune_Score	H6PD	0.265269
Immune_Score	PRDM2	0.0771553
Immune_Score	NECAP2	0.539358
Immune_Score	RUNX3	1.23299
Immune_Score	FGR	0.673381
Immune_Score	LCK	0.98325
Immune_Score	PDE4B	0.809709
Immune_Score	CSF1	-0.0311661
Immune_Score	CD53	0.812067
Immune_Score	CD2	0.962922
Immune_Score	FCRL2	1.44877
Immune_Score	CD1C	0.344801
Immune_Score	CD1E	0.333602
Immune_Score	MNDA	0.461956
Immune_Score	PYHIN1	0.898093
Immune_Score	AIM2	1.41636
Immune_Score	FCER1A	-0.724539
Immune_Score	SLAMF8	1.20038
Immune_Score	CD84	0.486114
Immune_Score	SLAMF1	1.11396
Immune_Score	LY9	0.696367
Immune_Score	CD244	0.780752
Immune_Score	CD247	1.00144
Immune_Score	FASLG	1.15671
Immune_Score	NPL	0.5903
Immune_Score	NCF2	0.68392
Immune_Score	RGS1	0.889303
Immune_Score	PTPRC	0.755897
Immune_Score	PTPN7	0.949205
Immune_Score	CHI3L1	2.63108
Immune_Score	FAIM3	0.477253
Immune_Score	CR1	0.8944
Immune_Score	TRAF3IP3	0.680613
Immune_Score	ZFP36L2	0.467364
Immune_Score	CCDC88A	0.518743
Immune_Score	BCL11A	3.46385
Immune_Score	PLEK	0.722475
Immune_Score	CD8B	0.864135
Immune_Score	DUSP2	1.32524
Immune_Score	ZAP70	0.855109
Immune_Score	IL18RAP	1.02629
Immune_Score	KYNU	2.10936
Immune_Score	ARHGAP15	0.517089
Immune_Score	NMI	0.906749
Immune_Score	TNFAIP6	0.430887
Immune_Score	RBMS1	0.808886
Immune_Score	CTLA4	1.20168
Immune_Score	ICOS	1.21101
Immune_Score	EOMES	0.810872
Immune_Score	CX3CR1	-0.885596
Immune_Score	CXCR6	1.45839
Immune_Score	CCR1	0.858376
Immune_Score	CCR2	0.986283
Immune_Score	CCR5	0.833844
Immune_Score	STAB1	0.287639
Immune_Score	TRAT1	0.975284
Immune_Score	CD96	0.934845
Immune_Score	CD80	0.585424
Immune_Score	CD86	0.62992
Immune_Score	GPR171	0.999958
Immune_Score	P2RY13	0.155252
Immune_Score	MBNL1	0.425776
Immune_Score	CD38	1.61181
Immune_Score	STAP1	0.927907
Immune_Score	CXCL9	1.6275
Immune_Score	CXCL10	2.01793
Immune_Score	CXCL11	2.17033
Immune_Score	BANK1	1.23173
Immune_Score	NFKB1	0.105033
Immune_Score	TNIP3	1.6563
Immune_Score	TLR2	0.701504
Immune_Score	GZMK	0.838933
Immune_Score	GZMA	1.03178
Immune_Score	TCF7	0.692748
Immune_Score	CSF1R	0.32306
Immune_Score	HAVCR2	0.386015
Immune_Score	ITK	1.03696
Immune_Score	LCP2	0.624604
Immune_Score	HK3	1.43428
Immune_Score	DOK3	0.550363
Immune_Score	IRF4	1.31245
Immune_Score	SERPINB9	0.57742
Immune_Score	FAM65B	0.893
Immune_Score	LTA	0.85982
Immune_Score	LST1	0.453272
Immune_Score	AIF1	0.403653
Immune_Score	GPSM3	0.560102
Immune_Score	HLA-DQA1	0.941541
Immune_Score	TREM2	-0.173785
Immune_Score	RUNX2	0.34391
Immune_Score	PLA2G7	0.973589
Immune_Score	BACH2	0.854742
Immune_Score	SAMD3	0.74021
Immune_Score	VNN2	0.988201
Immune_Score	CHST12	0.282416
Immune_Score	CREB5	0.697591
Immune_Score	IKZF1	0.789458
Immune_Score	FGL2	0.435119
Immune_Score	PILRA	0.00572291
Immune_Score	TFEC	0.543928
Immune_Score	GIMAP4	0.600012
Immune_Score	GIMAP6	0.636884
Immune_Score	BLK	1.19892
Immune_Score	SLC25A37	0.924601
Immune_Score	IDO1	2.77404
Immune_Score	PDCD1LG2	1.27504
Immune_Score	CCL19	0.93076
Immune_Score	NR4A3	0.670384
Immune_Score	TNFSF8	0.125232
Immune_Score	TRAF1	0.76397
Immune_Score	RAPGEF1	0.397828
Immune_Score	FCN1	0.733585
Immune_Score	IL2RA	1.539
Immune_Score	NRBF2	0.328768
Immune_Score	PRF1	1.23097
Immune_Score	ENTPD1	0.0814034
Immune_Score	RHOG	0.439427
Immune_Score	MS4A6A	0.385383
Immune_Score	SLC15A3	0.519943
Immune_Score	CD6	1.0159
Immune_Score	CD5	0.828226
Immune_Score	RASGRP2	0.74049
Immune_Score	CTSW	1.12661
Immune_Score	BIRC3	1.04541
Immune_Score	FDX1	0.369373
Immune_Score	IL10RA	0.551707
Immune_Score	CD3E	1.21365
Immune_Score	CD3G	1.12698
Immune_Score	CRTAM	0.640878
Immune_Score	CD27	1.12583
Immune_Score	LAG3	1.17683
Immune_Score	CLEC4A	0.502161
Immune_Score	CLEC4E	1.50565
Immune_Score	KLRG1	0.436333
Immune_Score	CD69	0.991861
Immune_Score	KLRF1	0.706002
Immune_Score	CLEC7A	0.906893
Immune_Score	KLRD1	1.26255
Immune_Score	LRMP	0.469176
Immune_Score	BHLHE41	0.439081
Immune_Score	BIN2	0.520951
Immune_Score	ITGB7	0.518453
Immune_Score	NCKAP1L	0.463238
Immune_Score	MMP19	0.330437
Immune_Score	SELPLG	0.383648
Immune_Score	GPR18	0.883297
Immune_Score	GPR183	0.779047
Immune_Score	RNASE6	0.153098
Immune_Score	GZMH	0.876009
Immune_Score	GZMB	1.74953
Immune_Score	PTGDR	0.103707
Immune_Score	PTGER2	0.395177
Immune_Score	GPR65	0.280921
Immune_Score	BCL11B	1.3253
Immune_Score	GPR132	0.827948
Immune_Score	KIAA0125	1.50198
Immune_Score	RORA	0.263477
Immune_Score	BCL2A1	2.45749
Immune_Score	IL16	0.175193
Immune_Score	AKAP13	0.128555
Immune_Score	MEFV	0.576258
Immune_Score	TNFRSF17	1.46677
Immune_Score	IGSF6	0.441831
Immune_Score	IL4R	0.450961
Immune_Score	CD19	1.26546
Immune_Score	ITGAL	0.53652
Immune_Score	ITGAX	0.270372
Immune_Score	CCL22	0.58467
Immune_Score	TRADD	0.371032
Immune_Score	DPEP2	0.23157
Immune_Score	IRF8	0.70616
Immune_Score	CYBA	0.787704
Immune_Score	P2RX5	0.992728
Immune_Score	CLEC10A	0.417974
Immune_Score	ACAP1	0.979749
Immune_Score	HS3ST3B1	0.810983
Immune_Score	CCL8	2.12413
Immune_Score	CCL4	1.40052
Immune_Score	CCR7	1.07749
Immune_Score	TBX21	1.24258
Immune_Score	CD79B	1.26944
Immune_Score	CD300A	0.468368
Immune_Score	CD7	1.30531
Immune_Score	GNG7	0.241641
Immune_Score	S1PR4	1.24122
Immune_Score	EBI3	0.508038
Immune_Score	CD209	1.1762
Immune_Score	MYO1F	0.453783
Immune_Score	JAK3	1.13133
Immune_Score	GMIP	0.466741
Immune_Score	CD79A	1.3892
Immune_Score	POU2F2	0.627915
Immune_Score	VASP	0.328182
Immune_Score	C5AR1	0.218084
Immune_Score	CD37	0.743122
Immune_Score	SPIB	2.75334
Immune_Score	NKG7	1.459
Immune_Score	FPR1	0.530017
Immune_Score	FPR3	0.782832
Immune_Score	LILRB3	0.322372
Immune_Score	LILRB2	0.708038
Immune_Score	LILRA2	-0.685148
Immune_Score	LILRA1	-0.266438
Immune_Score	LILRB1	0.633851
Immune_Score	SIGLEC1	0.422722
Immune_Score	CST7	0.932109
Immune_Score	HCK	0.558252
Immune_Score	CD40	0.713265
Immune_Score	ZBP1	0.896846
Immune_Score	RGS19	0.199001
Immune_Score	SAMSN1	0.491527
Immune_Score	PPM1F	0.590836
Immune_Score	OSM	0.881058
Immune_Score	PIK3IP1	0.165081
Immune_Score	NCF4	0.545938
Immune_Score	CSF2RB	1.12564
Immune_Score	IL2RB	1.02481
Immune_Score	CYTH4	0.532596
Immune_Score	APOBEC3G	0.617922
Immune_Score	TLR8	1.11454
Immune_Score	CYBB	0.690237
Immune_Score	CFP	0.34268
Immune_Score	WAS	0.610569
Immune_Score	SASH3	0.658247
Immune_Score	CLIC2	0.566077
T_cells_CD4	TNFRSF4	0.750483
T_cells_CD4	NECAP2	0.539358
T_cells_CD4	LCK	0.98325
T_cells_CD4	CD2	0.962922
T_cells_CD4	AIM2	1.41636
T_cells_CD4	SLAMF1	1.11396
T_cells_CD4	LY9	0.696367
T_cells_CD4	CD247	1.00144
T_cells_CD4	RGS1	0.889303
T_cells_CD4	FAIM3	0.477253
T_cells_CD4	TRAF3IP3	0.680613
T_cells_CD4	ZAP70	0.855109
T_cells_CD4	ARHGAP15	0.517089
T_cells_CD4	RBMS1	0.808886
T_cells_CD4	CTLA4	1.20168
T_cells_CD4	ICOS	1.21101
T_cells_CD4	CXCR6	1.45839
T_cells_CD4	CCR2	0.986283
T_cells_CD4	TRAT1	0.975284
T_cells_CD4	CD96	0.934845
T_cells_CD4	GPR171	0.999958
T_cells_CD4	MBNL1	0.425776
T_cells_CD4	STAP1	0.927907
T_cells_CD4	NFKB1	0.105033
T_cells_CD4	GZMK	0.838933
T_cells_CD4	GZMA	1.03178
T_cells_CD4	TCF7	0.692748
T_cells_CD4	ITK	1.03696
T_cells_CD4	FAM65B	0.893
T_cells_CD4	LTA	0.85982
T_cells_CD4	GPSM3	0.560102
T_cells_CD4	IKZF1	0.789458
T_cells_CD4	GIMAP4	0.600012
T_cells_CD4	GIMAP6	0.636884
T_cells_CD4	TNFSF8	0.125232
T_cells_CD4	TRAF1	0.76397
T_cells_CD4	FCN1	0.733585
T_cells_CD4	IL2RA	1.539
T_cells_CD4	CD6	1.0159
T_cells_CD4	CD5	0.828226
T_cells_CD4	CTSW	1.12661
T_cells_CD4	IL10RA	0.551707
T_cells_CD4	CD3E	1.21365
T_cells_CD4	CD3G	1.12698
T_cells_CD4	CD27	1.12583
T_cells_CD4	CD69	0.991861
T_cells_CD4	ITGB7	0.518453
T_cells_CD4	SELPLG	0.383648
T_cells_CD4	GPR183	0.779047
T_cells_CD4	GZMB	1.74953
T_cells_CD4	PTGER2	0.395177
T_cells_CD4	BCL11B	1.3253
T_cells_CD4	GPR132	0.827948
T_cells_CD4	IL16	0.175193
T_cells_CD4	TRADD	0.371032
T_cells_CD4	DPEP2	0.23157
T_cells_CD4	ACAP1	0.979749
T_cells_CD4	CCL4	1.40052
T_cells_CD4	CCR7	1.07749
T_cells_CD4	TBX21	1.24258
T_cells_CD4	CD7	1.30531
T_cells_CD4	JAK3	1.13133
T_cells_CD4	CD37	0.743122
T_cells_CD4	SAMSN1	0.491527
T_cells_CD4	OSM	0.881058
T_cells_CD4	PIK3IP1	0.165081
T_cells_CD4	IL2RB	1.02481
T_cells_CD8	LCK	0.98325
T_cells_CD8	CD2	0.962922
T_cells_CD8	PYHIN1	0.898093
T_cells_CD8	SLAMF1	1.11396
T_cells_CD8	LY9	0.696367
T_cells_CD8	CD244	0.780752
T_cells_CD8	CD247	1.00144
T_cells_CD8	FASLG	1.15671
T_cells_CD8	RGS1	0.889303
T_cells_CD8	PTPRC	0.755897
T_cells_CD8	FAIM3	0.477253
T_cells_CD8	TRAF3IP3	0.680613
T_cells_CD8	ZFP36L2	0.467364
T_cells_CD8	CD8B	0.864135
T_cells_CD8	ZAP70	0.855109
T_cells_CD8	IL18RAP	1.02629
T_cells_CD8	EOMES	0.810872
T_cells_CD8	CX3CR1	-0.885596
T_cells_CD8	CXCR6	1.45839
T_cells_CD8	CCR5	0.833844
T_cells_CD8	CD96	0.934845
T_cells_CD8	GPR171	0.999958
T_cells_CD8	NFKB1	0.105033
T_cells_CD8	GZMK	0.838933
T_cells_CD8	GZMA	1.03178
T_cells_CD8	ITK	1.03696
T_cells_CD8	CHST12	0.282416
T_cells_CD8	GIMAP4	0.600012
T_cells_CD8	GIMAP6	0.636884
T_cells_CD8	TNFSF8	0.125232
T_cells_CD8	PRF1	1.23097
T_cells_CD8	RHOG	0.439427
T_cells_CD8	CTSW	1.12661
T_cells_CD8	IL10RA	0.551707
T_cells_CD8	CD3E	1.21365
T_cells_CD8	CD3G	1.12698
T_cells_CD8	CRTAM	0.640878
T_cells_CD8	CD27	1.12583
T_cells_CD8	LAG3	1.17683
T_cells_CD8	KLRG1	0.436333
T_cells_CD8	KLRD1	1.26255
T_cells_CD8	BIN2	0.520951
T_cells_CD8	MMP19	0.330437
T_cells_CD8	GZMH	0.876009
T_cells_CD8	GZMB	1.74953
T_cells_CD8	PTGDR	0.103707
T_cells_CD8	GPR65	0.280921
T_cells_CD8	BCL11B	1.3253
T_cells_CD8	IL16	0.175193
T_cells_CD8	ITGAL	0.53652
T_cells_CD8	TRADD	0.371032
T_cells_CD8	CCL4	1.40052
T_cells_CD8	CCR7	1.07749
T_cells_CD8	TBX21	1.24258
T_cells_CD8	CD300A	0.468368
T_cells_CD8	CD7	1.30531
T_cells_CD8	MYO1F	0.453783
T_cells_CD8	NKG7	1.459
T_cells_CD8	CST7	0.932109
T_cells_CD8	PIK3IP1	0.165081
T_cells_CD8	IL2RB	1.02481
T_cells_CD8	CYTH4	0.532596
T_cells_CD8	WAS	0.610569
T_cells_CD8	SASH3	0.658247
Dendritic_cells	TNFRSF4	0.750483
Dendritic_cells	H6PD	0.265269
Dendritic_cells	NECAP2	0.539358
Dendritic_cells	CD1C	0.344801
Dendritic_cells	CD1E	0.333602
Dendritic_cells	MNDA	0.461956
Dendritic_cells	SLAMF8	1.20038
Dendritic_cells	SLAMF1	1.11396
Dendritic_cells	NCF2	0.68392
Dendritic_cells	KYNU	2.10936
Dendritic_cells	TNFAIP6	0.430887
Dendritic_cells	CCR2	0.986283
Dendritic_cells	CCR5	0.833844
Dendritic_cells	STAB1	0.287639
Dendritic_cells	CD80	0.585424
Dendritic_cells	CD86	0.62992
Dendritic_cells	CXCL9	1.6275
Dendritic_cells	CXCL10	2.01793
Dendritic_cells	NFKB1	0.105033
Dendritic_cells	CSF1R	0.32306
Dendritic_cells	HAVCR2	0.386015
Dendritic_cells	HK3	1.43428
Dendritic_cells	IRF4	1.31245
Dendritic_cells	HLA-DQA1	0.941541
Dendritic_cells	TREM2	-0.173785
Dendritic_cells	RUNX2	0.34391
Dendritic_cells	PLA2G7	0.973589
Dendritic_cells	FGL2	0.435119
Dendritic_cells	TFEC	0.543928
Dendritic_cells	IDO1	2.77404
Dendritic_cells	CCL19	0.93076
Dendritic_cells	NR4A3	0.670384
Dendritic_cells	TRAF1	0.76397
Dendritic_cells	RAPGEF1	0.397828
Dendritic_cells	IL2RA	1.539
Dendritic_cells	RHOG	0.439427
Dendritic_cells	MS4A6A	0.385383
Dendritic_cells	BIRC3	1.04541
Dendritic_cells	IL10RA	0.551707
Dendritic_cells	CLEC4A	0.502161
Dendritic_cells	CLEC7A	0.906893
Dendritic_cells	RNASE6	0.153098
Dendritic_cells	GZMB	1.74953
Dendritic_cells	GPR132	0.827948
Dendritic_cells	BCL2A1	2.45749
Dendritic_cells	CCL22	0.58467
Dendritic_cells	CLEC10A	0.417974
Dendritic_cells	HS3ST3B1	0.810983
Dendritic_cells	CCL8	2.12413
Dendritic_cells	CCL4	1.40052
Dendritic_cells	CCR7	1.07749
Dendritic_cells	EBI3	0.508038
Dendritic_cells	CD209	1.1762
Dendritic_cells	SPIB	2.75334
Dendritic_cells	FPR3	0.782832
Dendritic_cells	LILRB2	0.708038
Dendritic_cells	LILRB1	0.633851
Dendritic_cells	SIGLEC1	0.422722
Dendritic_cells	HCK	0.558252
Dendritic_cells	SAMSN1	0.491527
Dendritic_cells	OSM	0.881058
Dendritic_cells	CYTH4	0.532596
Dendritic_cells	CLIC2	0.566077
T_cells_gamma_delta	CD2	0.962922
T_cells_gamma_delta	SLAMF1	1.11396
T_cells_gamma_delta	CD244	0.780752
T_cells_gamma_delta	CD247	1.00144
T_cells_gamma_delta	FASLG	1.15671
T_cells_gamma_delta	PTPN7	0.949205
T_cells_gamma_delta	IL18RAP	1.02629
T_cells_gamma_delta	CTLA4	1.20168
T_cells_gamma_delta	CXCR6	1.45839
T_cells_gamma_delta	CCR2	0.986283
T_cells_gamma_delta	CCR5	0.833844
T_cells_gamma_delta	CD96	0.934845
T_cells_gamma_delta	GPR171	0.999958
T_cells_gamma_delta	GZMK	0.838933
T_cells_gamma_delta	GZMA	1.03178
T_cells_gamma_delta	ITK	1.03696
T_cells_gamma_delta	LCP2	0.624604
T_cells_gamma_delta	LTA	0.85982
T_cells_gamma_delta	CHST12	0.282416
T_cells_gamma_delta	IL2RA	1.539
T_cells_gamma_delta	PRF1	1.23097
T_cells_gamma_delta	LAG3	1.17683
T_cells_gamma_delta	KLRG1	0.436333
T_cells_gamma_delta	ITGB7	0.518453
T_cells_gamma_delta	GZMH	0.876009
T_cells_gamma_delta	GZMB	1.74953
T_cells_gamma_delta	ITGAL	0.53652
T_cells_gamma_delta	CCL4	1.40052
T_cells_gamma_delta	TBX21	1.24258
T_cells_gamma_delta	CD300A	0.468368
T_cells_gamma_delta	GMIP	0.466741
T_cells_gamma_delta	NKG7	1.459
T_cells_gamma_delta	CST7	0.932109
T_cells_gamma_delta	IL2RB	1.02481
T_cells_gamma_delta	APOBEC3G	0.617922
T_cells_gamma_delta	SASH3	0.658247
B_cells	PRDM2	0.0771553
B_cells	CD53	0.812067
B_cells	FCRL2	1.44877
B_cells	CD1C	0.344801
B_cells	LY9	0.696367
B_cells	FAIM3	0.477253
B_cells	CR1	0.8944
B_cells	BCL11A	3.46385
B_cells	CD80	0.585424
B_cells	STAP1	0.927907
B_cells	BANK1	1.23173
B_cells	FAM65B	0.893
B_cells	HLA-DQA1	0.941541
B_cells	BACH2	0.854742
B_cells	BLK	1.19892
B_cells	RAPGEF1	0.397828
B_cells	RASGRP2	0.74049
B_cells	CD69	0.991861
B_cells	GPR18	0.883297
B_cells	KIAA0125	1.50198
B_cells	MEFV	0.576258
B_cells	TNFRSF17	1.46677
B_cells	IL4R	0.450961
B_cells	CD19	1.26546
B_cells	IRF8	0.70616
B_cells	P2RX5	0.992728
B_cells	CD79B	1.26944
B_cells	GNG7	0.241641
B_cells	S1PR4	1.24122
B_cells	GMIP	0.466741
B_cells	CD79A	1.3892
B_cells	POU2F2	0.627915
B_cells	CD37	0.743122
B_cells	SPIB	2.75334
B_cells	LILRB1	0.633851
NK_cells	PRDM2	0.0771553
NK_cells	CD2	0.962922
NK_cells	CD244	0.780752
NK_cells	CD247	1.00144
NK_cells	FASLG	1.15671
NK_cells	IL18RAP	1.02629
NK_cells	EOMES	0.810872
NK_cells	CX3CR1	-0.885596
NK_cells	CXCR6	1.45839
NK_cells	CCR5	0.833844
NK_cells	GZMK	0.838933
NK_cells	GZMA	1.03178
NK_cells	SERPINB9	0.57742
NK_cells	LTA	0.85982
NK_cells	SAMD3	0.74021
NK_cells	PRF1	1.23097
NK_cells	CTSW	1.12661
NK_cells	CRTAM	0.640878
NK_cells	LAG3	1.17683
NK_cells	KLRG1	0.436333
NK_cells	KLRF1	0.706002
NK_cells	KLRD1	1.26255
NK_cells	GZMH	0.876009
NK_cells	GZMB	1.74953
NK_cells	PTGDR	0.103707
NK_cells	CCL4	1.40052
NK_cells	TBX21	1.24258
NK_cells	NKG7	1.459
NK_cells	CST7	0.932109
NK_cells	IL2RB	1.02481
NK_cells	APOBEC3G	0.617922
Macrophages_M1	NECAP2	0.539358
Macrophages_M1	CSF1	-0.0311661
Macrophages_M1	SLAMF8	1.20038
Macrophages_M1	CD84	0.486114
Macrophages_M1	SLAMF1	1.11396
Macrophages_M1	TNFAIP6	0.430887
Macrophages_M1	CCR1	0.858376
Macrophages_M1	CD80	0.585424
Macrophages_M1	CD38	1.61181
Macrophages_M1	CXCL9	1.6275
Macrophages_M1	CXCL10	2.01793
Macrophages_M1	CXCL11	2.17033
Macrophages_M1	TNIP3	1.6563
Macrophages_M1	CSF1R	0.32306
Macrophages_M1	HK3	1.43428
Macrophages_M1	TREM2	-0.173785
Macrophages_M1	PILRA	0.00572291
Macrophages_M1	TFEC	0.543928
Macrophages_M1	IDO1	2.77404
Macrophages_M1	CCL19	0.93076
Macrophages_M1	FDX1	0.369373
Macrophages_M1	CLEC4E	1.50565
Macrophages_M1	MMP19	0.330437
Macrophages_M1	IGSF6	0.441831
Macrophages_M1	CCL22	0.58467
Macrophages_M1	IRF8	0.70616
Macrophages_M1	CCL8	2.12413
Macrophages_M1	CCL4	1.40052
Macrophages_M1	CCR7	1.07749
Macrophages_M1	EBI3	0.508038
Macrophages_M1	FPR3	0.782832
Macrophages_M1	LILRB1	0.633851
Macrophages_M1	SIGLEC1	0.422722
Macrophages_M1	HCK	0.558252
Macrophages_M1	CD40	0.713265
Macrophages_M1	CYBB	0.690237
T_regulatory_cells	LCK	0.98325
T_regulatory_cells	CD2	0.962922
T_regulatory_cells	CD247	1.00144
T_regulatory_cells	RGS1	0.889303
T_regulatory_cells	FAIM3	0.477253
T_regulatory_cells	CTLA4	1.20168
T_regulatory_cells	ICOS	1.21101
T_regulatory_cells	CXCR6	1.45839
T_regulatory_cells	GPR171	0.999958
T_regulatory_cells	ITK	1.03696
T_regulatory_cells	IL2RA	1.539
T_regulatory_cells	CD5	0.828226
T_regulatory_cells	IL10RA	0.551707
T_regulatory_cells	CD3E	1.21365
T_regulatory_cells	CD27	1.12583
T_regulatory_cells	ITGB7	0.518453
T_regulatory_cells	HS3ST3B1	0.810983
T_regulatory_cells	CCR7	1.07749
T_regulatory_cells	CD7	1.30531
T_regulatory_cells	CD37	0.743122
T_regulatory_cells	PIK3IP1	0.165081
T_regulatory_cells	IL2RB	1.02481
Cytotoxic_cells	RUNX3	1.23299
Cytotoxic_cells	DUSP2	1.32524
Cytotoxic_cells	EOMES	0.810872
Cytotoxic_cells	GZMA	1.03178
Cytotoxic_cells	PRF1	1.23097
Cytotoxic_cells	CTSW	1.12661
Cytotoxic_cells	KLRF1	0.706002
Cytotoxic_cells	KLRD1	1.26255
Cytotoxic_cells	GZMH	0.876009
Cytotoxic_cells	GZMB	1.74953
Cytotoxic_cells	RORA	0.263477
Cytotoxic_cells	NKG7	1.459
Plasma_cells	FCRL2	1.44877
Plasma_cells	RGS1	0.889303
Plasma_cells	CCDC88A	0.518743
Plasma_cells	CD38	1.61181
Plasma_cells	DOK3	0.550363
Plasma_cells	IRF4	1.31245
Plasma_cells	ENTPD1	0.0814034
Plasma_cells	CD27	1.12583
Plasma_cells	KIAA0125	1.50198
Plasma_cells	TNFRSF17	1.46677
Plasma_cells	CD19	1.26546
Plasma_cells	CYBA	0.787704
Plasma_cells	CD79B	1.26944
Plasma_cells	CD79A	1.3892
Plasma_cells	ZBP1	0.896846
Macrophages	NECAP2	0.539358
Macrophages	FGR	0.673381
Macrophages	CSF1	-0.0311661
Macrophages	SLAMF8	1.20038
Macrophages	CD84	0.486114
Macrophages	NCF2	0.68392
Macrophages	CHI3L1	2.63108
Macrophages	CCDC88A	0.518743
Macrophages	CCR1	0.858376
Macrophages	STAB1	0.287639
Macrophages	CD80	0.585424
Macrophages	CXCL9	1.6275
Macrophages	CSF1R	0.32306
Macrophages	HK3	1.43428
Macrophages	TREM2	-0.173785
Macrophages	PLA2G7	0.973589
Macrophages	PILRA	0.00572291
Macrophages	TFEC	0.543928
Macrophages	CCL19	0.93076
Macrophages	MS4A6A	0.385383
Macrophages	FDX1	0.369373
Macrophages	CLEC4E	1.50565
Macrophages	BHLHE41	0.439081
Macrophages	NCKAP1L	0.463238
Macrophages	MMP19	0.330437
Macrophages	BCL2A1	2.45749
Macrophages	IGSF6	0.441831
Macrophages	ITGAX	0.270372
Macrophages	CCL22	0.58467
Macrophages	CYBA	0.787704
Macrophages	CCL8	2.12413
Macrophages	C5AR1	0.218084
Macrophages	FPR3	0.782832
Macrophages	LILRA2	-0.685148
Macrophages	LILRB1	0.633851
Macrophages	SIGLEC1	0.422722
Macrophages	CYBB	0.690237
Monocytes	FGR	0.673381
Monocytes	CD1E	0.333602
Monocytes	MNDA	0.461956
Monocytes	FCER1A	-0.724539
Monocytes	CD244	0.780752
Monocytes	NCF2	0.68392
Monocytes	PLEK	0.722475
Monocytes	CX3CR1	-0.885596
Monocytes	CCR2	0.986283
Monocytes	STAB1	0.287639
Monocytes	P2RY13	0.155252
Monocytes	TLR2	0.701504
Monocytes	CSF1R	0.32306
Monocytes	HK3	1.43428
Monocytes	DOK3	0.550363
Monocytes	LST1	0.453272
Monocytes	AIF1	0.403653
Monocytes	FGL2	0.435119
Monocytes	PILRA	0.00572291
Monocytes	FCN1	0.733585
Monocytes	RHOG	0.439427
Monocytes	MS4A6A	0.385383
Monocytes	IL10RA	0.551707
Monocytes	CLEC4A	0.502161
Monocytes	CLEC4E	1.50565
Monocytes	CLEC7A	0.906893
Monocytes	GPR183	0.779047
Monocytes	AKAP13	0.128555
Monocytes	MEFV	0.576258
Monocytes	DPEP2	0.23157
Monocytes	CLEC10A	0.417974
Monocytes	MYO1F	0.453783
Monocytes	POU2F2	0.627915
Monocytes	VASP	0.328182
Monocytes	C5AR1	0.218084
Monocytes	CD37	0.743122
Monocytes	FPR1	0.530017
Monocytes	LILRB3	0.322372
Monocytes	LILRB2	0.708038
Monocytes	LILRA2	-0.685148
Monocytes	LILRA1	-0.266438
Monocytes	LILRB1	0.633851
Monocytes	HCK	0.558252
Monocytes	RGS19	0.199001
Monocytes	SAMSN1	0.491527
Monocytes	PPM1F	0.590836
Monocytes	OSM	0.881058
Monocytes	NCF4	0.545938
Monocytes	TLR8	1.11454
Monocytes	CYBB	0.690237
Monocytes	CFP	0.34268
Monocytes	WAS	0.610569
Neutrophils	PDE4B	0.809709
Neutrophils	MNDA	0.461956
Neutrophils	NCF2	0.68392
Neutrophils	IL18RAP	1.02629
Neutrophils	NMI	0.906749
Neutrophils	P2RY13	0.155252
Neutrophils	FAM65B	0.893
Neutrophils	LST1	0.453272
Neutrophils	VNN2	0.988201
Neutrophils	CREB5	0.697591
Neutrophils	SLC25A37	0.924601
Neutrophils	NRBF2	0.328768
Neutrophils	CLEC4E	1.50565
Neutrophils	BCL2A1	2.45749
Neutrophils	MEFV	0.576258
Neutrophils	C5AR1	0.218084
Neutrophils	FPR1	0.530017
Neutrophils	LILRB2	0.708038
Neutrophils	LILRA2	-0.685148
Neutrophils	LILRA1	-0.266438
Neutrophils	HCK	0.558252
Neutrophils	CSF2RB	1.12564
Macrophages_M2	FGR	0.673381
Macrophages_M2	SLAMF8	1.20038
Macrophages_M2	NPL	0.5903
Macrophages_M2	NCF2	0.68392
Macrophages_M2	CCDC88A	0.518743
Macrophages_M2	AIF1	0.403653
Macrophages_M2	HLA-DQA1	0.941541
Macrophages_M2	TREM2	-0.173785
Macrophages_M2	PILRA	0.00572291
Macrophages_M2	TFEC	0.543928
Macrophages_M2	PDCD1LG2	1.27504
Macrophages_M2	MS4A6A	0.385383
Macrophages_M2	SLC15A3	0.519943
Macrophages_M2	FDX1	0.369373
Macrophages_M2	CLEC4A	0.502161
Macrophages_M2	NCKAP1L	0.463238
Macrophages_M2	MMP19	0.330437
Macrophages_M2	RNASE6	0.153098
Macrophages_M2	ITGAX	0.270372
Macrophages_M2	CLEC10A	0.417974
Macrophages_M2	CCL8	2.12413
Macrophages_M2	LILRA2	-0.685148
Macrophages_M2	HCK	0.558252
Macrophages_M2	CFP	0.34268
Eosinophils	FCER1A	-0.724539
Eosinophils	NCF2	0.68392
Eosinophils	RGS1	0.889303
Eosinophils	CCR1	0.858376
Eosinophils	CD69	0.991861
Eosinophils	LRMP	0.469176
Eosinophils	GPR183	0.779047
Eosinophils	GPR65	0.280921
Eosinophils	BCL2A1	2.45749
Eosinophils	DPEP2	0.23157
Eosinophils	CCL4	1.40052
Eosinophils	GMIP	0.466741
Eosinophils	SAMSN1	0.491527
Eosinophils	CSF2RB	1.12564
Fibroblasts	LMOD1	0.00316383
Fibroblasts	COL3A1	0.443357
Fibroblasts	ITIH3	-0.635753
Fibroblasts	SGCD	-0.025482
Fibroblasts	WNT2	0.796479
Fibroblasts	COL14A1	-0.279106
Fibroblasts	WISP1	0.21142
Fibroblasts	ASPN	0.0171302
Fibroblasts	DCN	0.202311
Fibroblasts	GREM1	0.609974
Fibroblasts	ISLR	0.334346
Fibroblasts	ABCA6	-0.48263
