# Supplementary material for: Molecular profiling of aromatase inhibitor sensitive and resistant ER+HER2- postmenopausal breast cancers
Source: Nat Commun. 2023 Jul 7;14:4017. doi: 10.1038/s41467-023-39613-z (PMC10328947; doi:10.1038/s41467-023-39613-z)
Supplement: Supplementary file 9 — Source Data [file 41467_2023_39613_MOESM9_ESM.zip › Source_data_Supplementary_Fig_7a.xlsx]

## Sheet: Source_data_Supplementary_Fig_7
Group	TILs	estradiol E2 pmol/L
PRs_ESR1_Low	20	121
GRs	10	15.28
GRs	1	33.97
PRs_ESR1_High	11	21.15
PRs_ESR1_High	5	17
PRs_ESR1_High	10	20.63
GRs	1	59
GRs	10	13.47
GRs	3	32.31
PRs_ESR1_High	1	21
GRs	8	36.52
GRs	14	49.4
PRs_ESR1_High	5	15
PRs_ESR1_High	15	37
PRs_ESR1_High	3	21
PRs_ESR1_Low	3.5	13
GRs	5	13.33
GRs	2	9.56
GRs	1	7.84
PRs_ESR1_High	2	23.75
GRs	1	31.39
GRs	11	52.32
GRs	6.5	17.07
PRs_ESR1_High	12.5	8.13
PRs_ESR1_High	15	12.17
PRs_ESR1_High	12.5	24.19
GRs	6.5	25.82
GRs	10	17.51
GRs	5.5	9.06
GRs	25	31.96
PRs_ESR1_High	3	16.51
PRs_ESR1_High	8	12.03
PRs_ESR1_High	5	20
GRs	2.5	42
PRs_ESR1_Low	7.5	25.27
GRs	10	27
GRs	8	34.87
GRs	3	15.08
PRs_ESR1_Low	12.5	15
GRs	2	11.44
PRs_ESR1_High	2	16.85
PRs_ESR1_High	4	29.02
GRs	3.5	27.3
GRs	1.5	46.68
GRs	4	85.52
PRs_ESR1_Low	5	14.4
PRs_ESR1_High	5	13.28
PRs_ESR1_Low	15	20.78
GRs	17.5	38.4
GRs	5	29.11
PRs_ESR1_High	8	16
PRs_ESR1_Low	40	57.74
PRs_ESR1_High	40	23.56
GRs	5	36
PRs_ESR1_High	7	11.36
PRs_ESR1_Low	15	13.99
PRs_ESR1_Low	12.5	28.99
PRs_ESR1_High	6.5	16.7
GRs	1	16.96
GRs	1	50.2
GRs	3	16.27
PRs_ESR1_High	15	17.2
PRs_ESR1_High	4.5	15.11
PRs_ESR1_High	3	54
PRs_ESR1_Low	22.5	22.91
GRs	1	17.91
PRs_ESR1_Low	27.5	9.39
GRs	2.5	8.23
PRs_ESR1_Low	5	0.82
GRs	1	15.64
GRs	0.5	93.58
GRs	6	12.33
PRs_ESR1_Low	5	9.9
PRs_ESR1_High	0.5	69.12
PRs_ESR1_Low	1	66.92
PRs_ESR1_High	5	20.56
PRs_ESR1_High	4.5	17.04
GRs	0.5	91.43
PRs_ESR1_High	5.5	22.35
PRs_ESR1_High	15	16.24
PRs_ESR1_Low	13	99.4
PRs_ESR1_Low	5	17
GRs	7	16.81
PRs_ESR1_High	17.5	17.54
PRs_ESR1_High	6	25
PRs_ESR1_High	3	37.25
PRs_ESR1_Low	37.5	29.32
GRs	5	32.27
PRs_ESR1_High	10	24.15
GRs	20	15
PRs_ESR1_High	5	11
PRs_ESR1_High	0.5	11
PRs_ESR1_High	20	87
GRs	12	22.81
GRs	1.5	41.17
GRs	5	17.67
GRs	12.5	36.59
GRs	2	15.99
PRs_ESR1_High	5	11.6
PRs_ESR1_High	20	9.72
GRs	5	55.52
PRs_ESR1_High	3.5	9
GRs	16	19.6
PRs_ESR1_Low	3	22.54
PRs_ESR1_High	4	11.42
GRs	2	40.67
GRs	1	40.45
GRs	1	58.05
PRs_ESR1_High	4	19.58
GRs	2.5	30
PRs_ESR1_High	2.5	24
PRs_ESR1_High	5	15.49
GRs	4	17
GRs	5	27.43
PRs_ESR1_High	3	25.96
PRs_ESR1_Low	8	19.56
PRs_ESR1_High	2	27
GRs	0.5	13
PRs_ESR1_High	20	57.39
PRs_ESR1_Low	17.5	14.58
PRs_ESR1_High	2.5	52
GRs	3.5	103.32
GRs	0.5	43.18
PRs_ESR1_Low	15	42.11
PRs_ESR1_High	15	21.07
GRs	7	44.07
GRs	0.5	18.86
GRs	5.5	27.14
GRs	1	20.74
GRs	3.5	36
GRs	1.5	19.85
PRs_ESR1_High	2	15.22
PRs_ESR1_Low	3	32.61
PRs_ESR1_Low	7.5	34.48
GRs	1.5	19
GRs	1.5	30
PRs_ESR1_Low	3.5	98.16
GRs	0.5	22.73
PRs_ESR1_High	1.5	15.35
PRs_ESR1_High	1.5	39.8
GRs	3	28.06
PRs_ESR1_Low	5	23.04
GRs	5	19.79
GRs	5	24.25
GRs	3	34.61
PRs_ESR1_High	22.5	14.07
GRs	1.5	16.24
PRs_ESR1_Low	10	17
GRs	2	21.08
GRs	0.5	29.77
PRs_ESR1_High	2	18.63
GRs	10	33.01
GRs	3	19.11
PRs_ESR1_High	7.5	13.87
PRs_ESR1_High	10	26.58
PRs_ESR1_Low	1.5	29.83
GRs	5	48.68
PRs_ESR1_High	5	64.33
PRs_ESR1_Low	5	10.86
PRs_ESR1_High	5	11.66
PRs_ESR1_High	20	12
GRs	7.5	44.79
GRs	2.5	15
PRs_ESR1_High	5	33.84
GRs	4	26.13
GRs	2.5	54.68
GRs	3	60.3
GRs	13	8.41
GRs	5	108
GRs	4	43.49
GRs	0.5	29.48
PRs_ESR1_Low	2.5	32.98
GRs	2.5	61.84
GRs	10	37.93
GRs	2.5	18.33
PRs_ESR1_High	2.5	11.29
GRs	37.5	24.98
PRs_ESR1_High	2.5	11.84
PRs_ESR1_Low	5	51.85
PRs_ESR1_High	5	25.75
PRs_ESR1_High	10	16
GRs	1	11
GRs	2.5	12.57
PRs_ESR1_High	1.5	39.88
GRs	0.5	19.98
PRs_ESR1_High	7.5	44.37
GRs	5	50.42
GRs	2.5	20
GRs	1.5	104.82
GRs	14.5	32.78
GRs	6	23.96
PRs_ESR1_Low	3	9.15
GRs	2	76.33
PRs_ESR1_High	3	49.01
PRs_ESR1_Low	3	9.56
PRs_ESR1_Low	3	25
GRs	2.5	9.24
GRs	4.5	31
PRs_ESR1_High	2	13.1
PRs_ESR1_High	5	42.67
GRs	5	30.94
PRs_ESR1_High	1	52.85
PRs_ESR1_Low	35	46
PRs_ESR1_Low	0.5	14.86
PRs_ESR1_High	0.5	72.18
GRs	7.5	24.14
PRs_ESR1_High	4	45.38
PRs_ESR1_Low	17.5	3
GRs	2	17
GRs	0.5	15.52
GRs	3	14.88
GRs	2	36.2
GRs	2.5	28.44
GRs	6	48.8
GRs	0.5	17.43
PRs_ESR1_High	12	14.01
PRs_ESR1_High	5	45.54
PRs_ESR1_High	2	4.38
GRs	2.5	19.95
PRs_ESR1_High	10	15.25
GRs	1.5	32.39
PRs_ESR1_Low	2.5	49.06
GRs	2	32.71
GRs	1	8
PRs_ESR1_High	5	101.35
PRs_ESR1_High	4	23
PRs_ESR1_High	7.5	24.98
PRs_ESR1_Low	0.5	24.05
PRs_ESR1_High	2.5	9.92
GRs	14	11.02
PRs_ESR1_High	2.5	11.84
GRs	4	28.48
PRs_ESR1_High	8	12.56
GRs	5.5	21.42
GRs	6	7.81
PRs_ESR1_Low	8	29.93
GRs	2.5	21.46
PRs_ESR1_High	8	52
PRs_ESR1_Low	35	9.28
PRs_ESR1_High	2.5	67.87
GRs	2	31.15
GRs	1	31.55
PRs_ESR1_High	5.5	70.36
GRs	2	47.32
GRs	5	8.33
GRs	22.5	23.52
PRs_ESR1_High	3.5	8.31
PRs_ESR1_High	14	52.23
PRs_ESR1_High	21.5	18.52
PRs_ESR1_High	3	10.65
PRs_ESR1_High	20.5	23
GRs	5	71.76
GRs	2.5	56
PRs_ESR1_High	3	19.41
PRs_ESR1_Low	55	42.3
GRs	2	22.39
PRs_ESR1_High	2.5	23.59
PRs_ESR1_High	2.5	47.85
GRs	2.5	16.07
GRs	2.5	62
GRs	3.5	9.96
GRs	1.5	11.43
GRs	5	50
GRs	1	17.11
PRs_ESR1_High	3	10
PRs_ESR1_High	4	16.75
PRs_ESR1_High	1	14.09
PRs_ESR1_High	5	11.51
GRs	1	35.62
PRs_ESR1_High	5	16.25
PRs_ESR1_Low	33	28.42
GRs	10	41.98
PRs_ESR1_Low	3	23.96
PRs_ESR1_High	7.5	29.79
GRs	4	42
PRs_ESR1_Low	7.5	26.1
GRs	3	31.26
PRs_ESR1_High	0.5	54.6
GRs	3.5	15.21
PRs_ESR1_Low	15	27
GRs	3	35.13
GRs	12.5	22.02
GRs	1.5	31.2
GRs	0.5	16.03
GRs	5	25.08
GRs	0.5	13.53
GRs	2.5	41
GRs	0.5	15.34
GRs	1	41.59
PRs_ESR1_Low	6	31.48
PRs_ESR1_High	2	39.1
PRs_ESR1_High	1.5	21.13
GRs	5	27
PRs_ESR1_Low	0.5	11.06
PRs_ESR1_Low	3	5
PRs_ESR1_Low	7.5	15.79
GRs	5	125.33
GRs	6	47.22
PRs_ESR1_Low	47.5	41.18
GRs	3	43.09
PRs_ESR1_High	7.5	29
GRs	5	27.02
GRs	10	9.34
GRs	4	24
PRs_ESR1_High	3.5	34.49
GRs	3.5	28.07
GRs	4	27.85
PRs_ESR1_Low	2	42
GRs	2	15.52
GRs	1	24
PRs_ESR1_High	10	17.45
PRs_ESR1_High	3	19.8
PRs_ESR1_High	3.5	35.81
GRs	14	23.36
PRs_ESR1_High	4	31
PRs_ESR1_High	3	15.53
GRs	0.5	33.41
GRs	37.5	52
GRs	4	61.46
GRs	1	35.18
GRs	16	35.46
PRs_ESR1_Low	20	13.73
GRs	12.5	69.41
GRs	1	23.43
PRs_ESR1_High	1	33.9
GRs	1	10
PRs_ESR1_Low	10	31.02
GRs	5	34.65
PRs_ESR1_High	2	31.79
PRs_ESR1_Low	10	60.58
GRs	1.5	15.55
GRs	5	50
GRs	35	23
GRs	4	36.36
PRs_ESR1_High	7.5	18
PRs_ESR1_High	7.5	8.14
PRs_ESR1_High	4	25
GRs	1	18.83
GRs	0.5	24.2
GRs	1	16.82
GRs	0.5	32.49
