# Supplementary material for: Molecular profiling of aromatase inhibitor sensitive and resistant ER+HER2- postmenopausal breast cancers
Source: Nat Commun. 2023 Jul 7;14:4017. doi: 10.1038/s41467-023-39613-z (PMC10328947; doi:10.1038/s41467-023-39613-z)
Supplement: Supplementary file 9 — Source Data [file 41467_2023_39613_MOESM9_ESM.zip › Source_data_Supplementary_Fig_7b-k.xlsx]

## Sheet: Source_data_Supplementary_Fig_7
	GRs	GRs	GRs	GRs	GRs	GRs	GRs	GRs	GRs	GRs	GRs	GRs	PRs_ESR1_High	PRs_ESR1_High	PRs_ESR1_High	PRs_ESR1_High	PRs_ESR1_High	PRs_ESR1_High	PRs_ESR1_High	PRs_ESR1_High	PRs_ESR1_High	PRs_ESR1_High	PRs_ESR1_High	PRs_ESR1_High	PRs_ESR1_High	PRs_ESR1_High	PRs_ESR1_Low	PRs_ESR1_Low	PRs_ESR1_Low	PRs_ESR1_Low	PRs_ESR1_Low	PRs_ESR1_Low	PRs_ESR1_Low	PRs_ESR1_Low	PRs_ESR1_Low	PRs_ESR1_Low	PRs_ESR1_Low	PRs_ESR1_Low
FOXP3 Stroma (density cells/um2)	0.000143293	7.87e-05	1.49e-05	7.13e-05	9.63e-07	6.61e-05	2.66e-05	1.33e-06	0.000412174	0.000413594	2.3e-05	7.15e-06	8.52e-05	4.57e-05	1.11e-05	6.22e-05	0.000687404	0.000353239	7.87e-05	0.000238044	8.13e-05	0.00023682	3.43e-05	3.93e-05	0.000316439	0.000151339	0.000206109	0.000307135	0.000283825	8.14e-05	2.86e-05	0.000191991	9.23e-05	6.86e-05	0.000211031	0.000102232	1.17e-05	0.000770225
FOXP3 Tumour (density cells/um2)	5.17e-05	5.33e-05	1.5e-05	4.07e-05	3.09e-05	0.00015687	5.86e-05	2.1e-06	8.21e-05	0.000224137	7.11e-06	4.46e-06	8.1e-06	1.14e-05	2.12e-06	1.16e-05	0.000812593	0.000332275	2.34e-05	0.000116509	1.59e-05	4.6e-05	5.67e-05	2.4e-05	0.000101625	9.86e-05	7.9e-05	9.22e-05	0.000311685	3.25e-06	9.29e-05	8.26e-05	6.33e-05	8.77e-05	0.000111017	0.000259105	1.31e-05	0.000133681
CD3 Stroma (density cells/um2)	0.000593425	0.000532503	0.000173147	5.81e-05	0.000106565	3.57e-05	0.000228359	6.27e-05	0.00298722	0.00178437	0.000161813	2.73e-05	0.000589975	0.00016552	0.000465211	0.000497453	0.00400234	0.00782713	0.00044643	0.00235476	0.000230046	0.0003787	8.94e-05	0.000151527	0.00107748	0.000145056	0.000473213	0.000775948	0.000587027	0.000206365	0.000230663	0.000345129	0.000904973	0.00170189	0.000344981	0.00135526	5.22e-06	0.00503022
CD3 Tumour (density cells/um2)	0.00011241	0.000162188	9.35e-05	2.57e-05	5.76e-05	6.9e-05	0.000577339	0.000279035	0.000362478	0.000445083	2.3e-05	5.36e-06	6.67e-05	1.34e-05	0.000202928	9.33e-05	0.00370725	0.00126468	0.00013458	0.000981755	0.000102677	8.96e-05	0.000110739	2.47e-05	0.000246212	9.48e-05	0.000213337	0.000533173	0.000160457	7.42e-06	0.000262985	4.34e-05	0.000152632	0.000464958	8.42e-05	0.000311975	3.58e-06	0.000908894
CD3/FOXP3 Stroma (density cells/um2)	4.23e-05	6.1e-05	5.68e-06	3.56e-06	5.57e-07	5.33e-06	1.95e-05	5.34e-07	0.000309304	0.000180697	9.3e-06	5.4e-07	4.77e-05	5.02e-06	8.38e-06	4.23e-05	0.000534955	0.000281149	5.68e-05	0.000144705	3.12e-05	5.44e-05	1.27e-05	1.54e-05	0.000179455	2.84e-05	6.88e-05	0.000150955	0.000143148	2.61e-05	1.6e-05	5.77e-05	4.84e-05	3.54e-05	8.05e-05	5.95e-05	1.24e-07	0.000469589
CD3/FOXP3 Tumour (density cells/um2)	1.15e-05	3.16e-05	5.88e-06	1.53e-06	7.53e-06	8.4e-06	4.71e-05	0	3.63e-05	5.64e-05	1.76e-06	7.44e-07	1.87e-06	0	2.12e-06	5.35e-06	0.000590305	0.000135623	1.12e-05	5.58e-05	7.61e-06	6.04e-06	1.63e-05	2.67e-06	2.8e-05	2.07e-05	2.63e-05	3.69e-05	6.53e-05	0	3.31e-05	4.61e-06	1.19e-05	2.92e-05	1.75e-05	6.42e-05	0	3.9e-05
CD68 Stroma (density cells/um2)	0.000144135	0.000298679	4.32e-05	0.000346106	2.2e-05	0.000595235	0.000131063	6.4e-06	0.00105776	0.000588723	0.000105318	2.28e-05	0.000145289	2.45e-05	4.69e-06	0.000197197	0.000881687	0.000739519	0.000121943	0.000102482	7.06e-05	0.00014851	0.000212585	0.00011741	0.00021729	0.000189918	0.00058046	0.000572613	0.000115468	0.000200357	4.39e-05	6.36e-05	2.29e-05	0.000528784	0.000216855	0.00032158	1.69e-05	0.000275043
CD68 Tumour (density cells/um2)	6.25e-05	0.000383653	7.12e-05	0.000341826	0.000124319	0.000860628	0.000159996	6.29e-05	0.00074248	0.000452479	0.000170367	5.13e-05	5.16e-05	9.03e-06	2.66e-05	0.000134902	0.00200102	0.00065777	0.000103919	0.000100152	5.98e-05	0.000235474	0.000370767	9.58e-05	0.000143873	0.000272978	0.000373998	0.000392526	0.000149807	0.00020963	8.19e-05	0.000176721	1.79e-05	0.000250129	0.00022284	0.00141612	8.17e-05	0.000984804
CD20 Stroma (density cells/um2)	0.000123747	3.19e-05	2.99e-07	0	1.27e-06	4.27e-06	0	2.67e-07	0.000327059	0.000245105	4.18e-05	2.7e-07	4.58e-05	3.39e-06	8.38e-05	0.000191481	0.00226597	0.00287758	0.000124471	0.00115839	1.65e-06	1.06e-05	6.96e-06	3.17e-05	0.000441759	1.69e-06	3.87e-05	9.53e-05	0.000389407	2.4e-05	3.27e-06	0.000117468	0.000825122	0.000278342	1.71e-06	0.000314921	1.12e-06	0.000512375
CD20 Tumour (density cells/um2)	2.91e-05	3.66e-06	4.06e-07	6.11e-07	5.54e-05	3.49e-05	3.89e-06	0	2.73e-05	9.8e-05	6.33e-07	0	0	0	1.38e-05	2.86e-06	0.00123835	0.000332275	2.76e-05	0.000138169	0	1.86e-06	1.69e-06	6.01e-06	9.88e-05	2.5e-06	2.63e-06	1.07e-06	9.94e-06	0	0	3.95e-06	4.63e-05	3.03e-06	2.01e-07	1.31e-06	0	2.75e-05
