# Supplementary material for: Molecular profiling of aromatase inhibitor sensitive and resistant ER+HER2- postmenopausal breast cancers
Source: Nat Commun. 2023 Jul 7;14:4017. doi: 10.1038/s41467-023-39613-z (PMC10328947; doi:10.1038/s41467-023-39613-z)
Supplement: Supplementary file 9 — Source Data [file 41467_2023_39613_MOESM9_ESM.zip › Source_data_Supplementary_Fig_8a.xlsx]

## Sheet: Source_data_Supplementary_Fig_8
gene1	gene2	pValue	oddsRatio	0	11	1	10	pAdj	Event	pair
SETD2	KMT2C	1.08e-05	14.5603	300	8	27	6	0.000497089	Co_Occurence	KMT2C, SETD2
ERBB2	ERBB3	0.000167307	25.9396	323	4	8	6	0.00741299	Co_Occurence	ERBB2, ERBB3
CREBBP	BIRC6	0.000885649	14.7946	318	4	12	7	0.0377877	Co_Occurence	BIRC6, CREBBP
SYNE1	ATR	0.00110607	15.3204	313	4	4	20	0.0455071	Co_Occurence	ATR, SYNE1
MKI67	ARID1A	0.00128109	25.9764	323	3	12	3	0.0508901	Co_Occurence	ARID1A, MKI67
SETD2	SYNE1	0.00147434	8.87945	308	5	19	9	0.0566148	Co_Occurence	SETD2, SYNE1
MAP3K4	PIK3CA	0.0015772	Inf	223	6	112	0	0.058611	Co_Occurence	MAP3K4, PIK3CA
KMT2A	RELN	0.00189157	11.2774	316	4	10	11	0.0680964	Co_Occurence	KMT2A, RELN
ERBB2	CTCF	0.00196926	19.2258	324	3	7	7	0.0687451	Co_Occurence	CTCF, ERBB2
GATA3	NCOR1	0.0024437	6.30153	297	6	10	28	0.0782491	Co_Occurence	GATA3, NCOR1
TP53	XBP1	0.00256269	7.76855	255	7	3	76	0.0782491	Co_Occurence	TP53, XBP1
DNAH11	FOXO3	0.00266133	18.0171	321	3	4	13	0.0782491	Co_Occurence	DNAH11, FOXO3
DNAH11	MED23	0.00266133	18.0171	321	3	4	13	0.0782491	Co_Occurence	DNAH11, MED23
NCOR2	CREBBP	0.00266529	16.8276	323	3	8	7	0.0782491	Co_Occurence	CREBBP, NCOR2
NCOR2	PRKDC	0.00266529	16.8276	323	3	8	7	0.0782491	Co_Occurence	NCOR2, PRKDC
USP9X	PIK3CA	0.00271698	4.91098	218	12	106	5	0.0782491	Co_Occurence	PIK3CA, USP9X
SETD2	USP9X	0.0031409	9.50753	314	4	13	10	0.0882516	Co_Occurence	SETD2, USP9X
DNAH11	KMT2A	0.00325955	9.36507	314	4	11	12	0.0894048	Co_Occurence	DNAH11, KMT2A
USP9X	KMT2C	0.00410305	5.50034	295	6	29	11	0.109924	Co_Occurence	KMT2C, USP9X
MED23	NF1	0.0044805	14.5738	318	3	16	4	0.115337	Co_Occurence	MED23, NF1
CREBBP	SYNE1	0.00450537	8.73264	310	4	20	7	0.115337	Co_Occurence	CREBBP, SYNE1
BRCA1	KMT2C	0.00487939	9.61116	302	4	31	4	0.119145	Co_Occurence	BRCA1, KMT2C
AKT1	PIK3CA	0.00493989	0.0977355	205	1	117	18	0.119145	Mutually_Exclusive	AKT1, PIK3CA
ATR	USP9X	0.00496436	13.3752	319	3	14	5	0.119145	Co_Occurence	ATR, USP9X
TP53	RUNX1	0.00508097	4.3372	251	9	7	74	0.119455	Co_Occurence	RUNX1, TP53
MAP3K4	MED23	0.00522296	31.3518	330	2	5	4	0.120337	Co_Occurence	MAP3K4, MED23
FOXA1	TBX3	0.00550713	5.97149	304	5	18	14	0.124396	Co_Occurence	FOXA1, TBX3
GATA3	TP53	0.00575998	0.174952	226	2	81	32	0.126863	Mutually_Exclusive	GATA3, TP53
TP53	CDH1	0.0058366	0.168907	225	2	33	81	0.126863	Mutually_Exclusive	CDH1, TP53
SYNE1	KMT2C	0.00628918	4.22186	289	7	28	17	0.134169	Co_Occurence	KMT2C, SYNE1
RB1	KMT2A	0.00689831	11.1727	319	3	12	7	0.139631	Co_Occurence	KMT2A, RB1
MAP3K4	ATR	0.00690883	26.2343	329	2	6	4	0.139631	Co_Occurence	ATR, MAP3K4
MKI67	BRCA1	0.00690883	26.2343	329	2	6	4	0.139631	Co_Occurence	BRCA1, MKI67
CREBBP	RELN	0.00752057	10.6726	319	3	11	8	0.147835	Co_Occurence	CREBBP, RELN
FOXA1	KMT2C	0.00769974	4.62875	293	6	29	13	0.147835	Co_Occurence	FOXA1, KMT2C
NF1	KMT2C	0.00769974	4.62875	293	6	29	13	0.147835	Co_Occurence	KMT2C, NF1
AKT1	RUNX1	0.00823112	6.80721	310	4	12	15	0.150414	Co_Occurence	AKT1, RUNX1
NF1	SPEN	0.00823112	6.80721	310	4	12	15	0.150414	Co_Occurence	NF1, SPEN
NCOR2	DNAH11	0.00835632	10.2973	318	3	13	7	0.150414	Co_Occurence	DNAH11, NCOR2
ERBB2	RUNX1	0.00835632	10.2973	318	3	13	7	0.150414	Co_Occurence	ERBB2, RUNX1
CREBBP	BRCA2	0.00923179	9.76756	318	3	12	8	0.163616	Co_Occurence	BRCA2, CREBBP
BIRC6	MAP3K1	0.00954053	5.18217	299	5	26	11	0.166526	Co_Occurence	BIRC6, MAP3K1
NF1	USP9X	0.0103768	6.26956	309	4	13	15	0.178419	Co_Occurence	NF1, USP9X
CTCF	MAP3K4	0.0109281	19.7542	327	2	4	8	0.179845	Co_Occurence	CTCF, MAP3K4
ERBB2	MAP3K4	0.0109281	19.7542	327	2	4	8	0.179845	Co_Occurence	ERBB2, MAP3K4
NCOR2	NOTCH1	0.0109281	19.7542	327	2	4	8	0.179845	Co_Occurence	NCOR2, NOTCH1
CREBBP	SPEN	0.0111578	8.99972	317	3	13	8	0.18104	Co_Occurence	CREBBP, SPEN
ERBB3	ARID1A	0.0119801	8.67034	317	3	12	9	0.190278	Co_Occurence	ARID1A, ERBB3
CBFB	KMT2C	0.0120575	4.89452	296	5	30	10	0.190278	Co_Occurence	CBFB, KMT2C
KMT2C	CTCF	0.0125723	6.38696	300	4	6	31	0.191612	Co_Occurence	CTCF, KMT2C
KMT2C	ERBB2	0.0125723	6.38696	300	4	6	31	0.191612	Co_Occurence	ERBB2, KMT2C
MAP3K1	USP9X	0.012641	4.73853	298	5	12	26	0.191612	Co_Occurence	MAP3K1, USP9X
NOTCH1	CREBBP	0.0132505	17.5683	326	2	9	4	0.1957	Co_Occurence	CREBBP, NOTCH1
MAP3K4	PRKDC	0.0132505	17.5683	326	2	9	4	0.1957	Co_Occurence	MAP3K4, PRKDC
CTCF	FOXA1	0.0137844	8.31628	315	3	16	7	0.198495	Co_Occurence	CTCF, FOXA1
NCOR2	FOXA1	0.0137844	8.31628	315	3	16	7	0.198495	Co_Occurence	FOXA1, NCOR2
PIK3CA	KMT2C	0.0139896	2.47578	207	19	16	99	0.198952	Co_Occurence	KMT2C, PIK3CA
ERBB3	NCOR1	0.014447	7.98806	316	3	13	9	0.198952	Co_Occurence	ERBB3, NCOR1
ERBB3	RUNX1	0.014447	7.98806	316	3	13	9	0.198952	Co_Occurence	ERBB3, RUNX1
MED23	ERBB2	0.0150585	15.8442	326	2	8	5	0.198952	Co_Occurence	ERBB2, MED23
FOXO3	NCOR2	0.0150585	15.8442	326	2	8	5	0.198952	Co_Occurence	FOXO3, NCOR2
MED23	NCOR2	0.0150585	15.8442	326	2	8	5	0.198952	Co_Occurence	MED23, NCOR2
SYNE1	ARID1A	0.015335	5.51065	306	4	11	20	0.198952	Co_Occurence	ARID1A, SYNE1
SYNE1	KMT2D	0.015335	5.51065	306	4	11	20	0.198952	Co_Occurence	KMT2D, SYNE1
NF1	FOXA1	0.015705	5.40667	307	4	15	15	0.198952	Co_Occurence	FOXA1, NF1
ERBB3	MKI67	0.0157741	15.8061	325	2	4	10	0.198952	Co_Occurence	ERBB3, MKI67
ERBB3	NOTCH1	0.0157741	15.8061	325	2	4	10	0.198952	Co_Occurence	ERBB3, NOTCH1
MAP3K4	KMT2C	0.0160316	9.34376	303	3	32	3	0.198952	Co_Occurence	KMT2C, MAP3K4
KMT2C	BIRC6	0.0162339	4.4378	295	5	11	30	0.198952	Co_Occurence	BIRC6, KMT2C
KMT2C	NCOR1	0.0162339	4.4378	295	5	11	30	0.198952	Co_Occurence	KMT2C, NCOR1
MAP3K1	PIK3CA	0.0171126	2.50537	209	17	101	14	0.207513	Co_Occurence	MAP3K1, PIK3CA
MED23	CREBBP	0.0182225	14.08	325	2	9	5	0.217119	Co_Occurence	CREBBP, MED23
FOXA1	PRKDC	0.0182817	7.26652	314	3	8	16	0.217119	Co_Occurence	FOXA1, PRKDC
ARID1A	RELN	0.0187759	7.0693	315	3	11	12	0.218483	Co_Occurence	ARID1A, RELN
KMT2D	SETD2	0.0187759	7.0693	315	3	11	12	0.218483	Co_Occurence	KMT2D, SETD2
ATR	ERBB2	0.0197618	13.215	325	2	8	6	0.227656	Co_Occurence	ATR, ERBB2
FOXA1	MAP3K1	0.0207789	4.03933	296	5	26	14	0.237003	Co_Occurence	FOXA1, MAP3K1
MAP3K4	SETD2	0.0214041	13.1461	323	2	12	4	0.24174	Co_Occurence	MAP3K4, SETD2
RELN	BIRC6	0.0225408	6.50904	314	3	13	11	0.252107	Co_Occurence	BIRC6, RELN
PTEN	BRCA2	0.0228421	6.46646	314	3	12	12	0.25302	Co_Occurence	BRCA2, PTEN
ERBB3	FOXA1	0.0235119	6.44571	313	3	16	9	0.257959	Co_Occurence	ERBB3, FOXA1
USP9X	SYNE1	0.0242548	4.63982	304	4	20	13	0.258935	Co_Occurence	SYNE1, USP9X
KMT2D	MAP3K4	0.0244999	12.1226	322	2	4	13	0.258935	Co_Occurence	KMT2D, MAP3K4
KMT2A	MKI67	0.0244999	12.1226	322	2	4	13	0.258935	Co_Occurence	KMT2A, MKI67
KMT2D	NOTCH1	0.0244999	12.1226	322	2	4	13	0.258935	Co_Occurence	KMT2D, NOTCH1
ERBB3	CDH1	0.0254631	4.76922	298	4	31	8	0.266668	Co_Occurence	CDH1, ERBB3
DNAH11	ARID1A	0.0273611	5.95452	313	3	12	13	0.271171	Co_Occurence	ARID1A, DNAH11
NCOR1	CBFB	0.0273611	5.95452	313	3	12	13	0.271171	Co_Occurence	CBFB, NCOR1
BIRC6	KMT2A	0.0273611	5.95452	313	3	12	13	0.271171	Co_Occurence	BIRC6, KMT2A
SPEN	KMT2D	0.0273611	5.95452	313	3	12	13	0.271171	Co_Occurence	KMT2D, SPEN
NCOR1	AFDN	0.0277762	11.2379	321	2	4	14	0.271171	Co_Occurence	AFDN, NCOR1
BIRC6	MAP3K4	0.0277762	11.2379	321	2	4	14	0.271171	Co_Occurence	BIRC6, MAP3K4
SPEN	MAP3K4	0.0277762	11.2379	321	2	4	14	0.271171	Co_Occurence	MAP3K4, SPEN
DNAH11	MKI67	0.0277762	11.2379	321	2	4	14	0.271171	Co_Occurence	DNAH11, MKI67
NCOR2	ERBB2	0.0307676	9.90437	323	2	8	8	0.294873	Co_Occurence	ERBB2, NCOR2
NF1	TBX3	0.030979	4.22212	303	4	19	15	0.294873	Co_Occurence	NF1, TBX3
TBX3	PRKDC	0.03106	5.75413	310	3	8	20	0.294873	Co_Occurence	PRKDC, TBX3
USP9X	MAP3K4	0.0312279	10.4714	320	2	4	15	0.294873	Co_Occurence	MAP3K4, USP9X
USP9X	KMT2D	0.032335	5.5162	312	3	12	14	0.300843	Co_Occurence	KMT2D, USP9X
NCOR1	DNAH11	0.0327012	5.48385	312	3	13	13	0.300843	Co_Occurence	DNAH11, NCOR1
TP53	MKI67	0.0329264	6.43598	256	4	2	79	0.300843	Co_Occurence	MKI67, TP53
ARID1A	FOXO3	0.033427	9.70286	321	2	5	13	0.300843	Co_Occurence	ARID1A, FOXO3
KMT2D	MED12	0.033427	9.70286	321	2	5	13	0.300843	Co_Occurence	KMT2D, MED12
ARID1A	MED23	0.033427	9.70286	321	2	5	13	0.300843	Co_Occurence	ARID1A, MED23
KMT2C	CDH1	0.0350847	0	271	0	35	35	0.30616	Mutually_Exclusive	CDH1, KMT2C
NF1	SYNE1	0.035833	3.99962	302	4	20	15	0.30616	Co_Occurence	NF1, SYNE1
SETD2	NF1	0.0361954	5.25219	311	3	16	11	0.30616	Co_Occurence	NF1, SETD2
PRKDC	CTCF	0.0370126	8.79592	322	2	8	9	0.30616	Co_Occurence	CTCF, PRKDC
CREBBP	ERBB2	0.0370126	8.79592	322	2	8	9	0.30616	Co_Occurence	CREBBP, ERBB2
CREBBP	KDM6A	0.0370126	8.79592	322	2	8	9	0.30616	Co_Occurence	CREBBP, KDM6A
MAP3K1	KMT2A	0.0375313	4.00056	299	4	11	27	0.30616	Co_Occurence	KMT2A, MAP3K1
MAP3K1	KMT2D	0.0375313	4.00056	299	4	11	27	0.30616	Co_Occurence	KMT2D, MAP3K1
MED23	BIRC6	0.0378221	8.99377	320	2	14	5	0.30616	Co_Occurence	BIRC6, MED23
FOXO3	SPEN	0.0378221	8.99377	320	2	14	5	0.30616	Co_Occurence	FOXO3, SPEN
MED12	SPEN	0.0378221	8.99377	320	2	14	5	0.30616	Co_Occurence	MED12, SPEN
MED23	SPEN	0.0378221	8.99377	320	2	14	5	0.30616	Co_Occurence	MED23, SPEN
MYH9	SPEN	0.0378221	8.99377	320	2	14	5	0.30616	Co_Occurence	MYH9, SPEN
SETD2	ATR	0.0380982	8.77163	321	2	6	12	0.30616	Co_Occurence	ATR, SETD2
SETD2	BRCA1	0.0380982	8.77163	321	2	6	12	0.30616	Co_Occurence	BRCA1, SETD2
PIK3CA	TBX3	0.0384818	2.629	213	13	10	105	0.30616	Co_Occurence	PIK3CA, TBX3
NF1	MAP3K4	0.0386377	9.20296	318	2	4	17	0.30616	Co_Occurence	MAP3K4, NF1
ATR	KMT2C	0.0388015	5.59339	301	3	32	5	0.30616	Co_Occurence	ATR, KMT2C
USP9X	MED12	0.0424381	8.37804	319	2	5	15	0.322744	Co_Occurence	MED12, USP9X
USP9X	MED23	0.0424381	8.37804	319	2	5	15	0.322744	Co_Occurence	MED23, USP9X
ARID1A	ATR	0.0434366	8.08278	320	2	6	13	0.322744	Co_Occurence	ARID1A, ATR
BRCA2	ATR	0.0434366	8.08278	320	2	6	13	0.322744	Co_Occurence	ATR, BRCA2
ARID1A	BRCA1	0.0434366	8.08278	320	2	6	13	0.322744	Co_Occurence	ARID1A, BRCA1
KMT2D	BRCA1	0.0434366	8.08278	320	2	6	13	0.322744	Co_Occurence	BRCA1, KMT2D
CBFB	FOXA1	0.0436433	4.80175	310	3	16	12	0.322744	Co_Occurence	CBFB, FOXA1
KMT2D	NF1	0.0436433	4.80175	310	3	16	12	0.322744	Co_Occurence	KMT2D, NF1
ERBB3	CTCF	0.0437155	7.90551	321	2	8	10	0.322744	Co_Occurence	CTCF, ERBB3
ERBB3	NCOR2	0.0437155	7.90551	321	2	8	10	0.322744	Co_Occurence	ERBB3, NCOR2
PIK3CA	NF1	0.0441956	2.75391	215	11	8	107	0.322744	Co_Occurence	NF1, PIK3CA
KMT2C	RELN	0.0442653	3.79542	296	4	10	31	0.322744	Co_Occurence	KMT2C, RELN
SPEN	MAP3K1	0.0468615	3.65666	298	4	27	12	0.339525	Co_Occurence	MAP3K1, SPEN
BRCA1	BIRC6	0.0490511	7.49108	319	2	14	6	0.348808	Co_Occurence	BIRC6, BRCA1
ARID1B	RUNX1	0.0490511	7.49108	319	2	14	6	0.348808	Co_Occurence	ARID1B, RUNX1
BRCA1	SPEN	0.0490511	7.49108	319	2	14	6	0.348808	Co_Occurence	BRCA1, SPEN
ARID1A	PIK3CA	0.0495717	2.97584	217	9	109	6	0.350347	Co_Occurence	ARID1A, PIK3CA
ARID1A	GATA3	0.0509578	3.56699	296	4	30	11	0.355778	Co_Occurence	ARID1A, GATA3
CBFB	GATA3	0.0509578	3.56699	296	4	30	11	0.355778	Co_Occurence	CBFB, GATA3
NF1	BIRC6	0.0518154	4.42189	309	3	13	16	0.357071	Co_Occurence	BIRC6, NF1
MED23	AKT1	0.0523006	7.36101	317	2	17	5	0.357071	Co_Occurence	AKT1, MED23
CREBBP	ERBB3	0.0523828	7.01782	320	2	10	9	0.357071	Co_Occurence	CREBBP, ERBB3
PRKDC	ERBB3	0.0523828	7.01782	320	2	10	9	0.357071	Co_Occurence	ERBB3, PRKDC
CTCF	MAP3K1	0.052723	4.60188	303	3	28	7	0.357276	Co_Occurence	CTCF, MAP3K1
BRCA1	USP9X	0.0549294	6.97651	318	2	15	6	0.37005	Co_Occurence	BRCA1, USP9X
CBFB	CDH1	0.0559772	3.44128	295	4	31	11	0.37275	Co_Occurence	CBFB, CDH1
KMT2D	KMT2C	0.0559772	3.44128	295	4	31	11	0.37275	Co_Occurence	KMT2C, KMT2D
SETD2	ERBB2	0.0583905	6.56396	319	2	8	12	0.382192	Co_Occurence	ERBB2, SETD2
RELN	KDM6A	0.0583905	6.56396	319	2	8	12	0.382192	Co_Occurence	KDM6A, RELN
SETD2	NCOR2	0.0583905	6.56396	319	2	8	12	0.382192	Co_Occurence	NCOR2, SETD2
SYNE1	AFDN	0.0598939	7.02705	313	2	4	22	0.385463	Co_Occurence	AFDN, SYNE1
SYNE1	MAP3K4	0.0598939	7.02705	313	2	4	22	0.385463	Co_Occurence	MAP3K4, SYNE1
SYNE1	NOTCH1	0.0598939	7.02705	313	2	4	22	0.385463	Co_Occurence	NOTCH1, SYNE1
FOXA1	USP9X	0.0606951	4.09547	308	3	14	16	0.388449	Co_Occurence	FOXA1, USP9X
TP53	MED12	0.062638	4.28011	255	4	3	79	0.397653	Co_Occurence	MED12, TP53
BIRC6	GATA3	0.0631689	3.2607	295	4	30	12	0.397653	Co_Occurence	BIRC6, GATA3
SPEN	GATA3	0.0631689	3.2607	295	4	30	12	0.397653	Co_Occurence	GATA3, SPEN
ERBB2	ARID1A	0.0663124	6.04552	318	2	13	8	0.406694	Co_Occurence	ARID1A, ERBB2
NCOR2	ARID1A	0.0663124	6.04552	318	2	13	8	0.406694	Co_Occurence	ARID1A, NCOR2
RB1	PTEN	0.0663124	6.04552	318	2	13	8	0.406694	Co_Occurence	PTEN, RB1
XBP1	PTEN	0.0663124	6.04552	318	2	13	8	0.406694	Co_Occurence	PTEN, XBP1
SYNE1	RELN	0.066738	3.94724	306	3	11	21	0.406694	Co_Occurence	RELN, SYNE1
TBX3	SYNE1	0.0673774	3.12106	298	4	20	19	0.406694	Co_Occurence	SYNE1, TBX3
FOXA1	ARID1B	0.0674293	6.12642	316	2	6	17	0.406694	Co_Occurence	ARID1B, FOXA1
NF1	BRCA1	0.0674293	6.12642	316	2	6	17	0.406694	Co_Occurence	BRCA1, NF1
DNAH11	KMT2C	0.069225	3.14527	294	4	31	12	0.41535	Co_Occurence	DNAH11, KMT2C
SETD2	PRKDC	0.0696949	5.82399	318	2	9	12	0.416003	Co_Occurence	PRKDC, SETD2
ARID1A	TBX3	0.071557	3.80036	306	3	20	12	0.417135	Co_Occurence	ARID1A, TBX3
KMT2D	TBX3	0.071557	3.80036	306	3	20	12	0.417135	Co_Occurence	KMT2D, TBX3
RB1	CDH1	0.0719443	3.97868	299	3	32	7	0.417135	Co_Occurence	CDH1, RB1
NCOR2	KMT2C	0.0719443	3.97868	299	3	32	7	0.417135	Co_Occurence	KMT2C, NCOR2
RB1	BIRC6	0.0745918	5.6014	317	2	14	8	0.417135	Co_Occurence	BIRC6, RB1
ERBB2	DNAH11	0.0745918	5.6014	317	2	14	8	0.417135	Co_Occurence	DNAH11, ERBB2
KDM6A	DNAH11	0.0745918	5.6014	317	2	14	8	0.417135	Co_Occurence	DNAH11, KDM6A
NCOR2	NCOR1	0.0745918	5.6014	317	2	14	8	0.417135	Co_Occurence	NCOR1, NCOR2
RB1	RUNX1	0.0745918	5.6014	317	2	14	8	0.417135	Co_Occurence	RB1, RUNX1
XBP1	RUNX1	0.0745918	5.6014	317	2	14	8	0.417135	Co_Occurence	RUNX1, XBP1
CTCF	SPEN	0.0745918	5.6014	317	2	14	8	0.417135	Co_Occurence	CTCF, SPEN
ERBB2	SPEN	0.0745918	5.6014	317	2	14	8	0.417135	Co_Occurence	ERBB2, SPEN
NCOR2	SPEN	0.0745918	5.6014	317	2	14	8	0.417135	Co_Occurence	NCOR2, SPEN
CREBBP	ARID1A	0.078997	5.3643	317	2	13	9	0.435428	Co_Occurence	ARID1A, CREBBP
CREBBP	KMT2A	0.078997	5.3643	317	2	13	9	0.435428	Co_Occurence	CREBBP, KMT2A
PRKDC	KMT2D	0.078997	5.3643	317	2	13	9	0.435428	Co_Occurence	KMT2D, PRKDC
SYNE1	PTEN	0.0795887	3.60845	305	3	12	21	0.436601	Co_Occurence	PTEN, SYNE1
SYNE1	MYH9	0.0802764	5.61574	312	2	5	22	0.437386	Co_Occurence	MYH9, SYNE1
FOXA1	AKT1	0.0804912	3.56381	306	3	16	16	0.437386	Co_Occurence	AKT1, FOXA1
USP9X	CTCF	0.0832058	5.21594	316	2	8	15	0.441719	Co_Occurence	CTCF, USP9X
USP9X	ERBB2	0.0832058	5.21594	316	2	8	15	0.441719	Co_Occurence	ERBB2, USP9X
USP9X	KDM6A	0.0832058	5.21594	316	2	8	15	0.441719	Co_Occurence	KDM6A, USP9X
USP9X	NCOR2	0.0832058	5.21594	316	2	8	15	0.441719	Co_Occurence	NCOR2, USP9X
USP9X	XBP1	0.0832058	5.21594	316	2	8	15	0.441719	Co_Occurence	USP9X, XBP1
NCOR1	TBX3	0.0842129	3.49829	305	3	20	13	0.442983	Co_Occurence	NCOR1, TBX3
SPEN	TBX3	0.0842129	3.49829	305	3	20	13	0.442983	Co_Occurence	SPEN, TBX3
SETD2	PIK3CA	0.0867303	2.62224	217	8	110	6	0.454151	Co_Occurence	PIK3CA, SETD2
CREBBP	DNAH11	0.0886883	4.9691	316	2	14	9	0.46022	Co_Occurence	CREBBP, DNAH11
CREBBP	NCOR1	0.0886883	4.9691	316	2	14	9	0.46022	Co_Occurence	CREBBP, NCOR1
KMT2C	CREBBP	0.0920564	3.47247	298	3	8	32	0.475202	Co_Occurence	CREBBP, KMT2C
CBFB	ERBB3	0.0924003	4.81779	316	2	10	13	0.475202	Co_Occurence	CBFB, ERBB3
SYNE1	SPEN	0.0934613	3.32209	304	3	13	21	0.477446	Co_Occurence	SPEN, SYNE1
ATM	RELN	0.0942729	4.74546	316	2	12	11	0.477446	Co_Occurence	ATM, RELN
ARID1B	TBX3	0.0950853	4.90835	312	2	21	6	0.477446	Co_Occurence	ARID1B, TBX3
AFDN	MAP3K1	0.0953235	5.22921	306	2	29	4	0.477446	Co_Occurence	AFDN, MAP3K1
MAP3K4	MAP3K1	0.0953235	5.22921	306	2	29	4	0.477446	Co_Occurence	MAP3K1, MAP3K4
NOTCH1	MAP3K1	0.0953235	5.22921	306	2	29	4	0.477446	Co_Occurence	MAP3K1, NOTCH1
USP9X	TBX3	0.0977867	3.23956	304	3	20	14	0.479952	Co_Occurence	TBX3, USP9X
CREBBP	USP9X	0.0987394	4.62682	315	2	15	9	0.479952	Co_Occurence	CREBBP, USP9X
PRKDC	USP9X	0.0987394	4.62682	315	2	15	9	0.479952	Co_Occurence	PRKDC, USP9X
PIK3CA	CTCF	0.100453	2.92303	219	6	4	112	0.479952	Co_Occurence	CTCF, PIK3CA
PIK3CA	FOXO3	0.100677	0	216	0	7	118	0.479952	Mutually_Exclusive	FOXO3, PIK3CA
FOXA1	ERBB2	0.10135	4.57901	314	2	8	17	0.479952	Co_Occurence	ERBB2, FOXA1
NF1	KDM6A	0.10135	4.57901	314	2	8	17	0.479952	Co_Occurence	KDM6A, NF1
NF1	NCOR2	0.10135	4.57901	314	2	8	17	0.479952	Co_Occurence	NCOR2, NF1
FOXA1	XBP1	0.10135	4.57901	314	2	8	17	0.479952	Co_Occurence	FOXA1, XBP1
NOTCH1	AFDN	0.101751	12.8499	330	1	5	5	0.479952	Co_Occurence	AFDN, NOTCH1
MKI67	MAP3K4	0.101751	12.8499	330	1	5	5	0.479952	Co_Occurence	MAP3K4, MKI67
NOTCH1	MAP3K4	0.101751	12.8499	330	1	5	5	0.479952	Co_Occurence	MAP3K4, NOTCH1
NOTCH1	MKI67	0.101751	12.8499	330	1	5	5	0.479952	Co_Occurence	MKI67, NOTCH1
TP53	ATR	0.102335	3.20164	254	4	4	79	0.479952	Co_Occurence	ATR, TP53
TP53	BRCA1	0.102335	3.20164	254	4	4	79	0.479952	Co_Occurence	BRCA1, TP53
SYNE1	BRCA1	0.10249	4.6729	311	2	6	22	0.479952	Co_Occurence	BRCA1, SYNE1
BIRC6	ERBB3	0.103537	4.46301	315	2	10	14	0.480944	Co_Occurence	BIRC6, ERBB3
NCOR1	MAP2K4	0.103537	4.46301	315	2	10	14	0.480944	Co_Occurence	MAP2K4, NCOR1
KMT2A	ATM	0.106444	4.37017	315	2	11	13	0.492466	Co_Occurence	ATM, KMT2A
SETD2	RELN	0.107419	4.34007	315	2	12	12	0.494985	Co_Occurence	RELN, SETD2
MAP3K1	KMT2C	0.111561	2.31802	281	6	29	25	0.512025	Co_Occurence	KMT2C, MAP3K1
MAP3K4	MED12	0.117839	10.7253	329	1	6	5	0.528244	Co_Occurence	MAP3K4, MED12
MKI67	MED23	0.117839	10.7253	329	1	6	5	0.528244	Co_Occurence	MED23, MKI67
NOTCH1	MED23	0.117839	10.7253	329	1	6	5	0.528244	Co_Occurence	MED23, NOTCH1
MAP3K4	MYH9	0.117839	10.7253	329	1	6	5	0.528244	Co_Occurence	MAP3K4, MYH9
CDKN1B	CDH1	0.118045	4.54143	302	2	33	4	0.528244	Co_Occurence	CDH1, CDKN1B
MKI67	KMT2C	0.118045	4.54143	302	2	33	4	0.528244	Co_Occurence	KMT2C, MKI67
MAP2K4	PIK3CA	0.118613	2.74073	218	7	111	5	0.528244	Co_Occurence	MAP2K4, PIK3CA
ATM	SPEN	0.119045	4.04801	314	2	14	11	0.528244	Co_Occurence	ATM, SPEN
NF1	CREBBP	0.119809	4.06166	313	2	9	17	0.528244	Co_Occurence	CREBBP, NF1
NF1	PRKDC	0.119809	4.06166	313	2	9	17	0.528244	Co_Occurence	NF1, PRKDC
SETD2	ARID1A	0.121056	3.99653	314	2	13	12	0.528244	Co_Occurence	ARID1A, SETD2
RELN	BRCA2	0.121056	3.99653	314	2	13	12	0.528244	Co_Occurence	BRCA2, RELN
RELN	KMT2D	0.121056	3.99653	314	2	13	12	0.528244	Co_Occurence	KMT2D, RELN
TP53	CBFB	0.129759	0.213167	244	1	14	82	0.560664	Mutually_Exclusive	CBFB, TP53
MKI67	ATR	0.133686	9.19253	328	1	7	5	0.560664	Co_Occurence	ATR, MKI67
NOTCH1	ATR	0.133686	9.19253	328	1	7	5	0.560664	Co_Occurence	ATR, NOTCH1
MAP3K4	BRCA1	0.133686	9.19253	328	1	7	5	0.560664	Co_Occurence	BRCA1, MAP3K4
NOTCH1	BRCA1	0.133686	9.19253	328	1	7	5	0.560664	Co_Occurence	BRCA1, NOTCH1
RELN	NCOR1	0.135129	3.70193	313	2	14	12	0.560664	Co_Occurence	NCOR1, RELN
RELN	SPEN	0.135129	3.70193	313	2	14	12	0.560664	Co_Occurence	RELN, SPEN
SETD2	SPEN	0.135129	3.70193	313	2	14	12	0.560664	Co_Occurence	SETD2, SPEN
BRCA2	ARID1A	0.136166	3.68018	313	2	13	13	0.560664	Co_Occurence	ARID1A, BRCA2
KMT2D	ARID1A	0.136166	3.68018	313	2	13	13	0.560664	Co_Occurence	ARID1A, KMT2D
KMT2A	BRCA2	0.136166	3.68018	313	2	13	13	0.560664	Co_Occurence	BRCA2, KMT2A
KMT2D	KMT2A	0.136166	3.68018	313	2	13	13	0.560664	Co_Occurence	KMT2A, KMT2D
PTEN	KMT2A	0.136166	3.68018	313	2	13	13	0.560664	Co_Occurence	KMT2A, PTEN
MED23	FOXO3	0.136272	8.94078	328	1	6	6	0.560664	Co_Occurence	FOXO3, MED23
MED23	MED12	0.136272	8.94078	328	1	6	6	0.560664	Co_Occurence	MED12, MED23
MYH9	MED12	0.136272	8.94078	328	1	6	6	0.560664	Co_Occurence	MED12, MYH9
ERBB3	NF1	0.139069	3.64662	312	2	17	10	0.568835	Co_Occurence	ERBB3, NF1
CTCF	TBX3	0.140727	3.66661	310	2	21	8	0.568835	Co_Occurence	CTCF, TBX3
ERBB2	TBX3	0.140727	3.66661	310	2	21	8	0.568835	Co_Occurence	ERBB2, TBX3
KDM6A	TBX3	0.140727	3.66661	310	2	21	8	0.568835	Co_Occurence	KDM6A, TBX3
NCOR2	TBX3	0.140727	3.66661	310	2	21	8	0.568835	Co_Occurence	NCOR2, TBX3
TBX3	MAP3K1	0.144376	2.26179	291	4	27	19	0.581543	Co_Occurence	MAP3K1, TBX3
PIK3CA	TP53	0.145471	0.658504	163	23	60	95	0.58391	Mutually_Exclusive	PIK3CA, TP53
MAP3K1	ARID1A	0.146162	2.64988	298	3	12	28	0.584648	Co_Occurence	ARID1A, MAP3K1
GATA3	FOXO3	0.147474	3.75119	302	2	5	32	0.587853	Co_Occurence	FOXO3, GATA3
USP9X	RELN	0.149587	3.4457	312	2	12	15	0.588448	Co_Occurence	RELN, USP9X
ERBB2	SYNE1	0.151105	3.4902	309	2	22	8	0.588448	Co_Occurence	ERBB2, SYNE1
KDM6A	SYNE1	0.151105	3.4902	309	2	22	8	0.588448	Co_Occurence	KDM6A, SYNE1
NCOR2	SYNE1	0.151105	3.4902	309	2	22	8	0.588448	Co_Occurence	NCOR2, SYNE1
XBP1	SYNE1	0.151105	3.4902	309	2	22	8	0.588448	Co_Occurence	SYNE1, XBP1
SPEN	ARID1A	0.151709	3.40811	312	2	13	14	0.588448	Co_Occurence	ARID1A, SPEN
NCOR1	BRCA2	0.151709	3.40811	312	2	13	14	0.588448	Co_Occurence	BRCA2, NCOR1
SPEN	KMT2A	0.151709	3.40811	312	2	13	14	0.588448	Co_Occurence	KMT2A, SPEN
ARID1B	FOXO3	0.154375	7.66369	327	1	6	7	0.588663	Co_Occurence	ARID1B, FOXO3
ATR	MED12	0.154375	7.66369	327	1	6	7	0.588663	Co_Occurence	ATR, MED12
ATR	MED23	0.154375	7.66369	327	1	6	7	0.588663	Co_Occurence	ATR, MED23
BRCA1	MED23	0.154375	7.66369	327	1	6	7	0.588663	Co_Occurence	BRCA1, MED23
KMT2C	MED23	0.154831	3.62664	301	2	5	33	0.588663	Co_Occurence	KMT2C, MED23
CDH1	MYH9	0.154831	3.62664	301	2	5	33	0.588663	Co_Occurence	CDH1, MYH9
MAP3K1	BRCA1	0.15871	3.47393	304	2	6	29	0.597477	Co_Occurence	BRCA1, MAP3K1
MKI67	CTCF	0.16467	7.13782	326	1	9	5	0.597477	Co_Occurence	CTCF, MKI67
NOTCH1	CTCF	0.16467	7.13782	326	1	9	5	0.597477	Co_Occurence	CTCF, NOTCH1
MKI67	ERBB2	0.16467	7.13782	326	1	9	5	0.597477	Co_Occurence	ERBB2, MKI67
NOTCH1	ERBB2	0.16467	7.13782	326	1	9	5	0.597477	Co_Occurence	ERBB2, NOTCH1
MAP3K4	KDM6A	0.16467	7.13782	326	1	9	5	0.597477	Co_Occurence	KDM6A, MAP3K4
MKI67	KDM6A	0.16467	7.13782	326	1	9	5	0.597477	Co_Occurence	KDM6A, MKI67
NOTCH1	KDM6A	0.16467	7.13782	326	1	9	5	0.597477	Co_Occurence	KDM6A, NOTCH1
AFDN	NCOR2	0.16467	7.13782	326	1	9	5	0.597477	Co_Occurence	AFDN, NCOR2
MAP3K4	NCOR2	0.16467	7.13782	326	1	9	5	0.597477	Co_Occurence	MAP3K4, NCOR2
MKI67	NCOR2	0.16467	7.13782	326	1	9	5	0.597477	Co_Occurence	MKI67, NCOR2
USP9X	ARID1A	0.167626	3.17239	311	2	13	15	0.597477	Co_Occurence	ARID1A, USP9X
USP9X	BRCA2	0.167626	3.17239	311	2	13	15	0.597477	Co_Occurence	BRCA2, USP9X
USP9X	CBFB	0.167626	3.17239	311	2	13	15	0.597477	Co_Occurence	CBFB, USP9X
USP9X	KMT2A	0.167626	3.17239	311	2	13	15	0.597477	Co_Occurence	KMT2A, USP9X
USP9X	PTEN	0.167626	3.17239	311	2	13	15	0.597477	Co_Occurence	PTEN, USP9X
DNAH11	BIRC6	0.16871	3.15631	311	2	14	14	0.597477	Co_Occurence	BIRC6, DNAH11
NCOR1	BIRC6	0.16871	3.15631	311	2	14	14	0.597477	Co_Occurence	BIRC6, NCOR1
RUNX1	BIRC6	0.16871	3.15631	311	2	14	14	0.597477	Co_Occurence	BIRC6, RUNX1
SPEN	BIRC6	0.16871	3.15631	311	2	14	14	0.597477	Co_Occurence	BIRC6, SPEN
SPEN	DNAH11	0.16871	3.15631	311	2	14	14	0.597477	Co_Occurence	DNAH11, SPEN
SPEN	NCOR1	0.16871	3.15631	311	2	14	14	0.597477	Co_Occurence	NCOR1, SPEN
MAP3K1	DNAH11	0.169078	2.43896	297	3	13	28	0.597477	Co_Occurence	DNAH11, MAP3K1
PIK3CA	RB1	0.17389	0.203921	214	1	9	117	0.612604	Mutually_Exclusive	PIK3CA, RB1
BRCA1	ATR	0.174629	6.56342	326	1	7	7	0.613331	Co_Occurence	ATR, BRCA1
SYNE1	PRKDC	0.176938	3.09496	308	2	9	22	0.614668	Co_Occurence	PRKDC, SYNE1
BRCA2	GATA3	0.179371	2.37075	295	3	31	12	0.614668	Co_Occurence	BRCA2, GATA3
SETD2	FOXA1	0.17946	3.02373	310	2	17	12	0.614668	Co_Occurence	FOXA1, SETD2
AFDN	CREBBP	0.179812	6.41579	325	1	10	5	0.614668	Co_Occurence	AFDN, CREBBP
CDKN1B	CREBBP	0.179812	6.41579	325	1	10	5	0.614668	Co_Occurence	CDKN1B, CREBBP
MAP3K4	CREBBP	0.179812	6.41579	325	1	10	5	0.614668	Co_Occurence	CREBBP, MAP3K4
MKI67	CREBBP	0.179812	6.41579	325	1	10	5	0.614668	Co_Occurence	CREBBP, MKI67
MKI67	PRKDC	0.179812	6.41579	325	1	10	5	0.614668	Co_Occurence	MKI67, PRKDC
NOTCH1	PRKDC	0.179812	6.41579	325	1	10	5	0.614668	Co_Occurence	NOTCH1, PRKDC
BIRC6	USP9X	0.186064	2.93789	310	2	15	14	0.630262	Co_Occurence	BIRC6, USP9X
NCOR1	USP9X	0.186064	2.93789	310	2	15	14	0.630262	Co_Occurence	NCOR1, USP9X
SPEN	USP9X	0.186064	2.93789	310	2	15	14	0.630262	Co_Occurence	SPEN, USP9X
MED23	CTCF	0.189605	5.94612	325	1	9	6	0.630262	Co_Occurence	CTCF, MED23
FOXO3	ERBB2	0.189605	5.94612	325	1	9	6	0.630262	Co_Occurence	ERBB2, FOXO3
MED23	KDM6A	0.189605	5.94612	325	1	9	6	0.630262	Co_Occurence	KDM6A, MED23
MYH9	XBP1	0.189605	5.94612	325	1	9	6	0.630262	Co_Occurence	MYH9, XBP1
BIRC6	PIK3CA	0.190028	1.9505	215	8	110	8	0.630262	Co_Occurence	BIRC6, PIK3CA
NCOR1	PIK3CA	0.190028	1.9505	215	8	110	8	0.630262	Co_Occurence	NCOR1, PIK3CA
TBX3	ERBB3	0.1902	2.9192	308	2	10	21	0.630262	Co_Occurence	ERBB3, TBX3
KMT2D	CDH1	0.190939	2.28939	294	3	32	12	0.630262	Co_Occurence	CDH1, KMT2D
KMT2A	KMT2C	0.190939	2.28939	294	3	32	12	0.630262	Co_Occurence	KMT2A, KMT2C
KMT2C	ARID1B	0.193507	3.01557	300	2	6	33	0.636915	Co_Occurence	ARID1B, KMT2C
ERBB3	AFDN	0.194724	5.82185	324	1	5	11	0.63728	Co_Occurence	AFDN, ERBB3
ERBB3	MAP3K4	0.194724	5.82185	324	1	5	11	0.63728	Co_Occurence	ERBB3, MAP3K4
CREBBP	PIK3CA	0.199101	2.32947	218	6	112	5	0.648338	Co_Occurence	CREBBP, PIK3CA
BRCA2	NF1	0.200354	2.78367	309	2	17	13	0.648338	Co_Occurence	BRCA2, NF1
KMT2A	NF1	0.200354	2.78367	309	2	17	13	0.648338	Co_Occurence	KMT2A, NF1
PTEN	NF1	0.200354	2.78367	309	2	17	13	0.648338	Co_Occurence	NF1, PTEN
TP53	FOXO3	0.201737	0	251	0	7	83	0.650983	Mutually_Exclusive	FOXO3, TP53
SYNE1	ERBB3	0.203461	2.77821	307	2	10	22	0.651789	Co_Occurence	ERBB3, SYNE1
DNAH11	GATA3	0.206186	2.18198	294	3	31	13	0.651789	Co_Occurence	DNAH11, GATA3
FOXO3	CREBBP	0.206743	5.34231	324	1	10	6	0.651789	Co_Occurence	CREBBP, FOXO3
MYH9	CREBBP	0.206743	5.34231	324	1	10	6	0.651789	Co_Occurence	CREBBP, MYH9
FOXO3	PRKDC	0.206743	5.34231	324	1	10	6	0.651789	Co_Occurence	FOXO3, PRKDC
MED23	PRKDC	0.206743	5.34231	324	1	10	6	0.651789	Co_Occurence	MED23, PRKDC
MAP3K4	ATM	0.20941	5.32602	323	1	12	5	0.651789	Co_Occurence	ATM, MAP3K4
NOTCH1	ATM	0.20941	5.32602	323	1	12	5	0.651789	Co_Occurence	ATM, NOTCH1
CTCF	ARID1B	0.213868	5.09012	324	1	7	9	0.651789	Co_Occurence	ARID1B, CTCF
ERBB2	ARID1B	0.213868	5.09012	324	1	7	9	0.651789	Co_Occurence	ARID1B, ERBB2
NCOR2	ARID1B	0.213868	5.09012	324	1	7	9	0.651789	Co_Occurence	ARID1B, NCOR2
CTCF	ATR	0.213868	5.09012	324	1	7	9	0.651789	Co_Occurence	ATR, CTCF
KDM6A	ATR	0.213868	5.09012	324	1	7	9	0.651789	Co_Occurence	ATR, KDM6A
NCOR2	ATR	0.213868	5.09012	324	1	7	9	0.651789	Co_Occurence	ATR, NCOR2
RB1	ATR	0.213868	5.09012	324	1	7	9	0.651789	Co_Occurence	ATR, RB1
CTCF	BRCA1	0.213868	5.09012	324	1	7	9	0.651789	Co_Occurence	BRCA1, CTCF
ERBB2	BRCA1	0.213868	5.09012	324	1	7	9	0.651789	Co_Occurence	BRCA1, ERBB2
KDM6A	BRCA1	0.213868	5.09012	324	1	7	9	0.651789	Co_Occurence	BRCA1, KDM6A
NCOR2	BRCA1	0.213868	5.09012	324	1	7	9	0.651789	Co_Occurence	BRCA1, NCOR2
RB1	BRCA1	0.213868	5.09012	324	1	7	9	0.651789	Co_Occurence	BRCA1, RB1
XBP1	BRCA1	0.213868	5.09012	324	1	7	9	0.651789	Co_Occurence	BRCA1, XBP1
RUNX1	CDH1	0.219027	2.10697	293	3	32	13	0.652913	Co_Occurence	CDH1, RUNX1
RUNX1	KMT2C	0.219027	2.10697	293	3	32	13	0.652913	Co_Occurence	KMT2C, RUNX1
AKT1	BIRC6	0.221574	2.57767	308	2	14	17	0.652913	Co_Occurence	AKT1, BIRC6
FOXA1	BIRC6	0.221574	2.57767	308	2	14	17	0.652913	Co_Occurence	BIRC6, FOXA1
FOXA1	DNAH11	0.221574	2.57767	308	2	14	17	0.652913	Co_Occurence	DNAH11, FOXA1
NF1	DNAH11	0.221574	2.57767	308	2	14	17	0.652913	Co_Occurence	DNAH11, NF1
FOXA1	NCOR1	0.221574	2.57767	308	2	14	17	0.652913	Co_Occurence	FOXA1, NCOR1
FOXA1	RUNX1	0.221574	2.57767	308	2	14	17	0.652913	Co_Occurence	FOXA1, RUNX1
FOXO3	ERBB3	0.22357	4.84775	323	1	11	6	0.652913	Co_Occurence	ERBB3, FOXO3
MED23	ERBB3	0.22357	4.84775	323	1	11	6	0.652913	Co_Occurence	ERBB3, MED23
MYH9	ERBB3	0.22357	4.84775	323	1	11	6	0.652913	Co_Occurence	ERBB3, MYH9
SETD2	CDKN1B	0.223872	4.90591	322	1	5	13	0.652913	Co_Occurence	CDKN1B, SETD2
RELN	MAP3K4	0.223872	4.90591	322	1	5	13	0.652913	Co_Occurence	MAP3K4, RELN
RELN	MKI67	0.223872	4.90591	322	1	5	13	0.652913	Co_Occurence	MKI67, RELN
SETD2	MKI67	0.223872	4.90591	322	1	5	13	0.652913	Co_Occurence	MKI67, SETD2
RELN	NOTCH1	0.223872	4.90591	322	1	5	13	0.652913	Co_Occurence	NOTCH1, RELN
SETD2	NOTCH1	0.223872	4.90591	322	1	5	13	0.652913	Co_Occurence	NOTCH1, SETD2
KDM6A	MAP3K1	0.227849	2.59303	302	2	29	8	0.659502	Co_Occurence	KDM6A, MAP3K1
NCOR2	MAP3K1	0.227849	2.59303	302	2	29	8	0.659502	Co_Occurence	MAP3K1, NCOR2
RB1	MAP3K1	0.227849	2.59303	302	2	29	8	0.659502	Co_Occurence	MAP3K1, RB1
PRKDC	ARID1B	0.232869	4.57284	323	1	7	10	0.660979	Co_Occurence	ARID1B, PRKDC
CREBBP	ATR	0.232869	4.57284	323	1	7	10	0.660979	Co_Occurence	ATR, CREBBP
PRKDC	ATR	0.232869	4.57284	323	1	7	10	0.660979	Co_Occurence	ATR, PRKDC
CREBBP	BRCA1	0.232869	4.57284	323	1	7	10	0.660979	Co_Occurence	BRCA1, CREBBP
PRKDC	BRCA1	0.232869	4.57284	323	1	7	10	0.660979	Co_Occurence	BRCA1, PRKDC
GATA3	AKT1	0.2365	0	288	0	19	34	0.660979	Mutually_Exclusive	AKT1, GATA3
MAP3K4	ARID1A	0.238113	4.54534	321	1	14	5	0.660979	Co_Occurence	ARID1A, MAP3K4
NOTCH1	ARID1A	0.238113	4.54534	321	1	14	5	0.660979	Co_Occurence	ARID1A, NOTCH1
MAP3K4	BRCA2	0.238113	4.54534	321	1	14	5	0.660979	Co_Occurence	BRCA2, MAP3K4
MKI67	BRCA2	0.238113	4.54534	321	1	14	5	0.660979	Co_Occurence	BRCA2, MKI67
NOTCH1	BRCA2	0.238113	4.54534	321	1	14	5	0.660979	Co_Occurence	BRCA2, NOTCH1
MAP3K4	KMT2A	0.238113	4.54534	321	1	14	5	0.660979	Co_Occurence	KMT2A, MAP3K4
NOTCH1	KMT2A	0.238113	4.54534	321	1	14	5	0.660979	Co_Occurence	KMT2A, NOTCH1
AFDN	KMT2D	0.238113	4.54534	321	1	14	5	0.660979	Co_Occurence	AFDN, KMT2D
MKI67	KMT2D	0.238113	4.54534	321	1	14	5	0.660979	Co_Occurence	KMT2D, MKI67
MAP3K4	PTEN	0.238113	4.54534	321	1	14	5	0.660979	Co_Occurence	MAP3K4, PTEN
MKI67	PTEN	0.238113	4.54534	321	1	14	5	0.660979	Co_Occurence	MKI67, PTEN
ATM	MED12	0.24009	4.43337	322	1	6	12	0.66327	Co_Occurence	ATM, MED12
ATM	MYH9	0.24009	4.43337	322	1	6	12	0.66327	Co_Occurence	ATM, MYH9
TBX3	RELN	0.241829	2.41964	306	2	12	21	0.664886	Co_Occurence	RELN, TBX3
TBX3	SETD2	0.241829	2.41964	306	2	12	21	0.664886	Co_Occurence	SETD2, TBX3
ARID1B	ERBB3	0.251466	4.14847	322	1	11	7	0.669263	Co_Occurence	ARID1B, ERBB3
ATR	ERBB3	0.251466	4.14847	322	1	11	7	0.669263	Co_Occurence	ATR, ERBB3
BRCA1	ERBB3	0.251466	4.14847	322	1	11	7	0.669263	Co_Occurence	BRCA1, ERBB3
ARID1B	MAP2K4	0.251466	4.14847	322	1	11	7	0.669263	Co_Occurence	ARID1B, MAP2K4
BIRC6	AFDN	0.252136	4.23245	320	1	5	15	0.669263	Co_Occurence	AFDN, BIRC6
DNAH11	AFDN	0.252136	4.23245	320	1	5	15	0.669263	Co_Occurence	AFDN, DNAH11
SPEN	AFDN	0.252136	4.23245	320	1	5	15	0.669263	Co_Occurence	AFDN, SPEN
BIRC6	CDKN1B	0.252136	4.23245	320	1	5	15	0.669263	Co_Occurence	BIRC6, CDKN1B
DNAH11	CDKN1B	0.252136	4.23245	320	1	5	15	0.669263	Co_Occurence	CDKN1B, DNAH11
DNAH11	MAP3K4	0.252136	4.23245	320	1	5	15	0.669263	Co_Occurence	DNAH11, MAP3K4
BIRC6	MKI67	0.252136	4.23245	320	1	5	15	0.669263	Co_Occurence	BIRC6, MKI67
SPEN	MKI67	0.252136	4.23245	320	1	5	15	0.669263	Co_Occurence	MKI67, SPEN
BIRC6	NOTCH1	0.252136	4.23245	320	1	5	15	0.669263	Co_Occurence	BIRC6, NOTCH1
DNAH11	NOTCH1	0.252136	4.23245	320	1	5	15	0.669263	Co_Occurence	DNAH11, NOTCH1
SPEN	NOTCH1	0.252136	4.23245	320	1	5	15	0.669263	Co_Occurence	NOTCH1, SPEN
MED23	RELN	0.256307	4.08345	321	1	13	6	0.67366	Co_Occurence	MED23, RELN
MED23	SETD2	0.256307	4.08345	321	1	13	6	0.67366	Co_Occurence	MED23, SETD2
KDM6A	CTCF	0.260444	3.94542	322	1	9	9	0.67366	Co_Occurence	CTCF, KDM6A
NCOR2	CTCF	0.260444	3.94542	322	1	9	9	0.67366	Co_Occurence	CTCF, NCOR2
KDM6A	ERBB2	0.260444	3.94542	322	1	9	9	0.67366	Co_Occurence	ERBB2, KDM6A
NCOR2	KDM6A	0.260444	3.94542	322	1	9	9	0.67366	Co_Occurence	KDM6A, NCOR2
RB1	KDM6A	0.260444	3.94542	322	1	9	9	0.67366	Co_Occurence	KDM6A, RB1
XBP1	RB1	0.260444	3.94542	322	1	9	9	0.67366	Co_Occurence	RB1, XBP1
GATA3	CTCF	0.262147	2.32801	299	2	8	32	0.67366	Co_Occurence	CTCF, GATA3
ERBB2	TP53	0.265019	2.12115	252	4	79	6	0.67366	Co_Occurence	ERBB2, TP53
CDKN1B	USP9X	0.265942	3.95825	319	1	16	5	0.67366	Co_Occurence	CDKN1B, USP9X
MKI67	USP9X	0.265942	3.95825	319	1	16	5	0.67366	Co_Occurence	MKI67, USP9X
NOTCH1	USP9X	0.265942	3.95825	319	1	16	5	0.67366	Co_Occurence	NOTCH1, USP9X
GATA3	TBX3	0.267247	2.01579	288	4	19	30	0.67366	Co_Occurence	GATA3, TBX3
TBX3	BRCA2	0.268025	2.2272	305	2	13	21	0.67366	Co_Occurence	BRCA2, TBX3
TBX3	CBFB	0.268025	2.2272	305	2	13	21	0.67366	Co_Occurence	CBFB, TBX3
TBX3	PTEN	0.268025	2.2272	305	2	13	21	0.67366	Co_Occurence	PTEN, TBX3
ATM	ATR	0.269667	3.79441	321	1	7	12	0.67366	Co_Occurence	ATM, ATR
MED12	ARID1A	0.272227	3.78297	320	1	14	6	0.67366	Co_Occurence	ARID1A, MED12
MED23	BRCA2	0.272227	3.78297	320	1	14	6	0.67366	Co_Occurence	BRCA2, MED23
MYH9	BRCA2	0.272227	3.78297	320	1	14	6	0.67366	Co_Occurence	BRCA2, MYH9
FOXO3	KMT2A	0.272227	3.78297	320	1	14	6	0.67366	Co_Occurence	FOXO3, KMT2A
MED23	KMT2A	0.272227	3.78297	320	1	14	6	0.67366	Co_Occurence	KMT2A, MED23
MED23	KMT2D	0.272227	3.78297	320	1	14	6	0.67366	Co_Occurence	KMT2D, MED23
MYH9	KMT2D	0.272227	3.78297	320	1	14	6	0.67366	Co_Occurence	KMT2D, MYH9
FOXO3	PTEN	0.272227	3.78297	320	1	14	6	0.67366	Co_Occurence	FOXO3, PTEN
MED12	PTEN	0.272227	3.78297	320	1	14	6	0.67366	Co_Occurence	MED12, PTEN
MYH9	PTEN	0.272227	3.78297	320	1	14	6	0.67366	Co_Occurence	MYH9, PTEN
CDH1	ERBB2	0.273674	2.25034	298	2	8	33	0.67366	Co_Occurence	CDH1, ERBB2
CDH1	KDM6A	0.273674	2.25034	298	2	8	33	0.67366	Co_Occurence	CDH1, KDM6A
KMT2C	KDM6A	0.273674	2.25034	298	2	8	33	0.67366	Co_Occurence	KDM6A, KMT2C
CDH1	NCOR2	0.273674	2.25034	298	2	8	33	0.67366	Co_Occurence	CDH1, NCOR2
KMT2C	RB1	0.273674	2.25034	298	2	8	33	0.67366	Co_Occurence	KMT2C, RB1
KMT2C	XBP1	0.273674	2.25034	298	2	8	33	0.67366	Co_Occurence	KMT2C, XBP1
TBX3	CDH1	0.275616	1.94434	287	4	31	19	0.675552	Co_Occurence	CDH1, TBX3
TBX3	KMT2C	0.275616	1.94434	287	4	31	19	0.675552	Co_Occurence	KMT2C, TBX3
PIK3CA	KMT2A	0.276981	0.459609	211	3	12	115	0.677456	Mutually_Exclusive	KMT2A, PIK3CA
DNAH11	PIK3CA	0.280597	0.42232	210	3	115	13	0.682956	Mutually_Exclusive	DNAH11, PIK3CA
CTCF	CREBBP	0.282787	3.54302	321	1	10	9	0.682956	Co_Occurence	CREBBP, CTCF
XBP1	CREBBP	0.282787	3.54302	321	1	10	9	0.682956	Co_Occurence	CREBBP, XBP1
ERBB2	PRKDC	0.282787	3.54302	321	1	10	9	0.682956	Co_Occurence	ERBB2, PRKDC
KDM6A	PRKDC	0.282787	3.54302	321	1	10	9	0.682956	Co_Occurence	KDM6A, PRKDC
XBP1	PRKDC	0.282787	3.54302	321	1	10	9	0.682956	Co_Occurence	PRKDC, XBP1
SYNE1	BRCA2	0.285155	2.11967	304	2	13	22	0.683083	Co_Occurence	BRCA2, SYNE1
NF1	AKT1	0.286283	2.10453	305	2	17	17	0.683083	Co_Occurence	AKT1, NF1
ATR	RELN	0.28748	3.49388	320	1	13	7	0.683083	Co_Occurence	ATR, RELN
BRCA1	RELN	0.28748	3.49388	320	1	13	7	0.683083	Co_Occurence	BRCA1, RELN
NCOR1	FOXO3	0.287854	3.52159	319	1	6	15	0.683083	Co_Occurence	FOXO3, NCOR1
RUNX1	FOXO3	0.287854	3.52159	319	1	6	15	0.683083	Co_Occurence	FOXO3, RUNX1
DNAH11	MYH9	0.287854	3.52159	319	1	6	15	0.683083	Co_Occurence	DNAH11, MYH9
RUNX1	MYH9	0.287854	3.52159	319	1	6	15	0.683083	Co_Occurence	MYH9, RUNX1
CDH1	SYNE1	0.290186	1.841	286	4	20	31	0.683083	Co_Occurence	CDH1, SYNE1
AFDN	AKT1	0.292919	3.49997	317	1	18	5	0.683083	Co_Occurence	AFDN, AKT1
CDKN1B	AKT1	0.292919	3.49997	317	1	18	5	0.683083	Co_Occurence	AKT1, CDKN1B
MAP3K4	FOXA1	0.292919	3.49997	317	1	18	5	0.683083	Co_Occurence	FOXA1, MAP3K4
MKI67	FOXA1	0.292919	3.49997	317	1	18	5	0.683083	Co_Occurence	FOXA1, MKI67
NOTCH1	FOXA1	0.292919	3.49997	317	1	18	5	0.683083	Co_Occurence	FOXA1, NOTCH1
CDKN1B	NF1	0.292919	3.49997	317	1	18	5	0.683083	Co_Occurence	CDKN1B, NF1
MKI67	NF1	0.292919	3.49997	317	1	18	5	0.683083	Co_Occurence	MKI67, NF1
NOTCH1	NF1	0.292919	3.49997	317	1	18	5	0.683083	Co_Occurence	NF1, NOTCH1
TBX3	DNAH11	0.294284	2.06219	304	2	14	21	0.684878	Co_Occurence	DNAH11, TBX3
ERBB3	MAP3K1	0.298981	2.06319	300	2	29	10	0.694408	Co_Occurence	ERBB3, MAP3K1
ERBB3	KDM6A	0.30452	3.2136	320	1	9	11	0.698327	Co_Occurence	ERBB3, KDM6A
ERBB3	XBP1	0.30452	3.2136	320	1	9	11	0.698327	Co_Occurence	ERBB3, XBP1
BRCA1	CBFB	0.304912	3.23619	319	1	14	7	0.698327	Co_Occurence	BRCA1, CBFB
ATR	KMT2A	0.304912	3.23619	319	1	14	7	0.698327	Co_Occurence	ATR, KMT2A
BRCA1	KMT2A	0.304912	3.23619	319	1	14	7	0.698327	Co_Occurence	BRCA1, KMT2A
ATR	KMT2D	0.304912	3.23619	319	1	14	7	0.698327	Co_Occurence	ATR, KMT2D
ATR	PTEN	0.304912	3.23619	319	1	14	7	0.698327	Co_Occurence	ATR, PTEN
PRKDC	CREBBP	0.306622	3.1817	320	1	10	10	0.700849	Co_Occurence	CREBBP, PRKDC
TBX3	TP53	0.312183	0.447115	238	3	80	20	0.708753	Mutually_Exclusive	TBX3, TP53
SYNE1	BIRC6	0.31254	1.96249	303	2	14	22	0.708753	Co_Occurence	BIRC6, SYNE1
SYNE1	DNAH11	0.31254	1.96249	303	2	14	22	0.708753	Co_Occurence	DNAH11, SYNE1
SYNE1	NCOR1	0.31254	1.96249	303	2	14	22	0.708753	Co_Occurence	NCOR1, SYNE1
CDH1	PRKDC	0.314034	1.99481	297	2	9	33	0.709347	Co_Occurence	CDH1, PRKDC
KMT2C	PRKDC	0.314034	1.99481	297	2	9	33	0.709347	Co_Occurence	KMT2C, PRKDC
FOXA1	PIK3CA	0.32026	1.7557	213	9	109	10	0.717425	Co_Occurence	FOXA1, PIK3CA
NCOR1	ARID1B	0.321969	3.01264	318	1	7	15	0.717425	Co_Occurence	ARID1B, NCOR1
BIRC6	ATR	0.321969	3.01264	318	1	7	15	0.717425	Co_Occurence	ATR, BIRC6
DNAH11	ATR	0.321969	3.01264	318	1	7	15	0.717425	Co_Occurence	ATR, DNAH11
NCOR1	ATR	0.321969	3.01264	318	1	7	15	0.717425	Co_Occurence	ATR, NCOR1
SPEN	ATR	0.321969	3.01264	318	1	7	15	0.717425	Co_Occurence	ATR, SPEN
DNAH11	BRCA1	0.321969	3.01264	318	1	7	15	0.717425	Co_Occurence	BRCA1, DNAH11
NCOR2	PIK3CA	0.323774	1.92529	218	5	113	5	0.720053	Co_Occurence	NCOR2, PIK3CA
FOXA1	FOXO3	0.333022	2.91138	316	1	6	18	0.73354	Co_Occurence	FOXA1, FOXO3
AKT1	MED12	0.333022	2.91138	316	1	6	18	0.73354	Co_Occurence	AKT1, MED12
NF1	MED12	0.333022	2.91138	316	1	6	18	0.73354	Co_Occurence	MED12, NF1
FOXA1	MED23	0.333022	2.91138	316	1	6	18	0.73354	Co_Occurence	FOXA1, MED23
NF1	MYH9	0.333022	2.91138	316	1	6	18	0.73354	Co_Occurence	MYH9, NF1
MAP3K1	ATM	0.33442	1.87035	299	2	11	29	0.735213	Co_Occurence	ATM, MAP3K1
ERBB3	GATA3	0.340291	1.85195	297	2	32	10	0.73997	Co_Occurence	ERBB3, GATA3
MAP2K4	GATA3	0.340291	1.85195	297	2	32	10	0.73997	Co_Occurence	GATA3, MAP2K4
TP53	RELN	0.341613	1.77012	249	5	9	78	0.73997	Co_Occurence	RELN, TP53
TP53	SETD2	0.341613	1.77012	249	5	9	78	0.73997	Co_Occurence	SETD2, TP53
AFDN	TP53	0.342257	0	252	0	83	6	0.73997	Mutually_Exclusive	AFDN, TP53
CDKN1B	TP53	0.342257	0	252	0	83	6	0.73997	Mutually_Exclusive	CDKN1B, TP53
MAP3K4	TBX3	0.3444	2.83214	313	1	22	5	0.73997	Co_Occurence	MAP3K4, TBX3
MKI67	TBX3	0.3444	2.83214	313	1	22	5	0.73997	Co_Occurence	MKI67, TBX3
NOTCH1	TBX3	0.3444	2.83214	313	1	22	5	0.73997	Co_Occurence	NOTCH1, TBX3
CTCF	RELN	0.346219	2.70563	318	1	13	9	0.73997	Co_Occurence	CTCF, RELN
ERBB2	RELN	0.346219	2.70563	318	1	13	9	0.73997	Co_Occurence	ERBB2, RELN
NCOR2	RELN	0.346219	2.70563	318	1	13	9	0.73997	Co_Occurence	NCOR2, RELN
XBP1	RELN	0.346219	2.70563	318	1	13	9	0.73997	Co_Occurence	RELN, XBP1
CTCF	SETD2	0.346219	2.70563	318	1	13	9	0.73997	Co_Occurence	CTCF, SETD2
KDM6A	SETD2	0.346219	2.70563	318	1	13	9	0.73997	Co_Occurence	KDM6A, SETD2
MAP2K4	ERBB3	0.354107	2.61679	318	1	11	11	0.749195	Co_Occurence	ERBB3, MAP2K4
CDKN1B	SYNE1	0.35677	2.70103	312	1	23	5	0.749195	Co_Occurence	CDKN1B, SYNE1
MKI67	SYNE1	0.35677	2.70103	312	1	23	5	0.749195	Co_Occurence	MKI67, SYNE1
CTCF	ARID1A	0.366212	2.50569	317	1	14	9	0.749195	Co_Occurence	ARID1A, CTCF
KDM6A	ARID1A	0.366212	2.50569	317	1	14	9	0.749195	Co_Occurence	ARID1A, KDM6A
ERBB2	BRCA2	0.366212	2.50569	317	1	14	9	0.749195	Co_Occurence	BRCA2, ERBB2
XBP1	BRCA2	0.366212	2.50569	317	1	14	9	0.749195	Co_Occurence	BRCA2, XBP1
CTCF	CBFB	0.366212	2.50569	317	1	14	9	0.749195	Co_Occurence	CBFB, CTCF
ERBB2	CBFB	0.366212	2.50569	317	1	14	9	0.749195	Co_Occurence	CBFB, ERBB2
XBP1	CBFB	0.366212	2.50569	317	1	14	9	0.749195	Co_Occurence	CBFB, XBP1
CTCF	KMT2A	0.366212	2.50569	317	1	14	9	0.749195	Co_Occurence	CTCF, KMT2A
ERBB2	KMT2A	0.366212	2.50569	317	1	14	9	0.749195	Co_Occurence	ERBB2, KMT2A
KDM6A	KMT2A	0.366212	2.50569	317	1	14	9	0.749195	Co_Occurence	KDM6A, KMT2A
NCOR2	KMT2A	0.366212	2.50569	317	1	14	9	0.749195	Co_Occurence	KMT2A, NCOR2
CTCF	KMT2D	0.366212	2.50569	317	1	14	9	0.749195	Co_Occurence	CTCF, KMT2D
ERBB2	KMT2D	0.366212	2.50569	317	1	14	9	0.749195	Co_Occurence	ERBB2, KMT2D
KDM6A	KMT2D	0.366212	2.50569	317	1	14	9	0.749195	Co_Occurence	KDM6A, KMT2D
NCOR2	KMT2D	0.366212	2.50569	317	1	14	9	0.749195	Co_Occurence	KMT2D, NCOR2
ERBB2	PTEN	0.366212	2.50569	317	1	14	9	0.749195	Co_Occurence	ERBB2, PTEN
KDM6A	PTEN	0.366212	2.50569	317	1	14	9	0.749195	Co_Occurence	KDM6A, PTEN
MAP3K1	SETD2	0.369417	1.70934	298	2	12	29	0.749195	Co_Occurence	MAP3K1, SETD2
ATR	AKT1	0.370964	2.49009	315	1	18	7	0.749195	Co_Occurence	AKT1, ATR
ATR	FOXA1	0.370964	2.49009	315	1	18	7	0.749195	Co_Occurence	ATR, FOXA1
BRCA1	FOXA1	0.370964	2.49009	315	1	18	7	0.749195	Co_Occurence	BRCA1, FOXA1
ATR	NF1	0.370964	2.49009	315	1	18	7	0.749195	Co_Occurence	ATR, NF1
TP53	BRCA2	0.372944	1.58736	248	5	10	78	0.749195	Co_Occurence	BRCA2, TP53
TP53	KMT2D	0.372944	1.58736	248	5	10	78	0.749195	Co_Occurence	KMT2D, TP53
TP53	PTEN	0.372944	1.58736	248	5	10	78	0.749195	Co_Occurence	PTEN, TP53
SETD2	CREBBP	0.373871	2.42908	317	1	10	13	0.749195	Co_Occurence	CREBBP, SETD2
RELN	PRKDC	0.373871	2.42908	317	1	10	13	0.749195	Co_Occurence	PRKDC, RELN
TP53	NCOR1	0.374985	0.431183	244	2	14	81	0.749195	Mutually_Exclusive	NCOR1, TP53
ATM	CDH1	0.376481	0	293	0	35	13	0.749195	Mutually_Exclusive	ATM, CDH1
ATM	KMT2C	0.376481	0	293	0	35	13	0.749195	Mutually_Exclusive	ATM, KMT2C
SETD2	GATA3	0.37662	0	293	0	34	14	0.749195	Mutually_Exclusive	GATA3, SETD2
CDH1	RELN	0.376712	0	292	0	14	35	0.749195	Mutually_Exclusive	CDH1, RELN
CDH1	SETD2	0.376712	0	292	0	14	35	0.749195	Mutually_Exclusive	CDH1, SETD2
MAP2K4	ATM	0.377666	2.39249	317	1	12	11	0.749195	Co_Occurence	ATM, MAP2K4
MAP3K1	BRCA2	0.378075	0	295	0	15	31	0.749195	Mutually_Exclusive	BRCA2, MAP3K1
MAP3K1	CBFB	0.378075	0	295	0	15	31	0.749195	Mutually_Exclusive	CBFB, MAP3K1
MAP3K1	PTEN	0.378075	0	295	0	15	31	0.749195	Mutually_Exclusive	MAP3K1, PTEN
MAP3K1	RUNX1	0.378938	0	294	0	16	31	0.749195	Mutually_Exclusive	MAP3K1, RUNX1
MAP3K1	TP53	0.379446	0.572818	232	5	78	26	0.749195	Mutually_Exclusive	MAP3K1, TP53
BIRC6	CTCF	0.385653	2.33247	316	1	9	15	0.749195	Co_Occurence	BIRC6, CTCF
DNAH11	CTCF	0.385653	2.33247	316	1	9	15	0.749195	Co_Occurence	CTCF, DNAH11
BIRC6	ERBB2	0.385653	2.33247	316	1	9	15	0.749195	Co_Occurence	BIRC6, ERBB2
NCOR1	ERBB2	0.385653	2.33247	316	1	9	15	0.749195	Co_Occurence	ERBB2, NCOR1
BIRC6	KDM6A	0.385653	2.33247	316	1	9	15	0.749195	Co_Occurence	BIRC6, KDM6A
SPEN	KDM6A	0.385653	2.33247	316	1	9	15	0.749195	Co_Occurence	KDM6A, SPEN
BIRC6	NCOR2	0.385653	2.33247	316	1	9	15	0.749195	Co_Occurence	BIRC6, NCOR2
RUNX1	NCOR2	0.385653	2.33247	316	1	9	15	0.749195	Co_Occurence	NCOR2, RUNX1
SPEN	RB1	0.385653	2.33247	316	1	9	15	0.749195	Co_Occurence	RB1, SPEN
BIRC6	XBP1	0.385653	2.33247	316	1	9	15	0.749195	Co_Occurence	BIRC6, XBP1
NCOR1	XBP1	0.385653	2.33247	316	1	9	15	0.749195	Co_Occurence	NCOR1, XBP1
SPEN	XBP1	0.385653	2.33247	316	1	9	15	0.749195	Co_Occurence	SPEN, XBP1
CDH1	DNAH11	0.388621	0	290	0	16	35	0.752687	Mutually_Exclusive	CDH1, DNAH11
FOXO3	TBX3	0.389411	2.35514	312	1	22	6	0.752687	Co_Occurence	FOXO3, TBX3
MED23	TBX3	0.389411	2.35514	312	1	22	6	0.752687	Co_Occurence	MED23, TBX3
PRKDC	ARID1A	0.394934	2.2495	316	1	14	10	0.7545	Co_Occurence	ARID1A, PRKDC
PRKDC	BRCA2	0.394934	2.2495	316	1	14	10	0.7545	Co_Occurence	BRCA2, PRKDC
CREBBP	CBFB	0.394934	2.2495	316	1	14	10	0.7545	Co_Occurence	CBFB, CREBBP
PRKDC	CBFB	0.394934	2.2495	316	1	14	10	0.7545	Co_Occurence	CBFB, PRKDC
PRKDC	KMT2A	0.394934	2.2495	316	1	14	10	0.7545	Co_Occurence	KMT2A, PRKDC
CREBBP	KMT2D	0.394934	2.2495	316	1	14	10	0.7545	Co_Occurence	CREBBP, KMT2D
CREBBP	PTEN	0.394934	2.2495	316	1	14	10	0.7545	Co_Occurence	CREBBP, PTEN
NF1	MAP3K1	0.398453	1.96381	294	3	28	16	0.759963	Co_Occurence	MAP3K1, NF1
ERBB3	RELN	0.400434	2.20268	316	1	13	11	0.761221	Co_Occurence	ERBB3, RELN
ERBB3	SETD2	0.400434	2.20268	316	1	13	11	0.761221	Co_Occurence	ERBB3, SETD2
FOXO3	SYNE1	0.402852	2.2461	311	1	23	6	0.762045	Co_Occurence	FOXO3, SYNE1
MED12	SYNE1	0.402852	2.2461	311	1	23	6	0.762045	Co_Occurence	MED12, SYNE1
MED23	SYNE1	0.402852	2.2461	311	1	23	6	0.762045	Co_Occurence	MED23, SYNE1
PIK3CA	CBFB	0.405394	1.69211	215	7	8	111	0.763094	Co_Occurence	CBFB, PIK3CA
PIK3CA	KMT2D	0.405394	1.69211	215	7	8	111	0.763094	Co_Occurence	KMT2D, PIK3CA
PIK3CA	PTEN	0.405394	1.69211	215	7	8	111	0.763094	Co_Occurence	PIK3CA, PTEN
ARID1B	TP53	0.408528	1.89332	253	3	80	5	0.76774	Co_Occurence	ARID1B, TP53
PRKDC	BIRC6	0.41535	2.09373	315	1	15	10	0.774244	Co_Occurence	BIRC6, PRKDC
PRKDC	DNAH11	0.41535	2.09373	315	1	15	10	0.774244	Co_Occurence	DNAH11, PRKDC
CREBBP	RUNX1	0.41535	2.09373	315	1	15	10	0.774244	Co_Occurence	CREBBP, RUNX1
PRKDC	RUNX1	0.41535	2.09373	315	1	15	10	0.774244	Co_Occurence	PRKDC, RUNX1
PRKDC	SPEN	0.41535	2.09373	315	1	15	10	0.774244	Co_Occurence	PRKDC, SPEN
PIK3CA	CDKN1B	0.420528	1.90922	220	3	3	115	0.774916	Co_Occurence	CDKN1B, PIK3CA
PIK3CA	MKI67	0.420528	1.90922	220	3	3	115	0.774916	Co_Occurence	MKI67, PIK3CA
PIK3CA	NOTCH1	0.420528	1.90922	220	3	3	115	0.774916	Co_Occurence	NOTCH1, PIK3CA
TP53	NF1	0.420888	1.46674	245	6	13	77	0.774916	Co_Occurence	NF1, TP53
BRCA2	ERBB3	0.422437	2.03963	315	1	11	14	0.774916	Co_Occurence	BRCA2, ERBB3
KMT2A	ERBB3	0.422437	2.03963	315	1	11	14	0.774916	Co_Occurence	ERBB3, KMT2A
KMT2D	ERBB3	0.422437	2.03963	315	1	11	14	0.774916	Co_Occurence	ERBB3, KMT2D
ARID1A	MAP2K4	0.422437	2.03963	315	1	11	14	0.774916	Co_Occurence	ARID1A, MAP2K4
KMT2A	MAP2K4	0.422437	2.03963	315	1	11	14	0.774916	Co_Occurence	KMT2A, MAP2K4
KMT2D	MAP2K4	0.422437	2.03963	315	1	11	14	0.774916	Co_Occurence	KMT2D, MAP2K4
FOXA1	CDH1	0.427841	1.69604	290	3	32	16	0.783581	Co_Occurence	CDH1, FOXA1
ATR	TBX3	0.431458	2.01393	311	1	22	7	0.787701	Co_Occurence	ATR, TBX3
BRCA1	TBX3	0.431458	2.01393	311	1	22	7	0.787701	Co_Occurence	BRCA1, TBX3
MKI67	MAP3K1	0.438032	2.02778	305	1	30	5	0.792202	Co_Occurence	MAP3K1, MKI67
NF1	CTCF	0.4408	1.92721	313	1	9	18	0.792202	Co_Occurence	CTCF, NF1
AKT1	ERBB2	0.4408	1.92721	313	1	9	18	0.792202	Co_Occurence	AKT1, ERBB2
NF1	ERBB2	0.4408	1.92721	313	1	9	18	0.792202	Co_Occurence	ERBB2, NF1
FOXA1	KDM6A	0.4408	1.92721	313	1	9	18	0.792202	Co_Occurence	FOXA1, KDM6A
AKT1	NCOR2	0.4408	1.92721	313	1	9	18	0.792202	Co_Occurence	AKT1, NCOR2
AKT1	RB1	0.4408	1.92721	313	1	9	18	0.792202	Co_Occurence	AKT1, RB1
NF1	RB1	0.4408	1.92721	313	1	9	18	0.792202	Co_Occurence	NF1, RB1
AKT1	XBP1	0.4408	1.92721	313	1	9	18	0.792202	Co_Occurence	AKT1, XBP1
NF1	XBP1	0.4408	1.92721	313	1	9	18	0.792202	Co_Occurence	NF1, XBP1
ERBB3	DNAH11	0.443697	1.89835	314	1	15	11	0.793693	Co_Occurence	DNAH11, ERBB3
ERBB3	SPEN	0.443697	1.89835	314	1	15	11	0.793693	Co_Occurence	ERBB3, SPEN
MAP2K4	SPEN	0.443697	1.89835	314	1	15	11	0.793693	Co_Occurence	MAP2K4, SPEN
ATM	ARID1A	0.448769	1.86464	314	1	14	12	0.800282	Co_Occurence	ARID1A, ATM
ATM	KMT2D	0.448769	1.86464	314	1	14	12	0.800282	Co_Occurence	ATM, KMT2D
PIK3CA	ATR	0.45519	1.91719	219	4	4	114	0.810477	Co_Occurence	ATR, PIK3CA
TP53	NCOR2	0.461214	0.338176	249	1	9	82	0.819935	Mutually_Exclusive	NCOR2, TP53
ERBB3	USP9X	0.464237	1.77458	313	1	16	11	0.824039	Co_Occurence	ERBB3, USP9X
GATA3	AFDN	0.470137	1.8262	302	1	5	33	0.829822	Co_Occurence	AFDN, GATA3
GATA3	MKI67	0.470137	1.8262	302	1	5	33	0.829822	Co_Occurence	GATA3, MKI67
ATM	DNAH11	0.470751	1.73533	313	1	15	12	0.829822	Co_Occurence	ATM, DNAH11
FOXA1	CREBBP	0.472899	1.72981	312	1	10	18	0.829822	Co_Occurence	CREBBP, FOXA1
SETD2	BRCA2	0.473978	1.71634	313	1	14	13	0.829822	Co_Occurence	BRCA2, SETD2
RELN	CBFB	0.473978	1.71634	313	1	14	13	0.829822	Co_Occurence	CBFB, RELN
SETD2	CBFB	0.473978	1.71634	313	1	14	13	0.829822	Co_Occurence	CBFB, SETD2
SETD2	KMT2A	0.473978	1.71634	313	1	14	13	0.829822	Co_Occurence	KMT2A, SETD2
SETD2	PTEN	0.473978	1.71634	313	1	14	13	0.829822	Co_Occurence	PTEN, SETD2
AFDN	CDH1	0.480492	1.76691	301	1	34	5	0.834882	Co_Occurence	AFDN, CDH1
MAP3K4	CDH1	0.480492	1.76691	301	1	34	5	0.834882	Co_Occurence	CDH1, MAP3K4
AFDN	KMT2C	0.480492	1.76691	301	1	34	5	0.834882	Co_Occurence	AFDN, KMT2C
CDKN1B	KMT2C	0.480492	1.76691	301	1	34	5	0.834882	Co_Occurence	CDKN1B, KMT2C
NOTCH1	KMT2C	0.480492	1.76691	301	1	34	5	0.834882	Co_Occurence	KMT2C, NOTCH1
MED12	MAP3K1	0.490035	1.6857	304	1	30	6	0.845095	Co_Occurence	MAP3K1, MED12
MED23	MAP3K1	0.490035	1.6857	304	1	30	6	0.845095	Co_Occurence	MAP3K1, MED23
MYH9	MAP3K1	0.490035	1.6857	304	1	30	6	0.845095	Co_Occurence	MAP3K1, MYH9
GATA3	SYNE1	0.490409	0.374941	284	1	23	33	0.845095	Mutually_Exclusive	GATA3, SYNE1
TP53	ERBB3	0.495489	1.57993	250	4	8	79	0.845095	Co_Occurence	ERBB3, TP53
TP53	MAP2K4	0.495489	1.57993	250	4	8	79	0.845095	Co_Occurence	MAP2K4, TP53
SETD2	BIRC6	0.496568	1.59731	312	1	15	13	0.845095	Co_Occurence	BIRC6, SETD2
RELN	DNAH11	0.496568	1.59731	312	1	15	13	0.845095	Co_Occurence	DNAH11, RELN
SETD2	DNAH11	0.496568	1.59731	312	1	15	13	0.845095	Co_Occurence	DNAH11, SETD2
RELN	RUNX1	0.496568	1.59731	312	1	15	13	0.845095	Co_Occurence	RELN, RUNX1
KMT2A	ARID1A	0.498107	1.58919	312	1	14	14	0.845095	Co_Occurence	ARID1A, KMT2A
PTEN	ARID1A	0.498107	1.58919	312	1	14	14	0.845095	Co_Occurence	ARID1A, PTEN
CBFB	BRCA2	0.498107	1.58919	312	1	14	14	0.845095	Co_Occurence	BRCA2, CBFB
KMT2D	BRCA2	0.498107	1.58919	312	1	14	14	0.845095	Co_Occurence	BRCA2, KMT2D
KMT2A	CBFB	0.498107	1.58919	312	1	14	14	0.845095	Co_Occurence	CBFB, KMT2A
KMT2D	CBFB	0.498107	1.58919	312	1	14	14	0.845095	Co_Occurence	CBFB, KMT2D
KDM6A	PIK3CA	0.503609	0.464269	215	2	116	8	0.853173	Mutually_Exclusive	KDM6A, PIK3CA
BIRC6	ARID1A	0.521201	1.47893	311	1	14	15	0.861439	Co_Occurence	ARID1A, BIRC6
NCOR1	ARID1A	0.521201	1.47893	311	1	14	15	0.861439	Co_Occurence	ARID1A, NCOR1
BIRC6	BRCA2	0.521201	1.47893	311	1	14	15	0.861439	Co_Occurence	BIRC6, BRCA2
DNAH11	BRCA2	0.521201	1.47893	311	1	14	15	0.861439	Co_Occurence	BRCA2, DNAH11
RUNX1	BRCA2	0.521201	1.47893	311	1	14	15	0.861439	Co_Occurence	BRCA2, RUNX1
SPEN	BRCA2	0.521201	1.47893	311	1	14	15	0.861439	Co_Occurence	BRCA2, SPEN
BIRC6	CBFB	0.521201	1.47893	311	1	14	15	0.861439	Co_Occurence	BIRC6, CBFB
DNAH11	CBFB	0.521201	1.47893	311	1	14	15	0.861439	Co_Occurence	CBFB, DNAH11
RUNX1	CBFB	0.521201	1.47893	311	1	14	15	0.861439	Co_Occurence	CBFB, RUNX1
NCOR1	KMT2A	0.521201	1.47893	311	1	14	15	0.861439	Co_Occurence	KMT2A, NCOR1
BIRC6	KMT2D	0.521201	1.47893	311	1	14	15	0.861439	Co_Occurence	BIRC6, KMT2D
DNAH11	KMT2D	0.521201	1.47893	311	1	14	15	0.861439	Co_Occurence	DNAH11, KMT2D
NCOR1	KMT2D	0.521201	1.47893	311	1	14	15	0.861439	Co_Occurence	KMT2D, NCOR1
DNAH11	PTEN	0.521201	1.47893	311	1	14	15	0.861439	Co_Occurence	DNAH11, PTEN
NCOR1	PTEN	0.521201	1.47893	311	1	14	15	0.861439	Co_Occurence	NCOR1, PTEN
RUNX1	PTEN	0.521201	1.47893	311	1	14	15	0.861439	Co_Occurence	PTEN, RUNX1
SPEN	PTEN	0.521201	1.47893	311	1	14	15	0.861439	Co_Occurence	PTEN, SPEN
CTCF	SYNE1	0.522884	1.48588	308	1	23	9	0.861748	Co_Occurence	CTCF, SYNE1
RB1	SYNE1	0.522884	1.48588	308	1	23	9	0.861748	Co_Occurence	RB1, SYNE1
GATA3	MED23	0.523914	1.518	301	1	6	33	0.862212	Co_Occurence	GATA3, MED23
ATM	AKT1	0.531935	1.43341	310	1	18	12	0.874165	Co_Occurence	AKT1, ATM
CDH1	FOXO3	0.534769	1.46866	300	1	6	34	0.87757	Co_Occurence	CDH1, FOXO3
MAP3K1	ATR	0.537367	1.44106	303	1	7	30	0.880579	Co_Occurence	ATR, MAP3K1
TBX3	CREBBP	0.541622	1.39841	308	1	10	22	0.885103	Co_Occurence	CREBBP, TBX3
CDH1	MAP3K1	0.541665	1.3321	279	4	27	31	0.885103	Co_Occurence	CDH1, MAP3K1
RUNX1	NCOR1	0.5447	1.37629	310	1	15	15	0.887545	Co_Occurence	NCOR1, RUNX1
SPEN	RUNX1	0.5447	1.37629	310	1	15	15	0.887545	Co_Occurence	RUNX1, SPEN
TP53	BIRC6	0.551776	1.43773	247	5	11	78	0.896538	Co_Occurence	BIRC6, TP53
TP53	DNAH11	0.551776	1.43773	247	5	11	78	0.896538	Co_Occurence	DNAH11, TP53
GATA3	CDH1	0.554091	0.519751	274	2	33	32	0.899031	Mutually_Exclusive	CDH1, GATA3
AKT1	RELN	0.559049	1.3193	309	1	13	18	0.90326	Co_Occurence	AKT1, RELN
FOXA1	RELN	0.559049	1.3193	309	1	13	18	0.90326	Co_Occurence	FOXA1, RELN
NF1	RELN	0.559049	1.3193	309	1	13	18	0.90326	Co_Occurence	NF1, RELN
DNAH11	USP9X	0.567115	1.28644	309	1	16	15	0.915009	Co_Occurence	DNAH11, USP9X
MAP2K4	TBX3	0.57357	1.26762	307	1	22	11	0.924129	Co_Occurence	MAP2K4, TBX3
FOXA1	TP53	0.581933	0.567993	242	3	80	16	0.93159	Mutually_Exclusive	FOXA1, TP53
ARID1B	CDH1	0.583521	1.25539	299	1	34	7	0.93159	Co_Occurence	ARID1B, CDH1
ARID1A	FOXA1	0.58467	1.22144	308	1	18	14	0.93159	Co_Occurence	ARID1A, FOXA1
KMT2A	FOXA1	0.58467	1.22144	308	1	18	14	0.93159	Co_Occurence	FOXA1, KMT2A
KMT2D	FOXA1	0.58467	1.22144	308	1	18	14	0.93159	Co_Occurence	FOXA1, KMT2D
PTEN	FOXA1	0.58467	1.22144	308	1	18	14	0.93159	Co_Occurence	FOXA1, PTEN
ARID1A	NF1	0.58467	1.22144	308	1	18	14	0.93159	Co_Occurence	ARID1A, NF1
CBFB	NF1	0.58467	1.22144	308	1	18	14	0.93159	Co_Occurence	CBFB, NF1
XBP1	GATA3	0.606787	0	297	0	34	10	0.960857	Mutually_Exclusive	GATA3, XBP1
CDH1	CTCF	0.607088	0	296	0	10	35	0.960857	Mutually_Exclusive	CDH1, CTCF
CDH1	XBP1	0.607088	0	296	0	10	35	0.960857	Mutually_Exclusive	CDH1, XBP1
XBP1	MAP3K1	0.608237	0	300	0	31	10	0.960857	Mutually_Exclusive	MAP3K1, XBP1
AKT1	DNAH11	0.608876	1.13658	307	1	15	18	0.960857	Co_Occurence	AKT1, DNAH11
NF1	RUNX1	0.608876	1.13658	307	1	15	18	0.960857	Co_Occurence	NF1, RUNX1
FOXA1	SPEN	0.608876	1.13658	307	1	15	18	0.960857	Co_Occurence	FOXA1, SPEN
PRKDC	GATA3	0.610588	0	296	0	34	11	0.96224	Mutually_Exclusive	GATA3, PRKDC
SYNE1	CBFB	0.611849	0	302	0	15	24	0.96291	Mutually_Exclusive	CBFB, SYNE1
KMT2C	MAP2K4	0.620525	0	294	0	12	35	0.975232	Mutually_Exclusive	KMT2C, MAP2K4
TP53	SYNE1	0.622077	1.30465	241	7	17	76	0.976339	Co_Occurence	SYNE1, TP53
SYNE1	AKT1	0.633603	1.60161	300	2	17	22	0.993076	Co_Occurence	AKT1, SYNE1
MAP3K4	TP53	0.63602	1.56561	254	2	81	4	0.99551	Co_Occurence	MAP3K4, TP53
RELN	GATA3	0.639063	1.53419	295	2	32	12	0.998916	Co_Occurence	GATA3, RELN
ARID1A	KMT2C	0.658404	1.36457	293	2	33	13	1	Co_Occurence	ARID1A, KMT2C
BRCA2	KMT2C	0.658404	1.36457	293	2	33	13	1	Co_Occurence	BRCA2, KMT2C
BIRC6	CDH1	0.673633	1.26312	292	2	33	14	1	Co_Occurence	BIRC6, CDH1
SPEN	KMT2C	0.673633	1.26312	292	2	33	14	1	Co_Occurence	KMT2C, SPEN
MED23	TP53	0.679299	1.24853	253	2	81	5	1	Co_Occurence	MED23, TP53
MYH9	TP53	0.679299	1.24853	253	2	81	5	1	Co_Occurence	MYH9, TP53
USP9X	CDH1	0.689512	1.17515	291	2	33	15	1	Co_Occurence	CDH1, USP9X
AKT1	CDH1	0.705747	0.471385	288	1	34	18	1	Mutually_Exclusive	AKT1, CDH1
FOXA1	GATA3	0.706298	0.487327	289	1	33	18	1	Mutually_Exclusive	FOXA1, GATA3
TP53	KDM6A	0.710417	1.34339	251	3	7	80	1	Co_Occurence	KDM6A, TP53
TP53	RB1	0.710417	1.34339	251	3	7	80	1	Co_Occurence	RB1, TP53
BRCA1	PIK3CA	0.71912	0.624359	217	2	116	6	1	Mutually_Exclusive	BRCA1, PIK3CA
TP53	CREBBP	0.732677	1.17127	250	3	8	80	1	Co_Occurence	CREBBP, TP53
TP53	PRKDC	0.732677	1.17127	250	3	8	80	1	Co_Occurence	PRKDC, TP53
ERBB2	PIK3CA	0.742458	1.26806	217	4	114	6	1	Co_Occurence	ERBB2, PIK3CA
PRKDC	PIK3CA	0.753935	0.701776	215	3	115	8	1	Mutually_Exclusive	PIK3CA, PRKDC
GATA3	KMT2C	0.765132	1.18644	276	4	31	30	1	Co_Occurence	GATA3, KMT2C
TP53	ARID1A	0.765369	1.13648	247	4	11	79	1	Co_Occurence	ARID1A, TP53
TP53	KMT2A	0.765369	1.13648	247	4	11	79	1	Co_Occurence	KMT2A, TP53
PIK3CA	RELN	0.778071	0.747978	213	4	10	114	1	Mutually_Exclusive	PIK3CA, RELN
PIK3CA	BRCA2	0.782143	1.27285	214	6	9	112	1	Co_Occurence	BRCA2, PIK3CA
KMT2C	TP53	0.83666	1.08497	232	9	74	26	1	Co_Occurence	KMT2C, TP53
CDH1	PIK3CA	0.851433	0.852775	199	11	107	24	1	Mutually_Exclusive	CDH1, PIK3CA
USP9X	AKT1	1	1.06233	306	1	18	16	1	Co_Occurence	AKT1, USP9X
RUNX1	DNAH11	1	0	309	0	16	16	1	Mutually_Exclusive	DNAH11, RUNX1
MAP2K4	CREBBP	1	0	318	0	11	12	1	Mutually_Exclusive	CREBBP, MAP2K4
MAP2K4	PRKDC	1	0	318	0	11	12	1	Mutually_Exclusive	MAP2K4, PRKDC
FOXO3	CTCF	1	0	324	0	10	7	1	Mutually_Exclusive	CTCF, FOXO3
MED12	CTCF	1	0	324	0	10	7	1	Mutually_Exclusive	CTCF, MED12
MYH9	CTCF	1	0	324	0	10	7	1	Mutually_Exclusive	CTCF, MYH9
MED12	ERBB2	1	0	324	0	10	7	1	Mutually_Exclusive	ERBB2, MED12
MYH9	ERBB2	1	0	324	0	10	7	1	Mutually_Exclusive	ERBB2, MYH9
FOXO3	KDM6A	1	0	324	0	10	7	1	Mutually_Exclusive	FOXO3, KDM6A
MED12	KDM6A	1	0	324	0	10	7	1	Mutually_Exclusive	KDM6A, MED12
MYH9	KDM6A	1	0	324	0	10	7	1	Mutually_Exclusive	KDM6A, MYH9
MED12	NCOR2	1	0	324	0	10	7	1	Mutually_Exclusive	MED12, NCOR2
MYH9	NCOR2	1	0	324	0	10	7	1	Mutually_Exclusive	MYH9, NCOR2
FOXO3	RB1	1	0	324	0	10	7	1	Mutually_Exclusive	FOXO3, RB1
MED12	RB1	1	0	324	0	10	7	1	Mutually_Exclusive	MED12, RB1
MED23	RB1	1	0	324	0	10	7	1	Mutually_Exclusive	MED23, RB1
MYH9	RB1	1	0	324	0	10	7	1	Mutually_Exclusive	MYH9, RB1
FOXO3	XBP1	1	0	324	0	10	7	1	Mutually_Exclusive	FOXO3, XBP1
MED12	XBP1	1	0	324	0	10	7	1	Mutually_Exclusive	MED12, XBP1
MED23	XBP1	1	0	324	0	10	7	1	Mutually_Exclusive	MED23, XBP1
MED12	ARID1B	1	0	326	0	8	7	1	Mutually_Exclusive	ARID1B, MED12
MED23	ARID1B	1	0	326	0	8	7	1	Mutually_Exclusive	ARID1B, MED23
MYH9	ARID1B	1	0	326	0	8	7	1	Mutually_Exclusive	ARID1B, MYH9
FOXO3	ATR	1	0	326	0	8	7	1	Mutually_Exclusive	ATR, FOXO3
MYH9	ATR	1	0	326	0	8	7	1	Mutually_Exclusive	ATR, MYH9
FOXO3	BRCA1	1	0	326	0	8	7	1	Mutually_Exclusive	BRCA1, FOXO3
MED12	BRCA1	1	0	326	0	8	7	1	Mutually_Exclusive	BRCA1, MED12
MYH9	BRCA1	1	0	326	0	8	7	1	Mutually_Exclusive	BRCA1, MYH9
SYNE1	PIK3CA	1	0.941071	207	8	110	16	1	Mutually_Exclusive	PIK3CA, SYNE1
XBP1	PIK3CA	1	0.805435	216	3	115	7	1	Mutually_Exclusive	PIK3CA, XBP1
NOTCH1	TP53	1	0.617864	253	1	82	5	1	Mutually_Exclusive	NOTCH1, TP53
ARID1A	CDH1	1	0.614182	292	1	34	14	1	Mutually_Exclusive	ARID1A, CDH1
BRCA2	CDH1	1	0.614182	292	1	34	14	1	Mutually_Exclusive	BRCA2, CDH1
KMT2A	CDH1	1	0.614182	292	1	34	14	1	Mutually_Exclusive	CDH1, KMT2A
PTEN	CDH1	1	0.614182	292	1	34	14	1	Mutually_Exclusive	CDH1, PTEN
MED12	CDH1	1	0	299	0	35	7	1	Mutually_Exclusive	CDH1, MED12
MED23	CDH1	1	0	299	0	35	7	1	Mutually_Exclusive	CDH1, MED23
PTEN	KMT2C	1	0.614182	292	1	34	14	1	Mutually_Exclusive	KMT2C, PTEN
FOXO3	KMT2C	1	0	299	0	35	7	1	Mutually_Exclusive	FOXO3, KMT2C
MED12	KMT2C	1	0	299	0	35	7	1	Mutually_Exclusive	KMT2C, MED12
MYH9	KMT2C	1	0	299	0	35	7	1	Mutually_Exclusive	KMT2C, MYH9
PIK3CA	GATA3	1	1.03423	201	12	22	106	1	Co_Occurence	GATA3, PIK3CA
NCOR1	AKT1	1	0	306	0	19	16	1	Mutually_Exclusive	AKT1, NCOR1
SPEN	AKT1	1	0	306	0	19	16	1	Mutually_Exclusive	AKT1, SPEN
ATM	FOXA1	1	0	309	0	19	13	1	Mutually_Exclusive	ATM, FOXA1
NCOR1	NF1	1	0	306	0	19	16	1	Mutually_Exclusive	NCOR1, NF1
ATM	NF1	1	0	309	0	19	13	1	Mutually_Exclusive	ATM, NF1
AFDN	USP9X	1	0	318	0	17	6	1	Mutually_Exclusive	AFDN, USP9X
TBX3	BIRC6	1	0.918398	303	1	15	22	1	Mutually_Exclusive	BIRC6, TBX3
MAP3K1	NCOR1	1	0.65625	295	1	15	30	1	Mutually_Exclusive	MAP3K1, NCOR1
SYNE1	RUNX1	1	0.875674	302	1	15	23	1	Mutually_Exclusive	RUNX1, SYNE1
TBX3	RUNX1	1	0.918398	303	1	15	22	1	Mutually_Exclusive	RUNX1, TBX3
TP53	SPEN	1	1.03786	246	4	12	79	1	Co_Occurence	SPEN, TP53
AKT1	ARID1A	1	0	307	0	15	19	1	Mutually_Exclusive	AKT1, ARID1A
AKT1	BRCA2	1	0	307	0	15	19	1	Mutually_Exclusive	AKT1, BRCA2
FOXA1	BRCA2	1	0	307	0	15	19	1	Mutually_Exclusive	BRCA2, FOXA1
AKT1	CBFB	1	0	307	0	15	19	1	Mutually_Exclusive	AKT1, CBFB
AKT1	KMT2A	1	0	307	0	15	19	1	Mutually_Exclusive	AKT1, KMT2A
AKT1	KMT2D	1	0	307	0	15	19	1	Mutually_Exclusive	AKT1, KMT2D
AKT1	PTEN	1	0	307	0	15	19	1	Mutually_Exclusive	AKT1, PTEN
RELN	PTEN	1	0	312	0	15	14	1	Mutually_Exclusive	PTEN, RELN
PRKDC	PTEN	1	0	315	0	15	11	1	Mutually_Exclusive	PRKDC, PTEN
MAP2K4	RELN	1	0	315	0	14	12	1	Mutually_Exclusive	MAP2K4, RELN
FOXO3	RELN	1	0	320	0	14	7	1	Mutually_Exclusive	FOXO3, RELN
MED12	RELN	1	0	320	0	14	7	1	Mutually_Exclusive	MED12, RELN
MYH9	RELN	1	0	320	0	14	7	1	Mutually_Exclusive	MYH9, RELN
MAP2K4	SETD2	1	0	315	0	14	12	1	Mutually_Exclusive	MAP2K4, SETD2
FOXO3	SETD2	1	0	320	0	14	7	1	Mutually_Exclusive	FOXO3, SETD2
MED12	SETD2	1	0	320	0	14	7	1	Mutually_Exclusive	MED12, SETD2
MYH9	SETD2	1	0	320	0	14	7	1	Mutually_Exclusive	MYH9, SETD2
ARID1B	ATM	1	0	320	0	13	8	1	Mutually_Exclusive	ARID1B, ATM
BRCA1	ATM	1	0	320	0	13	8	1	Mutually_Exclusive	ATM, BRCA1
GATA3	CREBBP	1	0.900253	297	1	10	33	1	Mutually_Exclusive	CREBBP, GATA3
MED12	CREBBP	1	0	323	0	11	7	1	Mutually_Exclusive	CREBBP, MED12
MED12	PRKDC	1	0	323	0	11	7	1	Mutually_Exclusive	MED12, PRKDC
MYH9	PRKDC	1	0	323	0	11	7	1	Mutually_Exclusive	MYH9, PRKDC
RB1	CTCF	1	0	321	0	10	10	1	Mutually_Exclusive	CTCF, RB1
XBP1	CTCF	1	0	321	0	10	10	1	Mutually_Exclusive	CTCF, XBP1
RB1	ERBB2	1	0	321	0	10	10	1	Mutually_Exclusive	ERBB2, RB1
XBP1	ERBB2	1	0	321	0	10	10	1	Mutually_Exclusive	ERBB2, XBP1
XBP1	KDM6A	1	0	321	0	10	10	1	Mutually_Exclusive	KDM6A, XBP1
ARID1B	KDM6A	1	0	323	0	10	8	1	Mutually_Exclusive	ARID1B, KDM6A
RB1	NCOR2	1	0	321	0	10	10	1	Mutually_Exclusive	NCOR2, RB1
XBP1	NCOR2	1	0	321	0	10	10	1	Mutually_Exclusive	NCOR2, XBP1
ARID1B	RB1	1	0	323	0	10	8	1	Mutually_Exclusive	ARID1B, RB1
ARID1B	XBP1	1	0	323	0	10	8	1	Mutually_Exclusive	ARID1B, XBP1
ATR	XBP1	1	0	323	0	10	8	1	Mutually_Exclusive	ATR, XBP1
RELN	ARID1B	1	0	319	0	8	14	1	Mutually_Exclusive	ARID1B, RELN
SETD2	ARID1B	1	0	319	0	8	14	1	Mutually_Exclusive	ARID1B, SETD2
MAP3K1	FOXO3	1	0	303	0	7	31	1	Mutually_Exclusive	FOXO3, MAP3K1
BRCA2	FOXO3	1	0	319	0	7	15	1	Mutually_Exclusive	BRCA2, FOXO3
CBFB	FOXO3	1	0	319	0	7	15	1	Mutually_Exclusive	CBFB, FOXO3
KMT2D	FOXO3	1	0	319	0	7	15	1	Mutually_Exclusive	FOXO3, KMT2D
ATM	FOXO3	1	0	321	0	7	13	1	Mutually_Exclusive	ATM, FOXO3
BRCA2	MED12	1	0	319	0	7	15	1	Mutually_Exclusive	BRCA2, MED12
CBFB	MED12	1	0	319	0	7	15	1	Mutually_Exclusive	CBFB, MED12
KMT2A	MED12	1	0	319	0	7	15	1	Mutually_Exclusive	KMT2A, MED12
CBFB	MED23	1	0	319	0	7	15	1	Mutually_Exclusive	CBFB, MED23
PTEN	MED23	1	0	319	0	7	15	1	Mutually_Exclusive	MED23, PTEN
ATM	MED23	1	0	321	0	7	13	1	Mutually_Exclusive	ATM, MED23
ARID1A	MYH9	1	0	319	0	7	15	1	Mutually_Exclusive	ARID1A, MYH9
CBFB	MYH9	1	0	319	0	7	15	1	Mutually_Exclusive	CBFB, MYH9
KMT2A	MYH9	1	0	319	0	7	15	1	Mutually_Exclusive	KMT2A, MYH9
MAP2K4	AFDN	1	0	323	0	6	12	1	Mutually_Exclusive	AFDN, MAP2K4
FOXO3	AFDN	1	0	328	0	6	7	1	Mutually_Exclusive	AFDN, FOXO3
MED12	AFDN	1	0	328	0	6	7	1	Mutually_Exclusive	AFDN, MED12
MED23	AFDN	1	0	328	0	6	7	1	Mutually_Exclusive	AFDN, MED23
MYH9	AFDN	1	0	328	0	6	7	1	Mutually_Exclusive	AFDN, MYH9
ERBB3	CDKN1B	1	0	323	0	6	12	1	Mutually_Exclusive	CDKN1B, ERBB3
MAP2K4	CDKN1B	1	0	323	0	6	12	1	Mutually_Exclusive	CDKN1B, MAP2K4
FOXO3	CDKN1B	1	0	328	0	6	7	1	Mutually_Exclusive	CDKN1B, FOXO3
MED12	CDKN1B	1	0	328	0	6	7	1	Mutually_Exclusive	CDKN1B, MED12
MED23	CDKN1B	1	0	328	0	6	7	1	Mutually_Exclusive	CDKN1B, MED23
MYH9	CDKN1B	1	0	328	0	6	7	1	Mutually_Exclusive	CDKN1B, MYH9
MAP2K4	MAP3K4	1	0	323	0	6	12	1	Mutually_Exclusive	MAP2K4, MAP3K4
FOXO3	MAP3K4	1	0	328	0	6	7	1	Mutually_Exclusive	FOXO3, MAP3K4
MAP2K4	MKI67	1	0	323	0	6	12	1	Mutually_Exclusive	MAP2K4, MKI67
FOXO3	MKI67	1	0	328	0	6	7	1	Mutually_Exclusive	FOXO3, MKI67
MED12	MKI67	1	0	328	0	6	7	1	Mutually_Exclusive	MED12, MKI67
MYH9	MKI67	1	0	328	0	6	7	1	Mutually_Exclusive	MKI67, MYH9
MAP2K4	NOTCH1	1	0	323	0	6	12	1	Mutually_Exclusive	MAP2K4, NOTCH1
FOXO3	NOTCH1	1	0	328	0	6	7	1	Mutually_Exclusive	FOXO3, NOTCH1
MED12	NOTCH1	1	0	328	0	6	7	1	Mutually_Exclusive	MED12, NOTCH1
MYH9	NOTCH1	1	0	328	0	6	7	1	Mutually_Exclusive	MYH9, NOTCH1
RUNX1	PIK3CA	1	0.853143	212	5	113	11	1	Mutually_Exclusive	PIK3CA, RUNX1
SPEN	PIK3CA	1	0.853143	212	5	113	11	1	Mutually_Exclusive	PIK3CA, SPEN
ATM	PIK3CA	1	0.834715	214	4	114	9	1	Mutually_Exclusive	ATM, PIK3CA
ERBB3	PIK3CA	1	0.943139	215	4	114	8	1	Mutually_Exclusive	ERBB3, PIK3CA
ARID1B	PIK3CA	1	1.13695	218	3	115	5	1	Co_Occurence	ARID1B, PIK3CA
MED12	PIK3CA	1	0.752321	218	2	116	5	1	Mutually_Exclusive	MED12, PIK3CA
MED23	PIK3CA	1	0.752321	218	2	116	5	1	Mutually_Exclusive	MED23, PIK3CA
MYH9	PIK3CA	1	0.752321	218	2	116	5	1	Mutually_Exclusive	MYH9, PIK3CA
AFDN	PIK3CA	1	0.94412	219	2	116	4	1	Mutually_Exclusive	AFDN, PIK3CA
AKT1	TP53	1	0.820714	243	4	79	15	1	Mutually_Exclusive	AKT1, TP53
USP9X	TP53	1	0.95439	245	4	79	13	1	Mutually_Exclusive	TP53, USP9X
ATM	TP53	1	0.930195	248	3	80	10	1	Mutually_Exclusive	ATM, TP53
CTCF	TP53	1	0.772163	250	2	81	8	1	Mutually_Exclusive	CTCF, TP53
NF1	CDH1	1	1.03022	289	2	33	17	1	Co_Occurence	CDH1, NF1
NCOR1	CDH1	1	0.571355	291	1	34	15	1	Mutually_Exclusive	CDH1, NCOR1
SPEN	CDH1	1	0.571355	291	1	34	15	1	Mutually_Exclusive	CDH1, SPEN
MAP2K4	CDH1	1	0.789277	295	1	34	11	1	Mutually_Exclusive	CDH1, MAP2K4
CREBBP	CDH1	1	0.870901	296	1	34	10	1	Mutually_Exclusive	CDH1, CREBBP
ATR	CDH1	1	0	298	0	35	8	1	Mutually_Exclusive	ATR, CDH1
BRCA1	CDH1	1	0	298	0	35	8	1	Mutually_Exclusive	BRCA1, CDH1
MKI67	CDH1	1	0	300	0	35	6	1	Mutually_Exclusive	CDH1, MKI67
NOTCH1	CDH1	1	0	300	0	35	6	1	Mutually_Exclusive	CDH1, NOTCH1
AKT1	KMT2C	1	1.03022	289	2	33	17	1	Co_Occurence	AKT1, KMT2C
ERBB3	KMT2C	1	0.789277	295	1	34	11	1	Mutually_Exclusive	ERBB3, KMT2C
MAP3K1	GATA3	1	0.964382	279	3	31	28	1	Mutually_Exclusive	GATA3, MAP3K1
NF1	GATA3	1	1.06599	290	2	32	17	1	Co_Occurence	GATA3, NF1
USP9X	GATA3	1	0.551913	291	1	33	16	1	Mutually_Exclusive	GATA3, USP9X
RUNX1	GATA3	1	0.590653	292	1	33	15	1	Mutually_Exclusive	GATA3, RUNX1
KMT2A	GATA3	1	0.634916	293	1	33	14	1	Mutually_Exclusive	GATA3, KMT2A
KMT2D	GATA3	1	0.634916	293	1	33	14	1	Mutually_Exclusive	GATA3, KMT2D
PTEN	GATA3	1	0.634916	293	1	33	14	1	Mutually_Exclusive	GATA3, PTEN
ATM	GATA3	1	0.745526	295	1	33	12	1	Mutually_Exclusive	ATM, GATA3
ERBB2	GATA3	1	1.00336	298	1	33	9	1	Co_Occurence	ERBB2, GATA3
KDM6A	GATA3	1	1.00336	298	1	33	9	1	Co_Occurence	GATA3, KDM6A
NCOR2	GATA3	1	1.00336	298	1	33	9	1	Co_Occurence	GATA3, NCOR2
RB1	GATA3	1	1.00336	298	1	33	9	1	Co_Occurence	GATA3, RB1
ARID1B	GATA3	1	0	299	0	34	8	1	Mutually_Exclusive	ARID1B, GATA3
ATR	GATA3	1	0	299	0	34	8	1	Mutually_Exclusive	ATR, GATA3
BRCA1	GATA3	1	0	299	0	34	8	1	Mutually_Exclusive	BRCA1, GATA3
MED12	GATA3	1	0	300	0	34	7	1	Mutually_Exclusive	GATA3, MED12
MYH9	GATA3	1	0	300	0	34	7	1	Mutually_Exclusive	GATA3, MYH9
CDKN1B	GATA3	1	0	301	0	34	6	1	Mutually_Exclusive	CDKN1B, GATA3
MAP3K4	GATA3	1	0	301	0	34	6	1	Mutually_Exclusive	GATA3, MAP3K4
NOTCH1	GATA3	1	0	301	0	34	6	1	Mutually_Exclusive	GATA3, NOTCH1
SYNE1	MAP3K1	1	0.903061	288	2	29	22	1	Mutually_Exclusive	MAP3K1, SYNE1
AKT1	MAP3K1	1	0.54152	292	1	30	18	1	Mutually_Exclusive	AKT1, MAP3K1
RELN	MAP3K1	1	0.762091	297	1	30	13	1	Mutually_Exclusive	MAP3K1, RELN
MAP2K4	MAP3K1	1	0.906303	299	1	30	11	1	Mutually_Exclusive	MAP2K4, MAP3K1
CREBBP	MAP3K1	1	1	300	1	30	10	1	Mutually_Exclusive	CREBBP, MAP3K1
PRKDC	MAP3K1	1	1	300	1	30	10	1	Mutually_Exclusive	MAP3K1, PRKDC
ERBB2	MAP3K1	1	1.11442	301	1	30	9	1	Co_Occurence	ERBB2, MAP3K1
ARID1B	MAP3K1	1	0	302	0	31	8	1	Mutually_Exclusive	ARID1B, MAP3K1
CDKN1B	MAP3K1	1	0	304	0	31	6	1	Mutually_Exclusive	CDKN1B, MAP3K1
FOXA1	SYNE1	1	0.722833	299	1	23	18	1	Mutually_Exclusive	FOXA1, SYNE1
KMT2A	SYNE1	1	0.941155	303	1	23	14	1	Mutually_Exclusive	KMT2A, SYNE1
ATM	SYNE1	1	1.10471	305	1	23	12	1	Co_Occurence	ATM, SYNE1
MAP2K4	SYNE1	1	0	305	0	24	12	1	Mutually_Exclusive	MAP2K4, SYNE1
ARID1B	SYNE1	1	0	309	0	24	8	1	Mutually_Exclusive	ARID1B, SYNE1
AKT1	TBX3	1	0.758146	300	1	22	18	1	Mutually_Exclusive	AKT1, TBX3
KMT2A	TBX3	1	0.98705	304	1	22	14	1	Mutually_Exclusive	KMT2A, TBX3
ATM	TBX3	1	0	305	0	23	13	1	Mutually_Exclusive	ATM, TBX3
RB1	TBX3	1	0	308	0	23	10	1	Mutually_Exclusive	RB1, TBX3
XBP1	TBX3	1	0	308	0	23	10	1	Mutually_Exclusive	TBX3, XBP1
MED12	TBX3	1	0	311	0	23	7	1	Mutually_Exclusive	MED12, TBX3
MYH9	TBX3	1	0	311	0	23	7	1	Mutually_Exclusive	MYH9, TBX3
AFDN	TBX3	1	0	312	0	23	6	1	Mutually_Exclusive	AFDN, TBX3
CDKN1B	TBX3	1	0	312	0	23	6	1	Mutually_Exclusive	CDKN1B, TBX3
SETD2	AKT1	1	0	308	0	19	14	1	Mutually_Exclusive	AKT1, SETD2
ERBB3	AKT1	1	0	310	0	19	12	1	Mutually_Exclusive	AKT1, ERBB3
MAP2K4	AKT1	1	0	310	0	19	12	1	Mutually_Exclusive	AKT1, MAP2K4
CREBBP	AKT1	1	0	311	0	19	11	1	Mutually_Exclusive	AKT1, CREBBP
PRKDC	AKT1	1	0	311	0	19	11	1	Mutually_Exclusive	AKT1, PRKDC
CTCF	AKT1	1	0	312	0	19	10	1	Mutually_Exclusive	AKT1, CTCF
KDM6A	AKT1	1	0	312	0	19	10	1	Mutually_Exclusive	AKT1, KDM6A
ARID1B	AKT1	1	0	314	0	19	8	1	Mutually_Exclusive	AKT1, ARID1B
BRCA1	AKT1	1	0	314	0	19	8	1	Mutually_Exclusive	AKT1, BRCA1
FOXO3	AKT1	1	0	315	0	19	7	1	Mutually_Exclusive	AKT1, FOXO3
MYH9	AKT1	1	0	315	0	19	7	1	Mutually_Exclusive	AKT1, MYH9
MAP3K4	AKT1	1	0	316	0	19	6	1	Mutually_Exclusive	AKT1, MAP3K4
MKI67	AKT1	1	0	316	0	19	6	1	Mutually_Exclusive	AKT1, MKI67
NOTCH1	AKT1	1	0	316	0	19	6	1	Mutually_Exclusive	AKT1, NOTCH1
MAP2K4	FOXA1	1	0	310	0	19	12	1	Mutually_Exclusive	FOXA1, MAP2K4
RB1	FOXA1	1	0	312	0	19	10	1	Mutually_Exclusive	FOXA1, RB1
MED12	FOXA1	1	0	315	0	19	7	1	Mutually_Exclusive	FOXA1, MED12
MYH9	FOXA1	1	0	315	0	19	7	1	Mutually_Exclusive	FOXA1, MYH9
AFDN	FOXA1	1	0	316	0	19	6	1	Mutually_Exclusive	AFDN, FOXA1
CDKN1B	FOXA1	1	0	316	0	19	6	1	Mutually_Exclusive	CDKN1B, FOXA1
MAP2K4	NF1	1	0	310	0	19	12	1	Mutually_Exclusive	MAP2K4, NF1
ARID1B	NF1	1	0	314	0	19	8	1	Mutually_Exclusive	ARID1B, NF1
FOXO3	NF1	1	0	315	0	19	7	1	Mutually_Exclusive	FOXO3, NF1
AFDN	NF1	1	0	316	0	19	6	1	Mutually_Exclusive	AFDN, NF1
RUNX1	USP9X	1	0	308	0	17	16	1	Mutually_Exclusive	RUNX1, USP9X
ATM	USP9X	1	0	311	0	17	13	1	Mutually_Exclusive	ATM, USP9X
MAP2K4	USP9X	1	0	312	0	17	12	1	Mutually_Exclusive	MAP2K4, USP9X
RB1	USP9X	1	0	314	0	17	10	1	Mutually_Exclusive	RB1, USP9X
ARID1B	USP9X	1	0	316	0	17	8	1	Mutually_Exclusive	ARID1B, USP9X
FOXO3	USP9X	1	0	317	0	17	7	1	Mutually_Exclusive	FOXO3, USP9X
MYH9	USP9X	1	0	317	0	17	7	1	Mutually_Exclusive	MYH9, USP9X
PTEN	BIRC6	1	0	310	0	16	15	1	Mutually_Exclusive	BIRC6, PTEN
ATM	BIRC6	1	0	312	0	16	13	1	Mutually_Exclusive	ATM, BIRC6
MAP2K4	BIRC6	1	0	313	0	16	12	1	Mutually_Exclusive	BIRC6, MAP2K4
ARID1B	BIRC6	1	0	317	0	16	8	1	Mutually_Exclusive	ARID1B, BIRC6
FOXO3	BIRC6	1	0	318	0	16	7	1	Mutually_Exclusive	BIRC6, FOXO3
MED12	BIRC6	1	0	318	0	16	7	1	Mutually_Exclusive	BIRC6, MED12
MYH9	BIRC6	1	0	318	0	16	7	1	Mutually_Exclusive	BIRC6, MYH9
MAP2K4	DNAH11	1	0	313	0	16	12	1	Mutually_Exclusive	DNAH11, MAP2K4
RB1	DNAH11	1	0	315	0	16	10	1	Mutually_Exclusive	DNAH11, RB1
XBP1	DNAH11	1	0	315	0	16	10	1	Mutually_Exclusive	DNAH11, XBP1
ARID1B	DNAH11	1	0	317	0	16	8	1	Mutually_Exclusive	ARID1B, DNAH11
MED12	DNAH11	1	0	318	0	16	7	1	Mutually_Exclusive	DNAH11, MED12
SETD2	NCOR1	1	0	311	0	16	14	1	Mutually_Exclusive	NCOR1, SETD2
ATM	NCOR1	1	0	312	0	16	13	1	Mutually_Exclusive	ATM, NCOR1
PRKDC	NCOR1	1	0	314	0	16	11	1	Mutually_Exclusive	NCOR1, PRKDC
CTCF	NCOR1	1	0	315	0	16	10	1	Mutually_Exclusive	CTCF, NCOR1
KDM6A	NCOR1	1	0	315	0	16	10	1	Mutually_Exclusive	KDM6A, NCOR1
RB1	NCOR1	1	0	315	0	16	10	1	Mutually_Exclusive	NCOR1, RB1
BRCA1	NCOR1	1	0	317	0	16	8	1	Mutually_Exclusive	BRCA1, NCOR1
MED12	NCOR1	1	0	318	0	16	7	1	Mutually_Exclusive	MED12, NCOR1
MED23	NCOR1	1	0	318	0	16	7	1	Mutually_Exclusive	MED23, NCOR1
MYH9	NCOR1	1	0	318	0	16	7	1	Mutually_Exclusive	MYH9, NCOR1
CDKN1B	NCOR1	1	0	319	0	16	6	1	Mutually_Exclusive	CDKN1B, NCOR1
MAP3K4	NCOR1	1	0	319	0	16	6	1	Mutually_Exclusive	MAP3K4, NCOR1
MKI67	NCOR1	1	0	319	0	16	6	1	Mutually_Exclusive	MKI67, NCOR1
NOTCH1	NCOR1	1	0	319	0	16	6	1	Mutually_Exclusive	NCOR1, NOTCH1
ARID1A	RUNX1	1	0	310	0	16	15	1	Mutually_Exclusive	ARID1A, RUNX1
KMT2A	RUNX1	1	0	310	0	16	15	1	Mutually_Exclusive	KMT2A, RUNX1
KMT2D	RUNX1	1	0	310	0	16	15	1	Mutually_Exclusive	KMT2D, RUNX1
SETD2	RUNX1	1	0	311	0	16	14	1	Mutually_Exclusive	RUNX1, SETD2
ATM	RUNX1	1	0	312	0	16	13	1	Mutually_Exclusive	ATM, RUNX1
MAP2K4	RUNX1	1	0	313	0	16	12	1	Mutually_Exclusive	MAP2K4, RUNX1
CTCF	RUNX1	1	0	315	0	16	10	1	Mutually_Exclusive	CTCF, RUNX1
KDM6A	RUNX1	1	0	315	0	16	10	1	Mutually_Exclusive	KDM6A, RUNX1
ATR	RUNX1	1	0	317	0	16	8	1	Mutually_Exclusive	ATR, RUNX1
BRCA1	RUNX1	1	0	317	0	16	8	1	Mutually_Exclusive	BRCA1, RUNX1
MED12	RUNX1	1	0	318	0	16	7	1	Mutually_Exclusive	MED12, RUNX1
MED23	RUNX1	1	0	318	0	16	7	1	Mutually_Exclusive	MED23, RUNX1
AFDN	RUNX1	1	0	319	0	16	6	1	Mutually_Exclusive	AFDN, RUNX1
CDKN1B	RUNX1	1	0	319	0	16	6	1	Mutually_Exclusive	CDKN1B, RUNX1
MAP3K4	RUNX1	1	0	319	0	16	6	1	Mutually_Exclusive	MAP3K4, RUNX1
MKI67	RUNX1	1	0	319	0	16	6	1	Mutually_Exclusive	MKI67, RUNX1
NOTCH1	RUNX1	1	0	319	0	16	6	1	Mutually_Exclusive	NOTCH1, RUNX1
CBFB	SPEN	1	0	310	0	16	15	1	Mutually_Exclusive	CBFB, SPEN
ARID1B	SPEN	1	0	317	0	16	8	1	Mutually_Exclusive	ARID1B, SPEN
CDKN1B	SPEN	1	0	319	0	16	6	1	Mutually_Exclusive	CDKN1B, SPEN
CBFB	ARID1A	1	0	311	0	15	15	1	Mutually_Exclusive	ARID1A, CBFB
RB1	ARID1A	1	0	316	0	15	10	1	Mutually_Exclusive	ARID1A, RB1
XBP1	ARID1A	1	0	316	0	15	10	1	Mutually_Exclusive	ARID1A, XBP1
ARID1B	ARID1A	1	0	318	0	15	8	1	Mutually_Exclusive	ARID1A, ARID1B
AFDN	ARID1A	1	0	320	0	15	6	1	Mutually_Exclusive	AFDN, ARID1A
CDKN1B	ARID1A	1	0	320	0	15	6	1	Mutually_Exclusive	ARID1A, CDKN1B
ATM	BRCA2	1	0	313	0	15	13	1	Mutually_Exclusive	ATM, BRCA2
MAP2K4	BRCA2	1	0	314	0	15	12	1	Mutually_Exclusive	BRCA2, MAP2K4
CTCF	BRCA2	1	0	316	0	15	10	1	Mutually_Exclusive	BRCA2, CTCF
KDM6A	BRCA2	1	0	316	0	15	10	1	Mutually_Exclusive	BRCA2, KDM6A
NCOR2	BRCA2	1	0	316	0	15	10	1	Mutually_Exclusive	BRCA2, NCOR2
RB1	BRCA2	1	0	316	0	15	10	1	Mutually_Exclusive	BRCA2, RB1
ARID1B	BRCA2	1	0	318	0	15	8	1	Mutually_Exclusive	ARID1B, BRCA2
BRCA1	BRCA2	1	0	318	0	15	8	1	Mutually_Exclusive	BRCA1, BRCA2
AFDN	BRCA2	1	0	320	0	15	6	1	Mutually_Exclusive	AFDN, BRCA2
CDKN1B	BRCA2	1	0	320	0	15	6	1	Mutually_Exclusive	BRCA2, CDKN1B
PTEN	CBFB	1	0	311	0	15	15	1	Mutually_Exclusive	CBFB, PTEN
ATM	CBFB	1	0	313	0	15	13	1	Mutually_Exclusive	ATM, CBFB
MAP2K4	CBFB	1	0	314	0	15	12	1	Mutually_Exclusive	CBFB, MAP2K4
KDM6A	CBFB	1	0	316	0	15	10	1	Mutually_Exclusive	CBFB, KDM6A
NCOR2	CBFB	1	0	316	0	15	10	1	Mutually_Exclusive	CBFB, NCOR2
RB1	CBFB	1	0	316	0	15	10	1	Mutually_Exclusive	CBFB, RB1
ARID1B	CBFB	1	0	318	0	15	8	1	Mutually_Exclusive	ARID1B, CBFB
ATR	CBFB	1	0	318	0	15	8	1	Mutually_Exclusive	ATR, CBFB
AFDN	CBFB	1	0	320	0	15	6	1	Mutually_Exclusive	AFDN, CBFB
CDKN1B	CBFB	1	0	320	0	15	6	1	Mutually_Exclusive	CBFB, CDKN1B
MAP3K4	CBFB	1	0	320	0	15	6	1	Mutually_Exclusive	CBFB, MAP3K4
MKI67	CBFB	1	0	320	0	15	6	1	Mutually_Exclusive	CBFB, MKI67
NOTCH1	CBFB	1	0	320	0	15	6	1	Mutually_Exclusive	CBFB, NOTCH1
XBP1	KMT2A	1	0	316	0	15	10	1	Mutually_Exclusive	KMT2A, XBP1
ARID1B	KMT2A	1	0	318	0	15	8	1	Mutually_Exclusive	ARID1B, KMT2A
AFDN	KMT2A	1	0	320	0	15	6	1	Mutually_Exclusive	AFDN, KMT2A
CDKN1B	KMT2A	1	0	320	0	15	6	1	Mutually_Exclusive	CDKN1B, KMT2A
PTEN	KMT2D	1	0	311	0	15	15	1	Mutually_Exclusive	KMT2D, PTEN
RB1	KMT2D	1	0	316	0	15	10	1	Mutually_Exclusive	KMT2D, RB1
XBP1	KMT2D	1	0	316	0	15	10	1	Mutually_Exclusive	KMT2D, XBP1
ARID1B	KMT2D	1	0	318	0	15	8	1	Mutually_Exclusive	ARID1B, KMT2D
CDKN1B	KMT2D	1	0	320	0	15	6	1	Mutually_Exclusive	CDKN1B, KMT2D
ATM	PTEN	1	0	313	0	15	13	1	Mutually_Exclusive	ATM, PTEN
ERBB3	PTEN	1	0	314	0	15	12	1	Mutually_Exclusive	ERBB3, PTEN
MAP2K4	PTEN	1	0	314	0	15	12	1	Mutually_Exclusive	MAP2K4, PTEN
CTCF	PTEN	1	0	316	0	15	10	1	Mutually_Exclusive	CTCF, PTEN
NCOR2	PTEN	1	0	316	0	15	10	1	Mutually_Exclusive	NCOR2, PTEN
ARID1B	PTEN	1	0	318	0	15	8	1	Mutually_Exclusive	ARID1B, PTEN
BRCA1	PTEN	1	0	318	0	15	8	1	Mutually_Exclusive	BRCA1, PTEN
AFDN	PTEN	1	0	320	0	15	6	1	Mutually_Exclusive	AFDN, PTEN
CDKN1B	PTEN	1	0	320	0	15	6	1	Mutually_Exclusive	CDKN1B, PTEN
NOTCH1	PTEN	1	0	320	0	15	6	1	Mutually_Exclusive	NOTCH1, PTEN
RB1	RELN	1	0	317	0	14	10	1	Mutually_Exclusive	RB1, RELN
AFDN	RELN	1	0	321	0	14	6	1	Mutually_Exclusive	AFDN, RELN
CDKN1B	RELN	1	0	321	0	14	6	1	Mutually_Exclusive	CDKN1B, RELN
ATM	SETD2	1	0	314	0	14	13	1	Mutually_Exclusive	ATM, SETD2
RB1	SETD2	1	0	317	0	14	10	1	Mutually_Exclusive	RB1, SETD2
XBP1	SETD2	1	0	317	0	14	10	1	Mutually_Exclusive	SETD2, XBP1
AFDN	SETD2	1	0	321	0	14	6	1	Mutually_Exclusive	AFDN, SETD2
ERBB3	ATM	1	0	316	0	13	12	1	Mutually_Exclusive	ATM, ERBB3
CREBBP	ATM	1	0	317	0	13	11	1	Mutually_Exclusive	ATM, CREBBP
PRKDC	ATM	1	0	317	0	13	11	1	Mutually_Exclusive	ATM, PRKDC
CTCF	ATM	1	0	318	0	13	10	1	Mutually_Exclusive	ATM, CTCF
ERBB2	ATM	1	0	318	0	13	10	1	Mutually_Exclusive	ATM, ERBB2
KDM6A	ATM	1	0	318	0	13	10	1	Mutually_Exclusive	ATM, KDM6A
NCOR2	ATM	1	0	318	0	13	10	1	Mutually_Exclusive	ATM, NCOR2
RB1	ATM	1	0	318	0	13	10	1	Mutually_Exclusive	ATM, RB1
XBP1	ATM	1	0	318	0	13	10	1	Mutually_Exclusive	ATM, XBP1
AFDN	ATM	1	0	322	0	13	6	1	Mutually_Exclusive	AFDN, ATM
CDKN1B	ATM	1	0	322	0	13	6	1	Mutually_Exclusive	ATM, CDKN1B
MKI67	ATM	1	0	322	0	13	6	1	Mutually_Exclusive	ATM, MKI67
RB1	ERBB3	1	0	319	0	12	10	1	Mutually_Exclusive	ERBB3, RB1
MED12	ERBB3	1	0	322	0	12	7	1	Mutually_Exclusive	ERBB3, MED12
CTCF	MAP2K4	1	0	319	0	12	10	1	Mutually_Exclusive	CTCF, MAP2K4
ERBB2	MAP2K4	1	0	319	0	12	10	1	Mutually_Exclusive	ERBB2, MAP2K4
KDM6A	MAP2K4	1	0	319	0	12	10	1	Mutually_Exclusive	KDM6A, MAP2K4
NCOR2	MAP2K4	1	0	319	0	12	10	1	Mutually_Exclusive	MAP2K4, NCOR2
RB1	MAP2K4	1	0	319	0	12	10	1	Mutually_Exclusive	MAP2K4, RB1
XBP1	MAP2K4	1	0	319	0	12	10	1	Mutually_Exclusive	MAP2K4, XBP1
ATR	MAP2K4	1	0	321	0	12	8	1	Mutually_Exclusive	ATR, MAP2K4
BRCA1	MAP2K4	1	0	321	0	12	8	1	Mutually_Exclusive	BRCA1, MAP2K4
FOXO3	MAP2K4	1	0	322	0	12	7	1	Mutually_Exclusive	FOXO3, MAP2K4
MED12	MAP2K4	1	0	322	0	12	7	1	Mutually_Exclusive	MAP2K4, MED12
MED23	MAP2K4	1	0	322	0	12	7	1	Mutually_Exclusive	MAP2K4, MED23
MYH9	MAP2K4	1	0	322	0	12	7	1	Mutually_Exclusive	MAP2K4, MYH9
RB1	CREBBP	1	0	320	0	11	10	1	Mutually_Exclusive	CREBBP, RB1
ARID1B	CREBBP	1	0	322	0	11	8	1	Mutually_Exclusive	ARID1B, CREBBP
RB1	PRKDC	1	0	320	0	11	10	1	Mutually_Exclusive	PRKDC, RB1
AFDN	PRKDC	1	0	324	0	11	6	1	Mutually_Exclusive	AFDN, PRKDC
CDKN1B	PRKDC	1	0	324	0	11	6	1	Mutually_Exclusive	CDKN1B, PRKDC
AFDN	CTCF	1	0	325	0	10	6	1	Mutually_Exclusive	AFDN, CTCF
CDKN1B	CTCF	1	0	325	0	10	6	1	Mutually_Exclusive	CDKN1B, CTCF
AFDN	ERBB2	1	0	325	0	10	6	1	Mutually_Exclusive	AFDN, ERBB2
CDKN1B	ERBB2	1	0	325	0	10	6	1	Mutually_Exclusive	CDKN1B, ERBB2
AFDN	KDM6A	1	0	325	0	10	6	1	Mutually_Exclusive	AFDN, KDM6A
CDKN1B	KDM6A	1	0	325	0	10	6	1	Mutually_Exclusive	CDKN1B, KDM6A
CDKN1B	NCOR2	1	0	325	0	10	6	1	Mutually_Exclusive	CDKN1B, NCOR2
AFDN	RB1	1	0	325	0	10	6	1	Mutually_Exclusive	AFDN, RB1
CDKN1B	RB1	1	0	325	0	10	6	1	Mutually_Exclusive	CDKN1B, RB1
MAP3K4	RB1	1	0	325	0	10	6	1	Mutually_Exclusive	MAP3K4, RB1
MKI67	RB1	1	0	325	0	10	6	1	Mutually_Exclusive	MKI67, RB1
NOTCH1	RB1	1	0	325	0	10	6	1	Mutually_Exclusive	NOTCH1, RB1
AFDN	XBP1	1	0	325	0	10	6	1	Mutually_Exclusive	AFDN, XBP1
CDKN1B	XBP1	1	0	325	0	10	6	1	Mutually_Exclusive	CDKN1B, XBP1
MAP3K4	XBP1	1	0	325	0	10	6	1	Mutually_Exclusive	MAP3K4, XBP1
MKI67	XBP1	1	0	325	0	10	6	1	Mutually_Exclusive	MKI67, XBP1
NOTCH1	XBP1	1	0	325	0	10	6	1	Mutually_Exclusive	NOTCH1, XBP1
ATR	ARID1B	1	0	325	0	8	8	1	Mutually_Exclusive	ARID1B, ATR
BRCA1	ARID1B	1	0	325	0	8	8	1	Mutually_Exclusive	ARID1B, BRCA1
AFDN	ARID1B	1	0	327	0	8	6	1	Mutually_Exclusive	AFDN, ARID1B
CDKN1B	ARID1B	1	0	327	0	8	6	1	Mutually_Exclusive	ARID1B, CDKN1B
MAP3K4	ARID1B	1	0	327	0	8	6	1	Mutually_Exclusive	ARID1B, MAP3K4
MKI67	ARID1B	1	0	327	0	8	6	1	Mutually_Exclusive	ARID1B, MKI67
NOTCH1	ARID1B	1	0	327	0	8	6	1	Mutually_Exclusive	ARID1B, NOTCH1
AFDN	ATR	1	0	327	0	8	6	1	Mutually_Exclusive	AFDN, ATR
CDKN1B	ATR	1	0	327	0	8	6	1	Mutually_Exclusive	ATR, CDKN1B
AFDN	BRCA1	1	0	327	0	8	6	1	Mutually_Exclusive	AFDN, BRCA1
CDKN1B	BRCA1	1	0	327	0	8	6	1	Mutually_Exclusive	BRCA1, CDKN1B
MED12	FOXO3	1	0	327	0	7	7	1	Mutually_Exclusive	FOXO3, MED12
MYH9	FOXO3	1	0	327	0	7	7	1	Mutually_Exclusive	FOXO3, MYH9
MYH9	MED23	1	0	327	0	7	7	1	Mutually_Exclusive	MED23, MYH9
CDKN1B	AFDN	1	0	329	0	6	6	1	Mutually_Exclusive	AFDN, CDKN1B
MAP3K4	AFDN	1	0	329	0	6	6	1	Mutually_Exclusive	AFDN, MAP3K4
MKI67	AFDN	1	0	329	0	6	6	1	Mutually_Exclusive	AFDN, MKI67
MAP3K4	CDKN1B	1	0	329	0	6	6	1	Mutually_Exclusive	CDKN1B, MAP3K4
MKI67	CDKN1B	1	0	329	0	6	6	1	Mutually_Exclusive	CDKN1B, MKI67
NOTCH1	CDKN1B	1	0	329	0	6	6	1	Mutually_Exclusive	CDKN1B, NOTCH1
