# Supplementary material for: Molecular profiling of aromatase inhibitor sensitive and resistant ER+HER2- postmenopausal breast cancers
Source: Nat Commun. 2023 Jul 7;14:4017. doi: 10.1038/s41467-023-39613-z (PMC10328947; doi:10.1038/s41467-023-39613-z)
Supplement: Supplementary file 9 — Source Data [file 41467_2023_39613_MOESM9_ESM.zip › Source_data_Supplementary_Fig_8b.xlsx]

## Sheet: Source_data_Supplementary_Fig_8
Hugo_Symbol	PRs ESR1 High	PRs ESR1 Low	pval	or	ci.up	ci.low	adjPval
TP53	30	30	0.000118209	0.261181	0.546055	0.122531	0.00354627
GATA3	16	0	0.00310279	Inf	Inf	1.918	0.0465419
DNAH11	11	0	0.0183128	Inf	Inf	1.19349	0.183128
PTEN	5	7	0.0502263	0.29469	1.1426	0.0698814	0.376697
CDH1	12	1	0.0658698	5.89986	258.609	0.829774	0.395219
BRCA2	4	5	0.138623	0.341228	1.66226	0.0647174	0.486489
ARID1A	9	1	0.175328	4.30257	193.3	0.569241	0.486489
FOXA1	9	1	0.175328	4.30257	193.3	0.569241	0.486489
NCOR1	9	1	0.175328	4.30257	193.3	0.569241	0.486489
ATM	6	0	0.178379	Inf	Inf	0.538792	0.486489
KDM6A	6	0	0.178379	Inf	Inf	0.538792	0.486489
MED23	5	0	0.325894	Inf	Inf	0.416812	0.795846
TBX3	10	2	0.344866	2.37054	23.0516	0.478747	0.795846
USP9X	6	1	0.436935	2.79352	131.55	0.325746	0.823043
ERBB3	6	4	0.503877	0.662292	3.34048	0.149178	0.823043
BIRC6	9	2	0.505483	2.1144	20.8227	0.415511	0.823043
MAP3K1	11	3	0.552655	1.72244	10.0459	0.428438	0.823043
PIK3CA	41	16	0.599395	1.245	2.70806	0.588656	0.823043
KMT2C	15	5	0.614792	1.40725	5.24819	0.451299	0.823043
ARID1B	5	3	0.705188	0.743792	4.97806	0.138354	0.823043
KMT2A	5	3	0.705188	0.743792	4.97806	0.138354	0.823043
SETD2	5	3	0.705188	0.743792	4.97806	0.138354	0.823043
SPEN	5	3	0.705188	0.743792	4.97806	0.138354	0.823043
RB1	7	2	0.721875	1.61611	16.4931	0.29345	0.823043
AKT1	8	2	0.725899	1.86297	18.6353	0.3537	0.823043
RELN	8	2	0.725899	1.86297	18.6353	0.3537	0.823043
RUNX1	7	4	0.740739	0.779025	3.80368	0.187497	0.823043
NF1	9	4	1	1.01875	4.75362	0.267785	1
SYNE1	9	4	1	1.01875	4.75362	0.267785	1
KMT2D	5	2	1	1.13551	12.3107	0.178368	1
