# Supplementary material for: Molecular profiling of aromatase inhibitor sensitive and resistant ER+HER2- postmenopausal breast cancers
Source: Nat Commun. 2023 Jul 7;14:4017. doi: 10.1038/s41467-023-39613-z (PMC10328947; doi:10.1038/s41467-023-39613-z)
Supplement: Supplementary file 9 — Source Data [file 41467_2023_39613_MOESM9_ESM.zip › Source_data_Supplementary_Fig_10.xlsx]

## Sheet: Source_data_Supplementary_Fig_1
Group	TP53 mutation status	Baseline Ki67 IHC	2wk Ki67 IHC	% Change in Ki67
Good Responders	WT	38.349	0.151976	-99.6037
Good Responders	WT	14.2944	0.077101	-99.4606
Good Responders	WT	32.8723	1.42857	-95.6542
Good Responders	WT	16.2246	1.20259	-92.5879
Good Responders	WT	38.9116	7.53769	-80.6287
Good Responders	WT	30.547	3.53866	-88.4157
Good Responders	MUT	36.7238	2.07065	-94.3616
Good Responders	WT	10.3497	0.460829	-95.5474
Good Responders	WT	19.4896	2.71817	-86.0532
Good Responders	WT	32.1337	6.22568	-80.6257
Good Responders	WT	38.4946	3.30688	-91.4095
Good Responders	WT	12.2598	2.01835	-83.5369
Good Responders	WT	39.1582	0.40107	-98.9758
Good Responders	WT	30.2557	1.48148	-95.1035
Good Responders	WT	15.8983	1.13852	-92.8387
Good Responders	WT	29.2972	2.85388	-90.2589
Good Responders	WT	19.0857	2.41935	-87.3237
Good Responders	WT	22.3585	1.45503	-93.4923
Good Responders	WT	23.619	3.67647	-84.4343
Good Responders	WT	23.4945	1.13154	-95.1838
Good Responders	MUT	32.0179	1.14155	-96.4346
Good Responders	WT	13.4375	1.08696	-91.911
Good Responders	WT	17.8467	0.686185	-96.1551
Good Responders	WT	32.1138	4.70779	-85.3403
Good Responders	WT	23.1939	2.77372	-88.0412
Good Responders	WT	10.8453	0.641711	-94.083
Good Responders	WT	21.7988	1.91327	-91.2231
Good Responders	WT	24.471	0.744417	-96.958
Good Responders	WT	25.3979	0.982533	-96.1314
Good Responders	WT	23.4032	1.03093	-95.5949
Good Responders	WT	30.9218	2.45098	-92.0736
Good Responders	WT	13.9632	0.110436	-99.2091
Good Responders	WT	20.0544	0.420168	-97.9049
Good Responders	WT	25.2252	4.35589	-82.732
Good Responders	WT	31.4831	5.53633	-82.4149
Good Responders	WT	39.4913	6.46154	-83.6381
Good Responders	WT	30.7002	0.789474	-97.4284
Good Responders	WT	34.7347	4.03397	-88.3864
Good Responders	WT	14.2349	1.82055	-87.2107
Good Responders	WT	33.0996	4.84171	-85.3723
Good Responders	MUT	47.7965	1.28205	-97.3177
Good Responders	WT	14.4596	0.118483	-99.1806
Good Responders	MUT	73.5059	5.71809	-92.2209
Good Responders	WT	32.1906	2.49135	-92.2606
Good Responders	WT	44.7232	1.20301	-97.3101
Good Responders	WT	14.061	2.28938	-83.7182
Good Responders	WT	25.5651	4.13265	-83.8348
Good Responders	WT	60.4427	5.76369	-90.4642
Good Responders	WT	21.1302	1.91972	-90.9148
Good Responders	WT	28.1217	3.4662	-87.6743
Good Responders	WT	26.9575	1.4214	-94.7272
Good Responders	WT	32.6905	3.58255	-89.041
Good Responders	WT	24.3243	3.69048	-84.828
Good Responders	WT	11.4787	1.90807	-83.3774
Good Responders	WT	35.2827	1.90476	-94.6014
Good Responders	MUT	37.9615	4.71429	-87.5814
Good Responders	WT	28.0832	0.573614	-97.9574
Good Responders	WT	36.9637	5.94059	-83.9286
Good Responders	WT	11.7456	0.976709	-91.6845
Good Responders	WT	38.2836	5.42312	-85.8344
Good Responders	WT	24.5627	1.78571	-92.73
Good Responders	WT	46.7798	8.23723	-82.3915
Good Responders	WT	51.4781	9.43396	-81.6738
Good Responders	WT	57.3529	11.4243	-80.0807
Good Responders	WT	17.0446	2.27439	-86.6562
Good Responders	WT	14.6296	0.455373	-96.8873
Good Responders	WT	11.7942	1.11359	-90.5582
Good Responders	WT	22.2362	2.31065	-89.6086
Good Responders	MUT	45.0437	1.16618	-97.411
Good Responders	WT	35.023	5.27086	-84.9503
Good Responders	WT	25.7396	4.19314	-83.7094
Good Responders	MUT	20.9705	2.40964	-88.5094
Good Responders	WT	14.8238	1.49254	-89.9315
Good Responders	WT	21.1988	0.121951	-99.4247
Good Responders	WT	18.8406	1.00446	-94.6686
Good Responders	WT	56.3873	4.34783	-92.2894
Good Responders	WT	34.6491	5.08475	-85.325
Good Responders	WT	16.1996	0.42328	-97.3871
Good Responders	WT	16.2634	1.56463	-90.3795
Good Responders	WT	42.5159	7.67947	-81.9374
Good Responders	WT	15.5381	1.43164	-90.7863
Good Responders	WT	39.8256	2.21519	-94.4378
Good Responders	WT	22.1381	2.40137	-89.1528
Good Responders	WT	13.9108	1.38568	-90.0388
Good Responders	MUT	42.623	3.56779	-91.6294
Good Responders	WT	25.7732	2.62751	-89.8053
Good Responders	WT	18.0124	1.56522	-91.3103
Good Responders	WT	11.8353	1.41044	-88.0828
Good Responders	WT	13.5969	0.931099	-93.1521
Good Responders	WT	35.3637	5.16779	-85.3867
Good Responders	WT	25.4063	2.98103	-88.2666
Good Responders	WT	12.9947	0.542888	-95.8222
Good Responders	WT	18.0514	1.1959	-93.375
Good Responders	WT	10.7824	0	-100
Good Responders	WT	33.0059	4.59559	-86.0765
Good Responders	WT	16.6788	2.43902	-85.3765
Good Responders	WT	51.2195	1.58479	-96.9059
Good Responders	WT	36.0445	1.70758	-95.2626
Good Responders	WT	10.8504	1.04822	-90.3394
Good Responders	WT	33.5237	2.36842	-92.9351
Good Responders	WT	15.0454	0.859107	-94.2899
Good Responders	WT	28.599	1.33432	-95.3344
Good Responders	WT	23.2938	2.48546	-89.3299
Good Responders	WT	30.3279	1.78042	-94.1294
Good Responders	MUT	26.1307	3.71622	-85.7783
Good Responders	WT	15.1685	0.873362	-94.2423
Good Responders	WT	27.5546	2.67006	-90.3099
Good Responders	WT	18.5792	1.74825	-90.5903
Good Responders	WT	21.612	3.32226	-84.6277
Good Responders	WT	41.2486	6.50794	-84.2227
Good Responders	WT	32.1755	1.90355	-94.0838
Good Responders	WT	29.0974	4.19948	-85.5675
Good Responders	WT	33.5678	2.85433	-91.4968
Good Responders	WT	13.9618	1.07527	-92.2985
Good Responders	MUT	31.3725	1.41129	-95.5015
Good Responders	MUT	49.2874	2.2082	-95.5197
Good Responders	WT	17.6546	1.54242	-91.2634
Good Responders	WT	50.5161	5.70342	-88.7097
Good Responders	MUT	41.0103	0.720981	-98.242
Good Responders	WT	24.1408	3.98936	-83.4746
Good Responders	WT	26.6098	4.49438	-83.1101
Good Responders	WT	18.7692	3.45596	-81.5871
Good Responders	WT	46.7876	5.56038	-88.1157
Good Responders	WT	26.6291	1.8732	-92.9656
Good Responders	WT	29.1026	2.52898	-91.3101
Good Responders	WT	21.5344	1.42222	-93.3956
Good Responders	WT	14.1066	1.5025	-89.3489
Good Responders	WT	25.762	1.53846	-94.0282
Good Responders	WT	30.7282	2.41287	-92.1477
Good Responders	WT	46.7874	3.50584	-92.5069
Good Responders	MUT	23.8901	2.36887	-90.0843
Good Responders	WT	21.527	3.22196	-85.033
Good Responders	WT	12.4902	1.94175	-84.4539
Good Responders	WT	33.2566	0.821018	-97.5313
Good Responders	WT	27.7567	2.30583	-91.6927
Good Responders	MUT	23.2102	1.77253	-92.3631
Good Responders	WT	30.662	1.12994	-96.3148
Good Responders	WT	24.9016	0.122399	-99.5085
Good Responders	WT	12.0301	0.248756	-97.9322
Good Responders	WT	27.3616	3.5	-87.2083
Good Responders	WT	17.9577	0.363636	-97.975
Good Responders	WT	17.5747	0.744879	-95.7616
Good Responders	WT	11.1787	1.52207	-86.3842
Good Responders	MUT	64.4182	0.508475	-99.2107
Good Responders	WT	30.1003	3.4	-88.7044
Good Responders	WT	44.2553	7	-84.1827
Good Responders	MUT	57.309	6.917	-87.9303
Good Responders	WT	13.1222	1.03448	-92.1165
Good Responders	WT	10.5563	1.31119	-87.5791
Good Responders	WT	42.1053	0.974026	-97.6867
Good Responders	WT	59.6529	2.77027	-95.356
Good Responders	WT	29.332	2.65096	-90.9622
Good Responders	WT	27.6178	0	-100
Good Responders	WT	12.9117	1.44404	-88.816
Good Responders	WT	50.9223	0.728155	-98.5701
Good Responders	WT	12.6683	0.685871	-94.5859
Good Responders	WT	10.9244	0.367647	-96.6346
Good Responders	WT	38.9932	7.60761	-80.4899
Good Responders	WT	20.9328	2.63158	-87.4284
Good Responders	WT	10.6814	0.603622	-94.3489
Good Responders	WT	42.2799	6.61896	-84.3449
Good Responders	WT	49.6183	2.37624	-95.211
Good Responders	WT	18.6722	0.718133	-96.154
Good Responders	WT	60.3131	6.76247	-88.7877
Good Responders	WT	68.6822	3.14342	-95.4232
Good Responders	WT	16	1.59798	-90.0126
Good Responders	MUT	43.1837	5.85034	-86.4524
Good Responders	WT	41.5738	7.26795	-82.5179
Good Responders	WT	24.4755	3.15917	-87.0925
Good Responders	MUT	52.8477	5.7072	-89.2007
Good Responders	WT	24.8945	3.18584	-87.2026
Good Responders	WT	11.1462	1.28806	-88.444
Good Responders	WT	34.2995	4.72973	-86.2105
Good Responders	WT	13.0795	1.81125	-86.152
Good Responders	WT	31.1586	6.16438	-80.2161
Good Responders	WT	56.2361	6.10329	-89.147
Good Responders	MUT	59.2944	1.01868	-98.282
Good Responders	WT	25.8854	1.11257	-95.702
Good Responders	WT	15.074	0.942029	-93.7506
Good Responders	MUT	15.8782	0.696258	-95.615
Good Responders	WT	30.2288	3.13725	-89.6216
Good Responders	MUT	25.8045	0.476948	-98.1517
Good Responders	WT	16.3873	0.39185	-97.6088
Good Responders	WT	14.5532	0.525762	-96.3873
Good Responders	WT	30.1855	0.551471	-98.1731
Good Responders	MUT	40.0796	4.18006	-89.5706
Good Responders	WT	49.3116	1.86104	-96.226
Good Responders	WT	10.0478	0.319489	-96.8203
Good Responders	WT	23.3533	0.88968	-96.1903
Good Responders	MUT	30.2198	2.37691	-92.1346
Poor Responders ESR1 High	WT	28.8548	18.4019	-36.2258
Poor Responders ESR1 High	WT	11.8976	6.32353	-46.8503
Poor Responders ESR1 High	WT	32.3621	36.0585	11.422
Poor Responders ESR1 High	MUT	16.4975	11.1726	-32.2771
Poor Responders ESR1 High	WT	15.5219	19.2377	23.9398
Poor Responders ESR1 High	WT	13.5274	8.8968	-34.2313
Poor Responders ESR1 High	MUT	33.5271	22.3498	-33.3381
Poor Responders ESR1 High	WT	11.3091	11.9417	5.59371
Poor Responders ESR1 High	WT	11.4557	6.61578	-42.2492
Poor Responders ESR1 High	MUT	10.1449	10.8312	6.76502
Poor Responders ESR1 High	MUT	33.6516	22.973	-31.7328
Poor Responders ESR1 High	MUT	22.5423	25.0223	11.0019
Poor Responders ESR1 High	WT	17.7812	14.0036	-21.2448
Poor Responders ESR1 High	WT	12.7054	22.8686	79.9917
Poor Responders ESR1 High	WT	10.675	5.76208	-46.0229
Poor Responders ESR1 High	WT	19.7164	12.8225	-34.9655
Poor Responders ESR1 High	WT	18.1042	11.8403	-34.599
Poor Responders ESR1 High	WT	11.3339	9.14787	-19.2876
Poor Responders ESR1 High	WT	15.5831	11.7838	-24.3809
Poor Responders ESR1 High	WT	28.0299	27.9482	-0.29147
Poor Responders ESR1 High	WT	24.2438	24.6336	1.60767
Poor Responders ESR1 High	WT	47.6764	30.7385	-35.5268
Poor Responders ESR1 High	WT	20.8609	17.3989	-16.5955
Poor Responders ESR1 High	WT	28.4678	20	-29.7452
Poor Responders ESR1 High	MUT	19.7507	12.5612	-36.4014
Poor Responders ESR1 High	WT	13.0474	11.4527	-12.2224
Poor Responders ESR1 High	WT	58.1118	31.5789	-45.6583
Poor Responders ESR1 High	WT	22.0643	18.1465	-17.7563
Poor Responders ESR1 High	MUT	21.447	17.757	-17.2053
Poor Responders ESR1 High	WT	33.5938	20.4708	-39.0636
Poor Responders ESR1 High	WT	28.7787	18.429	-35.9631
Poor Responders ESR1 High	WT	40.1059	40.9385	2.07606
Poor Responders ESR1 High	MUT	42.9422	23.0601	-46.2996
Poor Responders ESR1 High	WT	22.63	13.1752	-41.7797
Poor Responders ESR1 High	WT	34.9515	34.0768	-2.50241
Poor Responders ESR1 High	WT	28.6391	20.5667	-28.1866
Poor Responders ESR1 High	WT	63.0736	37.1514	-41.0983
Poor Responders ESR1 High	MUT	55.0681	64.3236	16.8074
Poor Responders ESR1 High	MUT	57.199	30.6806	-46.3616
Poor Responders ESR1 High	WT	27.4311	31.86	16.1455
Poor Responders ESR1 High	WT	31.7661	29.2049	-8.06258
Poor Responders ESR1 High	WT	23.7783	24.2975	2.18374
Poor Responders ESR1 High	MUT	29.4896	31.8271	7.92655
Poor Responders ESR1 High	MUT	55.9181	55.1402	-1.39124
Poor Responders ESR1 High	WT	29.3717	18.5185	-36.9511
Poor Responders ESR1 High	WT	60.0536	34.4086	-42.7035
Poor Responders ESR1 High	MUT	32.4837	23.9819	-26.1724
Poor Responders ESR1 High	WT	26.462	26.3953	-0.252119
Poor Responders ESR1 High	WT	21.2518	14.3064	-32.6817
Poor Responders ESR1 High	MUT	38.0389	35.5114	-6.64457
Poor Responders ESR1 High	MUT	24.833	17.7481	-28.5301
Poor Responders ESR1 High	WT	39.1026	29.8351	-23.7004
Poor Responders ESR1 High	WT	21.2555	13.8889	-34.6575
Poor Responders ESR1 High	WT	20.46	12.518	-38.8174
Poor Responders ESR1 High	MUT	44	26.8548	-38.9665
Poor Responders ESR1 High	WT	35.1891	18.6386	-47.0331
Poor Responders ESR1 High	MUT	29.8677	39.0805	30.8453
Poor Responders ESR1 High	WT	18.2342	23.4257	28.4714
Poor Responders ESR1 High	WT	10.8827	9.45017	-13.1634
Poor Responders ESR1 High	WT	19.9078	15.586	-21.7091
Poor Responders ESR1 High	MUT	10.9434	21.4286	95.8128
Poor Responders ESR1 High	WT	12.5118	16.092	28.6137
Poor Responders ESR1 High	MUT	22.4751	22.8421	1.63291
Poor Responders ESR1 High	MUT	30.4286	18.2927	-39.8832
Poor Responders ESR1 High	MUT	30.6878	26.4611	-13.7732
Poor Responders ESR1 High	MUT	32.5323	29.0631	-10.664
Poor Responders ESR1 High	WT	23.8956	24	0.436975
Poor Responders ESR1 High	WT	13.875	35.0144	152.356
Poor Responders ESR1 High	WT	18.7597	17.2802	-7.88673
Poor Responders ESR1 High	WT	11.596	7.09677	-38.7999
Poor Responders ESR1 High	MUT	26.2626	20.4969	-21.9541
Poor Responders ESR1 High	WT	16.9632	15.3955	-9.24203
Poor Responders ESR1 High	MUT	17.7352	21.6063	21.8273
Poor Responders ESR1 High	WT	12.0908	9.30657	-23.028
Poor Responders ESR1 High	WT	14.3234	9.70655	-32.2328
Poor Responders ESR1 High	WT	13.9169	8.08436	-41.91
Poor Responders ESR1 High	WT	27.3224	19.604	-28.2495
Poor Responders ESR1 High	WT	11.7008	33.187	183.629
Poor Responders ESR1 High	WT	34.6056	18.0459	-47.8526
Poor Responders ESR1 High	WT	10.8108	7.1887	-33.5045
Poor Responders ESR1 High	MUT	13.1507	17.6183	33.9723
Poor Responders ESR1 High	WT	11.6761	10.2931	-11.8449
Poor Responders ESR1 High	WT	16.7756	12.9057	-23.0689
Poor Responders ESR1 High	WT	16.7776	11.7917	-29.7175
Poor Responders ESR1 High	WT	33.6854	20.7977	-38.259
Poor Responders ESR1 High	WT	21.978	13.2956	-39.505
Poor Responders ESR1 High	WT	25.0297	15.8659	-36.6115
Poor Responders ESR1 High	WT	24.9104	29.0493	16.6152
Poor Responders ESR1 High	WT	24.4718	20.2011	-17.4516
Poor Responders ESR1 High	WT	40.3263	48.865	21.1739
Poor Responders ESR1 High	WT	19.2058	15.0969	-21.3944
Poor Responders ESR1 High	WT	11.3586	9.86079	-13.1864
Poor Responders ESR1 High	WT	35.5805	36.5777	2.80261
Poor Responders ESR1 High	WT	25.5867	14.6341	-42.8056
Poor Responders ESR1 High	MUT	18.1598	32.6594	79.8445
Poor Responders ESR1 High	MUT	10.1205	5.70021	-43.6765
Poor Responders ESR1 High	WT	10.8859	11.3093	3.88955
Poor Responders ESR1 High	WT	23.252	29.6512	27.5207
Poor Responders ESR1 High	WT	44.3396	50	12.766
Poor Responders ESR1 High	WT	12.8834	8.36601	-35.0638
Poor Responders ESR1 High	MUT	40.9414	43.047	5.14308
Poor Responders ESR1 High	WT	14.1962	7.83546	-44.8061
Poor Responders ESR1 High	WT	39.7059	25.0386	-36.9397
Poor Responders ESR1 High	WT	17.4843	21.6418	23.7786
Poor Responders ESR1 High	WT	45.0872	27.1041	-39.8851
Poor Responders ESR1 High	WT	48.7647	92.0023	88.6658
Poor Responders ESR1 High	MUT	27.1557	17.2312	-36.5466
Poor Responders ESR1 High	WT	25.6198	15.9091	-37.9032
Poor Responders ESR1 High	WT	42.236	44.3677	5.04704
Poor Responders ESR1 High	WT	40.0917	29.148	-27.2968
Poor Responders ESR1 High	MUT	49.3448	36.6776	-25.6707
Poor Responders ESR1 High	WT	39.3701	30.3122	-23.007
Poor Responders ESR1 High	WT	54.5329	53.7226	-1.48585
Poor Responders ESR1 High	WT	16.5605	13.8599	-16.3075
Poor Responders ESR1 High	WT	30.086	28.125	-6.51786
Poor Responders ESR1 High	WT	12.6582	8.22581	-35.0161
Poor Responders ESR1 High	WT	32.61	19.2893	-40.8483
Poor Responders ESR1 High	WT	37.5909	19.9614	-46.8983
Poor Responders ESR1 High	WT	67.2485	36.245	-46.1029
Poor Responders ESR1 Low	WT	82.9841	72.0619	-13.1618
Poor Responders ESR1 Low	WT	51.2821	49.5	-3.475
Poor Responders ESR1 Low	MUT	66.0978	58.3241	-11.7608
Poor Responders ESR1 Low	WT	12.8975	8.95171	-30.5936
Poor Responders ESR1 Low	MUT	54.8269	40.0205	-27.0058
Poor Responders ESR1 Low	WT	24.6338	27.4105	11.2717
Poor Responders ESR1 Low	MUT	88.6829	73.2438	-17.4094
Poor Responders ESR1 Low	MUT	45.1872	29.6159	-34.4596
Poor Responders ESR1 Low	MUT	47.038	25.0909	-46.6582
Poor Responders ESR1 Low	WT	34.375	53.9936	57.0723
Poor Responders ESR1 Low	WT	31.2377	22.8625	-26.8114
Poor Responders ESR1 Low	MUT	52.4368	67.4286	28.5901
Poor Responders ESR1 Low	MUT	44.4015	50.9112	14.6608
Poor Responders ESR1 Low	MUT	76.6827	89.927	17.2716
Poor Responders ESR1 Low	MUT	39.866	39.5464	-0.8018
Poor Responders ESR1 Low	MUT	30.303	16.5154	-45.4991
Poor Responders ESR1 Low	WT	23.8095	13.4809	-43.3803
Poor Responders ESR1 Low	WT	25.1074	25.1023	-0.0203471
Poor Responders ESR1 Low	MUT	96.9646	87.3589	-9.90637
Poor Responders ESR1 Low	MUT	77.0683	93.9196	21.8653
Poor Responders ESR1 Low	WT	77.757	64.5857	-16.9391
Poor Responders ESR1 Low	MUT	78.1915	51.1392	-34.5974
Poor Responders ESR1 Low	MUT	33.7516	32.0122	-5.15346
Poor Responders ESR1 Low	MUT	35.4358	36.2843	2.3945
Poor Responders ESR1 Low	WT	29.5051	18.1095	-38.6223
Poor Responders ESR1 Low	MUT	25.5043	22.4138	-12.1177
Poor Responders ESR1 Low	MUT	23.6655	24.2424	2.43791
Poor Responders ESR1 Low	MUT	97.3126	94.8617	-2.51861
Poor Responders ESR1 Low	WT	22.4622	25.6264	14.0869
Poor Responders ESR1 Low	WT	38.7251	62.9149	62.4653
Poor Responders ESR1 Low	MUT	78.9364	83.875	6.25644
Poor Responders ESR1 Low	WT	12.0316	11.2434	-6.55087
Poor Responders ESR1 Low	WT	61.597	68.9815	11.9885
Poor Responders ESR1 Low	WT	11.8497	10.4132	-12.1226
Poor Responders ESR1 Low	MUT	56.0697	39.6873	-29.2179
Poor Responders ESR1 Low	WT	19.8606	16.7695	-15.5639
Poor Responders ESR1 Low	WT	49.0451	53.2228	8.51807
Poor Responders ESR1 Low	MUT	70.8932	73.5365	3.72856
Poor Responders ESR1 Low	MUT	45.7571	43.0958	-5.81616
Poor Responders ESR1 Low	MUT	56.7757	42.5076	-25.1306
Poor Responders ESR1 Low	WT	28.5962	24.6377	-13.8428
Poor Responders ESR1 Low	MUT	44.069	27.7545	-37.0202
Poor Responders ESR1 Low	WT	24.7899	25.5924	3.23721
Poor Responders ESR1 Low	MUT	63.7444	57.6749	-9.52159
Poor Responders ESR1 Low	WT	23.7288	29.6892	25.1187
Poor Responders ESR1 Low	MUT	38.0383	53.7182	41.2214
Poor Responders ESR1 Low	MUT	33.6689	33.9207	0.747874
Poor Responders ESR1 Low	WT	10.3704	5.67951	-45.2333
Poor Responders ESR1 Low	MUT	64.094	62.87	-1.9097
Poor Responders ESR1 Low	WT	39.8287	52.9469	32.9365
Poor Responders ESR1 Low	WT	42.4859	38.3544	-9.72428
Poor Responders ESR1 Low	WT	41.4687	27.8986	-32.7238
Poor Responders ESR1 Low	WT	34.5753	32.1168	-7.1105
Poor Responders ESR1 Low	MUT	10.0295	21.0996	110.375
Poor Responders ESR1 Low	WT	31.8718	33.9357	6.47564
Poor Responders ESR1 Low	WT	22.4953	16.629	-26.078
Poor Responders ESR1 Low	WT	33.0373	36.6569	10.9561
Poor Responders ESR1 Low	MUT	76.2663	75.1138	-1.51112
