# Supplementary material for: Molecular profiling of aromatase inhibitor sensitive and resistant ER+HER2- postmenopausal breast cancers
Source: Nat Commun. 2023 Jul 7;14:4017. doi: 10.1038/s41467-023-39613-z (PMC10328947; doi:10.1038/s41467-023-39613-z)
Supplement: Supplementary file 9 — Source Data [file 41467_2023_39613_MOESM9_ESM.zip › Source_data_Supplementary_Fig_11a.xlsx]

## Sheet: Source_data_Supplementary_Fig_1
chromosome	start	end	cytoband		Good Responders % Gain	Poor Responders ESR1 Low % Gain	FDR fisher-exact % Gain	Good Responders % Loss	Poor Responders ESR1 Low % Loss	FDR fisher-exact % Loss
chr1	0	2300000	p36.33	gneg	9.77011	21.1538	0.183296	31.0345	13.4615	0.106559
chr1	2300000	5300000	p36.32	gpos25	2.87356	1.92308	1	59.7701	44.2308	0.231375
chr1	5300000	7100000	p36.31	gneg	2.29885	3.84615	0.855774	56.3218	44.2308	0.390828
chr1	7100000	9100000	p36.23	gpos25	14.9425	11.5385	0.875905	23.5632	25	1
chr1	9100000	12500000	p36.22	gneg	9.77011	11.5385	0.959633	27.0115	25	1
chr1	12500000	15900000	p36.21	gpos50	2.29885	1.92308	1	33.3333	30.7692	1
chr1	15900000	20100000	p36.13	gneg	6.32184	9.61538	0.783196	21.2644	21.1538	1
chr1	20100000	23600000	p36.12	gpos25	8.04598	15.3846	0.410119	20.1149	17.3077	1
chr1	23600000	27600000	p36.11	gneg	10.9195	17.3077	0.482076	20.6897	21.1538	1
chr1	27600000	29900000	p35.3	gpos25	14.9425	25	0.285572	18.3908	17.3077	1
chr1	29900000	32300000	p35.2	gneg	29.3103	28.8462	1	13.7931	7.69231	0.600712
chr1	32300000	34300000	p35.1	gpos25	10.9195	15.3846	0.727241	19.5402	21.1538	1
chr1	34300000	39600000	p34.3	gneg	8.04598	19.2308	0.147846	17.8161	11.5385	0.654229
chr1	39600000	43700000	p34.2	gpos25	17.2414	26.9231	0.380609	10.9195	5.76923	0.681351
chr1	43700000	46300000	p34.1	gneg	18.9655	28.8462	0.40681	10.3448	5.76923	0.681351
chr1	46300000	50200000	p33	gpos75	8.62069	11.5385	0.831685	13.2184	13.4615	1
chr1	50200000	55600000	p32.3	gneg	16.092	32.6923	0.0781699	12.069	7.69231	0.710237
chr1	55600000	58500000	p32.2	gpos50	5.74713	15.3846	0.14893	16.092	13.4615	1
chr1	58500000	60800000	p32.1	gneg	13.7931	25	0.254408	14.9425	11.5385	0.875905
chr1	60800000	68500000	p31.3	gpos50	12.6437	25	0.175067	14.9425	15.3846	1
chr1	68500000	69300000	p31.2	gneg	5.17241	15.3846	0.128791	20.1149	19.2308	1
chr1	69300000	84400000	p31.1	gpos100	11.4943	17.3077	0.593645	15.5172	17.3077	1
chr1	84400000	87900000	p22.3	gneg	11.4943	17.3077	0.593645	15.5172	21.1538	0.659908
chr1	87900000	91500000	p22.2	gpos75	12.069	19.2308	0.497152	14.9425	21.1538	0.554525
chr1	91500000	94300000	p22.1	gneg	20.1149	26.9231	0.591982	13.2184	17.3077	0.742999
chr1	94300000	99300000	p21.3	gpos75	9.1954	17.3077	0.337491	13.7931	17.3077	0.753681
chr1	99300000	101800000	p21.2	gneg	17.2414	23.0769	0.674347	12.069	17.3077	0.611724
chr1	101800000	106700000	p21.1	gpos100	8.62069	11.5385	0.831685	15.5172	19.2308	0.773904
chr1	106700000	111200000	p13.3	gneg	34.4828	23.0769	0.339051	10.9195	15.3846	0.710237
chr1	111200000	115500000	p13.2	gpos50	33.3333	30.7692	0.994535	7.47126	13.4615	0.521997
chr1	115500000	117200000	p13.1	gneg	31.0345	21.1538	0.464388	6.89655	11.5385	0.638609
chr1	117200000	120400000	p12	gpos50	33.908	19.2308	0.193585	6.32184	9.61538	0.773904
chr1	120400000	121700000	p11.2	gneg	44.2529	34.6154	0.511774	8.62069	7.69231	1
chr1	121700000	123400000	p11.1	acen	29.3103	32.6923	0.921335	21.2644	15.3846	0.682604
chr1	123400000	125100000	q11	acen	29.3103	32.6923	0.921335	21.2644	15.3846	0.682604
chr1	125100000	143200000	q12	gvar	29.3103	32.6923	0.921335	21.2644	15.3846	0.682604
chr1	143200000	147500000	q21.1	gneg	63.2184	65.3846	0.994535	5.74713	3.84615	0.947275
chr1	147500000	150600000	q21.2	gpos50	76.4368	71.1538	0.729308	0.574713	0	1
chr1	150600000	155100000	q21.3	gneg	64.3678	71.1538	0.673695	1.72414	0	1
chr1	155100000	156600000	q22	gpos50	75.8621	75	1	0	0	1
chr1	156600000	159100000	q23.1	gneg	55.1724	63.4615	0.591982	4.5977	3.84615	1
chr1	159100000	160500000	q23.2	gpos50	61.4943	63.4615	0.994535	2.87356	1.92308	1
chr1	160500000	165500000	q23.3	gneg	65.5172	69.2308	0.921335	0.574713	1.92308	0.669033
chr1	165500000	167200000	q24.1	gpos50	64.3678	69.2308	0.855774	0.574713	3.84615	0.366777
chr1	167200000	170900000	q24.2	gneg	67.2414	73.0769	0.764314	0	1.92308	0.488293
chr1	170900000	173000000	q24.3	gpos75	67.2414	71.1538	0.921335	0	1.92308	0.488293
chr1	173000000	176100000	q25.1	gneg	67.8161	71.1538	0.921335	0.574713	0	1
chr1	176100000	180300000	q25.2	gpos50	68.9655	69.2308	1	0.574713	0	1
chr1	180300000	185800000	q25.3	gneg	67.8161	69.2308	1	0	0	1
chr1	185800000	190800000	q31.1	gpos100	67.2414	65.3846	0.994535	0	0	1
chr1	190800000	193800000	q31.2	gneg	71.8391	71.1538	1	0	0	1
chr1	193800000	198700000	q31.3	gpos100	70.1149	67.3077	0.921335	1.14943	0	1
chr1	198700000	207100000	q32.1	gneg	75.8621	75	1	0	0	1
chr1	207100000	211300000	q32.2	gpos25	68.3908	59.6154	0.494427	1.72414	1.92308	1
chr1	211300000	214400000	q32.3	gneg	74.7126	67.3077	0.543809	0.574713	0	1
chr1	214400000	223900000	q41	gpos100	71.2644	65.3846	0.756779	1.14943	0	1
chr1	223900000	224400000	q42.11	gneg	70.6897	65.3846	0.76125	1.72414	0	1
chr1	224400000	226800000	q42.12	gpos25	71.2644	65.3846	0.756779	1.72414	0	1
chr1	226800000	230500000	q42.13	gneg	67.2414	61.5385	0.768128	2.87356	0	0.818867
chr1	230500000	234600000	q42.2	gpos50	66.092	61.5385	0.855774	3.44828	3.84615	1
chr1	234600000	236400000	q42.3	gneg	69.5402	67.3077	0.994535	3.44828	1.92308	1
chr1	236400000	243500000	q43	gpos75	59.1954	59.6154	1	7.47126	3.84615	0.773904
chr1	243500000	248956422	q44	gneg	62.6437	63.4615	1	5.74713	1.92308	0.710237
chr10	0	3000000	p15.3	gneg	9.1954	30.7692	0.00616951	22.9885	23.0769	1
chr10	3000000	3800000	p15.2	gpos25	19.5402	42.3077	0.0159912	3.44828	9.61538	0.366661
chr10	3800000	6600000	p15.1	gneg	22.4138	48.0769	0.00838379	1.14943	5.76923	0.283769
chr10	6600000	12200000	p14	gpos75	20.6897	44.2308	0.0121025	4.5977	5.76923	0.928497
chr10	12200000	17300000	p13	gneg	13.7931	40.3846	0.00312922	3.44828	3.84615	1
chr10	17300000	18300000	p12.33	gpos75	16.6667	40.3846	0.00757042	2.29885	5.76923	0.450197
chr10	18300000	18400000	p12.32	gneg	19.5402	42.3077	0.0159912	2.29885	5.76923	0.450197
chr10	18400000	22300000	p12.31	gpos75	24.7126	46.1538	0.0341177	1.72414	5.76923	0.368641
chr10	22300000	24300000	p12.2	gneg	20.1149	38.4615	0.0535753	1.14943	7.69231	0.165971
chr10	24300000	29300000	p12.1	gpos50	18.3908	38.4615	0.0310619	4.5977	7.69231	0.722191
chr10	29300000	31100000	p11.23	gneg	25.2874	44.2308	0.0721646	1.72414	3.84615	0.589026
chr10	31100000	34200000	p11.22	gpos25	25.2874	44.2308	0.0721646	1.72414	3.84615	0.589026
chr10	34200000	38000000	p11.21	gneg	10.3448	36.5385	0.00208532	4.02299	7.69231	0.539771
chr10	38000000	39800000	p11.1	acen	13.7931	38.4615	0.00429152	5.17241	5.76923	1
chr10	39800000	41600000	q11.1	acen	15.0685	42.3077	0.0389537	9.58904	7.69231	1
chr10	41600000	45500000	q11.21	gneg	6.32184	21.1538	0.0341177	4.5977	13.4615	0.212781
chr10	45500000	48600000	q11.22	gpos25	9.77011	19.2308	0.255475	4.02299	11.5385	0.283769
chr10	48600000	51100000	q11.23	gneg	4.5977	9.61538	0.416105	8.62069	11.5385	0.816712
chr10	51100000	59400000	q21.1	gpos100	5.17241	9.61538	0.57719	5.74713	11.5385	0.470638
chr10	59400000	62800000	q21.2	gneg	22.4138	21.1538	1	3.44828	7.69231	0.502521
chr10	62800000	68800000	q21.3	gpos100	12.6437	25	0.175067	3.44828	9.61538	0.366661
chr10	68800000	73100000	q22.1	gneg	16.6667	21.1538	0.783196	4.02299	17.3077	0.0436965
chr10	73100000	75900000	q22.2	gpos50	45.977	50	0.862903	1.72414	7.69231	0.217293
chr10	75900000	80300000	q22.3	gneg	8.62069	5.76923	0.939339	10.3448	21.1538	0.231375
chr10	80300000	86100000	q23.1	gpos100	6.89655	7.69231	0.937979	17.8161	25	0.587548
chr10	86100000	87700000	q23.2	gneg	22.9885	25	0.994535	7.47126	15.3846	0.326477
chr10	87700000	91100000	q23.31	gpos75	21.8391	19.2308	0.994535	8.62069	17.3077	0.359627
chr10	91100000	92300000	q23.32	gneg	18.9655	21.1538	0.904162	7.47126	15.3846	0.326477
chr10	92300000	95300000	q23.33	gpos50	9.1954	19.2308	0.244349	8.04598	13.4615	0.535966
chr10	95300000	97500000	q24.1	gneg	7.47126	13.4615	0.511774	8.04598	15.3846	0.429814
chr10	97500000	100100000	q24.2	gpos50	5.17241	9.61538	0.57719	8.04598	19.2308	0.184688
chr10	100100000	101200000	q24.31	gneg	13.2184	13.4615	1	6.89655	17.3077	0.172807
chr10	101200000	103100000	q24.32	gpos25	13.2184	15.3846	0.875905	6.89655	17.3077	0.172807
chr10	103100000	104000000	q24.33	gneg	10.3448	15.3846	0.582852	7.47126	21.1538	0.0841897
chr10	104000000	110100000	q25.1	gpos100	2.29885	3.84615	0.855774	20.6897	25	0.806273
chr10	110100000	113100000	q25.2	gneg	5.17241	3.84615	1	8.04598	23.0769	0.0595981
chr10	113100000	117300000	q25.3	gpos75	11.4943	7.69231	0.852408	5.74713	21.1538	0.0366208
chr10	117300000	119900000	q26.11	gneg	4.5977	5.76923	0.921335	8.62069	21.1538	0.162326
chr10	119900000	121400000	q26.12	gpos50	6.32184	3.84615	0.921335	8.04598	23.0769	0.0595981
chr10	121400000	125700000	q26.13	gneg	5.74713	3.84615	0.921335	8.04598	23.0769	0.0595981
chr10	125700000	128800000	q26.2	gpos50	5.74713	7.69231	0.921335	8.62069	25	0.0455626
chr10	128800000	133797422	q26.3	gneg	4.02299	7.69231	0.529047	45.977	44.2308	1
chr11	0	2800000	p15.5	gneg	7.47126	3.84615	0.783196	21.2644	40.3846	0.0952905
chr11	2800000	11700000	p15.4	gpos50	13.2184	7.69231	0.591982	17.8161	32.6923	0.172807
chr11	11700000	13800000	p15.3	gneg	18.3908	9.61538	0.441298	8.62069	19.2308	0.199797
chr11	13800000	16900000	p15.2	gpos50	18.9655	9.61538	0.352707	8.62069	19.2308	0.199797
chr11	16900000	22000000	p15.1	gneg	16.6667	11.5385	0.77455	7.47126	19.2308	0.14312
chr11	22000000	26200000	p14.3	gpos100	14.3678	7.69231	0.494427	9.77011	17.3077	0.372194
chr11	26200000	27200000	p14.2	gneg	14.9425	7.69231	0.494427	10.9195	15.3846	0.710237
chr11	27200000	31000000	p14.1	gpos75	17.2414	9.61538	0.522835	11.4943	19.2308	0.410756
chr11	31000000	36400000	p13	gneg	32.1839	21.1538	0.389012	7.47126	9.61538	0.811982
chr11	36400000	43400000	p12	gpos100	16.6667	5.76923	0.216309	8.04598	19.2308	0.184688
chr11	43400000	48800000	p11.2	gneg	18.9655	21.1538	0.904162	11.4943	17.3077	0.602213
chr11	48800000	51000000	p11.12	gpos75	10.3448	9.61538	1	28.1609	21.1538	0.634764
chr11	51000000	53400000	p11.11	acen	9.48276	8.82353	1	39.6552	26.4706	0.48636
chr11	53400000	55800000	q11	acen	7.47126	5.76923	1	33.3333	21.1538	0.359627
chr11	55800000	60100000	q12.1	gpos75	17.8161	9.61538	0.441298	23.5632	15.3846	0.512094
chr11	60100000	61900000	q12.2	gneg	22.9885	19.2308	0.910865	17.8161	11.5385	0.654229
chr11	61900000	63600000	q12.3	gpos25	20.6897	17.3077	0.904162	21.8391	11.5385	0.351858
chr11	63600000	66100000	q13.1	gneg	23.5632	21.1538	0.994535	25.2874	11.5385	0.184688
chr11	66100000	68700000	q13.2	gpos25	50.5747	26.9231	0.0217479	9.1954	11.5385	0.825184
chr11	68700000	70500000	q13.3	gneg	48.2759	21.1538	0.00636973	9.1954	23.0769	0.116122
chr11	70500000	75500000	q13.4	gpos50	36.2069	32.6923	0.921335	20.1149	5.76923	0.13828
chr11	75500000	77400000	q13.5	gneg	39.0805	30.7692	0.58347	17.2414	7.69231	0.359627
chr11	77400000	85900000	q14.1	gpos100	24.1379	13.4615	0.337491	33.3333	19.2308	0.231375
chr11	85900000	88600000	q14.2	gneg	13.7931	17.3077	0.771352	40.8046	19.2308	0.0582078
chr11	88600000	93000000	q14.3	gpos100	10.3448	9.61538	1	45.977	23.0769	0.0473387
chr11	93000000	97400000	q21	gneg	13.2184	11.5385	1	49.4253	23.0769	0.0251516
chr11	97400000	102300000	q22.1	gpos100	8.04598	13.4615	0.522835	51.1494	25	0.0263821
chr11	102300000	103000000	q22.2	gneg	9.77011	15.3846	0.56775	47.7011	25	0.0500722
chr11	103000000	110600000	q22.3	gpos100	7.47126	7.69231	1	51.1494	32.6923	0.165971
chr11	110600000	112700000	q23.1	gneg	5.17241	7.69231	0.767704	55.1724	36.5385	0.165971
chr11	112700000	114600000	q23.2	gpos50	5.17241	5.76923	1	56.8966	42.3077	0.283769
chr11	114600000	121300000	q23.3	gneg	8.04598	5.76923	0.937979	56.8966	40.3846	0.193498
chr11	121300000	124000000	q24.1	gpos50	6.89655	3.84615	0.783196	56.3218	40.3846	0.231375
chr11	124000000	127900000	q24.2	gneg	6.89655	3.84615	0.783196	57.4713	46.1538	0.395086
chr11	127900000	130900000	q24.3	gpos50	11.4943	9.61538	0.968812	50	42.3077	0.605851
chr11	130900000	135086622	q25	gneg	5.17241	0	0.331085	64.3678	57.6923	0.678223
chr12	0	3200000	p13.33	gneg	21.8391	40.3846	0.0591943	9.1954	5.76923	0.815443
chr12	3200000	5300000	p13.32	gpos25	18.9655	25	0.591027	11.4943	11.5385	1
chr12	5300000	10000000	p13.31	gneg	35.0575	42.3077	0.674347	6.89655	7.69231	0.970143
chr12	10000000	12600000	p13.2	gpos75	31.0345	28.8462	0.994535	10.3448	11.5385	0.992304
chr12	12600000	14600000	p13.1	gneg	33.908	28.8462	0.855774	12.069	11.5385	1
chr12	14600000	19800000	p12.3	gpos100	29.8851	26.9231	0.921335	9.77011	5.76923	0.815443
chr12	19800000	21100000	p12.2	gneg	29.8851	36.5385	0.65897	6.89655	3.84615	0.773904
chr12	21100000	26300000	p12.1	gpos100	33.3333	32.6923	1	6.32184	3.84615	0.947275
chr12	26300000	27600000	p11.23	gneg	34.4828	38.4615	0.855774	4.02299	3.84615	1
chr12	27600000	30500000	p11.22	gpos50	29.8851	25	0.846951	4.5977	7.69231	0.722191
chr12	30500000	33200000	p11.21	gneg	43.1034	53.8462	0.448159	2.87356	3.84615	0.882016
chr12	33200000	35500000	p11.1	acen	13.7931	15.3846	0.984289	17.8161	17.3077	1
chr12	35500000	37800000	q11	acen	19.5402	13.4615	0.674347	15.5172	13.4615	1
chr12	37800000	46000000	q12	gpos100	25.2874	17.3077	0.516179	3.44828	9.61538	0.366661
chr12	46000000	48700000	q13.11	gneg	30.4598	17.3077	0.23727	1.72414	13.4615	0.034517
chr12	48700000	51100000	q13.12	gpos25	43.6782	30.7692	0.305775	1.72414	11.5385	0.0595981
chr12	51100000	54500000	q13.13	gneg	41.3793	28.8462	0.304717	1.72414	13.4615	0.034517
chr12	54500000	56200000	q13.2	gpos25	39.6552	23.0769	0.135148	1.14943	11.5385	0.0377682
chr12	56200000	57700000	q13.3	gneg	43.1034	26.9231	0.147913	1.14943	11.5385	0.0377682
chr12	57700000	62700000	q14.1	gpos75	36.7816	17.3077	0.0579646	3.44828	9.61538	0.366661
chr12	62700000	64700000	q14.2	gneg	46.5517	23.0769	0.02038	1.14943	9.61538	0.0760746
chr12	64700000	67300000	q14.3	gpos50	41.954	23.0769	0.0721646	2.29885	9.61538	0.172807
chr12	67300000	71100000	q15	gneg	46.5517	23.0769	0.02038	0.574713	9.61538	0.0425808
chr12	71100000	75300000	q21.1	gpos75	31.0345	15.3846	0.135226	3.44828	11.5385	0.173245
chr12	75300000	79900000	q21.2	gneg	36.7816	17.3077	0.0579646	2.29885	9.61538	0.172807
chr12	79900000	86300000	q21.31	gpos100	33.3333	9.61538	0.00829464	2.87356	9.61538	0.22496
chr12	86300000	88600000	q21.32	gneg	42.5287	19.2308	0.0239602	1.72414	5.76923	0.368641
chr12	88600000	92200000	q21.33	gpos100	46.5517	26.9231	0.0770962	1.14943	3.84615	0.48636
chr12	92200000	95800000	q22	gneg	49.4253	26.9231	0.0308055	1.14943	3.84615	0.48636
chr12	95800000	101200000	q23.1	gpos75	33.908	9.61538	0.00632664	5.17241	9.61538	0.589026
chr12	101200000	103500000	q23.2	gneg	30.4598	11.5385	0.0389537	6.32184	7.69231	0.956011
chr12	103500000	108600000	q23.3	gpos50	31.6092	11.5385	0.0298837	4.5977	7.69231	0.722191
chr12	108600000	111300000	q24.11	gneg	51.1494	28.8462	0.039473	2.87356	5.76923	0.650947
chr12	111300000	111900000	q24.12	gpos25	51.1494	34.6154	0.156319	2.87356	3.84615	0.882016
chr12	111900000	113900000	q24.13	gneg	30.4598	15.3846	0.135943	10.3448	13.4615	0.833484
chr12	113900000	116400000	q24.21	gpos50	53.4483	19.2308	0.00110871	5.17241	11.5385	0.357695
chr12	116400000	117700000	q24.22	gneg	41.954	13.4615	0.00318263	5.17241	13.4615	0.233756
chr12	117700000	120300000	q24.23	gpos50	28.1609	9.61538	0.0341177	8.62069	13.4615	0.561548
chr12	120300000	125400000	q24.31	gneg	35.0575	19.2308	0.156319	6.32184	17.3077	0.162326
chr12	125400000	128700000	q24.32	gpos50	6.32184	3.84615	0.921335	40.2299	40.3846	1
chr12	128700000	133275309	q24.33	gneg	9.77011	7.69231	0.957488	40.2299	40.3846	1
chr13	0	4600000	p13	gvar	NA	NA	1	NA	NA	1
chr13	4600000	10100000	p12	stalk	NA	NA	1	NA	NA	1
chr13	10100000	16500000	p11.2	gvar	NA	NA	1	NA	NA	1
chr13	16500000	17700000	p11.1	acen	NA	NA	1	NA	NA	1
chr13	17700000	18900000	q11	acen	2.87356	5.76923	0.649671	56.8966	42.3077	0.283769
chr13	18900000	22600000	q12.11	gneg	5.74713	11.5385	0.458723	39.6552	26.9231	0.328854
chr13	22600000	24900000	q12.12	gpos25	5.17241	7.69231	0.767704	39.6552	28.8462	0.447419
chr13	24900000	27200000	q12.13	gneg	5.74713	7.69231	0.921335	39.0805	26.9231	0.370546
chr13	27200000	28300000	q12.2	gpos25	9.1954	11.5385	0.846678	35.6322	25	0.430963
chr13	28300000	31600000	q12.3	gneg	6.32184	9.61538	0.783196	36.2069	26.9231	0.505051
chr13	31600000	33400000	q13.1	gpos50	10.3448	11.5385	0.965561	36.7816	23.0769	0.308672
chr13	33400000	34900000	q13.2	gneg	9.77011	11.5385	0.959633	38.5057	23.0769	0.208913
chr13	34900000	39500000	q13.3	gpos75	5.17241	11.5385	0.318964	37.931	25	0.319458
chr13	39500000	44600000	q14.11	gneg	10.3448	13.4615	0.855774	33.3333	25	0.578081
chr13	44600000	45200000	q14.12	gpos25	10.3448	15.3846	0.582852	35.0575	23.0769	0.366661
chr13	45200000	46700000	q14.13	gneg	9.77011	15.3846	0.56775	35.0575	25	0.499144
chr13	46700000	50300000	q14.2	gpos50	8.62069	11.5385	0.831685	35.0575	28.8462	0.746938
chr13	50300000	54700000	q14.3	gneg	4.5977	3.84615	1	39.0805	28.8462	0.450197
chr13	54700000	59000000	q21.1	gpos100	1.72414	5.76923	0.345601	38.5057	30.7692	0.594707
chr13	59000000	61800000	q21.2	gneg	2.29885	7.69231	0.252739	37.931	28.8462	0.512094
chr13	61800000	65200000	q21.31	gpos75	2.29885	7.69231	0.252739	39.0805	28.8462	0.450197
chr13	65200000	68100000	q21.32	gneg	3.44828	7.69231	0.494427	37.931	28.8462	0.512094
chr13	68100000	72800000	q21.33	gpos100	10.3448	9.61538	1	34.4828	26.9231	0.662063
chr13	72800000	74900000	q22.1	gneg	9.1954	17.3077	0.337491	33.908	21.1538	0.302014
chr13	74900000	76700000	q22.2	gpos50	5.74713	11.5385	0.458723	35.6322	19.2308	0.171952
chr13	76700000	78500000	q22.3	gneg	2.87356	13.4615	0.0415491	33.3333	17.3077	0.184688
chr13	78500000	87100000	q31.1	gpos100	6.32184	15.3846	0.176818	36.2069	21.1538	0.201543
chr13	87100000	89400000	q31.2	gneg	2.87356	17.3077	0.008643	36.2069	21.1538	0.201543
chr13	89400000	94400000	q31.3	gpos100	6.32184	21.1538	0.0341177	34.4828	21.1538	0.299331
chr13	94400000	97500000	q32.1	gneg	6.32184	23.0769	0.0128163	35.0575	21.1538	0.243573
chr13	97500000	98700000	q32.2	gpos25	5.74713	21.1538	0.0175475	34.4828	21.1538	0.299331
chr13	98700000	101100000	q32.3	gneg	5.17241	25	0.00318263	33.908	19.2308	0.231375
chr13	101100000	104200000	q33.1	gpos100	3.44828	17.3077	0.0158223	36.2069	21.1538	0.201543
chr13	104200000	106400000	q33.2	gneg	3.44828	19.2308	0.0069767	35.6322	21.1538	0.240258
chr13	106400000	109600000	q33.3	gpos100	3.44828	19.2308	0.0069767	37.931	23.0769	0.251727
chr13	109600000	114364328	q34	gneg	2.87356	15.3846	0.0205413	48.8506	30.7692	0.165971
chr14	0	3600000	p13	gvar	NA	NA	1	NA	NA	1
chr14	3600000	8000000	p12	stalk	NA	NA	1	NA	NA	1
chr14	8000000	16100000	p11.2	gvar	NA	NA	1	NA	NA	1
chr14	16100000	17200000	p11.1	acen	NA	NA	1	NA	NA	1
chr14	17200000	18200000	q11.1	acen	NA	NA	1	NA	NA	1
chr14	18200000	24100000	q11.2	gneg	21.8391	15.3846	0.689012	7.47126	15.3846	0.326477
chr14	24100000	32900000	q12	gpos100	21.2644	9.61538	0.216309	9.1954	17.3077	0.366661
chr14	32900000	34800000	q13.1	gneg	32.7586	17.3077	0.147846	5.17241	15.3846	0.172807
chr14	34800000	36100000	q13.2	gpos50	33.908	19.2308	0.193585	6.32184	17.3077	0.162326
chr14	36100000	37400000	q13.3	gneg	32.7586	11.5385	0.0211048	6.32184	23.0769	0.030533
chr14	37400000	43000000	q21.1	gpos100	16.6667	5.76923	0.216309	11.4943	23.0769	0.199797
chr14	43000000	46700000	q21.2	gneg	20.1149	7.69231	0.149242	9.77011	19.2308	0.294463
chr14	46700000	50400000	q21.3	gpos100	14.3678	7.69231	0.494427	16.092	25	0.390828
chr14	50400000	53600000	q22.1	gneg	29.3103	13.4615	0.124081	6.32184	17.3077	0.162326
chr14	53600000	55000000	q22.2	gpos25	19.5402	13.4615	0.674347	8.04598	17.3077	0.251727
chr14	55000000	57600000	q22.3	gneg	14.9425	5.76923	0.286509	11.4943	21.1538	0.332053
chr14	57600000	61600000	q23.1	gpos75	17.8161	9.61538	0.441298	11.4943	21.1538	0.332053
chr14	61600000	64300000	q23.2	gneg	18.9655	15.3846	0.899861	14.3678	21.1538	0.539771
chr14	64300000	67400000	q23.3	gpos50	19.5402	9.61538	0.353131	13.7931	23.0769	0.366661
chr14	67400000	69800000	q24.1	gneg	44.2529	26.9231	0.143965	14.3678	23.0769	0.371328
chr14	69800000	73300000	q24.2	gpos50	12.6437	9.61538	0.862903	20.1149	26.9231	0.600712
chr14	73300000	78800000	q24.3	gneg	15.5172	9.61538	0.625336	21.8391	25	0.919623
chr14	78800000	83100000	q31.1	gpos100	9.1954	5.76923	0.825241	24.1379	28.8462	0.816712
chr14	83100000	84400000	q31.2	gneg	8.04598	5.76923	0.937979	24.1379	28.8462	0.816712
chr14	84400000	89300000	q31.3	gpos100	7.47126	5.76923	1	24.7126	30.7692	0.634764
chr14	89300000	91400000	q32.11	gneg	9.77011	5.76923	0.827799	21.2644	30.7692	0.447419
chr14	91400000	94200000	q32.12	gpos25	8.62069	7.69231	1	25.2874	28.8462	0.819932
chr14	94200000	95800000	q32.13	gneg	6.89655	3.84615	0.783196	24.7126	30.7692	0.634764
chr14	95800000	100900000	q32.2	gpos50	6.89655	5.76923	1	28.1609	28.8462	1
chr14	100900000	102700000	q32.31	gneg	20.6897	13.4615	0.57193	18.3908	21.1538	0.90425
chr14	102700000	103500000	q32.32	gpos50	22.4138	21.1538	1	17.8161	19.2308	1
chr14	103500000	107043718	q32.33	gneg	6.32184	5.76923	1	43.1034	44.2308	1
chr15	0	4200000	p13	gvar	NA	NA	1	NA	NA	1
chr15	4200000	9700000	p12	stalk	NA	NA	1	NA	NA	1
chr15	9700000	17500000	p11.2	gvar	NA	NA	1	NA	NA	1
chr15	17500000	19000000	p11.1	acen	NA	NA	1	NA	NA	1
chr15	19000000	20500000	q11.1	acen	9.77011	17.3077	0.354782	56.8966	50	0.682604
chr15	20500000	25500000	q11.2	gneg	4.5977	13.4615	0.180045	59.1954	51.9231	0.681351
chr15	25500000	27800000	q12	gpos50	2.87356	7.69231	0.459859	63.7931	63.4615	1
chr15	27800000	30000000	q13.1	gneg	1.72414	0	1	69.5402	75	0.736234
chr15	30000000	30900000	q13.2	gpos50	1.72414	0	1	70.1149	75	0.825184
chr15	30900000	33400000	q13.3	gneg	1.72414	0	1	70.6897	75	0.825184
chr15	33400000	39800000	q14	gpos75	12.069	1.92308	0.133294	37.931	46.1538	0.596428
chr15	39800000	42500000	q15.1	gneg	31.0345	13.4615	0.0639283	10.9195	26.9231	0.0706812
chr15	42500000	43300000	q15.2	gpos25	28.7356	15.3846	0.220824	10.9195	23.0769	0.184688
chr15	43300000	44500000	q15.3	gneg	29.8851	15.3846	0.176808	10.3448	23.0769	0.173245
chr15	44500000	49200000	q21.1	gpos75	15.5172	5.76923	0.287196	13.7931	30.7692	0.0706812
chr15	49200000	52600000	q21.2	gneg	18.3908	13.4615	0.783196	9.77011	23.0769	0.135624
chr15	52600000	58800000	q21.3	gpos75	17.8161	13.4615	0.783196	10.3448	21.1538	0.231375
chr15	58800000	59000000	q22.1	gneg	26.4368	26.9231	1	7.47126	13.4615	0.521997
chr15	59000000	63400000	q22.2	gpos25	20.6897	17.3077	0.904162	9.77011	17.3077	0.372194
chr15	63400000	66900000	q22.31	gneg	20.1149	25	0.705656	10.3448	15.3846	0.589026
chr15	66900000	67000000	q22.32	gpos25	16.6667	17.3077	1	9.77011	17.3077	0.372194
chr15	67000000	67200000	q22.33	gneg	16.6667	17.3077	1	9.77011	17.3077	0.372194
chr15	67200000	72400000	q23	gpos25	18.9655	17.3077	1	11.4943	15.3846	0.722191
chr15	72400000	74900000	q24.1	gneg	14.9425	19.2308	0.780619	10.3448	15.3846	0.589026
chr15	74900000	76300000	q24.2	gpos25	14.3678	19.2308	0.649671	9.77011	13.4615	0.698714
chr15	76300000	78000000	q24.3	gneg	13.7931	19.2308	0.636089	9.77011	13.4615	0.698714
chr15	78000000	81400000	q25.1	gpos50	8.04598	13.4615	0.522835	12.069	19.2308	0.51033
chr15	81400000	84700000	q25.2	gneg	7.47126	13.4615	0.511774	12.069	13.4615	0.996654
chr15	84700000	88500000	q25.3	gpos50	6.89655	11.5385	0.636089	14.3678	23.0769	0.371328
chr15	88500000	93800000	q26.1	gneg	24.1379	23.0769	1	11.4943	15.3846	0.722191
chr15	93800000	98000000	q26.2	gpos50	9.77011	19.2308	0.255475	14.3678	15.3846	1
chr15	98000000	101991189	q26.3	gneg	10.3448	17.3077	0.464388	14.3678	17.3077	0.881748
chr16	0	7800000	p13.3	gneg	47.1264	19.2308	0.00573798	8.04598	15.3846	0.429814
chr16	7800000	10400000	p13.2	gpos50	46.5517	17.3077	0.00343321	9.1954	17.3077	0.366661
chr16	10400000	12500000	p13.13	gneg	52.2989	23.0769	0.00429152	1.72414	11.5385	0.0595981
chr16	12500000	14700000	p13.12	gpos50	45.4023	19.2308	0.00810208	4.02299	11.5385	0.283769
chr16	14700000	16700000	p13.11	gneg	45.4023	17.3077	0.00523457	4.02299	9.61538	0.390828
chr16	16700000	21200000	p12.3	gpos50	52.2989	21.1538	0.00222309	2.29885	7.69231	0.289427
chr16	21200000	24200000	p12.2	gneg	51.1494	19.2308	0.00208532	1.72414	9.61538	0.135624
chr16	24200000	28500000	p12.1	gpos50	42.5287	17.3077	0.0101896	8.04598	15.3846	0.429814
chr16	28500000	35300000	p11.2	gneg	44.8276	23.0769	0.0353529	32.1839	30.7692	1
chr16	35300000	36800000	p11.1	acen	20.1149	13.4615	0.57261	48.2759	32.6923	0.231375
chr16	36800000	38400000	q11.1	acen	17.5824	13.0435	0.932079	60.4396	30.4348	0.136579
chr16	38400000	47000000	q11.2	gvar	14.9425	17.3077	0.881897	47.7011	23.0769	0.0377682
chr16	47000000	52600000	q12.1	gneg	6.89655	5.76923	1	56.8966	30.7692	0.034517
chr16	52600000	56000000	q12.2	gpos50	11.4943	19.2308	0.386927	55.1724	26.9231	0.0188348
chr16	56000000	57300000	q13	gneg	3.44828	15.3846	0.0319403	59.1954	30.7692	0.0188348
chr16	57300000	66600000	q21	gpos100	1.14943	5.76923	0.247284	62.6437	34.6154	0.0188348
chr16	66600000	70800000	q22.1	gneg	5.17241	11.5385	0.318964	62.069	30.7692	0.00942976
chr16	70800000	72800000	q22.2	gpos50	2.29885	7.69231	0.252739	62.6437	30.7692	0.00651005
chr16	72800000	74100000	q22.3	gneg	1.72414	5.76923	0.345601	62.6437	26.9231	0.00187848
chr16	74100000	79200000	q23.1	gpos75	3.44828	9.61538	0.339051	63.2184	30.7692	0.00651005
chr16	79200000	81600000	q23.2	gneg	3.44828	9.61538	0.339051	64.9425	28.8462	0.00187848
chr16	81600000	84100000	q23.3	gpos50	2.87356	11.5385	0.0933109	64.3678	30.7692	0.00438401
chr16	84100000	87000000	q24.1	gneg	2.29885	11.5385	0.0591943	64.9425	30.7692	0.00438401
chr16	87000000	88700000	q24.2	gpos25	3.44828	9.61538	0.339051	63.2184	30.7692	0.00651005
chr16	88700000	90338345	q24.3	gneg	7.47126	23.0769	0.0298837	58.6207	28.8462	0.0157963
chr17	0	3400000	p13.3	gneg	10.9195	11.5385	1	37.931	38.4615	1
chr17	3400000	6500000	p13.2	gpos50	16.092	17.3077	0.985425	43.1034	32.6923	0.450197
chr17	6500000	10800000	p13.1	gneg	5.74713	7.69231	0.921335	52.8736	44.2308	0.602213
chr17	10800000	16100000	p12	gpos75	4.5977	5.76923	0.921335	44.2529	46.1538	1
chr17	16100000	22700000	p11.2	gneg	12.6437	7.69231	0.722695	32.7586	34.6154	1
chr17	22700000	25100000	p11.1	acen	10.3448	0	0.0764959	44.8276	44.2308	1
chr17	25100000	27400000	q11.1	acen	19.5402	3.84615	0.0321654	27.0115	32.6923	0.728146
chr17	27400000	33500000	q11.2	gneg	36.2069	26.9231	0.494427	10.9195	19.2308	0.390828
chr17	33500000	39800000	q12	gpos50	13.2184	9.61538	0.862721	48.8506	50	1
chr17	39800000	40200000	q21.1	gneg	43.6782	32.6923	0.441298	10.3448	15.3846	0.589026
chr17	40200000	42800000	q21.2	gpos25	29.8851	21.1538	0.543809	19.5402	32.6923	0.231375
chr17	42800000	46800000	q21.31	gneg	25.8621	19.2308	0.620815	28.7356	38.4615	0.489395
chr17	46800000	49300000	q21.32	gpos25	40.8046	28.8462	0.356158	7.47126	17.3077	0.231375
chr17	49300000	52100000	q21.33	gneg	45.977	36.5385	0.514822	1.72414	5.76923	0.368641
chr17	52100000	59500000	q22	gpos75	45.4023	36.5385	0.519117	5.17241	3.84615	1
chr17	59500000	60200000	q23.1	gneg	56.8966	51.9231	0.783196	0.574713	1.92308	0.669033
chr17	60200000	63100000	q23.2	gpos75	53.4483	51.9231	0.994535	0.574713	0	1
chr17	63100000	64600000	q23.3	gneg	58.046	53.8462	0.862721	0.574713	0	1
chr17	64600000	66200000	q24.1	gpos50	51.1494	51.9231	1	1.14943	0	1
chr17	66200000	69100000	q24.2	gneg	47.1264	53.8462	0.689012	1.14943	0	1
chr17	69100000	72900000	q24.3	gpos75	40.2299	48.0769	0.591982	4.02299	0	0.615466
chr17	72900000	76800000	q25.1	gneg	44.2529	50	0.783196	5.17241	0	0.359627
chr17	76800000	77200000	q25.2	gpos25	43.1034	48.0769	0.783196	2.87356	0	0.818867
chr17	77200000	83257441	q25.3	gneg	40.2299	44.2308	0.862721	5.17241	0	0.359627
chr18	0	2900000	p11.32	gneg	20.1149	26.9231	0.591982	15.5172	7.69231	0.426626
chr18	2900000	7200000	p11.31	gpos50	8.04598	17.3077	0.216309	31.0345	13.4615	0.106559
chr18	7200000	8500000	p11.23	gneg	12.069	17.3077	0.60679	26.4368	11.5385	0.164803
chr18	8500000	10900000	p11.22	gpos25	16.092	17.3077	0.985425	17.2414	7.69231	0.359627
chr18	10900000	15400000	p11.21	gneg	16.092	17.3077	0.985425	16.092	7.69231	0.426626
chr18	15400000	18500000	p11.1	acen	15.5172	13.4615	0.984803	19.5402	11.5385	0.476772
chr18	18500000	21500000	q11.1	acen	37.931	30.7692	0.674347	8.04598	9.61538	0.970143
chr18	21500000	27500000	q11.2	gneg	22.9885	11.5385	0.244349	13.7931	13.4615	1
chr18	27500000	35100000	q12.1	gpos100	13.7931	9.61538	0.756779	15.5172	15.3846	1
chr18	35100000	39500000	q12.2	gneg	12.6437	5.76923	0.458723	18.3908	32.6923	0.179982
chr18	39500000	45900000	q12.3	gpos75	13.2184	3.84615	0.23727	16.092	34.6154	0.0605167
chr18	45900000	50700000	q21.1	gneg	10.9195	5.76923	0.6822	17.8161	32.6923	0.172807
chr18	50700000	56200000	q21.2	gpos75	12.069	3.84615	0.318964	20.1149	34.6154	0.191153
chr18	56200000	58600000	q21.31	gneg	12.6437	1.92308	0.135226	14.3678	30.7692	0.106559
chr18	58600000	61300000	q21.32	gpos50	11.4943	1.92308	0.184393	13.7931	30.7692	0.0706812
chr18	61300000	63900000	q21.33	gneg	14.9425	7.69231	0.494427	13.2184	23.0769	0.3623
chr18	63900000	69100000	q22.1	gpos100	12.069	5.76923	0.56112	13.7931	23.0769	0.366661
chr18	69100000	71000000	q22.2	gneg	10.9195	3.84615	0.405211	15.5172	23.0769	0.471704
chr18	71000000	75400000	q22.3	gpos25	10.3448	3.84615	0.406895	16.092	28.8462	0.205322
chr18	75400000	80373285	q23	gneg	6.32184	1.92308	0.56112	43.6782	30.7692	0.343009
chr19	0	6900000	p13.3	gneg	13.2184	21.1538	0.420198	18.3908	15.3846	0.902929
chr19	6900000	12600000	p13.2	gpos25	13.2184	19.2308	0.522118	19.5402	13.4615	0.67622
chr19	12600000	13800000	p13.13	gneg	17.8161	25	0.57261	10.9195	9.61538	1
chr19	13800000	16100000	p13.12	gpos25	15.5172	23.0769	0.459792	11.4943	7.69231	0.830552
chr19	16100000	19900000	p13.11	gneg	16.6667	25	0.464388	8.62069	5.76923	0.970143
chr19	19900000	24200000	p12	gvar	9.1954	17.3077	0.337491	22.9885	15.3846	0.596428
chr19	24200000	26200000	p11	acen	18.3908	23.0769	0.689012	11.4943	9.61538	0.994086
chr19	26200000	28100000	q11	acen	8.04598	23.0769	0.0341177	37.931	21.1538	0.172807
chr19	28100000	31900000	q12	gvar	6.89655	23.0769	0.0255372	48.2759	30.7692	0.167759
chr19	31900000	35100000	q13.11	gneg	14.9425	28.8462	0.149888	22.4138	11.5385	0.350918
chr19	35100000	37800000	q13.12	gpos25	18.9655	38.4615	0.0341177	8.04598	1.92308	0.450197
chr19	37800000	38200000	q13.13	gneg	16.092	34.6154	0.0348298	9.1954	1.92308	0.366661
chr19	38200000	42900000	q13.2	gpos25	17.8161	28.8462	0.318288	8.62069	7.69231	1
chr19	42900000	44700000	q13.31	gneg	18.3908	26.9231	0.489033	6.32184	7.69231	0.956011
chr19	44700000	47500000	q13.32	gpos25	25.2874	32.6923	0.543809	6.32184	7.69231	0.956011
chr19	47500000	50900000	q13.33	gneg	30.4598	32.6923	0.994535	5.17241	5.76923	1
chr19	50900000	53100000	q13.41	gpos25	14.9425	17.3077	0.881897	6.32184	13.4615	0.370546
chr19	53100000	55800000	q13.42	gneg	15.5172	17.3077	0.985425	5.17241	13.4615	0.233756
chr19	55800000	58617616	q13.43	gpos25	19.5402	17.3077	0.992707	5.74713	13.4615	0.278696
chr2	0	4400000	p25.3	gneg	1.72414	17.3077	0.00318263	33.3333	15.3846	0.116122
chr2	4400000	6900000	p25.2	gpos50	1.14943	19.2308	0.000961179	33.3333	15.3846	0.116122
chr2	6900000	12000000	p25.1	gneg	4.5977	21.1538	0.00810208	12.069	9.61538	0.994086
chr2	12000000	16500000	p24.3	gpos75	2.87356	21.1538	0.00222309	12.6437	9.61538	0.853631
chr2	16500000	19000000	p24.2	gneg	1.14943	19.2308	0.000961179	13.7931	9.61538	0.736234
chr2	19000000	23800000	p24.1	gpos75	1.14943	15.3846	0.00334042	27.5862	19.2308	0.539771
chr2	23800000	27700000	p23.3	gneg	6.32184	26.9231	0.00328927	12.6437	1.92308	0.173245
chr2	27700000	29800000	p23.2	gpos25	5.74713	23.0769	0.00838379	9.1954	1.92308	0.366661
chr2	29800000	31800000	p23.1	gneg	2.87356	21.1538	0.00222309	12.069	5.76923	0.573535
chr2	31800000	36300000	p22.3	gpos75	2.29885	21.1538	0.00150678	10.3448	1.92308	0.287391
chr2	36300000	38300000	p22.2	gneg	10.3448	34.6154	0.00318263	8.04598	1.92308	0.450197
chr2	38300000	41500000	p22.1	gpos50	9.1954	28.8462	0.00971971	7.47126	5.76923	1
chr2	41500000	47500000	p21	gneg	10.9195	34.6154	0.00344187	6.32184	1.92308	0.573535
chr2	47500000	52600000	p16.3	gpos100	10.3448	32.6923	0.00523457	5.74713	1.92308	0.710237
chr2	52600000	54700000	p16.2	gneg	16.092	36.5385	0.0239602	4.02299	1.92308	0.902929
chr2	54700000	61000000	p16.1	gpos100	6.89655	34.6154	0.000424656	8.62069	0	0.165059
chr2	61000000	63900000	p15	gneg	28.7356	65.3846	0.000424656	3.44828	0	0.602213
chr2	63900000	68400000	p14	gpos50	5.74713	34.6154	0.000154861	7.47126	1.92308	0.450197
chr2	68400000	71300000	p13.3	gneg	10.9195	36.5385	0.00224065	5.17241	1.92308	0.710237
chr2	71300000	73300000	p13.2	gpos50	4.5977	34.6154	3.92152e-05	6.32184	1.92308	0.573535
chr2	73300000	74800000	p13.1	gneg	6.89655	34.6154	0.000424656	4.5977	1.92308	0.90425
chr2	74800000	83100000	p12	gpos100	2.87356	32.6923	1.29987e-05	15.5172	1.92308	0.0706812
chr2	83100000	91800000	p11.2	gneg	10.3448	34.6154	0.00318263	6.32184	3.84615	0.947275
chr2	91800000	93900000	p11.1	acen	3.44828	25	0.00110871	16.092	13.4615	1
chr2	93900000	96000000	q11.1	acen	6.32184	25	0.00636973	5.74713	9.61538	0.603592
chr2	96000000	102100000	q11.2	gneg	5.74713	25	0.00436918	4.02299	11.5385	0.283769
chr2	102100000	105300000	q12.1	gpos50	4.02299	21.1538	0.00548075	12.6437	13.4615	1
chr2	105300000	106700000	q12.2	gneg	2.87356	17.3077	0.008643	14.9425	17.3077	0.886031
chr2	106700000	108700000	q12.3	gpos25	2.29885	15.3846	0.0121025	14.3678	15.3846	1
chr2	108700000	112200000	q13	gneg	10.3448	19.2308	0.282122	4.02299	9.61538	0.390828
chr2	112200000	118100000	q14.1	gpos50	2.87356	13.4615	0.0415491	20.1149	17.3077	1
chr2	118100000	121600000	q14.2	gneg	4.02299	13.4615	0.0957773	10.3448	15.3846	0.589026
chr2	121600000	129100000	q14.3	gpos50	2.87356	13.4615	0.0415491	11.4943	15.3846	0.722191
chr2	129100000	131700000	q21.1	gneg	4.5977	11.5385	0.280675	10.3448	19.2308	0.315631
chr2	131700000	134300000	q21.2	gpos25	4.02299	11.5385	0.246779	9.77011	15.3846	0.581416
chr2	134300000	136100000	q21.3	gneg	8.04598	23.0769	0.0341177	4.5977	3.84615	1
chr2	136100000	141500000	q22.1	gpos100	6.32184	11.5385	0.482076	6.89655	9.61538	0.791583
chr2	141500000	143400000	q22.2	gneg	12.6437	15.3846	0.86555	4.02299	7.69231	0.539771
chr2	143400000	147900000	q22.3	gpos100	10.9195	13.4615	0.855774	4.02299	7.69231	0.539771
chr2	147900000	149000000	q23.1	gneg	7.47126	13.4615	0.511774	4.02299	7.69231	0.539771
chr2	149000000	149600000	q23.2	gpos25	9.77011	13.4615	0.707805	3.44828	7.69231	0.502521
chr2	149600000	154000000	q23.3	gneg	9.1954	17.3077	0.337491	2.87356	7.69231	0.474045
chr2	154000000	158900000	q24.1	gpos75	17.8161	17.3077	1	3.44828	5.76923	0.682604
chr2	158900000	162900000	q24.2	gneg	21.2644	26.9231	0.710164	2.87356	5.76923	0.650947
chr2	162900000	168900000	q24.3	gpos75	10.9195	23.0769	0.147852	3.44828	7.69231	0.502521
chr2	168900000	177100000	q31.1	gneg	20.1149	21.1538	0.994535	1.72414	5.76923	0.368641
chr2	177100000	179700000	q31.2	gpos50	12.069	17.3077	0.60679	2.87356	5.76923	0.650947
chr2	179700000	182100000	q31.3	gneg	14.3678	17.3077	0.880364	4.02299	3.84615	1
chr2	182100000	188500000	q32.1	gpos75	8.62069	19.2308	0.163389	3.44828	3.84615	1
chr2	188500000	191100000	q32.2	gneg	30.4598	38.4615	0.56775	2.29885	1.92308	1
chr2	191100000	196600000	q32.3	gpos75	7.47126	23.0769	0.0298837	4.02299	3.84615	1
chr2	196600000	202500000	q33.1	gneg	11.4943	30.7692	0.0175475	5.74713	0	0.359627
chr2	202500000	204100000	q33.2	gpos50	32.7586	38.4615	0.768128	2.29885	1.92308	1
chr2	204100000	208200000	q33.3	gneg	6.32184	21.1538	0.0341177	2.29885	5.76923	0.450197
chr2	208200000	214500000	q34	gpos100	23.5632	19.2308	0.825241	2.29885	5.76923	0.450197
chr2	214500000	220700000	q35	gneg	24.1379	17.3077	0.602164	2.87356	7.69231	0.474045
chr2	220700000	224300000	q36.1	gpos75	20.1149	19.2308	1	4.5977	11.5385	0.31414
chr2	224300000	225200000	q36.2	gneg	31.6092	23.0769	0.555458	2.29885	9.61538	0.172807
chr2	225200000	230100000	q36.3	gpos100	12.069	17.3077	0.60679	12.6437	13.4615	1
chr2	230100000	234700000	q37.1	gneg	14.9425	13.4615	1	6.32184	9.61538	0.773904
chr2	234700000	236400000	q37.2	gpos50	3.44828	7.69231	0.494427	5.74713	23.0769	0.0241453
chr2	236400000	242193529	q37.3	gneg	2.29885	5.76923	0.441298	14.9425	28.8462	0.188876
chr20	0	5100000	p13	gneg	35.0575	23.0769	0.337491	8.04598	13.4615	0.535966
chr20	5100000	9200000	p12.3	gpos75	26.4368	17.3077	0.442075	12.069	13.4615	0.996654
chr20	9200000	12000000	p12.2	gneg	28.1609	21.1538	0.63278	7.47126	13.4615	0.521997
chr20	12000000	17900000	p12.1	gpos75	31.0345	19.2308	0.318881	8.04598	13.4615	0.535966
chr20	17900000	21300000	p11.23	gneg	31.6092	17.3077	0.185855	6.32184	15.3846	0.210197
chr20	21300000	22300000	p11.22	gpos25	25.2874	13.4615	0.263296	16.6667	19.2308	0.900398
chr20	22300000	25700000	p11.21	gneg	21.8391	15.3846	0.689012	16.6667	21.1538	0.773904
chr20	25700000	28100000	p11.1	acen	27.5862	23.0769	0.839368	9.1954	9.61538	1
chr20	28100000	30400000	q11.1	acen	25.8621	25	1	13.2184	9.61538	0.853631
chr20	30400000	33500000	q11.21	gneg	44.2529	34.6154	0.511774	3.44828	5.76923	0.682604
chr20	33500000	35800000	q11.22	gpos25	48.8506	40.3846	0.593645	1.72414	3.84615	0.589026
chr20	35800000	39000000	q11.23	gneg	43.6782	30.7692	0.305775	2.29885	5.76923	0.450197
chr20	39000000	43100000	q12	gpos75	39.0805	19.2308	0.0454617	4.02299	11.5385	0.283769
chr20	43100000	43500000	q13.11	gneg	36.7816	19.2308	0.089008	5.17241	15.3846	0.172807
chr20	43500000	47800000	q13.12	gpos25	42.5287	21.1538	0.0341177	1.72414	5.76923	0.368641
chr20	47800000	51200000	q13.13	gneg	52.8736	28.8462	0.0215953	0.574713	3.84615	0.366777
chr20	51200000	56400000	q13.2	gpos75	45.977	26.9231	0.0781699	3.44828	5.76923	0.682604
chr20	56400000	57800000	q13.31	gneg	41.3793	23.0769	0.0963171	8.62069	7.69231	1
chr20	57800000	59700000	q13.32	gpos50	41.954	21.1538	0.0473026	10.9195	7.69231	0.830552
chr20	59700000	64444167	q13.33	gneg	29.3103	19.2308	0.458723	29.8851	21.1538	0.553598
chr21	0	3100000	p13	gvar	NA	NA	1	NA	NA	1
chr21	3100000	7000000	p12	stalk	1.14943	0	1	75.8621	75	1
chr21	7000000	10900000	p11.2	gvar	2.87356	9.61538	0.184393	61.4943	44.2308	0.184688
chr21	10900000	12000000	p11.1	acen	3.08642	9.80392	0.203676	46.9136	37.2549	0.520453
chr21	12000000	13000000	q11.1	acen	3.44828	9.61538	0.339051	43.6782	36.5385	0.681351
chr21	13000000	15000000	q11.2	gneg	8.62069	19.2308	0.163389	32.1839	28.8462	0.947275
chr21	15000000	22600000	q21.1	gpos100	8.62069	26.9231	0.0152357	15.5172	9.61538	0.629111
chr21	22600000	25500000	q21.2	gneg	6.32184	26.9231	0.00328927	12.6437	11.5385	1
chr21	25500000	30200000	q21.3	gpos75	7.47126	19.2308	0.0917233	12.069	7.69231	0.710237
chr21	30200000	34400000	q22.11	gneg	8.62069	25	0.0256289	12.069	7.69231	0.710237
chr21	34400000	36400000	q22.12	gpos50	24.7126	25	1	10.3448	7.69231	0.981924
chr21	36400000	38300000	q22.13	gneg	17.2414	23.0769	0.674347	11.4943	7.69231	0.830552
chr21	38300000	41200000	q22.2	gpos50	8.04598	13.4615	0.522835	18.3908	13.4615	0.773904
chr21	41200000	46709983	q22.3	gneg	8.04598	15.3846	0.410119	15.5172	9.61538	0.629111
chr22	0	4300000	p13	gvar	NA	NA	1	NA	NA	1
chr22	4300000	9400000	p12	stalk	NA	NA	1	NA	NA	1
chr22	9400000	13700000	p11.2	gvar	4.02299	0	0.610512	44.2529	32.6923	0.390828
chr22	13700000	15000000	p11.1	acen	3.57143	0	0.592443	42.8571	26	0.173245
chr22	15000000	17400000	q11.1	acen	7.47126	0	0.163389	33.908	17.3077	0.164803
chr22	17400000	21700000	q11.21	gneg	6.32184	0	0.228621	31.6092	17.3077	0.22654
chr22	21700000	23100000	q11.22	gpos25	4.02299	3.84615	1	33.3333	15.3846	0.116122
chr22	23100000	25500000	q11.23	gneg	5.74713	3.84615	0.921335	32.1839	15.3846	0.158535
chr22	25500000	29200000	q12.1	gpos50	14.3678	15.3846	0.984803	34.4828	17.3077	0.164803
chr22	29200000	31800000	q12.2	gneg	21.2644	28.8462	0.511774	29.3103	13.4615	0.172807
chr22	31800000	37200000	q12.3	gpos50	3.44828	1.92308	1	41.3793	34.6154	0.681351
chr22	37200000	40600000	q13.1	gneg	10.9195	13.4615	0.855774	31.0345	11.5385	0.0526818
chr22	40600000	43800000	q13.2	gpos50	8.04598	11.5385	0.674347	37.3563	17.3077	0.0706812
chr22	43800000	48100000	q13.31	gneg	2.87356	9.61538	0.184393	43.1034	23.0769	0.0880338
chr22	48100000	49100000	q13.32	gpos50	1.72414	3.84615	0.582019	54.023	34.6154	0.135624
chr22	49100000	50818468	q13.33	gneg	10.9195	17.3077	0.482076	44.8276	21.1538	0.0377682
chr3	0	2800000	p26.3	gpos50	9.77011	21.1538	0.183296	10.3448	13.4615	0.833484
chr3	2800000	4000000	p26.2	gneg	8.62069	21.1538	0.102409	11.4943	11.5385	1
chr3	4000000	8100000	p26.1	gpos50	9.77011	21.1538	0.183296	8.04598	13.4615	0.535966
chr3	8100000	11600000	p25.3	gneg	10.3448	25	0.0591943	6.32184	9.61538	0.773904
chr3	11600000	13200000	p25.2	gpos25	8.62069	25	0.0256289	6.32184	9.61538	0.773904
chr3	13200000	16300000	p25.1	gneg	8.62069	25	0.0256289	6.32184	11.5385	0.490544
chr3	16300000	23800000	p24.3	gpos100	7.47126	25	0.0175475	9.77011	13.4615	0.698714
chr3	23800000	26300000	p24.2	gneg	10.3448	21.1538	0.193456	10.3448	15.3846	0.589026
chr3	26300000	30800000	p24.1	gpos75	8.62069	23.0769	0.0639283	11.4943	17.3077	0.602213
chr3	30800000	32000000	p23	gneg	16.092	28.8462	0.171855	10.3448	13.4615	0.833484
chr3	32000000	36400000	p22.3	gpos50	12.069	19.2308	0.497152	16.092	17.3077	1
chr3	36400000	39300000	p22.2	gneg	8.62069	19.2308	0.163389	13.2184	11.5385	1
chr3	39300000	43600000	p22.1	gpos75	12.6437	19.2308	0.508834	13.7931	13.4615	1
chr3	43600000	44100000	p21.33	gneg	8.04598	15.3846	0.410119	17.2414	15.3846	1
chr3	44100000	44200000	p21.32	gpos50	8.04598	15.3846	0.410119	17.2414	15.3846	1
chr3	44200000	50600000	p21.31	gneg	14.9425	17.3077	0.881897	15.5172	15.3846	1
chr3	50600000	52300000	p21.2	gpos25	9.1954	13.4615	0.689012	17.8161	28.8462	0.355325
chr3	52300000	54400000	p21.1	gneg	6.89655	11.5385	0.636089	18.3908	30.7692	0.283769
chr3	54400000	58600000	p14.3	gpos50	22.4138	19.2308	0.910865	15.5172	28.8462	0.196072
chr3	58600000	63800000	p14.2	gneg	11.4943	7.69231	0.852408	17.8161	26.9231	0.414078
chr3	63800000	69700000	p14.1	gpos50	17.2414	13.4615	0.885345	19.5402	26.9231	0.512094
chr3	69700000	74100000	p13	gneg	34.4828	28.8462	0.768128	16.6667	23.0769	0.578081
chr3	74100000	79800000	p12.3	gpos75	8.04598	13.4615	0.522835	16.6667	21.1538	0.773904
chr3	79800000	83500000	p12.2	gneg	10.9195	9.61538	1	11.4943	19.2308	0.410756
chr3	83500000	87100000	p12.1	gpos75	9.77011	9.61538	1	10.9195	15.3846	0.710237
chr3	87100000	87800000	p11.2	gneg	7.47126	9.61538	0.821599	8.62069	15.3846	0.447419
chr3	87800000	90900000	p11.1	acen	7.47126	17.3077	0.193585	8.62069	11.5385	0.816712
chr3	90900000	94000000	q11.1	acen	10.3448	21.1538	0.193456	4.5977	3.84615	1
chr3	94000000	98600000	q11.2	gvar	12.6437	19.2308	0.508834	5.17241	5.76923	1
chr3	98600000	100300000	q12.1	gneg	14.3678	23.0769	0.352707	7.47126	5.76923	1
chr3	100300000	101200000	q12.2	gpos25	28.1609	28.8462	1	3.44828	3.84615	1
chr3	101200000	103100000	q12.3	gneg	28.1609	26.9231	1	2.87356	5.76923	0.650947
chr3	103100000	106500000	q13.11	gpos75	24.1379	28.8462	0.831685	3.44828	5.76923	0.682604
chr3	106500000	108200000	q13.12	gneg	24.1379	28.8462	0.831685	4.02299	5.76923	0.916666
chr3	108200000	111600000	q13.13	gpos50	8.62069	23.0769	0.0639283	16.6667	7.69231	0.359627
chr3	111600000	113700000	q13.2	gneg	19.5402	25	0.693824	4.02299	9.61538	0.390828
chr3	113700000	117600000	q13.31	gpos75	11.4943	25	0.104922	8.62069	11.5385	0.816712
chr3	117600000	119300000	q13.32	gneg	7.47126	17.3077	0.193585	16.092	17.3077	1
chr3	119300000	122200000	q13.33	gpos75	14.3678	23.0769	0.352707	2.29885	13.4615	0.0473387
chr3	122200000	124100000	q21.1	gneg	13.7931	19.2308	0.636089	3.44828	9.61538	0.366661
chr3	124100000	126100000	q21.2	gpos25	12.6437	19.2308	0.508834	3.44828	7.69231	0.502521
chr3	126100000	129500000	q21.3	gneg	13.2184	19.2308	0.522118	9.1954	15.3846	0.461022
chr3	129500000	134000000	q22.1	gpos25	10.9195	19.2308	0.370956	4.5977	9.61538	0.43354
chr3	134000000	136000000	q22.2	gneg	11.4943	19.2308	0.386927	6.32184	7.69231	0.956011
chr3	136000000	139000000	q22.3	gpos25	11.4943	21.1538	0.298848	4.5977	7.69231	0.722191
chr3	139000000	143100000	q23	gneg	16.092	28.8462	0.171855	5.17241	11.5385	0.357695
chr3	143100000	149200000	q24	gpos100	19.5402	32.6923	0.193585	2.29885	5.76923	0.450197
chr3	149200000	152300000	q25.1	gneg	29.8851	42.3077	0.337491	1.14943	3.84615	0.48636
chr3	152300000	155300000	q25.2	gpos50	17.8161	38.4615	0.0298029	2.29885	3.84615	0.841787
chr3	155300000	157300000	q25.31	gneg	18.9655	44.2308	0.00636973	1.14943	3.84615	0.48636
chr3	157300000	159300000	q25.32	gpos50	16.6667	40.3846	0.00757042	2.29885	3.84615	0.841787
chr3	159300000	161000000	q25.33	gneg	18.3908	42.3077	0.00863229	1.14943	0	1
chr3	161000000	167900000	q26.1	gpos100	21.2644	40.3846	0.057789	2.29885	0	0.815443
chr3	167900000	171200000	q26.2	gneg	33.908	44.2308	0.430712	0.574713	0	1
chr3	171200000	176000000	q26.31	gpos75	34.4828	44.2308	0.499089	0.574713	0	1
chr3	176000000	179300000	q26.32	gneg	37.931	46.1538	0.591027	1.14943	0	1
chr3	179300000	183000000	q26.33	gpos75	26.4368	38.4615	0.318964	0.574713	1.92308	0.669033
chr3	183000000	184800000	q27.1	gneg	25.2874	36.5385	0.318964	0.574713	0	1
chr3	184800000	186300000	q27.2	gpos25	20.1149	36.5385	0.109597	1.72414	0	1
chr3	186300000	188200000	q27.3	gneg	24.1379	34.6154	0.370956	4.5977	5.76923	0.928497
chr3	188200000	192600000	q28	gpos75	30.4598	38.4615	0.56775	2.29885	3.84615	0.841787
chr3	192600000	198295559	q29	gneg	33.3333	48.0769	0.223805	1.72414	1.92308	1
chr4	0	4500000	p16.3	gneg	5.17241	3.84615	1	6.89655	26.9231	0.0159862
chr4	4500000	6000000	p16.2	gpos25	4.02299	3.84615	1	10.9195	28.8462	0.0452231
chr4	6000000	11300000	p16.1	gneg	2.87356	3.84615	0.880637	10.3448	32.6923	0.0167674
chr4	11300000	15000000	p15.33	gpos50	4.5977	1.92308	0.90254	9.1954	32.6923	0.00886843
chr4	15000000	17700000	p15.32	gneg	5.17241	1.92308	0.724781	9.1954	28.8462	0.0263821
chr4	17700000	21300000	p15.31	gpos75	6.32184	1.92308	0.56112	10.3448	28.8462	0.0425808
chr4	21300000	27700000	p15.2	gneg	12.6437	1.92308	0.135226	5.74713	25	0.0157963
chr4	27700000	35800000	p15.1	gpos100	16.092	1.92308	0.0310619	5.74713	17.3077	0.13828
chr4	35800000	41200000	p14	gneg	37.931	25	0.285774	5.17241	15.3846	0.172807
chr4	41200000	44600000	p13	gpos50	7.47126	3.84615	0.783196	11.4943	25	0.163307
chr4	44600000	48200000	p12	gneg	10.9195	19.2308	0.370956	7.47126	17.3077	0.231375
chr4	48200000	50000000	p11	acen	19.5402	30.7692	0.267528	2.29885	7.69231	0.289427
chr4	50000000	51800000	q11	acen	6.32184	11.5385	0.482076	6.32184	7.69231	0.956011
chr4	51800000	58500000	q12	gneg	6.89655	13.4615	0.37234	5.17241	7.69231	0.746267
chr4	58500000	65500000	q13.1	gpos100	6.89655	11.5385	0.636089	8.04598	9.61538	0.970143
chr4	65500000	69400000	q13.2	gneg	12.069	9.61538	0.968812	4.02299	9.61538	0.390828
chr4	69400000	75300000	q13.3	gpos75	14.3678	15.3846	0.984803	2.29885	9.61538	0.172807
chr4	75300000	78000000	q21.1	gneg	15.5172	15.3846	1	3.44828	7.69231	0.502521
chr4	78000000	81500000	q21.21	gpos50	12.6437	15.3846	0.86555	6.32184	13.4615	0.370546
chr4	81500000	83200000	q21.22	gneg	14.9425	11.5385	0.875905	6.32184	15.3846	0.210197
chr4	83200000	86000000	q21.23	gpos25	19.5402	9.61538	0.353131	5.17241	15.3846	0.172807
chr4	86000000	87100000	q21.3	gneg	23.5632	13.4615	0.337491	4.5977	11.5385	0.31414
chr4	87100000	92800000	q22.1	gpos75	13.2184	9.61538	0.862721	5.74713	11.5385	0.470638
chr4	92800000	94200000	q22.2	gneg	13.7931	13.4615	1	5.17241	11.5385	0.357695
chr4	94200000	97900000	q22.3	gpos75	18.9655	11.5385	0.549209	5.74713	13.4615	0.278696
chr4	97900000	100100000	q23	gneg	20.1149	15.3846	0.796981	5.17241	11.5385	0.357695
chr4	100100000	106700000	q24	gpos50	18.9655	13.4615	0.674347	5.17241	9.61538	0.589026
chr4	106700000	113200000	q25	gneg	18.9655	13.4615	0.674347	2.29885	13.4615	0.0473387
chr4	113200000	119900000	q26	gpos75	13.7931	9.61538	0.756779	2.87356	15.3846	0.040277
chr4	119900000	122800000	q27	gneg	8.62069	3.84615	0.632092	6.89655	13.4615	0.392227
chr4	122800000	127900000	q28.1	gpos50	13.7931	5.76923	0.361595	1.72414	13.4615	0.034517
chr4	127900000	130100000	q28.2	gneg	10.3448	5.76923	0.680676	2.29885	11.5385	0.0974571
chr4	130100000	138500000	q28.3	gpos100	9.1954	9.61538	1	3.44828	19.2308	0.0193445
chr4	138500000	140600000	q31.1	gneg	19.5402	13.4615	0.674347	2.29885	11.5385	0.0974571
chr4	140600000	145900000	q31.21	gpos25	18.3908	15.3846	0.900023	2.29885	11.5385	0.0974571
chr4	145900000	147500000	q31.22	gneg	16.092	13.4615	0.984803	2.87356	13.4615	0.0706812
chr4	147500000	150200000	q31.23	gpos25	16.092	15.3846	1	2.87356	13.4615	0.0706812
chr4	150200000	154600000	q31.3	gneg	20.1149	19.2308	1	3.44828	17.3077	0.034517
chr4	154600000	160800000	q32.1	gpos100	14.3678	15.3846	0.984803	5.17241	15.3846	0.172807
chr4	160800000	163600000	q32.2	gneg	9.77011	7.69231	0.957488	5.74713	17.3077	0.13828
chr4	163600000	169200000	q32.3	gpos100	10.3448	9.61538	1	6.32184	15.3846	0.210197
chr4	169200000	171000000	q33	gneg	11.4943	7.69231	0.852408	8.62069	17.3077	0.359627
chr4	171000000	175400000	q34.1	gpos75	9.1954	9.61538	1	8.04598	17.3077	0.251727
chr4	175400000	176600000	q34.2	gneg	12.069	9.61538	0.968812	7.47126	17.3077	0.231375
chr4	176600000	182300000	q34.3	gpos100	7.47126	9.61538	0.821599	10.9195	19.2308	0.390828
chr4	182300000	186200000	q35.1	gneg	8.62069	9.61538	0.954647	8.62069	21.1538	0.162326
chr4	186200000	190214555	q35.2	gpos25	5.17241	11.5385	0.318964	29.3103	25	0.825184
chr5	0	4400000	p15.33	gneg	10.9195	15.3846	0.727241	25.8621	19.2308	0.624577
chr5	4400000	6300000	p15.32	gpos25	12.069	13.4615	0.974162	25.2874	17.3077	0.525716
chr5	6300000	9900000	p15.31	gneg	13.7931	13.4615	1	24.1379	17.3077	0.605851
chr5	9900000	15000000	p15.2	gpos50	22.4138	21.1538	1	12.069	9.61538	0.994086
chr5	15000000	18400000	p15.1	gneg	24.1379	23.0769	1	6.32184	5.76923	1
chr5	18400000	23300000	p14.3	gpos100	23.5632	25	0.994535	4.5977	5.76923	0.928497
chr5	23300000	24600000	p14.2	gneg	21.8391	25	0.91125	8.04598	3.84615	0.634764
chr5	24600000	28900000	p14.1	gpos100	21.2644	23.0769	0.994535	10.3448	3.84615	0.426659
chr5	28900000	33800000	p13.3	gneg	23.5632	26.9231	0.919073	8.62069	1.92308	0.366661
chr5	33800000	38400000	p13.2	gpos25	29.3103	26.9231	0.994535	2.87356	1.92308	1
chr5	38400000	42500000	p13.1	gneg	27.0115	23.0769	0.921335	5.17241	5.76923	1
chr5	42500000	46100000	p12	gpos50	36.2069	23.0769	0.274764	2.29885	5.76923	0.450197
chr5	46100000	48800000	p11	acen	22.4138	19.2308	0.910865	10.3448	9.61538	1
chr5	48800000	51400000	q11.1	acen	26.4368	13.4615	0.203676	6.89655	15.3846	0.302014
chr5	51400000	59600000	q11.2	gneg	37.931	13.4615	0.00838379	8.62069	19.2308	0.199797
chr5	59600000	63600000	q12.1	gpos75	35.6322	11.5385	0.00990248	8.04598	23.0769	0.0595981
chr5	63600000	63900000	q12.2	gneg	19.5402	11.5385	0.461392	12.6437	25	0.208913
chr5	63900000	67400000	q12.3	gpos75	50.5747	21.1538	0.00408589	5.17241	23.0769	0.0188348
chr5	67400000	69100000	q13.1	gneg	55.7471	23.0769	0.00165284	3.44828	17.3077	0.034517
chr5	69100000	74000000	q13.2	gpos50	29.3103	19.2308	0.458723	21.8391	38.4615	0.14312
chr5	74000000	77600000	q13.3	gneg	29.8851	19.2308	0.376794	5.17241	19.2308	0.0444668
chr5	77600000	82100000	q14.1	gpos50	29.3103	17.3077	0.303049	4.02299	19.2308	0.0273689
chr5	82100000	83500000	q14.2	gneg	28.1609	13.4615	0.163389	4.02299	19.2308	0.0273689
chr5	83500000	93000000	q14.3	gpos100	26.4368	13.4615	0.203676	5.17241	19.2308	0.0444668
chr5	93000000	98900000	q15	gneg	30.4598	11.5385	0.0389537	5.74713	21.1538	0.0366208
chr5	98900000	103400000	q21.1	gpos100	24.7126	13.4615	0.337491	5.17241	19.2308	0.0444668
chr5	103400000	105100000	q21.2	gneg	25.2874	15.3846	0.425525	5.17241	19.2308	0.0444668
chr5	105100000	110200000	q21.3	gpos100	24.7126	13.4615	0.337491	5.17241	17.3077	0.0790007
chr5	110200000	112200000	q22.1	gneg	22.9885	13.4615	0.405211	6.32184	21.1538	0.0595981
chr5	112200000	113800000	q22.2	gpos50	24.1379	11.5385	0.190021	5.17241	21.1538	0.0296003
chr5	113800000	115900000	q22.3	gneg	22.4138	11.5385	0.314101	5.74713	21.1538	0.0366208
chr5	115900000	122100000	q23.1	gpos100	23.5632	11.5385	0.243863	5.17241	21.1538	0.0296003
chr5	122100000	127900000	q23.2	gneg	28.7356	9.61538	0.0341177	4.5977	19.2308	0.0364288
chr5	127900000	131200000	q23.3	gpos100	27.0115	9.61538	0.0468859	5.17241	23.0769	0.0188348
chr5	131200000	136900000	q31.1	gneg	30.4598	9.61538	0.0175475	3.44828	26.9231	0.00187848
chr5	136900000	140100000	q31.2	gpos25	30.4598	17.3077	0.23727	4.5977	15.3846	0.110868
chr5	140100000	145100000	q31.3	gneg	27.0115	15.3846	0.285853	5.17241	17.3077	0.0790007
chr5	145100000	150400000	q32	gpos75	21.2644	11.5385	0.376818	4.5977	23.0769	0.015775
chr5	150400000	153300000	q33.1	gneg	17.2414	11.5385	0.65383	5.74713	19.2308	0.0595981
chr5	153300000	156300000	q33.2	gpos50	19.5402	11.5385	0.461392	3.44828	19.2308	0.0193445
chr5	156300000	160500000	q33.3	gneg	18.3908	11.5385	0.549209	4.5977	19.2308	0.0364288
chr5	160500000	169000000	q34	gpos100	20.1149	15.3846	0.796981	4.5977	21.1538	0.0222918
chr5	169000000	173300000	q35.1	gneg	19.5402	15.3846	0.798326	6.89655	17.3077	0.172807
chr5	173300000	177100000	q35.2	gpos25	17.8161	13.4615	0.783196	13.7931	19.2308	0.63686
chr5	177100000	181538259	q35.3	gneg	15.5172	19.2308	0.783196	13.2184	17.3077	0.742999
chr6	0	2300000	p25.3	gneg	6.89655	21.1538	0.0399755	22.4138	15.3846	0.596428
chr6	2300000	4200000	p25.2	gpos25	16.092	25	0.370956	9.1954	3.84615	0.520078
chr6	4200000	7100000	p25.1	gneg	12.069	21.1538	0.316725	9.77011	5.76923	0.815443
chr6	7100000	10600000	p24.3	gpos50	16.092	25	0.370956	9.1954	3.84615	0.520078
chr6	10600000	11600000	p24.2	gneg	22.4138	34.6154	0.287196	8.04598	1.92308	0.450197
chr6	11600000	13400000	p24.1	gpos25	22.4138	36.5385	0.175067	8.04598	0	0.201116
chr6	13400000	15200000	p23	gneg	22.4138	36.5385	0.175067	7.47126	0	0.199797
chr6	15200000	25200000	p22.3	gpos75	25.8621	40.3846	0.191302	7.47126	1.92308	0.450197
chr6	25200000	27100000	p22.2	gneg	22.4138	38.4615	0.128221	8.04598	7.69231	1
chr6	27100000	30500000	p22.1	gpos50	14.3678	21.1538	0.529047	32.7586	25	0.580257
chr6	30500000	32100000	p21.33	gneg	16.6667	23.0769	0.566097	39.0805	32.6923	0.681351
chr6	32100000	33500000	p21.32	gpos25	18.9655	25	0.591027	38.5057	34.6154	0.954088
chr6	33500000	36600000	p21.31	gneg	35.6322	46.1538	0.436927	6.32184	1.92308	0.573535
chr6	36600000	40500000	p21.2	gpos25	31.6092	40.3846	0.494427	8.04598	5.76923	0.970143
chr6	40500000	46200000	p21.1	gneg	23.5632	40.3846	0.0963171	8.62069	1.92308	0.366661
chr6	46200000	51800000	p12.3	gpos100	12.069	34.6154	0.00756055	9.77011	1.92308	0.283769
chr6	51800000	53000000	p12.2	gneg	14.9425	32.6923	0.0452818	9.77011	1.92308	0.283769
chr6	53000000	57200000	p12.1	gpos100	20.1149	40.3846	0.0341177	8.62069	1.92308	0.366661
chr6	57200000	58500000	p11.2	gneg	12.6437	26.9231	0.0860455	12.069	3.84615	0.35744
chr6	58500000	59800000	p11.1	acen	13.3333	39.2857	0.0341177	24.4444	7.14286	0.233756
chr6	59800000	62600000	q11.1	acen	10.9195	25	0.0957773	19.5402	7.69231	0.231375
chr6	62600000	62700000	q11.2	gneg	10.3448	23.0769	0.135943	18.9655	7.69231	0.231375
chr6	62700000	69200000	q12	gpos100	9.1954	21.1538	0.119424	18.9655	5.76923	0.172807
chr6	69200000	75200000	q13	gneg	10.3448	21.1538	0.193456	20.1149	9.61538	0.319458
chr6	75200000	83200000	q14.1	gpos50	8.62069	21.1538	0.102409	24.7126	13.4615	0.366661
chr6	83200000	84200000	q14.2	gneg	5.74713	21.1538	0.0175475	29.3103	13.4615	0.172807
chr6	84200000	87300000	q14.3	gpos50	4.02299	17.3077	0.0239491	32.1839	21.1538	0.412899
chr6	87300000	92500000	q15	gneg	6.32184	30.7692	0.00112728	26.4368	13.4615	0.239619
chr6	92500000	98900000	q16.1	gpos100	6.32184	26.9231	0.00328927	27.5862	11.5385	0.130715
chr6	98900000	100000000	q16.2	gneg	5.17241	26.9231	0.00186028	28.7356	11.5385	0.0954121
chr6	100000000	105000000	q16.3	gpos100	6.32184	25	0.00636973	29.3103	15.3846	0.210751
chr6	105000000	114200000	q21	gneg	13.2184	42.3077	0.00116253	24.1379	5.76923	0.0425808
chr6	114200000	117900000	q22.1	gpos75	7.47126	25	0.0175475	24.1379	7.69231	0.0914072
chr6	117900000	118100000	q22.2	gneg	7.47126	26.9231	0.00650655	24.1379	5.76923	0.0425808
chr6	118100000	125800000	q22.31	gpos100	8.62069	28.8462	0.00818194	22.4138	3.84615	0.034517
chr6	125800000	126800000	q22.32	gneg	6.32184	26.9231	0.00328927	23.5632	3.84615	0.0273689
chr6	126800000	130000000	q22.33	gpos75	7.47126	30.7692	0.00208532	24.7126	3.84615	0.0208351
chr6	130000000	130900000	q23.1	gneg	10.3448	34.6154	0.00318263	20.6897	3.84615	0.0427115
chr6	130900000	134700000	q23.2	gpos50	10.3448	34.6154	0.00318263	19.5402	3.84615	0.0569788
chr6	134700000	138300000	q23.3	gneg	18.3908	38.4615	0.0310619	15.5172	3.84615	0.172807
chr6	138300000	142200000	q24.1	gpos75	20.1149	32.6923	0.206619	17.2414	5.76923	0.201116
chr6	142200000	145100000	q24.2	gneg	23.5632	42.3077	0.0652157	15.5172	5.76923	0.324183
chr6	145100000	148500000	q24.3	gpos75	14.9425	28.8462	0.149888	18.3908	7.69231	0.287391
chr6	148500000	152100000	q25.1	gneg	24.7126	34.6154	0.380006	21.8391	9.61538	0.254829
chr6	152100000	155200000	q25.2	gpos50	9.1954	26.9231	0.0179116	26.4368	15.3846	0.369635
chr6	155200000	160600000	q25.3	gneg	30.4598	32.6923	0.994535	21.8391	9.61538	0.254829
chr6	160600000	164100000	q26	gpos50	7.47126	19.2308	0.0917233	30.4598	15.3846	0.173245
chr6	164100000	170805979	q27	gneg	9.1954	15.3846	0.451565	29.8851	15.3846	0.210197
chr7	0	2800000	p22.3	gneg	15.5172	25	0.361545	12.069	13.4615	0.996654
chr7	2800000	4500000	p22.2	gpos25	20.1149	26.9231	0.591982	8.62069	11.5385	0.816712
chr7	4500000	7200000	p22.1	gneg	39.6552	42.3077	0.924282	5.17241	5.76923	1
chr7	7200000	13700000	p21.3	gpos100	25.8621	34.6154	0.464388	8.04598	9.61538	0.970143
chr7	13700000	16500000	p21.2	gneg	29.8851	32.6923	0.921335	4.5977	7.69231	0.722191
chr7	16500000	20900000	p21.1	gpos100	37.931	34.6154	0.922347	3.44828	7.69231	0.502521
chr7	20900000	25500000	p15.3	gneg	17.2414	25	0.477153	10.9195	11.5385	1
chr7	25500000	27900000	p15.2	gpos50	20.1149	23.0769	0.906384	3.44828	7.69231	0.502521
chr7	27900000	28800000	p15.1	gneg	19.5402	19.2308	1	2.29885	9.61538	0.172807
chr7	28800000	34900000	p14.3	gpos75	16.6667	17.3077	1	6.32184	11.5385	0.490544
chr7	34900000	37100000	p14.2	gneg	16.6667	17.3077	1	2.87356	7.69231	0.474045
chr7	37100000	43300000	p14.1	gpos75	20.6897	19.2308	1	1.14943	7.69231	0.165971
chr7	43300000	45400000	p13	gneg	18.9655	21.1538	0.904162	4.02299	9.61538	0.390828
chr7	45400000	49000000	p12.3	gpos75	18.3908	19.2308	0.992707	10.3448	9.61538	1
chr7	49000000	50500000	p12.2	gneg	14.3678	17.3077	0.880364	16.6667	11.5385	0.757068
chr7	50500000	53900000	p12.1	gpos75	17.8161	15.3846	0.986913	14.3678	11.5385	1
chr7	53900000	58100000	p11.2	gneg	15.5172	21.1538	0.659908	20.6897	13.4615	0.585666
chr7	58100000	60100000	p11.1	acen	12.6437	19.2308	0.508834	21.8391	13.4615	0.495955
chr7	60100000	62100000	q11.1	acen	11.4943	15.3846	0.741172	25.2874	17.3077	0.525716
chr7	62100000	67500000	q11.21	gneg	35.6322	32.6923	0.921335	10.3448	5.76923	0.681351
chr7	67500000	72700000	q11.22	gpos50	17.2414	26.9231	0.380609	16.092	7.69231	0.426626
chr7	72700000	77900000	q11.23	gneg	29.8851	38.4615	0.566097	2.87356	3.84615	0.882016
chr7	77900000	86700000	q21.11	gpos100	32.1839	36.5385	0.855774	5.17241	5.76923	1
chr7	86700000	88500000	q21.12	gneg	23.5632	25	0.994535	5.17241	7.69231	0.746267
chr7	88500000	91500000	q21.13	gpos75	24.7126	25	1	5.17241	9.61538	0.589026
chr7	91500000	93300000	q21.2	gneg	28.1609	32.6923	0.847384	5.17241	7.69231	0.746267
chr7	93300000	98400000	q21.3	gpos75	21.2644	28.8462	0.511774	7.47126	11.5385	0.654229
chr7	98400000	104200000	q22.1	gneg	17.2414	28.8462	0.23727	8.62069	11.5385	0.816712
chr7	104200000	104900000	q22.2	gpos50	12.6437	15.3846	0.86555	18.9655	19.2308	1
chr7	104900000	107800000	q22.3	gneg	25.8621	25	1	8.62069	9.61538	0.978408
chr7	107800000	115000000	q31.1	gpos75	18.9655	23.0769	0.801815	8.62069	11.5385	0.816712
chr7	115000000	117700000	q31.2	gneg	20.6897	21.1538	1	9.77011	13.4615	0.698714
chr7	117700000	121400000	q31.31	gpos75	18.9655	17.3077	1	11.4943	17.3077	0.602213
chr7	121400000	124100000	q31.32	gneg	22.4138	21.1538	1	8.04598	15.3846	0.429814
chr7	124100000	127500000	q31.33	gpos75	13.2184	21.1538	0.420198	10.9195	15.3846	0.710237
chr7	127500000	129600000	q32.1	gneg	17.8161	25	0.57261	8.04598	9.61538	0.970143
chr7	129600000	130800000	q32.2	gpos25	24.7126	28.8462	0.833493	6.32184	9.61538	0.773904
chr7	130800000	132900000	q32.3	gneg	16.6667	19.2308	0.894814	6.89655	15.3846	0.302014
chr7	132900000	138500000	q33	gpos50	16.092	26.9231	0.292496	8.04598	9.61538	0.970143
chr7	138500000	143400000	q34	gneg	22.9885	25	0.994535	8.04598	9.61538	0.970143
chr7	143400000	148200000	q35	gpos75	17.8161	23.0769	0.6822	9.77011	13.4615	0.698714
chr7	148200000	152800000	q36.1	gneg	22.9885	26.9231	0.830417	8.04598	13.4615	0.535966
chr7	152800000	155200000	q36.2	gpos25	7.47126	17.3077	0.193585	43.1034	36.5385	0.682604
chr7	155200000	159345973	q36.3	gneg	8.04598	21.1538	0.0933778	42.5287	32.6923	0.520453
chr8	0	2300000	p23.3	gneg	1.72414	0	1	75.2874	82.6923	0.605851
chr8	2300000	6300000	p23.2	gpos75	10.9195	1.92308	0.182824	63.7931	75	0.430963
chr8	6300000	12800000	p23.1	gneg	13.7931	3.84615	0.180936	52.8736	57.6923	0.853631
chr8	12800000	19200000	p22	gpos100	15.5172	9.61538	0.625336	48.2759	51.9231	0.956011
chr8	19200000	23500000	p21.3	gneg	12.069	1.92308	0.133294	51.1494	50	1
chr8	23500000	27500000	p21.2	gpos50	16.092	3.84615	0.0933109	46.5517	51.9231	0.773904
chr8	27500000	29000000	p21.1	gneg	25.2874	9.61538	0.0933109	44.2529	50	0.773904
chr8	29000000	36700000	p12	gpos75	20.6897	5.76923	0.060258	42.5287	51.9231	0.525716
chr8	36700000	38500000	p11.23	gneg	43.1034	19.2308	0.0175475	20.6897	36.5385	0.166283
chr8	38500000	39900000	p11.22	gpos25	40.8046	21.1538	0.065756	20.1149	34.6154	0.191153
chr8	39900000	43200000	p11.21	gneg	42.5287	30.7692	0.363468	13.7931	26.9231	0.177461
chr8	43200000	45200000	p11.1	acen	40.8046	36.5385	0.862721	11.4943	17.3077	0.602213
chr8	45200000	47200000	q11.1	acen	28.7356	26.9231	0.994535	21.8391	21.1538	1
chr8	47200000	51300000	q11.21	gneg	43.1034	44.2308	1	12.069	9.61538	0.994086
chr8	51300000	51700000	q11.22	gpos75	46.5517	48.0769	0.994535	8.62069	9.61538	0.978408
chr8	51700000	54600000	q11.23	gneg	46.5517	50	0.924282	8.04598	9.61538	0.970143
chr8	54600000	60600000	q12.1	gpos50	47.7011	44.2308	0.924282	7.47126	7.69231	1
chr8	60600000	61300000	q12.2	gneg	51.7241	55.7692	0.862903	4.02299	5.76923	0.916666
chr8	61300000	65100000	q12.3	gpos50	51.1494	55.7692	0.862903	8.04598	9.61538	0.970143
chr8	65100000	67100000	q13.1	gneg	63.7931	65.3846	0.994535	1.72414	3.84615	0.589026
chr8	67100000	69600000	q13.2	gpos50	57.4713	57.6923	1	1.72414	5.76923	0.368641
chr8	69600000	72000000	q13.3	gneg	56.8966	57.6923	1	0.574713	5.76923	0.190211
chr8	72000000	74600000	q21.11	gpos100	57.4713	59.6154	0.994535	1.14943	5.76923	0.283769
chr8	74600000	74700000	q21.12	gneg	58.6207	57.6923	1	1.14943	5.76923	0.283769
chr8	74700000	83500000	q21.13	gpos75	58.046	61.5385	0.924282	1.14943	3.84615	0.48636
chr8	83500000	85900000	q21.2	gneg	58.6207	61.5385	0.924282	1.14943	3.84615	0.48636
chr8	85900000	92300000	q21.3	gpos100	57.4713	65.3846	0.591982	1.14943	3.84615	0.48636
chr8	92300000	97900000	q22.1	gneg	61.4943	63.4615	0.994535	0.574713	1.92308	0.669033
chr8	97900000	100500000	q22.2	gpos25	67.8161	71.1538	0.921335	0.574713	1.92308	0.669033
chr8	100500000	105100000	q22.3	gneg	66.092	73.0769	0.662617	0.574713	0	1
chr8	105100000	109500000	q23.1	gpos75	63.2184	69.2308	0.771352	1.14943	0	1
chr8	109500000	111100000	q23.2	gneg	61.4943	71.1538	0.499089	0.574713	0	1
chr8	111100000	116700000	q23.3	gpos100	65.5172	67.3077	0.994535	1.14943	0	1
chr8	116700000	118300000	q24.11	gneg	69.5402	67.3077	0.994535	1.14943	0	1
chr8	118300000	121500000	q24.12	gpos50	68.9655	67.3077	0.994535	1.14943	0	1
chr8	121500000	126300000	q24.13	gneg	67.8161	67.3077	1	0.574713	0	1
chr8	126300000	130400000	q24.21	gpos50	66.092	67.3077	1	2.87356	0	0.818867
chr8	130400000	135400000	q24.22	gneg	61.4943	61.5385	1	4.02299	1.92308	0.902929
chr8	135400000	138900000	q24.23	gpos75	52.2989	53.8462	0.994535	14.9425	11.5385	0.875905
chr8	138900000	145138636	q24.3	gneg	50	55.7692	0.783196	9.77011	7.69231	0.981924
chr9	0	2200000	p24.3	gneg	5.17241	23.0769	0.0062906	25.2874	15.3846	0.444577
chr9	2200000	4600000	p24.2	gpos25	5.74713	25	0.00436918	24.7126	15.3846	0.444577
chr9	4600000	9000000	p24.1	gneg	11.4943	30.7692	0.0175475	24.1379	17.3077	0.605851
chr9	9000000	14200000	p23	gpos75	4.02299	25	0.00154525	28.7356	21.1538	0.634764
chr9	14200000	16600000	p22.3	gneg	4.5977	26.9231	0.00121715	29.3103	19.2308	0.470638
chr9	16600000	18500000	p22.2	gpos25	4.02299	25	0.00154525	30.4598	25	0.736234
chr9	18500000	19900000	p22.1	gneg	4.5977	21.1538	0.00810208	31.6092	21.1538	0.414075
chr9	19900000	25600000	p21.3	gpos100	6.32184	28.8462	0.00208532	29.8851	19.2308	0.395689
chr9	25600000	28000000	p21.2	gneg	4.5977	19.2308	0.0175475	28.1609	21.1538	0.634764
chr9	28000000	33200000	p21.1	gpos100	6.32184	19.2308	0.0591943	27.5862	23.0769	0.819932
chr9	33200000	36300000	p13.3	gneg	17.8161	34.6154	0.0652157	18.3908	13.4615	0.773904
chr9	36300000	37900000	p13.2	gpos25	15.5172	32.6923	0.0507133	20.1149	15.3846	0.78889
chr9	37900000	39000000	p13.1	gneg	7.47126	25	0.0175475	26.4368	23.0769	0.928497
chr9	39000000	40000000	p12	gpos50	6.32184	21.1538	0.0341177	33.3333	21.1538	0.359627
chr9	40000000	42200000	p11.2	gneg	7.47126	28.8462	0.00335285	32.1839	15.3846	0.158535
chr9	42200000	43000000	p11.1	acen	13.7931	23.0769	0.339051	26.4368	13.4615	0.239619
chr9	43000000	45500000	q11	acen	15.5172	26.9231	0.216309	24.7126	11.5385	0.228515
chr9	45500000	61500000	q12	gvar	4.5977	9.61538	0.416105	40.8046	26.9231	0.2785
chr9	61500000	65000000	q13	gneg	7.47126	17.3077	0.193585	33.908	17.3077	0.164803
chr9	65000000	69300000	q21.11	gpos25	6.89655	23.0769	0.0255372	29.3103	13.4615	0.172807
chr9	69300000	71300000	q21.12	gneg	4.02299	9.61538	0.370956	25.8621	19.2308	0.624577
chr9	71300000	76600000	q21.13	gpos50	4.02299	7.69231	0.529047	22.9885	21.1538	1
chr9	76600000	78500000	q21.2	gneg	5.17241	7.69231	0.767704	22.9885	21.1538	1
chr9	78500000	81500000	q21.31	gpos50	5.74713	7.69231	0.921335	21.2644	23.0769	1
chr9	81500000	84300000	q21.32	gneg	3.44828	5.76923	0.689012	20.6897	25	0.806273
chr9	84300000	87800000	q21.33	gpos50	2.87356	5.76923	0.649671	21.2644	23.0769	1
chr9	87800000	89200000	q22.1	gneg	3.44828	7.69231	0.494427	24.1379	23.0769	1
chr9	89200000	91200000	q22.2	gpos25	3.44828	9.61538	0.339051	22.9885	19.2308	0.918741
chr9	91200000	93900000	q22.31	gneg	6.32184	9.61538	0.783196	21.8391	19.2308	1
chr9	93900000	96500000	q22.32	gpos25	4.02299	11.5385	0.246779	24.7126	19.2308	0.710237
chr9	96500000	99800000	q22.33	gneg	2.29885	11.5385	0.0591943	25.8621	15.3846	0.369635
chr9	99800000	105400000	q31.1	gpos100	2.29885	9.61538	0.134342	26.4368	17.3077	0.450197
chr9	105400000	108500000	q31.2	gneg	3.44828	17.3077	0.0158223	22.4138	17.3077	0.804416
chr9	108500000	112100000	q31.3	gpos25	8.62069	23.0769	0.0639283	20.1149	13.4615	0.587548
chr9	112100000	114900000	q32	gneg	10.9195	21.1538	0.21055	18.3908	17.3077	1
chr9	114900000	119800000	q33.1	gpos75	2.87356	11.5385	0.0933109	28.7356	26.9231	1
chr9	119800000	123100000	q33.2	gneg	6.89655	23.0769	0.0255372	18.9655	19.2308	1
chr9	123100000	127500000	q33.3	gpos25	8.04598	23.0769	0.0341177	18.3908	15.3846	0.902929
chr9	127500000	130600000	q34.11	gneg	10.9195	19.2308	0.370956	21.8391	15.3846	0.682604
chr9	130600000	131100000	q34.12	gpos25	3.44828	15.3846	0.0319403	47.1264	28.8462	0.164803
chr9	131100000	133100000	q34.13	gneg	2.29885	13.4615	0.0276492	49.4253	26.9231	0.0526818
chr9	133100000	134500000	q34.2	gpos25	2.29885	5.76923	0.441298	51.7241	34.6154	0.191145
chr9	134500000	138394717	q34.3	gneg	3.44828	1.92308	1	59.1954	44.2308	0.283769
chrX	0	4400000	p22.33	gneg	2.29885	5.76923	0.441298	45.4023	44.2308	1
chrX	4400000	6100000	p22.32	gpos50	4.02299	9.61538	0.370956	32.7586	25	0.580257
chrX	6100000	9600000	p22.31	gneg	8.62069	9.61538	0.954647	23.5632	25	1
chrX	9600000	17400000	p22.2	gpos50	6.32184	9.61538	0.783196	22.9885	23.0769	1
chrX	17400000	19200000	p22.13	gneg	6.32184	7.69231	0.924282	19.5402	23.0769	0.804416
chrX	19200000	21900000	p22.12	gpos50	7.47126	7.69231	1	17.8161	23.0769	0.681351
chrX	21900000	24900000	p22.11	gneg	6.89655	9.61538	0.798326	17.2414	23.0769	0.678223
chrX	24900000	29300000	p21.3	gpos100	4.5977	5.76923	0.921335	19.5402	23.0769	0.804416
chrX	29300000	31500000	p21.2	gneg	7.47126	9.61538	0.821599	17.8161	21.1538	0.902929
chrX	31500000	37800000	p21.1	gpos100	4.5977	1.92308	0.90254	20.6897	32.6923	0.306692
chrX	37800000	42500000	p11.4	gneg	9.77011	9.61538	1	19.5402	32.6923	0.231375
chrX	42500000	47600000	p11.3	gpos75	14.9425	9.61538	0.756779	17.2414	25	0.488293
chrX	47600000	50100000	p11.23	gneg	4.02299	7.69231	0.529047	20.6897	21.1538	1
chrX	50100000	54800000	p11.22	gpos25	2.29885	3.84615	0.855774	20.6897	23.0769	0.918413
chrX	54800000	58100000	p11.21	gneg	2.29885	5.76923	0.441298	22.9885	25	1
chrX	58100000	61000000	p11.1	acen	1.72414	1.92308	1	24.7126	32.6923	0.543228
chrX	61000000	63800000	q11.1	acen	1.72414	5.76923	0.345601	22.9885	25	1
chrX	63800000	65400000	q11.2	gneg	1.14943	3.84615	0.474439	24.7126	28.8462	0.818512
chrX	65400000	68500000	q12	gpos50	1.72414	5.76923	0.345601	21.8391	28.8462	0.608256
chrX	68500000	73000000	q13.1	gneg	2.29885	7.69231	0.252739	19.5402	26.9231	0.512094
chrX	73000000	74700000	q13.2	gpos50	1.14943	7.69231	0.114069	20.1149	26.9231	0.600712
chrX	74700000	76800000	q13.3	gneg	1.14943	7.69231	0.114069	24.7126	36.5385	0.348029
chrX	76800000	85400000	q21.1	gpos100	2.87356	7.69231	0.459859	18.9655	28.8462	0.426626
chrX	85400000	87000000	q21.2	gneg	2.29885	5.76923	0.441298	18.9655	28.8462	0.426626
chrX	87000000	92700000	q21.31	gpos100	2.87356	3.84615	0.880637	19.5402	30.7692	0.302014
chrX	92700000	94300000	q21.32	gneg	4.5977	3.84615	1	19.5402	28.8462	0.430741
chrX	94300000	99100000	q21.33	gpos75	5.17241	3.84615	1	19.5402	30.7692	0.302014
chrX	99100000	103300000	q22.1	gneg	5.74713	3.84615	0.921335	20.6897	28.8462	0.518768
chrX	103300000	104500000	q22.2	gpos50	2.87356	3.84615	0.880637	21.2644	30.7692	0.447419
chrX	104500000	109400000	q22.3	gneg	2.29885	3.84615	0.855774	21.8391	30.7692	0.450197
chrX	109400000	117400000	q23	gpos75	3.44828	5.76923	0.689012	21.2644	28.8462	0.522485
chrX	117400000	121800000	q24	gneg	6.32184	9.61538	0.783196	21.2644	28.8462	0.522485
chrX	121800000	129500000	q25	gpos100	4.5977	7.69231	0.744636	22.4138	26.9231	0.815443
chrX	129500000	131300000	q26.1	gneg	2.87356	7.69231	0.459859	23.5632	25	1
chrX	131300000	134500000	q26.2	gpos25	4.5977	7.69231	0.744636	22.4138	25	0.923157
chrX	134500000	138900000	q26.3	gneg	2.87356	7.69231	0.459859	24.1379	26.9231	0.928497
chrX	138900000	141200000	q27.1	gpos75	2.87356	9.61538	0.184393	25.2874	25	1
chrX	141200000	143000000	q27.2	gneg	1.72414	7.69231	0.182824	25.8621	25	1
chrX	143000000	148000000	q27.3	gpos100	2.87356	7.69231	0.459859	24.7126	25	1
chrX	148000000	156040895	q28	gneg	5.74713	7.69231	0.921335	24.7126	25	1
